# Supplementary material for: Pan-cancer multi-omic model of LINE-1 activity reveals locus heterogeneity of retrotransposition efficiency
Source: Nat Commun. 2025 Feb 28;16:2049. doi: 10.1038/s41467-025-57271-1 (PMC11871128; doi:10.1038/s41467-025-57271-1)
Supplement: Supplementary file 6 — Supplementary Data 1-10 [file 41467_2025_57271_MOESM6_ESM.xlsx]

## Sheet: Supp Data 1
Supplementary Data 1: List of unique genomic source loci producing TRTs, and the number of "offspring" they were found to produce in our analysis. Type indicates whether the source locus is a reference or polymorphic copy.
source_l1em_locus	Number of TRTs produced	Type
som_poly.1.chr12:66057587-66057593.+	559	Polymorphic copy
L1HS.1.chr22:28663283-28669315.+	474	Reference copy
som_poly.1.chr2:32916229-32916571.+	401	Polymorphic copy
polyL1HS.1.chr6:13190782.*	278	Polymorphic copy
som_poly.1.chr2:155671309-155671884.+	273	Polymorphic copy
L1HS.1.chrX:11935296-11941314.-	223	Reference copy
polyL1HS.1.chr14:58753665.*	173	Polymorphic copy
L1HS.1.chr1:84052389-84058406.-	99	Reference copy
som_poly.1.chr6:29952435-29952766.+	99	Polymorphic copy
L1HS.1.chr8:134070756-134076773.-	82	Reference copy
L1HS.1.chr1:86679080-86685111.-	81	Reference copy
L1HS.1.chrX:11707248-11713279.+	61	Reference copy
L1PA2.1.chr18:59403939-59409970.-	56	Reference copy
polyL1HS.1.chr3:123871878.*	55	Polymorphic copy
L1HS.1.chr9:112798107-112804159.-	55	Reference copy
L1HS.1.chr4:74717539-74723587.-	52	Reference copy
L1HS.1.chr12:3500000-3505228.-	46	Reference copy
L1HS.0.chr19:44546318-44546890.-	43	Reference copy
L1HS.0.chrY:9591040-9591884.+	40	Reference copy
L1HS.1.chr4:19077911-19083929.-	40	Reference copy
L1HS.1.chr10:109812437-109818457.-	37	Reference copy
L1HS.1.chr11:93136638-93142673.+	34	Reference copy
polyL1HS.1.chr4:109327175.*	32	Polymorphic copy
L1HS.0.chr1:197531455-197532243.-	28	Reference copy
L1HS.0.chr3:130628734-130628819.+	23	Reference copy
L1HS.1.chr6:19764892-19770918.+	20	Reference copy
L1HS.0.chr7:144685711-144685805.-	20	Reference copy
L1PA2.1.chr5:39787652-39793671.+	19	Reference copy
polyL1HS.1.chr2:143253208.*	19	Polymorphic copy
polyL1HS.1.chr5:90154963.*	19	Polymorphic copy
L1PA2.1.chr2:43660471-43666500.-	19	Reference copy
som_poly.1.chr3:123871865-123876409.+	18	Polymorphic copy
polyL1HS.1.chr6:157547717.*	17	Polymorphic copy
L1HS.0.chr5:115421327-115421770.-	17	Reference copy
polyL1HS.1.chr4:10631053.*	16	Polymorphic copy
L1HS.1.chr7:96846650-96852680.-	15	Reference copy
som_poly.1.chr7:47825227-47825780.+	15	Polymorphic copy
polyL1HS.1.chr3:55754551.*	14	Polymorphic copy
L1HS.1.chr6:24811657-24817706.-	14	Reference copy
L1HS.0.chr4:180955707-180956726.-	13	Reference copy
polyL1HS.1.chr14:30681601.*	13	Polymorphic copy
L1HS.1.chr15:54926081-54932099.-	12	Reference copy
L1HS.1.chr5:79778884-79784938.-	12	Reference copy
L1HS.1.chr20:23426108-23432140.+	12	Reference copy
som_poly.1.chr18:75577503-75578683.+	12	Polymorphic copy
som_poly.1.chr7:53583157-53584823.+	12	Polymorphic copy
polyL1HS.1.chr12:117376654.*	12	Polymorphic copy
L1HS.1.chr4:136293494-136299546.-	12	Reference copy
som_poly.1.chr13:60886145-60888210.+	11	Polymorphic copy
polyL1HS.1.chr3:101560812.*	11	Polymorphic copy
L1HS.1.chr1:118852351-118858380.+	11	Reference copy
L1HS.1.chr6:2417774-2423803.-	11	Reference copy
polyL1HS.1.chr2:190613973.*	11	Polymorphic copy
som_poly.1.chr10:119231543-119232651.+	11	Polymorphic copy
som_poly.1.chr3:186654334-186657808.+	10	Polymorphic copy
som_poly.1.chr5:90154950-90155719.+	10	Polymorphic copy
som_poly.1.chr1:209577067-209577312.+	10	Polymorphic copy
polyL1HS.1.chr8:56249346.*	9	Polymorphic copy
polyL1HS.1.chr4:151811655.*	9	Polymorphic copy
som_poly.1.chr15:77618522-77618525.+	9	Polymorphic copy
L1HS.1.chr12:54788573-54794627.+	8	Reference copy
som_poly.1.chr12:70626265-70628123.+	8	Polymorphic copy
L1HS.1.chr3:89460825-89466856.-	8	Reference copy
som_poly.1.chr6:29895121-29895127.+	8	Polymorphic copy
L1HS.1.chr1:113497220-113500000.+	8	Reference copy
polyL1HS.1.chr6:45358098.*	8	Polymorphic copy
L1HS.1.chr15:83450804-83456834.-	7	Reference copy
som_poly.1.chr9:27526758-27527216.+	7	Polymorphic copy
polyL1HS.1.chr12:33172868.*	7	Polymorphic copy
L1HS.1.chr13:29641706-29647706.-	7	Reference copy
L1HS.1.chr5:152886441-152892473.-	7	Reference copy
L1HS.1.chr4:79966907-79972933.+	6	Reference copy
L1HS.1.chr4:166569976-166576007.+	6	Reference copy
som_poly.1.chr1:34582992-34583007.+	6	Polymorphic copy
L1HS.0.chr8:79171773-79173422.-	6	Reference copy
L1HS.1.chr1:80939203-80945257.-	6	Reference copy
som_poly.1.chr4:164485731-164486069.+	6	Polymorphic copy
polyL1HS.1.chr5:21207622.*	6	Polymorphic copy
polyL1HS.1.chr5:110144567.*	5	Polymorphic copy
polyL1HS.1.chr7:53584822.*	5	Polymorphic copy
L1HS.1.chr16:33952564-33958612.-	5	Reference copy
som_poly.1.chr15:36135452-36137193.+	5	Polymorphic copy
som_poly.1.chr2:155675273-155675382.+	5	Polymorphic copy
polyL1HS.1.chr3:30377902.*	5	Polymorphic copy
som_poly.1.chr3:20048148-20049041.+	5	Polymorphic copy
som_poly.1.chr12:96517994-96518791.+	5	Polymorphic copy
som_poly.1.chr21:32720861-32720957.+	5	Polymorphic copy
som_poly.1.chr3:151428057-151430152.+	5	Polymorphic copy
som_poly.1.chr7:48655042-48655112.+	5	Polymorphic copy
polyL1HS.1.chr2:220413500.*	5	Polymorphic copy
som_poly.1.chr9:33572589-33572589.+	5	Polymorphic copy
polyL1HS.1.chr13:60888209.*	5	Polymorphic copy
polyL1HS.1.chr7:116630284.*	5	Polymorphic copy
som_poly.1.chr7:116628677-116630285.+	5	Polymorphic copy
som_poly.1.chr4:73621919-73623183.+	5	Polymorphic copy
polyL1HS.1.chr6:62658301.*	4	Polymorphic copy
som_poly.1.chr2:190612529-190613988.+	4	Polymorphic copy
som_poly.1.chr7:141918112-141918698.+	4	Polymorphic copy
som_poly.1.chr10:85364534-85364665.+	4	Polymorphic copy
polyL1HS.1.chr15:84597677.*	4	Polymorphic copy
polyL1HS.1.chr5:16464185.*	4	Polymorphic copy
som_poly.1.chr1:162213360-162214527.+	4	Polymorphic copy
som_poly.1.chr12:33170781-33172859.+	4	Polymorphic copy
som_poly.1.chr2:151090669-151090708.+	4	Polymorphic copy
som_poly.1.chr10:103184795-103186300.+	4	Polymorphic copy
som_poly.1.chr4:15869740-15870134.+	4	Polymorphic copy
som_poly.1.chr4:81594227-81594228.+	4	Polymorphic copy
som_poly.1.chr1:116436635-116438090.+	4	Polymorphic copy
som_poly.1.chr6:102395701-102398210.+	4	Polymorphic copy
polyL1HS.1.chr20:17880276.*	4	Polymorphic copy
som_poly.1.chr2:36938451-36938791.+	4	Polymorphic copy
som_poly.1.chr5:81507887-81508915.+	4	Polymorphic copy
som_poly.1.chr4:31046917-31047172.+	4	Polymorphic copy
som_poly.1.chr7:24238126-24239493.+	3	Polymorphic copy
L1HS.1.chr2:16593725-16599758.-	3	Reference copy
L1HS.1.chr8:128453002-128459020.-	3	Reference copy
som_poly.1.chr8:103244726-103244811.+	3	Polymorphic copy
polyL1HS.1.chr4:111707816.*	3	Polymorphic copy
L1HS.1.chr7:141920659-141926712.-	3	Reference copy
som_poly.1.chr16:33950414-33951207.+	3	Polymorphic copy
polyL1HS.1.chr9:108802675.*	3	Polymorphic copy
L1PA2.1.chr3:53365276-53371325.-	3	Reference copy
som_poly.1.chr7:107770157-107770163.+	3	Polymorphic copy
som_poly.1.chr11:81148418-81149019.+	3	Polymorphic copy
som_poly.1.chr15:55960279-55960861.+	3	Polymorphic copy
L1HS.1.chrX:106469285-106475319.+	3	Reference copy
polyL1HS.1.chr4:116420056.*	3	Polymorphic copy
som_poly.1.chr12:19181151-19181298.+	3	Polymorphic copy
som_poly.1.chr15:55958951-55958954.+	3	Polymorphic copy
som_poly.1.chr16:57449443-57450103.+	3	Polymorphic copy
som_poly.1.chr7:53580796-53580862.+	3	Polymorphic copy
som_poly.1.chr10:51384932-51385877.+	3	Polymorphic copy
som_poly.1.chr6:29954087-29954876.+	3	Polymorphic copy
polyL1HS.1.chr18:75578686.*	3	Polymorphic copy
som_poly.1.chr3:101560799-101562096.+	3	Polymorphic copy
som_poly.1.chr22:28259066-28259548.+	3	Polymorphic copy
polyL1HS.1.chr15:96683678.*	3	Polymorphic copy
som_poly.1.chr6:157546363-157547704.+	3	Polymorphic copy
som_poly.1.chr8:11522691-11523840.+	3	Polymorphic copy
L1PA2.1.chr6:109245218-109251251.-	3	Reference copy
som_poly.1.chr2:165465346-165465569.+	3	Polymorphic copy
som_poly.1.chr2:133110033-133110140.+	3	Polymorphic copy
polyL1HS.1.chr14:33670930.*	3	Polymorphic copy
polyL1HS.1.chr2:36343098.*	3	Polymorphic copy
som_poly.1.chr6:82204681-82205176.+	3	Polymorphic copy
som_poly.1.chr3:190519282-190519804.+	3	Polymorphic copy
som_poly.1.chr11:12096212-12096481.+	3	Polymorphic copy
som_poly.1.chr3:189366510-189367203.+	3	Polymorphic copy
som_poly.1.chr3:132618467-132618576.+	3	Polymorphic copy
som_poly.1.chrX:106514272-106514598.+	3	Polymorphic copy
som_poly.1.chr2:10993421-10993464.+	3	Polymorphic copy
som_poly.1.chr9:28879975-28881904.+	3	Polymorphic copy
som_poly.1.chr3:101566004-101566142.+	2	Polymorphic copy
L1HS.1.chr7:49680245-49686300.-	2	Reference copy
som_poly.1.chr22:22131175-22131187.+	2	Polymorphic copy
L1HS.1.chr10:85355506-85361538.+	2	Reference copy
som_poly.1.chr8:118484201-118484539.+	2	Polymorphic copy
som_poly.1.chr12:43712997-43713037.+	2	Polymorphic copy
L1PA2.1.chr8:74942646-74948678.-	2	Reference copy
L1HS.1.chr1:237019467-237025494.-	2	Reference copy
som_poly.1.chr4:112135084-112135539.+	2	Polymorphic copy
som_poly.1.chr2:206071254-206071257.+	2	Polymorphic copy
polyL1HS.1.chr5:113367369.*	2	Polymorphic copy
som_poly.1.chr14:85914098-85914493.+	2	Polymorphic copy
som_poly.1.chr2:22966098-22966155.+	2	Polymorphic copy
L1PA2.1.chr13:39000817-39006875.-	2	Reference copy
som_poly.1.chr5:133555139-133555440.+	2	Polymorphic copy
som_poly.1.chr3:185414081-185414120.+	2	Polymorphic copy
som_poly.1.chr2:28006268-28006268.+	2	Polymorphic copy
L1HS.1.chr9:83049539-83055571.-	2	Reference copy
som_poly.1.chr2:36340929-36343116.+	2	Polymorphic copy
som_poly.1.chr8:120763306-120763306.+	2	Polymorphic copy
som_poly.1.chr9:96602890-96603254.+	2	Polymorphic copy
som_poly.1.chr10:89175448-89175541.+	2	Polymorphic copy
L1HS.1.chr12:126299023-126305038.-	2	Reference copy
som_poly.1.chr20:22719855-22720771.+	2	Polymorphic copy
L1HS.0.chr16:18821266-18827058.-	2	Reference copy
som_poly.1.chrX:43134437-43134608.+	2	Polymorphic copy
som_poly.1.chr6:47767599-47768587.+	2	Polymorphic copy
som_poly.1.chr1:31536394-31536556.+	2	Polymorphic copy
L1HS.1.chr4:21159390-21165421.+	2	Reference copy
som_poly.1.chr10:98490395-98490639.+	2	Polymorphic copy
som_poly.1.chr6:115873590-115874226.+	2	Polymorphic copy
som_poly.1.chr12:42573470-42573550.+	2	Polymorphic copy
L1HS.0.chr3:40040197-40040993.+	2	Reference copy
som_poly.1.chr20:4223850-4225005.+	2	Polymorphic copy
polyL1HS.1.chr14:70731058.*	2	Polymorphic copy
som_poly.1.chr4:78709742-78709742.+	2	Polymorphic copy
som_poly.1.chr7:49676901-49678161.+	2	Polymorphic copy
som_poly.1.chr1:121544929-121545042.+	2	Polymorphic copy
som_poly.1.chr6:19792883-19792895.+	2	Polymorphic copy
som_poly.1.chr4:32343388-32343476.+	2	Polymorphic copy
som_poly.1.chr1:178620717-178621149.+	2	Polymorphic copy
som_poly.1.chr20:24353601-24353601.+	2	Polymorphic copy
som_poly.1.chr4:168490661-168490807.+	2	Polymorphic copy
som_poly.1.chr10:18775781-18776581.+	2	Polymorphic copy
som_poly.1.chr20:34228125-34228126.+	2	Polymorphic copy
som_poly.1.chr4:11076064-11076289.+	2	Polymorphic copy
som_poly.1.chr3:179015221-179015243.+	2	Polymorphic copy
som_poly.1.chr5:137677860-137678980.+	2	Polymorphic copy
som_poly.1.chr6:74186924-74186924.+	2	Polymorphic copy
polyL1HS.1.chr12:70660206.*	2	Polymorphic copy
L1PA2.0.chr6:72089623-72090179.+	2	Reference copy
L1HS.1.chr2:102566355-102572385.-	2	Reference copy
som_poly.1.chr9:33570996-33571500.+	2	Polymorphic copy
L1PA2.1.chr3:111556203-111562234.-	2	Reference copy
som_poly.1.chr6:111900304-111901111.+	2	Polymorphic copy
som_poly.1.chr10:84537735-84538290.+	2	Polymorphic copy
som_poly.1.chr12:85249248-85249322.+	2	Polymorphic copy
som_poly.1.chr10:85355497-85355497.+	2	Polymorphic copy
som_poly.1.chr13:47173011-47173017.+	2	Polymorphic copy
som_poly.1.chr7:90701030-90702607.+	2	Polymorphic copy
som_poly.1.chr14:70731059-70732536.+	2	Polymorphic copy
som_poly.1.chr6:38999981-39000683.+	2	Polymorphic copy
som_poly.1.chr14:33669714-33670918.+	2	Polymorphic copy
som_poly.1.chr2:131199486-131199634.+	2	Polymorphic copy
som_poly.1.chr17:69322482-69323390.+	2	Polymorphic copy
som_poly.1.chr8:69473389-69474362.+	2	Polymorphic copy
som_poly.1.chr4:78283204-78283213.+	2	Polymorphic copy
polyL1HS.1.chr7:8847073.*	2	Polymorphic copy
som_poly.1.chr4:183281821-183281893.+	2	Polymorphic copy
som_poly.1.chr3:133350241-133350502.+	2	Polymorphic copy
som_poly.1.chr5:113367384-113368206.+	2	Polymorphic copy
som_poly.1.chr7:24118604-24118829.+	2	Polymorphic copy
som_poly.1.chr3:32673238-32673436.+	2	Polymorphic copy
som_poly.1.chr4:39470784-39470866.+	2	Polymorphic copy
som_poly.1.chr3:157367055-157367310.+	2	Polymorphic copy
som_poly.1.chr5:75598087-75598291.+	2	Polymorphic copy
som_poly.1.chr6:77577996-77578710.+	2	Polymorphic copy
polyL1HS.1.chr4:131260491.*	2	Polymorphic copy
polyL1HS.1.chr7:143121559.*	1	Polymorphic copy
L1PA2.1.chr5:152340020-152346052.-	1	Reference copy
som_poly.1.chr12:64329476-64329476.+	1	Polymorphic copy
polyL1HS.1.chr1:102103351.*	1	Polymorphic copy
som_poly.1.chr3:195483108-195483108.+	1	Polymorphic copy
polyL1HS.1.chr3:82095717.*	1	Polymorphic copy
som_poly.1.chr4:93790212-93790212.+	1	Polymorphic copy
som_poly.1.chr9:22948119-22948119.+	1	Polymorphic copy
polyL1HS.1.chr10:18776868.*	1	Polymorphic copy
som_poly.1.chr1:89717831-89717831.+	1	Polymorphic copy
L1PA2.1.chrX:74788952-74795000.-	1	Reference copy
som_poly.1.chr2:203294930-203294930.+	1	Polymorphic copy
som_poly.1.chr2:126704663-126704663.+	1	Polymorphic copy
som_poly.1.chr7:81079546-81079546.+	1	Polymorphic copy
L1HS.1.chr11:90400067-90406098.-	1	Reference copy
som_poly.1.chr7:22377245-22377331.+	1	Polymorphic copy
som_poly.1.chr2:109851185-109851185.+	1	Polymorphic copy
som_poly.1.chr2:197761950-197761950.+	1	Polymorphic copy
som_poly.1.chr12:79768765-79768765.+	1	Polymorphic copy
som_poly.1.chr2:227572272-227572272.+	1	Polymorphic copy
som_poly.1.chr21:22252706-22253540.+	1	Polymorphic copy
L1PA2.1.chr1:174377791-174383815.-	1	Reference copy
som_poly.1.chr8:103246989-103246989.+	1	Polymorphic copy
L1HS.1.chr5:104518587-104524616.+	1	Reference copy
polyL1HS.1.chr5:13231793.*	1	Polymorphic copy
som_poly.1.chr5:21209430-21209657.+	1	Polymorphic copy
som_poly.1.chr8:82667417-82667442.+	1	Polymorphic copy
som_poly.1.chr9:9503284-9503284.+	1	Polymorphic copy
L1PA2.1.chr20:8595101-8601127.-	1	Reference copy
som_poly.1.chr14:47483158-47483158.+	1	Polymorphic copy
som_poly.1.chr9:108802689-108804816.+	1	Polymorphic copy
som_poly.1.chrX:20324785-20324785.+	1	Polymorphic copy
L1HS.0.chr3:134955119-134955521.-	1	Reference copy
som_poly.1.chr2:17921706-17921706.+	1	Polymorphic copy
som_poly.1.chr19:54250965-54250965.+	1	Polymorphic copy
som_poly.1.chr1:223309585-223309585.+	1	Polymorphic copy
som_poly.1.chr2:51310990-51310990.+	1	Polymorphic copy
L1HS.0.chr4:44505295-44505713.-	1	Reference copy
som_poly.1.chr3:29718280-29718280.+	1	Polymorphic copy
som_poly.1.chr7:119172805-119172805.+	1	Polymorphic copy
som_poly.1.chr11:83331843-83331843.+	1	Polymorphic copy
som_poly.1.chr1:192803546-192803907.+	1	Polymorphic copy
som_poly.1.chr13:92206146-92206146.+	1	Polymorphic copy
som_poly.1.chr10:16877981-16877981.+	1	Polymorphic copy
som_poly.1.chr8:112213621-112213623.+	1	Polymorphic copy
som_poly.1.chr19:46968507-46968507.+	1	Polymorphic copy
som_poly.1.chr5:161393292-161393292.+	1	Polymorphic copy
som_poly.1.chr5:55681535-55681535.+	1	Polymorphic copy
som_poly.1.chr2:230510472-230510472.+	1	Polymorphic copy
som_poly.1.chr20:30497095-30497095.+	1	Polymorphic copy
L1HS.0.chr6:65550339-65551058.-	1	Reference copy
som_poly.1.chr4:108683392-108683392.+	1	Polymorphic copy
L1PA2.1.chr18:8057452-8063463.-	1	Reference copy
som_poly.1.chr18:47200034-47200034.+	1	Polymorphic copy
som_poly.1.chr13:35212425-35212425.+	1	Polymorphic copy
som_poly.1.chr4:83490421-83490421.+	1	Polymorphic copy
L1HS.0.chr14:81002839-81003083.-	1	Reference copy
som_poly.1.chr8:132757829-132757829.+	1	Polymorphic copy
L1HS.1.chr4:90675739-90681757.-	1	Reference copy
som_poly.1.chr6:56403211-56403211.+	1	Polymorphic copy
L1HS.1.chr5:34147845-34154031.+	1	Reference copy
som_poly.1.chr3:185415262-185415262.+	1	Polymorphic copy
som_poly.1.chr20:31318298-31318298.+	1	Polymorphic copy
som_poly.1.chr1:50430292-50430292.+	1	Polymorphic copy
som_poly.1.chr12:81716474-81716474.+	1	Polymorphic copy
som_poly.1.chr4:148247059-148247059.+	1	Polymorphic copy
som_poly.1.chr20:52350813-52350813.+	1	Polymorphic copy
som_poly.1.chr1:37200978-37200978.+	1	Polymorphic copy
som_poly.1.chr9:73377604-73378020.+	1	Polymorphic copy
som_poly.1.chr8:92183076-92183076.+	1	Polymorphic copy
som_poly.1.chr2:143445147-143445147.+	1	Polymorphic copy
som_poly.1.chr2:28003811-28005151.+	1	Polymorphic copy
som_poly.1.chr11:115024804-115025701.+	1	Polymorphic copy
som_poly.1.chr2:77575632-77575632.+	1	Polymorphic copy
L1HS.1.chr10:6369617-6375667.-	1	Reference copy
L1HS.0.chr5:145093709-145094074.+	1	Reference copy
som_poly.1.chr3:8243225-8243225.+	1	Polymorphic copy
som_poly.1.chrX:97715973-97715973.+	1	Polymorphic copy
L1HS.1.chrX:141421202-141427246.-	1	Reference copy
som_poly.1.chr3:181441095-181441095.+	1	Polymorphic copy
som_poly.1.chrX:93329777-93329777.+	1	Polymorphic copy
som_poly.1.chr5:148374704-148374704.+	1	Polymorphic copy
som_poly.1.chr13:96995514-96995514.+	1	Polymorphic copy
som_poly.1.chr10:47188789-47188789.+	1	Polymorphic copy
som_poly.1.chr3:173030401-173031327.+	1	Polymorphic copy
som_poly.1.chr12:117373770-117373973.+	1	Polymorphic copy
som_poly.1.chr11:42150455-42150455.+	1	Polymorphic copy
som_poly.1.chr11:58173119-58173119.+	1	Polymorphic copy
som_poly.1.chr20:19837209-19837209.+	1	Polymorphic copy
som_poly.1.chr2:187751164-187751164.+	1	Polymorphic copy
som_poly.1.chr2:190611082-190611287.+	1	Polymorphic copy
som_poly.1.chr11:36304021-36304148.+	1	Polymorphic copy
som_poly.1.chr6:136060864-136060864.+	1	Polymorphic copy
som_poly.1.chr14:24741302-24741302.+	1	Polymorphic copy
som_poly.1.chr3:149722258-149722258.+	1	Polymorphic copy
som_poly.1.chr7:102707265-102707265.+	1	Polymorphic copy
som_poly.1.chr4:150758277-150758277.+	1	Polymorphic copy
som_poly.1.chr9:104698987-104698987.+	1	Polymorphic copy
som_poly.1.chr13:31383316-31383316.+	1	Polymorphic copy
som_poly.1.chr2:37444906-37444906.+	1	Polymorphic copy
som_poly.1.chr13:75500032-75500032.+	1	Polymorphic copy
som_poly.1.chr4:110699685-110699685.+	1	Polymorphic copy
L1HS.1.chr1:104770247-104776278.-	1	Reference copy
som_poly.1.chr11:88932485-88932485.+	1	Polymorphic copy
som_poly.1.chr16:28427471-28427471.+	1	Polymorphic copy
som_poly.1.chr3:178017801-178017801.+	1	Polymorphic copy
som_poly.1.chrX:91637948-91637948.+	1	Polymorphic copy
som_poly.1.chr3:141515046-141515046.+	1	Polymorphic copy
som_poly.1.chr12:125839807-125839807.+	1	Polymorphic copy
som_poly.1.chr14:65152876-65154205.+	1	Polymorphic copy
polyL1HS.1.chr5:106599661.*	1	Polymorphic copy
polyL1HS.1.chr4:146304143.*	1	Polymorphic copy
som_poly.1.chr4:151810705-151811671.+	1	Polymorphic copy
som_poly.1.chrX:54992081-54992081.+	1	Polymorphic copy
som_poly.1.chr6:152566454-152566454.+	1	Polymorphic copy
som_poly.1.chr3:168342814-168342814.+	1	Polymorphic copy
som_poly.1.chr10:118043662-118043662.+	1	Polymorphic copy
som_poly.1.chr8:119616608-119616608.+	1	Polymorphic copy
som_poly.1.chr6:32652365-32652365.+	1	Polymorphic copy
som_poly.1.chr14:33668499-33668499.+	1	Polymorphic copy
L1PA2.0.chr2:71623175-71623457.-	1	Reference copy
som_poly.1.chr11:25403762-25403762.+	1	Polymorphic copy
som_poly.1.chr6:40621027-40621027.+	1	Polymorphic copy
som_poly.1.chr9:136855012-136855012.+	1	Polymorphic copy
L1HS.0.chr21:22752361-22752829.+	1	Reference copy
som_poly.1.chr2:195178784-195178784.+	1	Polymorphic copy
som_poly.1.chr4:98178782-98178782.+	1	Polymorphic copy
som_poly.1.chr2:60993462-60993462.+	1	Polymorphic copy
som_poly.1.chr5:110144496-110144556.+	1	Polymorphic copy
som_poly.1.chr2:241156327-241156327.+	1	Polymorphic copy
L1HS.0.chr2:10996105-11000000.-	1	Reference copy
som_poly.1.chr12:96580056-96580056.+	1	Polymorphic copy
som_poly.1.chr7:27743763-27743763.+	1	Polymorphic copy
som_poly.1.chr12:22412999-22412999.+	1	Polymorphic copy
som_poly.1.chr13:60892525-60892525.+	1	Polymorphic copy
som_poly.1.chr8:50118349-50118349.+	1	Polymorphic copy
som_poly.1.chr11:111304270-111304270.+	1	Polymorphic copy
som_poly.1.chr1:167343628-167343628.+	1	Polymorphic copy
L1PA2.1.chr4:55619153-55625181.+	1	Reference copy
som_poly.1.chr2:51001877-51001877.+	1	Polymorphic copy
som_poly.1.chr9:67899474-67899474.+	1	Polymorphic copy
som_poly.1.chr15:55655046-55655046.+	1	Polymorphic copy
som_poly.1.chr3:65193950-65193950.+	1	Polymorphic copy
som_poly.1.chr9:24841740-24841740.+	1	Polymorphic copy
som_poly.1.chr3:60147237-60147237.+	1	Polymorphic copy
L1HS.1.chr11:109177494-109183526.-	1	Reference copy
som_poly.1.chr5:58367106-58367106.+	1	Polymorphic copy
som_poly.1.chr12:43715684-43715684.+	1	Polymorphic copy
som_poly.1.chr18:688459-688459.+	1	Polymorphic copy
som_poly.1.chr8:36415866-36415866.+	1	Polymorphic copy
som_poly.1.chr1:153131654-153131759.+	1	Polymorphic copy
L1HS.0.chr12:87747542-87749422.-	1	Reference copy
som_poly.1.chr8:56249333-56250270.+	1	Polymorphic copy
L1HS.1.chr15:88554598-88560263.-	1	Reference copy
som_poly.1.chr2:192050417-192050590.+	1	Polymorphic copy
som_poly.1.chr6:99587471-99587471.+	1	Polymorphic copy
som_poly.1.chr4:23412995-23412995.+	1	Polymorphic copy
L1PA2.1.chr11:14715908-14721938.+	1	Reference copy
som_poly.1.chr6:70808405-70808405.+	1	Polymorphic copy
som_poly.1.chr12:33396505-33396505.+	1	Polymorphic copy
som_poly.1.chr3:143360689-143360689.+	1	Polymorphic copy
som_poly.1.chr7:54484819-54484819.+	1	Polymorphic copy
L1PA2.1.chr1:176256085-176262110.-	1	Reference copy
som_poly.1.chr1:225040969-225040969.+	1	Polymorphic copy
som_poly.1.chr2:174494531-174494531.+	1	Polymorphic copy
som_poly.1.chr21:37634776-37634776.+	1	Polymorphic copy
som_poly.1.chr3:5250811-5250811.+	1	Polymorphic copy
som_poly.1.chr14:89258435-89258435.+	1	Polymorphic copy
som_poly.1.chr5:74664080-74664080.+	1	Polymorphic copy
som_poly.1.chr3:146967579-146967579.+	1	Polymorphic copy
som_poly.1.chr2:133364119-133364119.+	1	Polymorphic copy
som_poly.1.chr8:73654101-73654101.+	1	Polymorphic copy
som_poly.1.chr2:133361219-133361301.+	1	Polymorphic copy
som_poly.1.chr17:11700561-11700561.+	1	Polymorphic copy
L1HS.1.chr16:16840517-16846556.-	1	Reference copy
som_poly.1.chr2:114319989-114319989.+	1	Polymorphic copy
som_poly.1.chr9:112795633-112795633.+	1	Polymorphic copy
som_poly.1.chr20:9213550-9213550.+	1	Polymorphic copy
som_poly.1.chr9:103056533-103056533.+	1	Polymorphic copy
som_poly.1.chr21:33028529-33028529.+	1	Polymorphic copy
som_poly.1.chr3:27214035-27214035.+	1	Polymorphic copy
som_poly.1.chr8:56251616-56251616.+	1	Polymorphic copy
som_poly.1.chr2:208628501-208628501.+	1	Polymorphic copy
som_poly.1.chr4:10629926-10631070.+	1	Polymorphic copy
som_poly.1.chr6:163276642-163276700.+	1	Polymorphic copy
som_poly.1.chr12:26614811-26614811.+	1	Polymorphic copy
som_poly.1.chr9:112016469-112016469.+	1	Polymorphic copy
som_poly.1.chr11:95783568-95783568.+	1	Polymorphic copy
som_poly.1.chr3:84513407-84513407.+	1	Polymorphic copy
som_poly.1.chr3:80537037-80537037.+	1	Polymorphic copy
som_poly.1.chr5:94830613-94830613.+	1	Polymorphic copy
som_poly.1.chrX:18162975-18162975.+	1	Polymorphic copy
L1HS.1.chr5:119684785-119690814.-	1	Reference copy
L1HS.1.chr1:121532230-121538261.-	1	Reference copy
som_poly.1.chr12:90149328-90149328.+	1	Polymorphic copy
som_poly.1.chr1:157834199-157834199.+	1	Polymorphic copy
L1HS.0.chr2:76300973-76301777.+	1	Reference copy
som_poly.1.chr4:111707803-111709420.+	1	Polymorphic copy
som_poly.1.chr6:61396367-61396367.+	1	Polymorphic copy
som_poly.1.chr6:99708843-99708843.+	1	Polymorphic copy
som_poly.1.chr14:39579767-39580134.+	1	Polymorphic copy
som_poly.1.chr20:20190797-20190797.+	1	Polymorphic copy
som_poly.1.chr17:26657461-26657461.+	1	Polymorphic copy
som_poly.1.chr5:114060851-114060851.+	1	Polymorphic copy
som_poly.1.chr20:54716301-54716301.+	1	Polymorphic copy
som_poly.1.chr4:21908180-21908180.+	1	Polymorphic copy
polyL1HS.1.chr10:122695714.*	1	Polymorphic copy
som_poly.1.chr7:29858078-29858905.+	1	Polymorphic copy
som_poly.1.chr7:119078678-119078678.+	1	Polymorphic copy
som_poly.1.chr2:143153519-143153535.+	1	Polymorphic copy
som_poly.1.chr6:81980451-81980451.+	1	Polymorphic copy
som_poly.1.chr1:166622731-166622731.+	1	Polymorphic copy
som_poly.1.chr11:109970596-109970596.+	1	Polymorphic copy
som_poly.1.chr4:47792786-47792786.+	1	Polymorphic copy
polyL1HS.1.chr3:186654351.*	1	Polymorphic copy
som_poly.1.chr4:34777998-34777998.+	1	Polymorphic copy
som_poly.1.chr21:31978549-31978549.+	1	Polymorphic copy
som_poly.1.chr6:32344862-32344862.+	1	Polymorphic copy
som_poly.1.chr3:15804254-15804254.+	1	Polymorphic copy
som_poly.1.chr22:28503404-28503404.+	1	Polymorphic copy
som_poly.1.chr8:52454780-52454780.+	1	Polymorphic copy
som_poly.1.chr21:39672878-39672878.+	1	Polymorphic copy
som_poly.1.chr20:47662026-47662026.+	1	Polymorphic copy
som_poly.1.chr4:120872083-120872083.+	1	Polymorphic copy
som_poly.1.chr1:68391615-68391615.+	1	Polymorphic copy
som_poly.1.chrX:141112611-141112611.+	1	Polymorphic copy
som_poly.1.chr3:155614107-155614107.+	1	Polymorphic copy
som_poly.1.chr4:70484333-70484333.+	1	Polymorphic copy
som_poly.1.chr10:55402313-55402313.+	1	Polymorphic copy
som_poly.1.chr1:169009250-169009250.+	1	Polymorphic copy
som_poly.1.chr20:21222987-21222987.+	1	Polymorphic copy
som_poly.1.chr8:136211204-136211204.+	1	Polymorphic copy
som_poly.1.chr5:109106299-109106299.+	1	Polymorphic copy
som_poly.1.chr4:54528929-54528929.+	1	Polymorphic copy
polyL1HS.1.chr1:95336300.*	1	Polymorphic copy
som_poly.1.chr3:93470483-93470483.+	1	Polymorphic copy
som_poly.1.chr8:26792415-26792734.+	1	Polymorphic copy
som_poly.1.chr2:62654274-62654274.+	1	Polymorphic copy
polyL1HS.1.chr6:123532791.*	1	Polymorphic copy
L1HS.1.chr5:173402796-173408828.-	1	Reference copy
L1HS.1.chr4:15841546-15847572.+	1	Reference copy
som_poly.1.chr2:99016076-99016076.+	1	Polymorphic copy
som_poly.1.chr1:115541128-115541729.+	1	Polymorphic copy
som_poly.1.chr7:96852772-96852772.+	1	Polymorphic copy
som_poly.1.chr19:23873193-23873193.+	1	Polymorphic copy
polyL1HS.1.chr8:112259184.*	1	Polymorphic copy
polyL1HS.1.chr4:94622283.*	1	Polymorphic copy
som_poly.1.chr5:156047814-156047814.+	1	Polymorphic copy
som_poly.1.chr9:75473680-75473680.+	1	Polymorphic copy
som_poly.1.chr8:118590782-118590782.+	1	Polymorphic copy
polyL1HS.1.chr3:139325598.*	1	Polymorphic copy
som_poly.1.chr14:59819414-59819414.+	1	Polymorphic copy
som_poly.1.chr8:40312292-40312292.+	1	Polymorphic copy
som_poly.1.chr6:110361422-110361422.+	1	Polymorphic copy
som_poly.1.chr7:55453564-55453564.+	1	Polymorphic copy
L1PA2.0.chr10:39334341-39335058.-	1	Reference copy
som_poly.1.chr2:22968127-22968127.+	1	Polymorphic copy
L1PA2.1.chr13:36008229-36014237.-	1	Reference copy
som_poly.1.chr1:44089652-44089652.+	1	Polymorphic copy
som_poly.1.chr2:91831226-91831226.+	1	Polymorphic copy
som_poly.1.chr11:87854459-87854459.+	1	Polymorphic copy
som_poly.1.chr4:74714590-74714590.+	1	Polymorphic copy
polyL1HS.1.chr5:165068153.*	1	Polymorphic copy
som_poly.1.chr4:136288932-136288932.+	1	Polymorphic copy
som_poly.1.chr12:70255712-70255712.+	1	Polymorphic copy
som_poly.1.chr9:102565512-102565512.+	1	Polymorphic copy
polyL1HS.1.chr3:80541025.*	1	Polymorphic copy
som_poly.1.chr3:162328216-162328216.+	1	Polymorphic copy
som_poly.1.chr12:104886518-104886518.+	1	Polymorphic copy
L1HS.1.chr4:79937715-79943746.+	1	Reference copy
som_poly.1.chr5:57538326-57538326.+	1	Polymorphic copy
som_poly.1.chr4:37485559-37485559.+	1	Polymorphic copy
som_poly.1.chr15:71580525-71580564.+	1	Polymorphic copy
som_poly.1.chr16:58538914-58538914.+	1	Polymorphic copy
som_poly.1.chr2:160960141-160960141.+	1	Polymorphic copy
som_poly.1.chr12:46149848-46149887.+	1	Polymorphic copy
som_poly.1.chr10:71935236-71935236.+	1	Polymorphic copy
som_poly.1.chr11:83602891-83602891.+	1	Polymorphic copy
som_poly.1.chr13:21493177-21493177.+	1	Polymorphic copy
som_poly.1.chr8:87911557-87911557.+	1	Polymorphic copy
som_poly.1.chr2:207802696-207802696.+	1	Polymorphic copy
som_poly.1.chr5:177780367-177780367.+	1	Polymorphic copy
som_poly.1.chr7:67230498-67230498.+	1	Polymorphic copy
som_poly.1.chr6:13190782-13191147.+	1	Polymorphic copy
som_poly.1.chr1:118922137-118922137.+	1	Polymorphic copy
som_poly.1.chr6:165311014-165311014.+	1	Polymorphic copy
som_poly.1.chr14:73783632-73783632.+	1	Polymorphic copy
som_poly.1.chr1:218692371-218692371.+	1	Polymorphic copy
L1HS.1.chrX:50019456-50025505.-	1	Reference copy
polyL1HS.1.chr16:27414618.*	1	Polymorphic copy
som_poly.1.chr5:72536249-72536249.+	1	Polymorphic copy
som_poly.1.chr5:72537686-72537686.+	1	Polymorphic copy
L1HS.1.chr8:72875538-72881588.-	1	Reference copy
som_poly.1.chr16:81970624-81970624.+	1	Polymorphic copy
som_poly.1.chr4:36186098-36186098.+	1	Polymorphic copy
som_poly.1.chr14:65794739-65794739.+	1	Polymorphic copy
som_poly.1.chr4:90167029-90167029.+	1	Polymorphic copy
som_poly.1.chr16:14209880-14209880.+	1	Polymorphic copy
som_poly.1.chr7:98809626-98809626.+	1	Polymorphic copy
som_poly.1.chr7:28132560-28133272.+	1	Polymorphic copy
som_poly.1.chr3:146677098-146677098.+	1	Polymorphic copy
som_poly.1.chr11:11317380-11317380.+	1	Polymorphic copy
L1PA2.0.chr8:118215465-118216513.-	1	Reference copy
som_poly.1.chr6:65530916-65530916.+	1	Polymorphic copy
som_poly.1.chr2:36607071-36607071.+	1	Polymorphic copy
som_poly.1.chr1:102105877-102105877.+	1	Polymorphic copy
som_poly.1.chr13:74133806-74133806.+	1	Polymorphic copy
som_poly.1.chrX:118115084-118115084.+	1	Polymorphic copy
som_poly.1.chr11:20493539-20493539.+	1	Polymorphic copy
som_poly.1.chr6:156034133-156034133.+	1	Polymorphic copy
som_poly.1.chr4:60571196-60571196.+	1	Polymorphic copy
L1HS.1.chr12:69773410-69779441.-	1	Reference copy
som_poly.1.chr14:30681337-30681620.+	1	Polymorphic copy
som_poly.1.chr8:68807863-68807863.+	1	Polymorphic copy
som_poly.1.chr5:107125078-107125078.+	1	Polymorphic copy
som_poly.1.chr1:176766352-176766352.+	1	Polymorphic copy
som_poly.1.chr4:35731743-35731743.+	1	Polymorphic copy
som_poly.1.chr2:55592244-55592244.+	1	Polymorphic copy
som_poly.1.chr2:83957787-83957787.+	1	Polymorphic copy
som_poly.1.chr16:32903327-32903327.+	1	Polymorphic copy
som_poly.1.chr17:44400976-44400976.+	1	Polymorphic copy
som_poly.1.chr11:125379045-125379045.+	1	Polymorphic copy
som_poly.1.chr13:43804464-43804464.+	1	Polymorphic copy
som_poly.1.chr5:110634592-110634592.+	1	Polymorphic copy
som_poly.1.chr20:4220681-4220681.+	1	Polymorphic copy
som_poly.1.chr3:119155527-119155527.+	1	Polymorphic copy
som_poly.1.chr14:18521024-18521024.+	1	Polymorphic copy
som_poly.1.chr1:46775726-46775740.+	1	Polymorphic copy
som_poly.1.chr10:27332418-27333330.+	1	Polymorphic copy
som_poly.1.chr14:58760527-58760527.+	1	Polymorphic copy
som_poly.1.chr3:130272412-130272412.+	1	Polymorphic copy
som_poly.1.chr9:120313577-120313577.+	1	Polymorphic copy
som_poly.1.chr11:7979337-7979337.+	1	Polymorphic copy
som_poly.1.chr12:59237486-59237486.+	1	Polymorphic copy
som_poly.1.chr8:124489061-124489061.+	1	Polymorphic copy
som_poly.1.chr14:24011435-24011435.+	1	Polymorphic copy
L1HS.1.chr18:50343959-50349987.-	1	Reference copy
som_poly.1.chr2:182002699-182002699.+	1	Polymorphic copy
som_poly.1.chr18:4968227-4968227.+	1	Polymorphic copy
som_poly.1.chr2:106607235-106607235.+	1	Polymorphic copy
som_poly.1.chr3:83167605-83167605.+	1	Polymorphic copy
som_poly.1.chr2:153126307-153126307.+	1	Polymorphic copy
som_poly.1.chr14:16137933-16137933.+	1	Polymorphic copy
som_poly.1.chr2:167299449-167299449.+	1	Polymorphic copy
som_poly.1.chr3:77859909-77859909.+	1	Polymorphic copy
som_poly.1.chr10:42205897-42205897.+	1	Polymorphic copy
som_poly.1.chr19:32486832-32486832.+	1	Polymorphic copy
som_poly.1.chr3:177764328-177764328.+	1	Polymorphic copy
som_poly.1.chr11:43512287-43512287.+	1	Polymorphic copy
som_poly.1.chr7:40171640-40171640.+	1	Polymorphic copy
som_poly.1.chr16:12163693-12163693.+	1	Polymorphic copy
som_poly.1.chr19:32485005-32485289.+	1	Polymorphic copy
som_poly.1.chr1:186405053-186405053.+	1	Polymorphic copy
som_poly.1.chr3:112905137-112905137.+	1	Polymorphic copy
som_poly.1.chr2:183040187-183040193.+	1	Polymorphic copy
som_poly.1.chr18:27617886-27617886.+	1	Polymorphic copy
som_poly.1.chr18:4127974-4127974.+	1	Polymorphic copy
som_poly.1.chr4:90673167-90673679.+	1	Polymorphic copy
polyL1HS.1.chr3:173031326.*	1	Polymorphic copy
som_poly.1.chr1:90546592-90546592.+	1	Polymorphic copy
polyL1HS.1.chr5:137679100.*	1	Polymorphic copy
som_poly.1.chr1:69336492-69336492.+	1	Polymorphic copy
som_poly.1.chr11:18964678-18964678.+	1	Polymorphic copy
som_poly.1.chr13:98618084-98618084.+	1	Polymorphic copy
L1HS.1.chr10:5245354-5251383.+	1	Reference copy
som_poly.1.chr9:120804663-120804663.+	1	Polymorphic copy
L1PA2.1.chr12:64287349-64293377.-	1	Reference copy
som_poly.1.chr1:228843108-228843108.+	1	Polymorphic copy
polyL1HS.1.chr10:59388823.*	1	Polymorphic copy
som_poly.1.chr4:169608475-169608475.+	1	Polymorphic copy
som_poly.1.chr12:7166693-7166693.+	1	Polymorphic copy
som_poly.1.chr1:183032506-183032532.+	1	Polymorphic copy
som_poly.1.chr14:84929130-84929130.+	1	Polymorphic copy
som_poly.1.chr4:16442207-16442207.+	1	Polymorphic copy
som_poly.1.chr2:149921262-149921262.+	1	Polymorphic copy
som_poly.1.chr3:172894185-172894185.+	1	Polymorphic copy
L1PA2.0.chr1:65558503-65558526.-	1	Reference copy
som_poly.1.chr8:135888742-135888742.+	1	Polymorphic copy
som_poly.1.chr2:49865870-49865870.+	1	Polymorphic copy
som_poly.1.chr8:92530407-92530407.+	1	Polymorphic copy
som_poly.1.chr2:161654967-161654967.+	1	Polymorphic copy
som_poly.1.chr3:106719006-106719006.+	1	Polymorphic copy
som_poly.1.chr10:83497618-83497618.+	1	Polymorphic copy
som_poly.1.chr6:89809995-89809995.+	1	Polymorphic copy
som_poly.1.chr2:121666905-121666905.+	1	Polymorphic copy
som_poly.1.chr6:13676756-13676756.+	1	Polymorphic copy
som_poly.1.chr6:160100721-160100723.+	1	Polymorphic copy
som_poly.1.chr9:94332231-94332231.+	1	Polymorphic copy
som_poly.1.chr18:54685151-54685151.+	1	Polymorphic copy
som_poly.1.chr11:37808988-37809008.+	1	Polymorphic copy
som_poly.1.chr12:62212712-62212822.+	1	Polymorphic copy
som_poly.1.chr2:92855007-92855007.+	1	Polymorphic copy
L1HS.0.chr10:19088539-19088569.-	1	Reference copy
som_poly.1.chr15:70737942-70737942.+	1	Polymorphic copy
L1HS.1.chrX:151330320-151336351.+	1	Reference copy
som_poly.1.chr13:88671592-88671592.+	1	Polymorphic copy
som_poly.1.chr1:62081908-62081908.+	1	Polymorphic copy
som_poly.1.chr11:93146383-93146383.+	1	Polymorphic copy
som_poly.1.chr4:115739003-115739003.+	1	Polymorphic copy
som_poly.1.chrX:84871180-84871180.+	1	Polymorphic copy
som_poly.1.chr3:152069689-152069689.+	1	Polymorphic copy
polyL1HS.1.chr2:119537541.*	1	Polymorphic copy
L1HS.1.chr9:110791097-110797129.+	1	Reference copy
som_poly.1.chr18:9693245-9693245.+	1	Polymorphic copy
L1HS.1.chr1:247687173-247693204.+	1	Reference copy
som_poly.1.chr12:115376641-115376641.+	1	Polymorphic copy
som_poly.1.chr10:125292923-125292923.+	1	Polymorphic copy
som_poly.1.chr5:110143379-110143379.+	1	Polymorphic copy
som_poly.1.chr4:114266248-114266248.+	1	Polymorphic copy
som_poly.1.chr7:64617950-64617950.+	1	Polymorphic copy
L1HS.0.chrX:124981871-124981980.+	1	Reference copy
som_poly.1.chr5:121182480-121182480.+	1	Polymorphic copy
som_poly.1.chr13:35213628-35213628.+	1	Polymorphic copy
som_poly.1.chr5:13424573-13424573.+	1	Polymorphic copy
som_poly.1.chr1:143222403-143222403.+	1	Polymorphic copy
som_poly.1.chr6:62660391-62660391.+	1	Polymorphic copy
som_poly.1.chr20:58636642-58636642.+	1	Polymorphic copy
som_poly.1.chr5:43399485-43399485.+	1	Polymorphic copy
som_poly.1.chr12:126857829-126857829.+	1	Polymorphic copy
som_poly.1.chr14:101653174-101653174.+	1	Polymorphic copy
som_poly.1.chr6:76004739-76004739.+	1	Polymorphic copy
som_poly.1.chr7:45446496-45446496.+	1	Polymorphic copy
L1HS.0.chr11:49793154-49797728.-	1	Reference copy
L1HS.0.chr18:70685210-70686694.-	1	Reference copy
som_poly.1.chr21:5320905-5320905.+	1	Polymorphic copy
som_poly.1.chr21:30889010-30889010.+	1	Polymorphic copy
som_poly.1.chr2:180967786-180967786.+	1	Polymorphic copy
L1HS.1.chr5:86510690-86516743.+	1	Reference copy
som_poly.1.chr21:30888001-30888001.+	1	Polymorphic copy
som_poly.1.chr1:103456325-103456760.+	1	Polymorphic copy
som_poly.1.chr4:29903987-29904543.+	1	Polymorphic copy
som_poly.1.chr7:73188464-73188464.+	1	Polymorphic copy
som_poly.1.chr20:31886531-31886531.+	1	Polymorphic copy
som_poly.1.chr4:87353205-87353243.+	1	Polymorphic copy
som_poly.1.chr14:66952459-66953146.+	1	Polymorphic copy
som_poly.1.chr5:87635363-87635363.+	1	Polymorphic copy
som_poly.1.chr7:40690841-40690841.+	1	Polymorphic copy
som_poly.1.chr17:18872687-18872687.+	1	Polymorphic copy
som_poly.1.chr2:121981635-121981635.+	1	Polymorphic copy
som_poly.1.chrX:27207329-27208102.+	1	Polymorphic copy
som_poly.1.chr8:75030213-75030213.+	1	Polymorphic copy
som_poly.1.chr2:97157748-97157748.+	1	Polymorphic copy
som_poly.1.chr12:113562665-113562665.+	1	Polymorphic copy
som_poly.1.chr12:51559585-51559585.+	1	Polymorphic copy
L1PA2.0.chrX:58133240-58135798.-	1	Reference copy
som_poly.1.chr4:15933100-15933100.+	1	Polymorphic copy
som_poly.1.chr19:47419292-47419292.+	1	Polymorphic copy
som_poly.1.chr15:86168163-86168163.+	1	Polymorphic copy
polyL1HS.1.chr17:15791031.*	1	Polymorphic copy
som_poly.1.chr11:58290942-58290942.+	1	Polymorphic copy
som_poly.1.chr5:126160789-126160789.+	1	Polymorphic copy
som_poly.1.chr19:46520481-46520676.+	1	Polymorphic copy
som_poly.1.chr20:52976225-52976225.+	1	Polymorphic copy
som_poly.1.chr2:51755229-51755229.+	1	Polymorphic copy
som_poly.1.chr2:4700925-4700925.+	1	Polymorphic copy
som_poly.1.chr11:98324000-98324000.+	1	Polymorphic copy
som_poly.1.chrY:22274725-22274725.+	1	Polymorphic copy
som_poly.1.chr1:183424395-183424395.+	1	Polymorphic copy
som_poly.1.chr8:62154653-62154653.+	1	Polymorphic copy
som_poly.1.chr18:6915437-6915437.+	1	Polymorphic copy
som_poly.1.chr2:20588115-20588143.+	1	Polymorphic copy
som_poly.1.chr3:194490594-194490594.+	1	Polymorphic copy
som_poly.1.chr5:69179430-69179430.+	1	Polymorphic copy
polyL1HS.1.chr8:99513193.*	1	Polymorphic copy
som_poly.1.chr8:39062148-39062148.+	1	Polymorphic copy
som_poly.1.chr2:201573604-201573604.+	1	Polymorphic copy
som_poly.1.chr3:18612967-18612967.+	1	Polymorphic copy
som_poly.1.chr18:22667542-22667542.+	1	Polymorphic copy
som_poly.1.chr11:9136254-9136254.+	1	Polymorphic copy
som_poly.1.chr1:43812093-43812417.+	1	Polymorphic copy
som_poly.1.chr3:18614067-18614067.+	1	Polymorphic copy
som_poly.1.chr14:58753666-58754907.+	1	Polymorphic copy
som_poly.1.chr6:157424220-157424220.+	1	Polymorphic copy
som_poly.1.chr8:2031160-2031160.+	1	Polymorphic copy
som_poly.1.chr10:47620529-47620529.+	1	Polymorphic copy
som_poly.1.chr12:128456367-128456367.+	1	Polymorphic copy
som_poly.1.chr2:143255313-143255313.+	1	Polymorphic copy
som_poly.1.chr20:7813209-7813209.+	1	Polymorphic copy
som_poly.1.chr6:88227362-88227708.+	1	Polymorphic copy
polyL1HS.1.chr7:90702606.*	1	Polymorphic copy
som_poly.1.chr5:25604732-25604732.+	1	Polymorphic copy
som_poly.1.chr4:178933397-178933397.+	1	Polymorphic copy
som_poly.1.chr4:137332466-137332493.+	1	Polymorphic copy
som_poly.1.chr2:116786206-116786206.+	1	Polymorphic copy
som_poly.1.chr14:38626539-38626539.+	1	Polymorphic copy
som_poly.1.chr3:94727365-94727365.+	1	Polymorphic copy
som_poly.1.chr4:130913136-130913136.+	1	Polymorphic copy
som_poly.1.chr13:77356583-77356583.+	1	Polymorphic copy
L1HS.1.chr12:74874868-74880901.+	1	Reference copy
som_poly.1.chr1:66906517-66906517.+	1	Polymorphic copy
som_poly.1.chr8:75380207-75380207.+	1	Polymorphic copy
som_poly.1.chrY:10973913-10973913.+	1	Polymorphic copy
som_poly.1.chr6:153215900-153215900.+	1	Polymorphic copy
L1HS.1.chr4:135374860-135381291.-	1	Reference copy
som_poly.1.chr1:213204479-213204479.+	1	Polymorphic copy
L1PA2.1.chr3:81051389-81057413.-	1	Reference copy

## Sheet: Supp Data 2
Supplementary Data 2. Listing of N=121 "active" loci used in our analysis, defined as those for which there is evidence of retrotransposition from either our analysis (87 elements) or previously published studies.
L1HS.1.chr5:86510690-86516743.+
L1HS.1.chr12:74874868-74880901.+
L1HS.1.chr8:125582886-125588889.+
L1HS.1.chr5:152886441-152892473.-
L1HS.1.chr4:74717539-74723587.-
L1HS.1.chr4:79966907-79972933.+
L1HS.1.chr7:66286853-66292884.-
L1HS.1.chr5:173402796-173408828.-
L1HS.1.chr5:58384174-58390206.+
L1HS.1.chr11:93420986-93427031.+
L1HS.1.chr14:30684809-30690837.-
L1HS.1.chr9:95697585-95703604.+
L1HS.1.chr5:104518587-104524616.+
L1PA2.1.chr8:74942646-74948678.-
L1PA2.1.chr13:36008229-36014237.-
L1PA2.1.chr2:43660471-43666500.-
L1HS.1.chr20:23426108-23432140.+
L1HS.1.chrX:11707248-11713279.+
L1HS.1.chr7:30439242-30445274.+
L1HS.1.chr2:172315270-172321297.+
L1HS.1.chr9:110791097-110797129.+
L1PA2.1.chr15:83383651-83389616.+
L1HS.1.chr4:21159390-21165421.+
L1HS.1.chr10:5245354-5251383.+
L1HS.1.chr7:111243515-111249546.-
L1PA2.1.chrX:74788952-74795000.-
L1HS.1.chr16:33952564-33958612.-
L1HS.1.chr9:83049539-83055571.-
L1HS.1.chr11:93136638-93142673.+
L1HS.1.chr13:76612823-76618851.-
L1HS.1.chrX:147653734-147659767.+
L1HS.1.chr1:174590323-174596379.-
L1HS.1.chr6:24811657-24817706.-
L1HS.1.chr13:29641706-29647706.-
L1PA2.1.chr3:111556203-111562234.-
L1HS.1.chr8:72875538-72881588.-
L1HS.1.chr11:109177494-109183526.-
L1HS.1.chr4:19077911-19083929.-
L1HS.1.chrX:151330320-151336351.+
L1HS.1.chr4:79937715-79943746.+
L1PA2.1.chr1:174377791-174383815.-
L1HS.1.chr4:136293494-136299546.-
L1HS.1.chr1:196219370-196225402.-
L1PA2.1.chr18:59403939-59409970.-
L1HS.1.chr7:141920659-141926712.-
L1HS.1.chr1:113497220-113500000.+
L1HS.1.chr2:148188745-148194773.+
L1PA2.1.chr13:39000817-39006875.-
L1HS.1.chr1:118852351-118858380.+
L1HS.1.chr4:135374860-135381291.-
L1HS.1.chr12:69773410-69779441.-
L1PA2.1.chr5:39787652-39793671.+
L1HS.1.chr4:15841546-15847572.+
L1HS.1.chr7:63148831-63154859.-
L1HS.1.chr4:98592435-98598463.-
L1HS.1.chr15:88554598-88560263.-
L1HS.1.chr10:109812437-109818457.-
L1PA2.1.chr1:71888203-71894235.+
L1HS.1.chr12:3500000-3505228.-
L1HS.1.chr12:126299023-126305038.-
L1HS.1.chr6:19764892-19770918.+
L1HS.1.chr10:85355506-85361538.+
L1HS.1.chr1:180866811-180872843.-
L1HS.1.chr1:80939203-80945257.-
L1HS.1.chr8:134070756-134076773.-
L1HS.1.chr5:34147845-34154031.+
L1HS.1.chr7:110707004-110713024.-
L1HS.1.chr5:81616090-81622140.+
L1HS.1.chr7:96846650-96852680.-
L1HS.1.chrX:96057824-96063842.-
L1PA2.1.chr20:8595101-8601127.-
L1HS.1.chr1:86679080-86685111.-
L1HS.1.chr2:102566355-102572385.-
L1HS.1.chr1:247687173-247693204.+
L1HS.1.chr1:85927067-85933100.+
L1HS.1.chr1:121532230-121538261.-
L1HS.1.chr15:54926081-54932099.-
L1PA2.1.chr12:64287349-64293377.-
L1HS.1.chr12:54788573-54794627.+
L1HS.1.chr4:166569976-166576007.+
L1PA2.1.chr6:109245218-109251251.-
L1HS.1.chr22:28663283-28669315.+
L1PA2.1.chr4:55619153-55625181.+
L1HS.1.chr7:49680245-49686300.-
L1PA2.1.chr11:14715908-14721938.+
L1HS.1.chrX:50019456-50025505.-
L1HS.1.chr2:16593725-16599758.-
L1HS.1.chr11:95436216-95442246.+
L1HS.1.chr9:112798107-112804159.-
L1HS.1.chr1:84052389-84058406.-
L1PA2.1.chr3:53365276-53371325.-
L1HS.1.chr5:79778884-79784938.-
L1HS.1.chr7:113776122-113782152.-
L1HS.1.chrX:11935296-11941314.-
L1HS.1.chr6:2417774-2423803.-
L1HS.1.chr3:89460825-89466856.-
L1HS.1.chr11:90400067-90406098.-
L1PA2.1.chr18:8057452-8063463.-
L1PA2.1.chr5:152340020-152346052.-
L1HS.1.chr15:83450804-83456834.-
L1HS.1.chr8:128453002-128459020.-
L1HS.1.chr18:50343959-50349987.-
L1PA2.1.chr1:176256085-176262110.-
L1HS.1.chr1:187343764-187349794.-
L1HS.1.chrX:141421202-141427246.-
L1HS.1.chr10:19088601-19094618.-
L1HS.1.chrX:142477849-142483853.+
L1HS.1.chr1:187597671-187603699.+
L1HS.1.chr4:111894801-111900831.+
L1HS.1.chrX:106469285-106475319.+
L1HS.1.chr10:98782941-98788971.-
L1PA2.1.chr3:81051389-81057413.-
L1HS.1.chr2:11000000-11002136.-
L1HS.1.chr5:119684785-119690814.-
L1HS.1.chr4:23614771-23620793.+
L1HS.1.chr1:237019467-237025494.-
L1HS.1.chr20:7116194-7122199.-
L1HS.1.chr1:104770247-104776278.-
L1HS.1.chr10:6369617-6375667.-
L1HS.1.chr4:90675739-90681757.-
L1HS.1.chr16:16840517-16846556.-

## Sheet: Supp Data 3
Supplementary Data 3: Sample-level summaries of RT, RNA, and gene mutation. A) TCGA sample id. B) TCGA aliquot id, related to WGS sample used, to ensure de-duplication of individuals. C) TCGA patient id. D) Type of sample (Tumor or Normal). E) TCGA study. abbreviation. F-H) Booleans for whether RNA-seq, WGS, and p53 mutation data was available for this study. I-L) Somatic RT burden, either as an …
sample_id	aliquot_id	patient_id	sample_type	subtype	RNA	WGS	p53	RT_burden	RT_burden_log2	RT_burden_adj	RT_burden_log2_adj	all_loci_TPM	all_loci_TPM_log2	all_loci_TPM_adj	all_loci_TPM_log2_adj	active_loci_TPM	active_loci_TPM_log2	active_loci_TPM_adj	active_loci_TPM_log2_adj	lfs	Intronic Rate	TP53	binary_CDKN2A	binary_TP53	binary_BCR	binary_STRN	binary_BBC3	binary_MBD4	binary_MBD6	binary_FBXO11	binary_BLM	binary_FBXO31	binary_ONECUT2	binary_PIK3CA	binary_LRP1B	binary_PCLO	binary_KMT2D	binary_PTEN	binary_FAT4	binary_KMT2C	binary_ARID1A	binary_BRAF	binary_APC	binary_KRAS	binary_RELN	binary_FAT1	binary_ATRX	binary_IDH1	binary_NF1
TCGA-02-0047-01A		TCGA-02-0047	Tumor	GBM	TRUE	FALSE	TRUE					22.1748	4.53449	-8.00014	3.85213	1.68657	1.42577	-6.25584	0.791411	FALSE	0.0655815	no alteration	TRUE	FALSE	FALSE	FALSE	FALSE	FALSE	FALSE	FALSE	FALSE	FALSE	FALSE	TRUE	FALSE	FALSE	FALSE	FALSE	FALSE	FALSE	FALSE	FALSE	FALSE	FALSE	FALSE	FALSE	FALSE	FALSE	FALSE
TCGA-02-0055-01A		TCGA-02-0055	Tumor	GBM	TRUE	FALSE	TRUE					4.08627	2.34661	-21.6778	1.764	0.466023	0.551908	-6.31539	0.0102816	FALSE	0.055995	V216M (driver)	FALSE	TRUE	FALSE	FALSE	FALSE	FALSE	FALSE	FALSE	FALSE	FALSE	FALSE	FALSE	FALSE	FALSE	FALSE	TRUE	FALSE	FALSE	FALSE	FALSE	FALSE	FALSE	FALSE	FALSE	FALSE	FALSE	TRUE
TCGA-02-2483-01A	TCGA-02-2483-01A-01D-1494-08	TCGA-02-2483	Tumor	GBM	TRUE	FALSE	TRUE					5.01854	2.58941	-21.1573	1.99749	0.438568	0.524634	-6.45123	-0.0256494	FALSE	0.05689	R273H (driver)	TRUE	TRUE	FALSE	FALSE	FALSE	FALSE	FALSE	FALSE	FALSE	FALSE	FALSE	FALSE	FALSE	FALSE	FALSE	FALSE	FALSE	FALSE	FALSE	FALSE	FALSE	FALSE	FALSE	FALSE	TRUE	TRUE	FALSE
TCGA-02-2485-01A	TCGA-02-2485-01A-01D-1494-08	TCGA-02-2485	Tumor	GBM	TRUE	FALSE	TRUE					13.4311	3.85111	-21.026	3.07192	1.33214	1.22166	-7.73736	0.497281	FALSE	0.0748881	R248Q (driver), S127Y (driver)	FALSE	TRUE	FALSE	FALSE	FALSE	FALSE	TRUE	FALSE	FALSE	FALSE	FALSE	TRUE	FALSE	FALSE	FALSE	FALSE	FALSE	FALSE	FALSE	FALSE	FALSE	FALSE	FALSE	FALSE	FALSE	FALSE	FALSE
TCGA-02-2486-01A		TCGA-02-2486	Tumor	GBM	TRUE	FALSE	TRUE					4.32921	2.41392	-24.1232	1.77052	0.548192	0.630584	-6.94082	0.0324419	FALSE	0.0618378	no alteration	TRUE	FALSE	FALSE	FALSE	FALSE	FALSE	FALSE	FALSE	FALSE	FALSE	FALSE	FALSE	FALSE	FALSE	FALSE	FALSE	FALSE	FALSE	FALSE	FALSE	FALSE	FALSE	FALSE	FALSE	FALSE	FALSE	FALSE
TCGA-04-1331-01A	TCGA-04-1331-01A-01D-A324-10	TCGA-04-1331	Tumor	OV	TRUE	FALSE	TRUE					47.5317	5.60085	-23.6456	3.99131	6.74813	2.95385	-11.9866	1.45752	FALSE	0.154695	R306* (driver)	FALSE	TRUE	FALSE	FALSE	FALSE	FALSE	FALSE	FALSE	FALSE	FALSE	FALSE	TRUE	FALSE	TRUE	FALSE	TRUE	FALSE	FALSE	FALSE	FALSE	FALSE	FALSE	FALSE	FALSE	FALSE	FALSE	TRUE
TCGA-04-1332-01A	TCGA-04-1332-01A-01D-A75H-36	TCGA-04-1332	Tumor	OV	TRUE	FALSE	TRUE					121.467	6.93625	27.6599	4.81497	34.8307	5.16312	10.1396	3.19106	FALSE	0.203878	no alteration	FALSE	FALSE	FALSE	FALSE	FALSE	FALSE	FALSE	FALSE	FALSE	FALSE	FALSE	FALSE	FALSE	FALSE	FALSE	FALSE	FALSE	FALSE	FALSE	FALSE	FALSE	FALSE	FALSE	FALSE	FALSE	FALSE	FALSE
TCGA-04-1338-01A		TCGA-04-1338	Tumor	OV	TRUE	FALSE	TRUE					248.971	7.96562	202.861	6.92293	63.3493	6.00785	51.2126	5.03851	FALSE	0.100214	no alteration	FALSE	FALSE	FALSE	FALSE	FALSE	FALSE	FALSE	FALSE	FALSE	FALSE	FALSE	TRUE	FALSE	FALSE	FALSE	FALSE	FALSE	TRUE	FALSE	TRUE	FALSE	FALSE	FALSE	FALSE	FALSE	FALSE	FALSE
TCGA-04-1341-01A	TCGA-04-1341-01A-01D-A75G-36	TCGA-04-1341	Tumor	OV	TRUE	FALSE	TRUE					49.3447	5.65377	16.3497	4.90764	9.6648	3.41478	0.980098	2.72114	FALSE	0.0717107	K320Rfs*25 (driver)	FALSE	TRUE	FALSE	FALSE	FALSE	FALSE	FALSE	FALSE	FALSE	FALSE	FALSE	FALSE	FALSE	FALSE	FALSE	FALSE	FALSE	FALSE	FALSE	FALSE	FALSE	FALSE	FALSE	FALSE	FALSE	FALSE	FALSE
TCGA-04-1343-01A		TCGA-04-1343	Tumor	OV	TRUE	FALSE	TRUE					32.6666	5.07324	-3.95596	4.24509	7.14077	3.02516	-2.49872	2.25527	FALSE	0.0795945	R209Hfs*5 (driver)	FALSE	TRUE	FALSE	FALSE	FALSE	FALSE	FALSE	FALSE	FALSE	FALSE	FALSE	FALSE	TRUE	FALSE	FALSE	FALSE	TRUE	FALSE	FALSE	FALSE	FALSE	FALSE	FALSE	FALSE	FALSE	FALSE	FALSE
TCGA-04-1347-01A	TCGA-04-1347-01A-01D-A324-10	TCGA-04-1347	Tumor	OV	TRUE	FALSE	TRUE					35.6396	5.19533	-2.26208	4.33825	4.02534	2.32922	-5.95083	1.53243	FALSE	0.0823746	no alteration	FALSE	FALSE	FALSE	FALSE	FALSE	FALSE	FALSE	FALSE	FALSE	FALSE	FALSE	TRUE	FALSE	FALSE	FALSE	FALSE	FALSE	FALSE	FALSE	FALSE	FALSE	FALSE	FALSE	FALSE	FALSE	FALSE	FALSE
TCGA-04-1349-01A	TCGA-04-1349-01A-01D-A324-10	TCGA-04-1349	Tumor	OV	FALSE	FALSE	TRUE													FALSE		S241F (driver)	FALSE	TRUE	FALSE	FALSE	FALSE	FALSE	FALSE	FALSE	FALSE	TRUE	FALSE	FALSE	FALSE	FALSE	FALSE	FALSE	FALSE	FALSE	FALSE	FALSE	FALSE	FALSE	FALSE	FALSE	FALSE	FALSE	FALSE
TCGA-04-1350-01A		TCGA-04-1350	Tumor	OV	TRUE	FALSE	TRUE					57.5181	5.87081	17.5792	4.96766	13.2272	3.83058	2.7148	2.99096	FALSE	0.0868022	no alteration	FALSE	FALSE	FALSE	FALSE	FALSE	FALSE	FALSE	FALSE	FALSE	FALSE	FALSE	FALSE	FALSE	FALSE	FALSE	FALSE	FALSE	FALSE	FALSE	FALSE	FALSE	FALSE	FALSE	FALSE	FALSE	FALSE	FALSE
TCGA-04-1356-01A		TCGA-04-1356	Tumor	OV	TRUE	FALSE	TRUE					143.634	7.17626	87.1573	5.89915	38.8325	5.31587	23.9673	4.1286	FALSE	0.122744	Y220C (driver)	FALSE	TRUE	FALSE	FALSE	FALSE	FALSE	FALSE	FALSE	FALSE	FALSE	FALSE	FALSE	FALSE	FALSE	FALSE	FALSE	FALSE	FALSE	FALSE	FALSE	FALSE	TRUE	FALSE	FALSE	FALSE	FALSE	FALSE
TCGA-04-1357-01A	TCGA-04-1357-01A-01D-A75U-36	TCGA-04-1357	Tumor	OV	TRUE	TRUE	TRUE	5	2.58496	-9.69128	0.88166	40.0823	5.36044	-13.5886	4.14677	9.40097	3.37865	-4.72584	2.25035	FALSE	0.116647	E224Gfs*4 (driver)	FALSE	TRUE	FALSE	FALSE	FALSE	FALSE	FALSE	FALSE	TRUE	FALSE	FALSE	FALSE	FALSE	FALSE	FALSE	FALSE	FALSE	FALSE	FALSE	FALSE	TRUE	FALSE	FALSE	FALSE	FALSE	FALSE	FALSE
TCGA-04-1361-01A		TCGA-04-1361	Tumor	OV	TRUE	FALSE	TRUE					120.182	6.92104	69.1268	5.76651	32.7959	5.07878	19.3574	4.00546	FALSE	0.110963	Y234C (driver)	FALSE	TRUE	FALSE	FALSE	FALSE	FALSE	FALSE	FALSE	FALSE	FALSE	FALSE	FALSE	FALSE	FALSE	FALSE	FALSE	FALSE	FALSE	FALSE	FALSE	FALSE	FALSE	FALSE	TRUE	TRUE	FALSE	FALSE
TCGA-04-1362-01A		TCGA-04-1362	Tumor	OV	TRUE	FALSE	TRUE					233.14	7.87123	183.199	6.7419	56.4371	5.84391	43.292	4.79402	FALSE	0.108541	X225_splice (driver)	FALSE	TRUE	FALSE	FALSE	FALSE	FALSE	FALSE	FALSE	FALSE	FALSE	FALSE	FALSE	FALSE	FALSE	FALSE	FALSE	FALSE	FALSE	FALSE	FALSE	FALSE	FALSE	FALSE	FALSE	FALSE	FALSE	FALSE
TCGA-04-1364-01A	TCGA-04-1364-01A-01D-A75G-36	TCGA-04-1364	Tumor	OV	TRUE	FALSE	TRUE					138.62	7.12536	101.876	6.29447	39.3156	5.33327	29.6442	4.56082	FALSE	0.0798579	no alteration	FALSE	FALSE	FALSE	FALSE	FALSE	FALSE	FALSE	FALSE	FALSE	FALSE	FALSE	FALSE	FALSE	FALSE	FALSE	FALSE	FALSE	FALSE	FALSE	FALSE	FALSE	FALSE	FALSE	FALSE	FALSE	FALSE	FALSE
TCGA-04-1365-01A		TCGA-04-1365	Tumor	OV	TRUE	FALSE	TRUE					143.726	7.17718	103.202	6.26081	27.1721	4.8162	16.5058	3.96428	FALSE	0.0880735	no alteration	FALSE	FALSE	FALSE	FALSE	FALSE	FALSE	FALSE	FALSE	FALSE	FALSE	FALSE	FALSE	FALSE	FALSE	FALSE	TRUE	FALSE	FALSE	FALSE	FALSE	FALSE	FALSE	FALSE	FALSE	FALSE	TRUE	FALSE
TCGA-04-1367-01A	TCGA-04-1367-01A-01D-A75G-36	TCGA-04-1367	Tumor	OV	FALSE	TRUE	TRUE	0	0	-27.6297	-3.10226									FALSE		S241F (driver)	FALSE	TRUE	FALSE	FALSE	FALSE	FALSE	FALSE	FALSE	FALSE	FALSE	FALSE	FALSE	FALSE	FALSE	FALSE	FALSE	FALSE	FALSE	FALSE	FALSE	FALSE	FALSE	FALSE	FALSE	FALSE	FALSE	TRUE
TCGA-04-1370-01A	TCGA-04-1370-01A-01D-A75G-36	TCGA-04-1370	Tumor	OV	FALSE	TRUE	FALSE	14	3.90689	-12.6982	1.17263									FALSE
TCGA-04-1371-01A	TCGA-04-1371-01A-01D-0516-08	TCGA-04-1371	Tumor	OV	FALSE	FALSE	TRUE													FALSE		no alteration	FALSE	FALSE	FALSE	FALSE	FALSE	FALSE	FALSE	FALSE	FALSE	FALSE	FALSE	FALSE	FALSE	FALSE	FALSE	FALSE	FALSE	FALSE	FALSE	FALSE	FALSE	FALSE	FALSE	FALSE	FALSE	FALSE	FALSE
TCGA-04-1514-01A	TCGA-04-1514-01A-01D-A75F-36	TCGA-04-1514	Tumor	OV	TRUE	TRUE	TRUE	5	2.58496	-11.7926	0.727788	266.592	8.06389	219.596	7.00118	63.7379	6.01654	51.3682	5.02858	FALSE	0.102138	no alteration	FALSE	FALSE	FALSE	FALSE	FALSE	FALSE	FALSE	FALSE	FALSE	FALSE	FALSE	TRUE	FALSE	FALSE	FALSE	FALSE	FALSE	FALSE	FALSE	FALSE	FALSE	FALSE	FALSE	FALSE	FALSE	FALSE	FALSE
TCGA-04-1519-01A		TCGA-04-1519	Tumor	OV	TRUE	FALSE	TRUE					50.3046	5.68102	13.662	4.85241	10.4323	3.51504	0.787482	2.74472	FALSE	0.0796382	no alteration	FALSE	FALSE	FALSE	FALSE	FALSE	FALSE	FALSE	FALSE	FALSE	FALSE	FALSE	FALSE	FALSE	FALSE	FALSE	FALSE	FALSE	FALSE	FALSE	FALSE	FALSE	FALSE	FALSE	FALSE	FALSE	FALSE	FALSE
TCGA-04-1530-01A	TCGA-04-1530-01A-02D-A75F-36	TCGA-04-1530	Tumor	OV	TRUE	TRUE	TRUE	20	4.39232	2.76129	2.26738	158.394	7.31646	75.4739	5.44136	33.4096	5.10474	11.584	3.36155	FALSE	0.180217	no alteration	FALSE	FALSE	FALSE	FALSE	FALSE	FALSE	FALSE	FALSE	FALSE	FALSE	FALSE	FALSE	FALSE	FALSE	FALSE	FALSE	FALSE	FALSE	FALSE	FALSE	FALSE	FALSE	FALSE	FALSE	FALSE	FALSE	FALSE
TCGA-04-1536-01A		TCGA-04-1536	Tumor	OV	TRUE	FALSE	TRUE					25.4156	4.72332	-20.6841	3.68086	7.57927	3.10086	-4.55472	2.13172	FALSE	0.100192	no alteration	FALSE	FALSE	FALSE	FALSE	FALSE	FALSE	FALSE	FALSE	FALSE	FALSE	FALSE	FALSE	FALSE	FALSE	FALSE	FALSE	FALSE	FALSE	FALSE	FALSE	FALSE	TRUE	FALSE	FALSE	FALSE	FALSE	FALSE
TCGA-04-1542-01A	TCGA-04-1542-01A-01D-A75F-36	TCGA-04-1542	Tumor	OV	TRUE	TRUE	TRUE	26	4.75489	4.60997	2.52382	67.4477	6.09693	28.7304	5.22141	18.6777	4.29849	8.48686	3.48455	FALSE	0.0841474	R273H (driver)	FALSE	TRUE	FALSE	FALSE	FALSE	FALSE	FALSE	FALSE	FALSE	FALSE	FALSE	FALSE	FALSE	FALSE	FALSE	FALSE	FALSE	FALSE	FALSE	FALSE	TRUE	FALSE	FALSE	FALSE	FALSE	FALSE	FALSE
TCGA-04-1648-01A		TCGA-04-1648	Tumor	OV	TRUE	FALSE	TRUE					171.083	7.42696	121.098	6.29665	42.4226	5.44037	29.2661	4.38957	FALSE	0.108635	HOMDEL (driver)	FALSE	TRUE	TRUE	FALSE	FALSE	FALSE	FALSE	FALSE	FALSE	FALSE	FALSE	FALSE	FALSE	FALSE	FALSE	FALSE	FALSE	FALSE	FALSE	FALSE	FALSE	FALSE	FALSE	FALSE	FALSE	FALSE	TRUE
TCGA-04-1651-01A		TCGA-04-1651	Tumor	OV	TRUE	FALSE	TRUE					49.1329	5.64769	-0.617339	4.52267	16.4178	4.12249	3.32294	3.07661	FALSE	0.108126	E343* (driver)	FALSE	TRUE	FALSE	FALSE	FALSE	FALSE	FALSE	FALSE	FALSE	FALSE	FALSE	FALSE	FALSE	FALSE	FALSE	FALSE	FALSE	FALSE	FALSE	FALSE	FALSE	FALSE	FALSE	FALSE	FALSE	FALSE	FALSE
TCGA-04-1655-01A	TCGA-04-1655-01A-01D-A75U-36	TCGA-04-1655	Tumor	OV	TRUE	TRUE	TRUE	0	0	-14.4849	-1.74317	85.5011	6.43465	45.5142	5.53041	11.5116	3.6452	0.986573	2.80457	FALSE	0.0869066	M237I (driver)	FALSE	TRUE	FALSE	FALSE	FALSE	FALSE	FALSE	FALSE	FALSE	FALSE	FALSE	TRUE	FALSE	FALSE	FALSE	FALSE	TRUE	FALSE	FALSE	FALSE	FALSE	FALSE	FALSE	FALSE	FALSE	FALSE	FALSE
TCGA-05-4244-01A		TCGA-05-4244	Tumor	LUAD	TRUE	FALSE	TRUE					39.2614	5.33132	-12.7982	4.15409	14.7255	3.97503	1.02276	2.88061	FALSE	0.113145	no alteration	FALSE	FALSE	FALSE	FALSE	FALSE	FALSE	FALSE	FALSE	FALSE	FALSE	FALSE	FALSE	FALSE	FALSE	FALSE	FALSE	FALSE	FALSE	FALSE	FALSE	FALSE	TRUE	FALSE	FALSE	FALSE	FALSE	FALSE
TCGA-05-4249-01A	TCGA-05-4249-01A-01D-1103-02	TCGA-05-4249	Tumor	LUAD	TRUE	FALSE	TRUE					54.8195	5.8027	23.5236	5.095	19.1174	4.33037	10.88	3.67245	FALSE	0.0680178	no alteration	FALSE	FALSE	FALSE	FALSE	FALSE	FALSE	FALSE	FALSE	FALSE	FALSE	FALSE	TRUE	TRUE	FALSE	TRUE	FALSE	TRUE	TRUE	FALSE	TRUE	FALSE	TRUE	TRUE	FALSE	FALSE	FALSE	FALSE
TCGA-05-4250-01A	TCGA-05-4250-01A-01D-1103-02	TCGA-05-4250	Tumor	LUAD	TRUE	FALSE	TRUE					27.8054	4.84827	4.02253	4.31046	7.26756	3.04746	1.00762	2.54749	FALSE	0.0516892	no alteration	FALSE	FALSE	FALSE	FALSE	FALSE	FALSE	FALSE	FALSE	TRUE	FALSE	FALSE	FALSE	FALSE	FALSE	FALSE	FALSE	FALSE	FALSE	FALSE	FALSE	FALSE	TRUE	FALSE	FALSE	FALSE	FALSE	FALSE
TCGA-05-4382-01A	TCGA-05-4382-01A-01D-1203-02	TCGA-05-4382	Tumor	LUAD	TRUE	FALSE	TRUE					172.028	7.43487	141.657	6.74807	35.2119	5.17839	27.2178	4.53991	FALSE	0.0660082	V272G (driver)	TRUE	TRUE	FALSE	FALSE	FALSE	FALSE	FALSE	FALSE	FALSE	FALSE	FALSE	FALSE	TRUE	TRUE	FALSE	FALSE	TRUE	FALSE	TRUE	TRUE	TRUE	FALSE	TRUE	FALSE	FALSE	FALSE	FALSE
TCGA-05-4384-01A	TCGA-05-4384-01A-01D-1751-02	TCGA-05-4384	Tumor	LUAD	TRUE	FALSE	TRUE					121.861	6.94088	81.3687	6.02523	49.3911	5.6551	38.7331	4.80385	FALSE	0.0880043	Y205C (driver)	FALSE	TRUE	FALSE	FALSE	FALSE	FALSE	FALSE	FALSE	FALSE	FALSE	FALSE	FALSE	FALSE	FALSE	FALSE	FALSE	TRUE	TRUE	FALSE	FALSE	FALSE	FALSE	FALSE	FALSE	FALSE	FALSE	FALSE
TCGA-05-4389-01A	TCGA-05-4389-01A-01D-1203-02	TCGA-05-4389	Tumor	LUAD	TRUE	FALSE	TRUE					110.064	6.79525	84.5555	6.21842	31.3604	5.01616	24.6462	4.4799	FALSE	0.05544	no alteration	TRUE	FALSE	FALSE	FALSE	FALSE	FALSE	FALSE	FALSE	FALSE	FALSE	FALSE	FALSE	TRUE	FALSE	FALSE	FALSE	FALSE	FALSE	FALSE	TRUE	TRUE	FALSE	FALSE	FALSE	FALSE	FALSE	FALSE
TCGA-05-4390-01A	TCGA-05-4390-01A-02D-1751-02	TCGA-05-4390	Tumor	LUAD	TRUE	FALSE	TRUE					38.7252	5.31198	13.4625	4.74071	15.0502	4.00452	8.4007	3.47343	FALSE	0.0549055	no alteration	FALSE	FALSE	FALSE	FALSE	FALSE	FALSE	FALSE	FALSE	FALSE	FALSE	FALSE	FALSE	FALSE	TRUE	FALSE	FALSE	FALSE	FALSE	FALSE	FALSE	FALSE	TRUE	TRUE	FALSE	FALSE	FALSE	FALSE
TCGA-05-4395-01A	TCGA-05-4395-01A-01D-1203-02	TCGA-05-4395	Tumor	LUAD	TRUE	FALSE	TRUE					35.5619	5.19227	8.83252	4.58783	14.1438	3.92066	7.10834	3.35874	FALSE	0.0580929	C176Y (driver)	FALSE	TRUE	FALSE	FALSE	FALSE	FALSE	FALSE	FALSE	FALSE	FALSE	FALSE	FALSE	TRUE	FALSE	FALSE	FALSE	FALSE	FALSE	FALSE	FALSE	FALSE	TRUE	TRUE	FALSE	FALSE	FALSE	FALSE
TCGA-05-4396-01A	TCGA-05-4396-01A-21D-1853-02	TCGA-05-4396	Tumor	LUAD	TRUE	FALSE	TRUE					950.177	9.89357	913.668	9.06798	366.669	8.52226	357.059	7.75474	FALSE	0.0793484	K139Rfs*31 (driver)	FALSE	TRUE	FALSE	FALSE	FALSE	FALSE	FALSE	FALSE	FALSE	FALSE	FALSE	FALSE	TRUE	FALSE	TRUE	FALSE	FALSE	FALSE	TRUE	FALSE	TRUE	FALSE	TRUE	TRUE	FALSE	FALSE	FALSE
TCGA-05-4397-01A	TCGA-05-4397-01A-01D-1203-02	TCGA-05-4397	Tumor	LUAD	TRUE	FALSE	TRUE					60.51	5.94275	28.8665	5.22719	15.331	4.02954	7.00205	3.36431	FALSE	0.0687733	R249Gfs*96 (driver)	FALSE	TRUE	FALSE	FALSE	FALSE	FALSE	FALSE	FALSE	FALSE	FALSE	FALSE	TRUE	TRUE	TRUE	FALSE	FALSE	FALSE	TRUE	FALSE	FALSE	TRUE	FALSE	FALSE	FALSE	FALSE	FALSE	FALSE
TCGA-05-4398-01A	TCGA-05-4398-01A-01D-1203-02	TCGA-05-4398	Tumor	LUAD	TRUE	FALSE	TRUE					32.7018	5.07476	-4.40454	4.23566	8.34429	3.22408	-1.42255	2.44401	FALSE	0.0806461	G105D (driver), HOMDEL (driver)	FALSE	TRUE	FALSE	FALSE	FALSE	FALSE	FALSE	FALSE	FALSE	FALSE	FALSE	FALSE	TRUE	TRUE	FALSE	FALSE	FALSE	FALSE	FALSE	FALSE	FALSE	FALSE	TRUE	TRUE	FALSE	FALSE	FALSE
TCGA-05-4402-01A	TCGA-05-4402-01A-01D-1203-02	TCGA-05-4402	Tumor	LUAD	TRUE	FALSE	TRUE					126.779	6.99751	102.035	6.43796	30.2204	4.96442	23.7074	4.44423	FALSE	0.0537784	V173Afs*69 (driver)	TRUE	TRUE	FALSE	FALSE	FALSE	FALSE	FALSE	FALSE	FALSE	FALSE	FALSE	FALSE	FALSE	FALSE	FALSE	FALSE	FALSE	FALSE	FALSE	FALSE	TRUE	FALSE	FALSE	FALSE	FALSE	FALSE	FALSE
TCGA-05-4403-01A	TCGA-05-4403-01A-01D-1203-02	TCGA-05-4403	Tumor	LUAD	TRUE	FALSE	TRUE					7.96289	3.16396	-10.7881	2.73994	2.38523	1.75925	-2.55026	1.36506	FALSE	0.040753	no alteration	TRUE	FALSE	FALSE	FALSE	FALSE	FALSE	FALSE	FALSE	FALSE	FALSE	FALSE	FALSE	FALSE	FALSE	TRUE	FALSE	FALSE	FALSE	FALSE	FALSE	FALSE	TRUE	FALSE	FALSE	FALSE	FALSE	FALSE
TCGA-05-4405-01A	TCGA-05-4405-01A-21D-1853-02	TCGA-05-4405	Tumor	LUAD	TRUE	FALSE	TRUE					83.2283	6.39623	47.5845	5.59021	34.9216	5.16678	25.5398	4.41746	FALSE	0.0774672	C277F (driver), R175H (driver)	FALSE	TRUE	FALSE	FALSE	FALSE	FALSE	FALSE	FALSE	FALSE	FALSE	FALSE	FALSE	TRUE	FALSE	FALSE	FALSE	TRUE	FALSE	FALSE	FALSE	FALSE	TRUE	FALSE	TRUE	FALSE	FALSE	FALSE
TCGA-05-4410-01A	TCGA-05-4410-01A-21D-1853-02	TCGA-05-4410	Tumor	LUAD	TRUE	FALSE	TRUE					153.992	7.27605	124.777	6.61539	55.0767	5.80933	47.3868	5.19514	FALSE	0.0634967	D281V (driver)	FALSE	TRUE	FALSE	FALSE	FALSE	FALSE	FALSE	FALSE	FALSE	FALSE	FALSE	FALSE	TRUE	TRUE	FALSE	FALSE	TRUE	TRUE	FALSE	TRUE	FALSE	FALSE	TRUE	TRUE	FALSE	FALSE	FALSE
TCGA-05-4415-01A	TCGA-05-4415-01A-22D-1853-02	TCGA-05-4415	Tumor	LUAD	TRUE	FALSE	TRUE					59.6547	5.92255	32.1951	5.3016	22.6072	4.56116	15.3795	3.98388	FALSE	0.0596801	X125_splice (driver)	FALSE	TRUE	FALSE	FALSE	FALSE	FALSE	FALSE	FALSE	FALSE	FALSE	FALSE	FALSE	FALSE	FALSE	FALSE	FALSE	FALSE	FALSE	FALSE	FALSE	FALSE	TRUE	FALSE	FALSE	FALSE	FALSE	FALSE
TCGA-05-4417-01A	TCGA-05-4417-01A-22D-1853-02	TCGA-05-4417	Tumor	LUAD	TRUE	FALSE	TRUE					146.291	7.20253	122.267	6.65926	64.2929	6.02885	57.9694	5.5238	FALSE	0.0522138	no alteration	FALSE	FALSE	FALSE	FALSE	FALSE	FALSE	FALSE	FALSE	FALSE	FALSE	FALSE	FALSE	FALSE	TRUE	FALSE	FALSE	FALSE	FALSE	FALSE	FALSE	FALSE	TRUE	FALSE	TRUE	FALSE	FALSE	FALSE
TCGA-05-4418-01A	TCGA-05-4418-01A-01D-1203-02	TCGA-05-4418	Tumor	LUAD	TRUE	FALSE	TRUE					51.3607	5.71041	27.6522	5.17429	14.0208	3.90889	7.78044	3.41048	FALSE	0.0515275	no alteration	TRUE	FALSE	FALSE	FALSE	FALSE	FALSE	FALSE	FALSE	FALSE	FALSE	FALSE	FALSE	TRUE	FALSE	FALSE	FALSE	FALSE	FALSE	FALSE	FALSE	FALSE	TRUE	FALSE	FALSE	FALSE	FALSE	FALSE
TCGA-05-4420-01A	TCGA-05-4420-01A-01D-1203-02	TCGA-05-4420	Tumor	LUAD	TRUE	FALSE	TRUE					55.8989	5.83033	28.5039	5.21084	14.9517	3.99564	7.74105	3.41973	TRUE	0.0595396	R280I (driver)	FALSE	TRUE	FALSE	FALSE	FALSE	FALSE	FALSE	FALSE	FALSE	FALSE	FALSE	FALSE	FALSE	FALSE	FALSE	FALSE	FALSE	FALSE	FALSE	FALSE	FALSE	FALSE	FALSE	FALSE	FALSE	FALSE	TRUE
TCGA-05-4422-01A	TCGA-05-4422-01A-01D-1203-02	TCGA-05-4422	Tumor	LUAD	TRUE	FALSE	TRUE					174.629	7.45639	134.814	6.55604	42.8113	5.45323	32.3314	4.61621	FALSE	0.0865339	no alteration	FALSE	FALSE	FALSE	FALSE	FALSE	FALSE	FALSE	FALSE	FALSE	FALSE	FALSE	FALSE	FALSE	FALSE	FALSE	FALSE	FALSE	FALSE	FALSE	FALSE	FALSE	FALSE	FALSE	FALSE	FALSE	FALSE	FALSE
TCGA-05-4424-01A	TCGA-05-4424-01A-22D-1853-02	TCGA-05-4424	Tumor	LUAD	TRUE	FALSE	TRUE					1317.13	10.3643	1289.23	9.73344	507.527	8.99018	500.184	8.40371	FALSE	0.0606306	L194R (driver)	FALSE	TRUE	FALSE	FALSE	FALSE	FALSE	FALSE	FALSE	FALSE	FALSE	FALSE	FALSE	TRUE	FALSE	FALSE	FALSE	FALSE	TRUE	FALSE	FALSE	FALSE	FALSE	FALSE	FALSE	FALSE	FALSE	TRUE
TCGA-05-4425-01A	TCGA-05-4425-01A-01D-1751-02	TCGA-05-4425	Tumor	LUAD	TRUE	FALSE	TRUE					15.417	4.03712	-8.56894	3.49472	4.96082	2.57551	-1.35257	2.07127	FALSE	0.0521305	no alteration	FALSE	FALSE	FALSE	FALSE	FALSE	FALSE	FALSE	FALSE	FALSE	FALSE	FALSE	FALSE	FALSE	FALSE	FALSE	FALSE	FALSE	FALSE	TRUE	FALSE	FALSE	FALSE	FALSE	FALSE	FALSE	FALSE	FALSE
TCGA-05-4426-01A	TCGA-05-4426-01A-01D-1203-02	TCGA-05-4426	Tumor	LUAD	TRUE	FALSE	TRUE					14.9363	3.99425	-14.6207	3.32587	4.55678	2.47425	-3.22299	1.85289	FALSE	0.0642386	T155I (driver)	TRUE	TRUE	FALSE	FALSE	FALSE	FALSE	FALSE	FALSE	FALSE	FALSE	FALSE	FALSE	FALSE	FALSE	FALSE	FALSE	FALSE	FALSE	FALSE	FALSE	FALSE	FALSE	FALSE	FALSE	FALSE	FALSE	FALSE
TCGA-05-4427-01A	TCGA-05-4427-01A-21D-1853-02	TCGA-05-4427	Tumor	LUAD	TRUE	FALSE	TRUE					188.469	7.56582	152.526	6.75303	61.0509	5.95538	51.5903	5.19977	FALSE	0.0781175	D281N (driver)	FALSE	TRUE	FALSE	FALSE	FALSE	FALSE	FALSE	FALSE	FALSE	FALSE	FALSE	FALSE	TRUE	TRUE	FALSE	FALSE	FALSE	TRUE	TRUE	FALSE	FALSE	TRUE	FALSE	FALSE	TRUE	FALSE	FALSE
TCGA-05-4430-01A	TCGA-05-4430-01A-02D-1203-02	TCGA-05-4430	Tumor	LUAD	TRUE	FALSE	TRUE					89.8399	6.50525	66.7679	5.98352	39.5802	5.3427	33.5074	4.85767	FALSE	0.050144	R249M (driver)	FALSE	TRUE	FALSE	FALSE	FALSE	FALSE	FALSE	FALSE	FALSE	FALSE	FALSE	FALSE	TRUE	FALSE	TRUE	FALSE	FALSE	FALSE	FALSE	FALSE	FALSE	FALSE	FALSE	FALSE	FALSE	FALSE	FALSE
TCGA-05-4432-01A	TCGA-05-4432-01A-01D-1203-02	TCGA-05-4432	Tumor	LUAD	TRUE	FALSE	TRUE					153.794	7.2742	127.506	6.67974	48.3683	5.62551	41.4489	5.07287	FALSE	0.0571342	R342* (driver), D281E (driver)	TRUE	TRUE	FALSE	FALSE	FALSE	FALSE	FALSE	FALSE	FALSE	FALSE	FALSE	FALSE	TRUE	FALSE	FALSE	FALSE	TRUE	FALSE	FALSE	FALSE	FALSE	FALSE	FALSE	FALSE	FALSE	FALSE	FALSE
TCGA-05-4433-01A	TCGA-05-4433-01A-22D-1853-02	TCGA-05-4433	Tumor	LUAD	TRUE	FALSE	TRUE					88.8302	6.48913	57.5273	5.78127	27.9277	4.85438	19.6884	4.19631	FALSE	0.0680329	R196* (driver)	TRUE	TRUE	FALSE	FALSE	FALSE	FALSE	FALSE	FALSE	FALSE	FALSE	FALSE	FALSE	FALSE	FALSE	FALSE	FALSE	FALSE	FALSE	FALSE	FALSE	FALSE	TRUE	FALSE	FALSE	FALSE	FALSE	FALSE
TCGA-05-4434-01A	TCGA-05-4434-01A-01D-1203-02	TCGA-05-4434	Tumor	LUAD	TRUE	FALSE	TRUE					35.6418	5.19542	3.33761	4.46492	11.7238	3.66946	3.22095	2.99034	FALSE	0.0702092	no alteration	FALSE	FALSE	FALSE	FALSE	FALSE	FALSE	FALSE	FALSE	FALSE	FALSE	FALSE	FALSE	FALSE	FALSE	FALSE	FALSE	FALSE	TRUE	FALSE	FALSE	FALSE	FALSE	FALSE	FALSE	FALSE	FALSE	FALSE
TCGA-05-5420-01A		TCGA-05-5420	Tumor	LUAD	TRUE	FALSE	TRUE					18.052	4.25187	-3.27387	3.76962	3.68069	2.22672	-1.93253	1.7784	FALSE	0.0463491
TCGA-05-5423-01A		TCGA-05-5423	Tumor	LUAD	TRUE	FALSE	TRUE					37.6374	5.27192	13.6041	4.72845	9.86704	3.44189	3.54119	2.93665	FALSE	0.0522334	R249M (driver), I195M (driver)	FALSE	TRUE	FALSE	FALSE	FALSE	FALSE	FALSE	FALSE	FALSE	FALSE	FALSE	FALSE	FALSE	TRUE	FALSE	FALSE	FALSE	FALSE	FALSE	FALSE	FALSE	FALSE	FALSE	FALSE	FALSE	FALSE	FALSE
TCGA-05-5425-01A		TCGA-05-5425	Tumor	LUAD	TRUE	FALSE	TRUE					100.94	6.67158	77.5999	6.14378	37.38	5.26228	31.2366	4.77161	FALSE	0.0507267	E68* (driver)	FALSE	TRUE	FALSE	FALSE	FALSE	FALSE	FALSE	FALSE	FALSE	FALSE	FALSE	FALSE	TRUE	TRUE	TRUE	FALSE	FALSE	FALSE	FALSE	FALSE	FALSE	FALSE	FALSE	FALSE	FALSE	FALSE	FALSE
TCGA-05-5428-01A		TCGA-05-5428	Tumor	LUAD	TRUE	FALSE	TRUE					7.91501	3.15624	-14.9103	2.64008	2.44786	1.7857	-3.56002	1.30586	FALSE	0.0496079	C238Y (driver)	FALSE	TRUE	FALSE	FALSE	FALSE	FALSE	FALSE	FALSE	FALSE	FALSE	FALSE	FALSE	FALSE	FALSE	FALSE	FALSE	FALSE	FALSE	FALSE	TRUE	FALSE	FALSE	FALSE	FALSE	FALSE	FALSE	FALSE
TCGA-05-5429-01A	TCGA-05-5429-01A-01D-1623-02	TCGA-05-5429	Tumor	LUAD	TRUE	FALSE	TRUE					13.0659	3.81413	-8.44728	3.32765	3.84535	2.2766	-1.81717	1.82434	FALSE	0.0467562	no alteration	TRUE	FALSE	FALSE	FALSE	FALSE	FALSE	FALSE	FALSE	FALSE	FALSE	FALSE	FALSE	FALSE	FALSE	FALSE	FALSE	FALSE	FALSE	FALSE	FALSE	FALSE	FALSE	FALSE	FALSE	FALSE	FALSE	FALSE
TCGA-05-5715-01A	TCGA-05-5715-01A-01D-1623-02	TCGA-05-5715	Tumor	LUAD	TRUE	FALSE	TRUE					75.1895	6.25152	53.8429	5.76881	30.5539	4.97975	24.9352	4.53099	FALSE	0.0463941	no alteration	TRUE	FALSE	FALSE	FALSE	FALSE	FALSE	FALSE	FALSE	FALSE	FALSE	FALSE	FALSE	FALSE	FALSE	FALSE	FALSE	FALSE	FALSE	TRUE	FALSE	FALSE	FALSE	FALSE	FALSE	FALSE	FALSE	FALSE
TCGA-06-0125-01A	TCGA-06-0125-01A-01D-1490-08	TCGA-06-0125	Tumor	GBM	TRUE	FALSE	TRUE					13.1734	3.82511	-30.182	2.84471	1.00884	1.00636	-10.4028	0.0949217	FALSE	0.0942276	no alteration	TRUE	FALSE	FALSE	FALSE	FALSE	FALSE	FALSE	FALSE	FALSE	FALSE	FALSE	FALSE	FALSE	FALSE	FALSE	TRUE	FALSE	FALSE	TRUE	FALSE	FALSE	FALSE	FALSE	FALSE	FALSE	FALSE	FALSE
TCGA-06-0128-01A	TCGA-06-0128-01A-01D-0572-09	TCGA-06-0128	Tumor	GBM	FALSE	FALSE	TRUE													FALSE		S313Afs*32 (driver)	FALSE	TRUE	FALSE	FALSE	FALSE	FALSE	FALSE	FALSE	FALSE	FALSE	FALSE	FALSE	FALSE	FALSE	FALSE	FALSE	FALSE	FALSE	FALSE	FALSE	FALSE	FALSE	FALSE	FALSE	FALSE	TRUE	FALSE
TCGA-06-0129-01A		TCGA-06-0129	Tumor	GBM	TRUE	FALSE	TRUE					20.3798	4.41817	-34.1414	3.18527	4.42859	2.44058	-9.92203	1.29441	FALSE	0.118495	R248Q (driver)	FALSE	TRUE	FALSE	FALSE	FALSE	FALSE	TRUE	FALSE	FALSE	FALSE	FALSE	FALSE	FALSE	FALSE	FALSE	FALSE	FALSE	FALSE	FALSE	FALSE	FALSE	TRUE	FALSE	FALSE	TRUE	TRUE	FALSE
TCGA-06-0130-01A		TCGA-06-0130	Tumor	GBM	TRUE	FALSE	TRUE					9.03393	3.32681	-23.8256	2.58376	0.82617	0.868821	-7.82285	0.17803	FALSE	0.0714161	R158H (driver)	FALSE	TRUE	FALSE	FALSE	FALSE	FALSE	FALSE	FALSE	FALSE	FALSE	FALSE	FALSE	FALSE	FALSE	FALSE	TRUE	FALSE	FALSE	FALSE	FALSE	FALSE	FALSE	FALSE	FALSE	FALSE	FALSE	FALSE
TCGA-06-0132-01A		TCGA-06-0132	Tumor	GBM	TRUE	FALSE	TRUE					4.18008	2.37297	-18.8693	1.85175	0.311796	0.391543	-5.75507	-0.0930127	FALSE	0.0500949	no alteration	FALSE	FALSE	FALSE	FALSE	FALSE	FALSE	FALSE	FALSE	FALSE	FALSE	FALSE	FALSE	FALSE	FALSE	FALSE	FALSE	FALSE	FALSE	FALSE	FALSE	FALSE	FALSE	FALSE	FALSE	FALSE	FALSE	FALSE
TCGA-06-0138-01A		TCGA-06-0138	Tumor	GBM	TRUE	FALSE	TRUE					6.23044	2.85408	-29.4373	2.04752	0.754056	0.810695	-8.63411	0.0608694	FALSE	0.0775193	no alteration	FALSE	FALSE	FALSE	FALSE	FALSE	FALSE	TRUE	FALSE	FALSE	FALSE	FALSE	FALSE	FALSE	FALSE	FALSE	FALSE	FALSE	FALSE	FALSE	FALSE	FALSE	FALSE	FALSE	FALSE	FALSE	FALSE	FALSE
TCGA-06-0139-01A		TCGA-06-0139	Tumor	GBM	TRUE	FALSE	TRUE					4.85724	2.55022	-23.4468	1.91018	0.269413	0.344161	-7.18055	-0.250861	FALSE	0.0615153	no alteration	FALSE	FALSE	FALSE	FALSE	FALSE	FALSE	FALSE	FALSE	FALSE	FALSE	FALSE	FALSE	FALSE	FALSE	FALSE	FALSE	FALSE	FALSE	FALSE	FALSE	FALSE	FALSE	FALSE	FALSE	FALSE	FALSE	FALSE
TCGA-06-0141-01A		TCGA-06-0141	Tumor	GBM	TRUE	FALSE	TRUE					5.31351	2.65844	-25.1233	1.97017	0.586083	0.665468	-7.42526	0.0256081	FALSE	0.0661507	no alteration	FALSE	FALSE	FALSE	FALSE	FALSE	FALSE	FALSE	FALSE	FALSE	FALSE	FALSE	FALSE	FALSE	FALSE	FALSE	FALSE	FALSE	FALSE	FALSE	FALSE	FALSE	FALSE	FALSE	FALSE	FALSE	FALSE	FALSE
TCGA-06-0145-01A	TCGA-06-0145-01A-01D-0507-08	TCGA-06-0145	Tumor	GBM	FALSE	FALSE	TRUE													FALSE		no alteration	TRUE	FALSE	TRUE	FALSE	FALSE	FALSE	TRUE	FALSE	FALSE	FALSE	FALSE	FALSE	FALSE	FALSE	FALSE	FALSE	FALSE	FALSE	FALSE	FALSE	FALSE	FALSE	FALSE	FALSE	FALSE	FALSE	FALSE
TCGA-06-0152-01A	TCGA-06-0152-01A-02D-0507-08	TCGA-06-0152	Tumor	GBM	FALSE	FALSE	TRUE													FALSE		no alteration	FALSE	FALSE	FALSE	FALSE	FALSE	FALSE	FALSE	FALSE	FALSE	FALSE	FALSE	FALSE	FALSE	FALSE	FALSE	FALSE	FALSE	FALSE	FALSE	FALSE	FALSE	FALSE	TRUE	FALSE	FALSE	FALSE	FALSE
TCGA-06-0155-01B	TCGA-06-0155-01B-01D-0932-09	TCGA-06-0155	Tumor	GBM	FALSE	FALSE	TRUE													FALSE		no alteration	TRUE	FALSE	FALSE	FALSE	FALSE	FALSE	FALSE	FALSE	FALSE	FALSE	FALSE	FALSE	FALSE	FALSE	FALSE	TRUE	FALSE	FALSE	FALSE	FALSE	FALSE	FALSE	FALSE	FALSE	FALSE	FALSE	FALSE
TCGA-06-0156-01A		TCGA-06-0156	Tumor	GBM	TRUE	FALSE	TRUE					10.8578	3.56776	-25.645	2.74232	1.28968	1.19515	-8.31828	0.427765	FALSE	0.0793342
TCGA-06-0157-01A	TCGA-06-0157-01A-01D-1491-08	TCGA-06-0157	Tumor	GBM	TRUE	FALSE	TRUE					11.1364	3.60127	-22.2155	2.84707	1.10896	1.07653	-7.66966	0.375387	FALSE	0.0724862	no alteration	FALSE	FALSE	FALSE	FALSE	FALSE	FALSE	TRUE	FALSE	FALSE	FALSE	FALSE	FALSE	FALSE	TRUE	FALSE	TRUE	FALSE	FALSE	FALSE	FALSE	FALSE	FALSE	FALSE	FALSE	FALSE	FALSE	FALSE
TCGA-06-0158-01A		TCGA-06-0158	Tumor	GBM	TRUE	FALSE	TRUE					15.4443	4.03951	-23.1795	3.1661	1.82356	1.49751	-8.34268	0.685543	FALSE	0.083944	no alteration	TRUE	FALSE	FALSE	FALSE	FALSE	FALSE	FALSE	FALSE	FALSE	FALSE	FALSE	FALSE	FALSE	TRUE	FALSE	FALSE	FALSE	FALSE	FALSE	FALSE	FALSE	FALSE	FALSE	FALSE	FALSE	FALSE	FALSE
TCGA-06-0168-01A		TCGA-06-0168	Tumor	GBM	TRUE	FALSE	TRUE					5.13062	2.61603	-17.9235	2.0947	0.295304	0.37329	-5.77282	-0.111366	FALSE	0.0501053	no alteration	FALSE	FALSE	FALSE	FALSE	FALSE	FALSE	FALSE	FALSE	FALSE	FALSE	FALSE	FALSE	FALSE	FALSE	FALSE	TRUE	FALSE	FALSE	FALSE	FALSE	FALSE	FALSE	FALSE	FALSE	FALSE	FALSE	FALSE
TCGA-06-0171-01A	TCGA-06-0171-01A-02D-A33C-08	TCGA-06-0171	Tumor	GBM	FALSE	FALSE	TRUE													FALSE		no alteration	TRUE	FALSE	FALSE	FALSE	FALSE	FALSE	FALSE	FALSE	FALSE	FALSE	TRUE	TRUE	FALSE	FALSE	FALSE	FALSE	FALSE	FALSE	FALSE	FALSE	FALSE	FALSE	FALSE	FALSE	FALSE	FALSE	FALSE
TCGA-06-0174-01A		TCGA-06-0174	Tumor	GBM	TRUE	FALSE	TRUE					7.16513	3.02948	-21.886	2.37254	0.4	0.485426	-7.24661	-0.125303	FALSE	0.0631391	no alteration	FALSE	FALSE	FALSE	TRUE	FALSE	FALSE	TRUE	FALSE	FALSE	FALSE	FALSE	FALSE	FALSE	FALSE	FALSE	FALSE	FALSE	FALSE	FALSE	FALSE	FALSE	FALSE	FALSE	FALSE	FALSE	FALSE	FALSE
TCGA-06-0178-01A		TCGA-06-0178	Tumor	GBM	TRUE	FALSE	TRUE					1.72072	1.44399	-28.0411	0.770977	0.261533	0.335178	-7.57213	-0.290491	FALSE	0.0646836	no alteration	FALSE	FALSE	FALSE	FALSE	FALSE	FALSE	FALSE	FALSE	FALSE	FALSE	FALSE	FALSE	FALSE	FALSE	FALSE	FALSE	FALSE	FALSE	FALSE	FALSE	FALSE	FALSE	FALSE	FALSE	FALSE	FALSE	FALSE
TCGA-06-0184-01A		TCGA-06-0184	Tumor	GBM	TRUE	FALSE	TRUE					3.96576	2.31202	-20.9581	1.74841	0.387003	0.471971	-6.17326	-0.051993	FALSE	0.054169	R158H (driver)	FALSE	TRUE	FALSE	FALSE	FALSE	FALSE	FALSE	FALSE	FALSE	FALSE	FALSE	FALSE	FALSE	FALSE	FALSE	TRUE	FALSE	FALSE	FALSE	FALSE	FALSE	FALSE	FALSE	FALSE	FALSE	FALSE	TRUE
TCGA-06-0185-01A	TCGA-06-0185-01A-01D-0507-08	TCGA-06-0185	Tumor	GBM	FALSE	FALSE	TRUE													FALSE		no alteration	TRUE	FALSE	FALSE	FALSE	FALSE	FALSE	FALSE	FALSE	FALSE	FALSE	FALSE	FALSE	FALSE	FALSE	FALSE	FALSE	FALSE	FALSE	FALSE	TRUE	FALSE	FALSE	FALSE	FALSE	FALSE	FALSE	FALSE
TCGA-06-0187-01A		TCGA-06-0187	Tumor	GBM	TRUE	FALSE	TRUE					9.26895	3.36022	-23.2364	2.62517	0.980935	0.986182	-7.57487	0.302836	FALSE	0.0706464	no alteration	TRUE	FALSE	FALSE	FALSE	FALSE	FALSE	FALSE	FALSE	FALSE	FALSE	FALSE	FALSE	FALSE	FALSE	FALSE	TRUE	FALSE	FALSE	FALSE	FALSE	FALSE	FALSE	FALSE	FALSE	FALSE	FALSE	FALSE
TCGA-06-0188-01A	TCGA-06-0188-01A-01D-0373-08	TCGA-06-0188	Tumor	GBM	FALSE	FALSE	TRUE													FALSE		X307_splice (driver), A307V	TRUE	TRUE	FALSE	FALSE	FALSE	FALSE	FALSE	FALSE	FALSE	FALSE	FALSE	FALSE	FALSE	FALSE	FALSE	TRUE	FALSE	FALSE	FALSE	FALSE	FALSE	FALSE	FALSE	FALSE	FALSE	FALSE	FALSE
TCGA-06-0190-01A	TCGA-06-0190-01A-01D-1491-08	TCGA-06-0190	Tumor	GBM	TRUE	FALSE	TRUE					6.91093	2.98385	-22.0229	2.32956	1.09876	1.06954	-6.51697	0.461274	FALSE	0.0628841	G245S (driver)	TRUE	TRUE	FALSE	FALSE	FALSE	FALSE	FALSE	FALSE	FALSE	FALSE	FALSE	FALSE	FALSE	FALSE	FALSE	TRUE	FALSE	FALSE	FALSE	FALSE	FALSE	FALSE	FALSE	FALSE	FALSE	FALSE	TRUE
TCGA-06-0208-01A		TCGA-06-0208	Tumor	GBM	FALSE	FALSE	TRUE													FALSE		no alteration	TRUE	FALSE	FALSE	FALSE	FALSE	FALSE	FALSE	FALSE	FALSE	FALSE	FALSE	FALSE	FALSE	FALSE	FALSE	FALSE	FALSE	FALSE	FALSE	FALSE	FALSE	FALSE	FALSE	FALSE	FALSE	FALSE	FALSE
TCGA-06-0210-01A	TCGA-06-0210-01A-01D-1491-08	TCGA-06-0210	Tumor	GBM	TRUE	FALSE	TRUE					7.55672	3.09706	-25.5799	2.34773	0.931989	0.950087	-7.78997	0.25347	FALSE	0.0720184	R248Q (driver)	TRUE	TRUE	FALSE	FALSE	FALSE	FALSE	FALSE	FALSE	FALSE	FALSE	FALSE	TRUE	FALSE	FALSE	FALSE	FALSE	FALSE	FALSE	FALSE	FALSE	FALSE	FALSE	FALSE	FALSE	FALSE	FALSE	TRUE
TCGA-06-0211-01A	TCGA-06-0211-01A-01D-1491-08	TCGA-06-0211	Tumor	GBM	TRUE	FALSE	TRUE					6.2566	2.85929	-27.1731	2.10334	0.600721	0.678722	-8.19837	-0.0240553	FALSE	0.0726553	no alteration	TRUE	FALSE	FALSE	FALSE	FALSE	FALSE	FALSE	FALSE	FALSE	FALSE	FALSE	FALSE	FALSE	FALSE	FALSE	FALSE	FALSE	FALSE	FALSE	FALSE	FALSE	FALSE	FALSE	FALSE	FALSE	FALSE	FALSE
TCGA-06-0214-01A	TCGA-06-0214-01A-02D-0512-09	TCGA-06-0214	Tumor	GBM	FALSE	FALSE	TRUE													FALSE		no alteration	TRUE	FALSE	FALSE	FALSE	FALSE	FALSE	FALSE	FALSE	FALSE	FALSE	FALSE	FALSE	FALSE	FALSE	FALSE	TRUE	FALSE	FALSE	FALSE	FALSE	FALSE	FALSE	FALSE	FALSE	FALSE	FALSE	TRUE
TCGA-06-0219-01A		TCGA-06-0219	Tumor	GBM	TRUE	FALSE	TRUE					1.77554	1.47277	-29.5025	0.76547	0.170326	0.22691	-8.06242	-0.430634	FALSE	0.0679789	no alteration	TRUE	FALSE	FALSE	FALSE	FALSE	FALSE	TRUE	FALSE	FALSE	FALSE	FALSE	FALSE	FALSE	FALSE	TRUE	TRUE	FALSE	FALSE	FALSE	FALSE	FALSE	FALSE	FALSE	FALSE	FALSE	FALSE	FALSE
TCGA-06-0221-01A	TCGA-06-0221-01A-01D-A32W-08	TCGA-06-0221	Tumor	GBM	FALSE	FALSE	TRUE													FALSE		K139Nfs*9 (driver)	FALSE	TRUE	FALSE	FALSE	FALSE	FALSE	TRUE	FALSE	FALSE	FALSE	FALSE	FALSE	FALSE	FALSE	FALSE	FALSE	FALSE	TRUE	FALSE	TRUE	FALSE	FALSE	TRUE	FALSE	TRUE	TRUE	FALSE
TCGA-06-0238-01A		TCGA-06-0238	Tumor	GBM	TRUE	FALSE	TRUE					9.85331	3.44006	-30.5439	2.52655	1.12602	1.08816	-9.50699	0.238906	FALSE	0.0877982	N239_S241del (driver)	FALSE	TRUE	FALSE	FALSE	FALSE	FALSE	TRUE	FALSE	FALSE	FALSE	FALSE	FALSE	FALSE	FALSE	FALSE	FALSE	FALSE	TRUE	FALSE	FALSE	FALSE	FALSE	FALSE	FALSE	FALSE	FALSE	FALSE
TCGA-06-0644-01A		TCGA-06-0644	Tumor	GBM	TRUE	FALSE	TRUE					4.85237	2.54902	-15.0843	2.09819	0.62753	0.702684	-4.62003	0.283566	FALSE	0.0433298	Y220C (driver)	TRUE	TRUE	FALSE	FALSE	FALSE	FALSE	FALSE	FALSE	FALSE	FALSE	FALSE	TRUE	FALSE	TRUE	FALSE	TRUE	FALSE	FALSE	FALSE	TRUE	FALSE	FALSE	TRUE	FALSE	FALSE	FALSE	FALSE
TCGA-06-0645-01A		TCGA-06-0645	Tumor	GBM	TRUE	FALSE	TRUE					3.80051	2.26319	-22.9912	1.65734	0.144729	0.195006	-6.90717	-0.368224	FALSE	0.0582285	no alteration	FALSE	FALSE	FALSE	FALSE	FALSE	FALSE	FALSE	FALSE	FALSE	FALSE	FALSE	FALSE	FALSE	TRUE	FALSE	TRUE	FALSE	FALSE	FALSE	FALSE	FALSE	FALSE	FALSE	FALSE	FALSE	FALSE	FALSE
TCGA-06-0646-01A		TCGA-06-0646	Tumor	GBM	TRUE	FALSE	TRUE					12.4796	3.7527	-27.6157	2.84602	1.74123	1.45482	-8.81233	0.611917	FALSE	0.0871421	HOMDEL (driver)	TRUE	TRUE	FALSE	FALSE	FALSE	FALSE	FALSE	FALSE	FALSE	FALSE	FALSE	FALSE	FALSE	FALSE	FALSE	TRUE	FALSE	FALSE	FALSE	FALSE	FALSE	FALSE	TRUE	FALSE	FALSE	FALSE	FALSE
TCGA-06-0648-01A	TCGA-06-0648-01A-01D-0507-08	TCGA-06-0648	Tumor	GBM	FALSE	FALSE	TRUE													FALSE		no alteration	TRUE	FALSE	FALSE	FALSE	FALSE	FALSE	FALSE	FALSE	FALSE	FALSE	FALSE	FALSE	FALSE	FALSE	FALSE	TRUE	FALSE	FALSE	FALSE	FALSE	FALSE	FALSE	FALSE	FALSE	FALSE	FALSE	FALSE
TCGA-06-0649-01B		TCGA-06-0649	Tumor	GBM	TRUE	FALSE	TRUE					8.75293	3.28584	-21.8047	2.59483	1.06983	1.04951	-6.97329	0.407113	FALSE	0.0664131	no alteration	TRUE	FALSE	FALSE	FALSE	FALSE	FALSE	FALSE	FALSE	FALSE	FALSE	FALSE	FALSE	FALSE	TRUE	FALSE	FALSE	FALSE	FALSE	FALSE	FALSE	FALSE	FALSE	FALSE	FALSE	FALSE	FALSE	FALSE
TCGA-06-0675-11A		TCGA-06-0675	Normal	GBM	TRUE	FALSE	FALSE					16.2875	4.11166	-13.779	3.43176	2.09854	1.63159	-5.81534	0.999511	FALSE	0.0653459
TCGA-06-0678-11A		TCGA-06-0678	Normal	GBM	TRUE	FALSE	FALSE					16.5	4.12929	-14.9378	3.41838	2.28899	1.71765	-5.98582	1.05674	FALSE	0.0683262
TCGA-06-0680-11A		TCGA-06-0680	Normal	GBM	TRUE	FALSE	FALSE					19.7318	4.37377	-14.1133	3.60843	3.54645	2.18474	-5.36196	1.47323	FALSE	0.0735579
TCGA-06-0681-11A		TCGA-06-0681	Normal	GBM	TRUE	FALSE	FALSE					15.2501	4.02238	-19.7924	3.22995	2.37928	1.75672	-6.84432	1.02003	FALSE	0.0761605
TCGA-06-0686-01A	TCGA-06-0686-01A-01D-1492-08	TCGA-06-0686	Tumor	GBM	TRUE	FALSE	TRUE					7.38071	3.06707	-27.3099	2.28261	0.316361	0.396555	-8.81463	-0.33273	FALSE	0.0753958	no alteration	FALSE	FALSE	FALSE	FALSE	FALSE	FALSE	TRUE	FALSE	FALSE	FALSE	FALSE	FALSE	FALSE	FALSE	FALSE	TRUE	FALSE	FALSE	FALSE	FALSE	FALSE	FALSE	FALSE	FALSE	FALSE	FALSE	FALSE
TCGA-06-0743-01A		TCGA-06-0743	Tumor	GBM	TRUE	FALSE	TRUE					11.7005	3.66681	-30.5259	2.71194	0.550342	0.632586	-10.5642	-0.255121	FALSE	0.0917739	H179R (driver)	TRUE	TRUE	FALSE	FALSE	FALSE	FALSE	FALSE	FALSE	FALSE	FALSE	FALSE	TRUE	FALSE	FALSE	TRUE	TRUE	FALSE	FALSE	FALSE	FALSE	FALSE	FALSE	FALSE	FALSE	FALSE	FALSE	FALSE
TCGA-06-0744-01A	TCGA-06-0744-01A-01D-1492-08	TCGA-06-0744	Tumor	GBM	TRUE	FALSE	TRUE					8.03674	3.1758	-32.1162	2.26782	0.752782	0.809647	-9.81596	-0.0344705	FALSE	0.0872675	H179R (driver)	FALSE	TRUE	TRUE	FALSE	FALSE	FALSE	FALSE	FALSE	FALSE	FALSE	FALSE	FALSE	FALSE	FALSE	FALSE	FALSE	FALSE	FALSE	FALSE	FALSE	FALSE	FALSE	FALSE	FALSE	FALSE	FALSE	FALSE
TCGA-06-0745-01A	TCGA-06-0745-01A-01D-1492-08	TCGA-06-0745	Tumor	GBM	TRUE	FALSE	TRUE					4.05147	2.3367	-30.5747	1.55369	0.370031	0.454209	-8.74399	-0.273722	FALSE	0.0752557	no alteration	TRUE	FALSE	TRUE	FALSE	FALSE	FALSE	FALSE	FALSE	FALSE	FALSE	FALSE	FALSE	FALSE	FALSE	FALSE	FALSE	FALSE	FALSE	FALSE	FALSE	FALSE	FALSE	FALSE	FALSE	FALSE	FALSE	FALSE
TCGA-06-0747-01A		TCGA-06-0747	Tumor	GBM	TRUE	FALSE	TRUE					9.71951	3.42217	-30.6629	2.50899	0.840728	0.880276	-9.7884	0.031336	FALSE	0.0877661	no alteration	TRUE	FALSE	FALSE	FALSE	FALSE	FALSE	FALSE	FALSE	FALSE	FALSE	FALSE	FALSE	FALSE	FALSE	FALSE	FALSE	FALSE	FALSE	FALSE	FALSE	FALSE	FALSE	FALSE	FALSE	FALSE	FALSE	FALSE
TCGA-06-0749-01A		TCGA-06-0749	Tumor	GBM	TRUE	FALSE	TRUE					5.57473	2.71693	-22.0388	2.0925	0.20644	0.270756	-7.06176	-0.30975	FALSE	0.0600145	no alteration	TRUE	FALSE	FALSE	FALSE	FALSE	FALSE	FALSE	FALSE	FALSE	FALSE	FALSE	FALSE	FALSE	TRUE	FALSE	TRUE	FALSE	FALSE	FALSE	FALSE	FALSE	FALSE	FALSE	FALSE	FALSE	FALSE	FALSE
TCGA-06-0750-01A		TCGA-06-0750	Tumor	GBM	TRUE	FALSE	TRUE					6.13323	2.83456	-28.3593	2.05457	0.25811	0.331258	-8.82073	-0.393863	FALSE	0.0749652	no alteration	TRUE	FALSE	FALSE	FALSE	FALSE	FALSE	FALSE	FALSE	FALSE	FALSE	FALSE	FALSE	FALSE	FALSE	FALSE	FALSE	FALSE	FALSE	FALSE	FALSE	FALSE	FALSE	FALSE	FALSE	FALSE	FALSE	FALSE
TCGA-06-0877-01A	TCGA-06-0877-01A-01D-0512-09	TCGA-06-0877	Tumor	GBM	FALSE	FALSE	TRUE													FALSE		no alteration	TRUE	FALSE	FALSE	FALSE	FALSE	FALSE	FALSE	FALSE	FALSE	FALSE	FALSE	FALSE	FALSE	FALSE	FALSE	FALSE	FALSE	FALSE	FALSE	FALSE	FALSE	FALSE	FALSE	FALSE	FALSE	FALSE	FALSE
TCGA-06-0878-01A		TCGA-06-0878	Tumor	GBM	TRUE	FALSE	TRUE					12.1622	3.71833	-20.3536	2.98304	1.39966	1.26283	-7.15887	0.579267	FALSE	0.0706689	no alteration	TRUE	FALSE	FALSE	FALSE	FALSE	FALSE	FALSE	FALSE	FALSE	FALSE	FALSE	FALSE	FALSE	FALSE	FALSE	FALSE	FALSE	FALSE	FALSE	FALSE	FALSE	FALSE	FALSE	FALSE	FALSE	FALSE	FALSE
TCGA-06-0881-01A	TCGA-06-0881-01A-02D-0512-09	TCGA-06-0881	Tumor	GBM	FALSE	FALSE	TRUE													FALSE		no alteration	FALSE	FALSE	FALSE	FALSE	FALSE	FALSE	FALSE	FALSE	FALSE	FALSE	FALSE	FALSE	FALSE	FALSE	FALSE	TRUE	FALSE	FALSE	FALSE	FALSE	FALSE	FALSE	FALSE	FALSE	FALSE	FALSE	FALSE
TCGA-06-0882-01A		TCGA-06-0882	Tumor	GBM	TRUE	FALSE	TRUE					8.36309	3.22698	-20.3452	2.5778	0.523988	0.607851	-7.03238	0.00433031	FALSE	0.0623939	no alteration	TRUE	FALSE	FALSE	FALSE	FALSE	FALSE	FALSE	FALSE	FALSE	FALSE	FALSE	FALSE	FALSE	FALSE	FALSE	TRUE	FALSE	FALSE	FALSE	FALSE	FALSE	FALSE	FALSE	FALSE	FALSE	FALSE	FALSE
TCGA-06-1086-01A	TCGA-06-1086-01A-02D-0932-09	TCGA-06-1086	Tumor	GBM	FALSE	FALSE	TRUE													FALSE		no alteration	TRUE	FALSE	FALSE	FALSE	FALSE	FALSE	FALSE	FALSE	FALSE	FALSE	FALSE	FALSE	FALSE	FALSE	FALSE	FALSE	FALSE	FALSE	FALSE	FALSE	FALSE	FALSE	FALSE	FALSE	FALSE	FALSE	FALSE
TCGA-06-1804-01A		TCGA-06-1804	Tumor	GBM	TRUE	FALSE	TRUE					23.3558	4.6062	-28.2358	3.43954	2.95248	1.98276	-10.6271	0.89817	FALSE	0.112128	no alteration	FALSE	FALSE	FALSE	FALSE	FALSE	FALSE	FALSE	FALSE	FALSE	FALSE	FALSE	FALSE	FALSE	FALSE	FALSE	TRUE	FALSE	FALSE	FALSE	FALSE	FALSE	FALSE	FALSE	FALSE	FALSE	FALSE	FALSE
TCGA-06-2557-01A	TCGA-06-2557-01A-01D-1494-08	TCGA-06-2557	Tumor	GBM	TRUE	FALSE	TRUE					11.08	3.59454	-29.7682	2.67083	1.65708	1.40984	-9.09466	0.551107	FALSE	0.0887785	no alteration	TRUE	FALSE	FALSE	FALSE	FALSE	FALSE	FALSE	FALSE	FALSE	FALSE	FALSE	FALSE	TRUE	FALSE	FALSE	FALSE	FALSE	FALSE	FALSE	FALSE	FALSE	FALSE	FALSE	FALSE	FALSE	FALSE	FALSE
TCGA-06-2558-01A		TCGA-06-2558	Tumor	GBM	TRUE	FALSE	TRUE					10.997	3.58461	-21.2304	2.85584	0.931007	0.949354	-7.55165	0.27185	FALSE	0.0700424	D281H (driver)	FALSE	TRUE	FALSE	FALSE	FALSE	FALSE	TRUE	FALSE	FALSE	FALSE	FALSE	FALSE	FALSE	FALSE	FALSE	TRUE	FALSE	FALSE	FALSE	FALSE	FALSE	FALSE	FALSE	FALSE	FALSE	FALSE	FALSE
TCGA-06-2559-01A		TCGA-06-2559	Tumor	GBM	TRUE	FALSE	TRUE					17.6225	4.21897	-29.3993	3.15566	2.17826	1.66824	-10.1984	0.679718	FALSE	0.102196	P190L (driver), T155N (driver)	FALSE	TRUE	FALSE	FALSE	FALSE	FALSE	FALSE	FALSE	FALSE	FALSE	FALSE	FALSE	FALSE	FALSE	FALSE	TRUE	FALSE	FALSE	FALSE	FALSE	FALSE	FALSE	FALSE	FALSE	FALSE	FALSE	FALSE
TCGA-06-2561-01A		TCGA-06-2561	Tumor	GBM	TRUE	FALSE	TRUE					13.905	3.89773	-24.4415	3.03059	1.50082	1.3224	-8.59243	0.51626	FALSE	0.0833413	no alteration	TRUE	FALSE	FALSE	FALSE	FALSE	FALSE	FALSE	FALSE	FALSE	FALSE	FALSE	FALSE	FALSE	FALSE	FALSE	TRUE	FALSE	FALSE	FALSE	FALSE	FALSE	TRUE	FALSE	FALSE	FALSE	FALSE	FALSE
TCGA-06-2562-01A		TCGA-06-2562	Tumor	GBM	TRUE	FALSE	TRUE					9.9758	3.45625	-24.5222	2.67614	0.842494	0.88166	-8.23779	0.156424	FALSE	0.0749771	no alteration	TRUE	FALSE	FALSE	FALSE	FALSE	FALSE	FALSE	FALSE	FALSE	FALSE	FALSE	FALSE	FALSE	FALSE	FALSE	FALSE	FALSE	FALSE	FALSE	FALSE	FALSE	FALSE	FALSE	FALSE	FALSE	FALSE	TRUE
TCGA-06-2563-01A		TCGA-06-2563	Tumor	GBM	TRUE	FALSE	TRUE					8.02966	3.17467	-27.3909	2.3737	0.659526	0.730771	-8.66359	-0.0138589	TRUE	0.0769822	L130P (driver)	TRUE	TRUE	FALSE	FALSE	FALSE	FALSE	FALSE	FALSE	FALSE	FALSE	FALSE	FALSE	FALSE	TRUE	FALSE	FALSE	FALSE	FALSE	FALSE	FALSE	FALSE	FALSE	FALSE	FALSE	FALSE	FALSE	FALSE
TCGA-06-2564-01A		TCGA-06-2564	Tumor	GBM	TRUE	FALSE	TRUE					13.4116	3.84916	-23.312	3.01872	1.44152	1.28778	-8.22457	0.515756	FALSE	0.0798142	no alteration	FALSE	FALSE	FALSE	FALSE	FALSE	FALSE	FALSE	FALSE	FALSE	FALSE	FALSE	FALSE	FALSE	FALSE	TRUE	FALSE	FALSE	FALSE	FALSE	FALSE	FALSE	FALSE	FALSE	TRUE	FALSE	FALSE	FALSE
TCGA-06-2565-01A		TCGA-06-2565	Tumor	GBM	TRUE	FALSE	TRUE					18.8433	4.31058	-33.7974	3.12021	2.68666	1.88231	-11.169	0.775674	FALSE	0.114408	no alteration	TRUE	FALSE	FALSE	FALSE	FALSE	FALSE	FALSE	FALSE	FALSE	FALSE	FALSE	FALSE	FALSE	FALSE	FALSE	TRUE	FALSE	FALSE	FALSE	FALSE	FALSE	FALSE	FALSE	FALSE	FALSE	FALSE	FALSE
TCGA-06-2567-01A		TCGA-06-2567	Tumor	GBM	TRUE	FALSE	TRUE					18.527	4.2874	-16.2873	3.50014	2.10467	1.63444	-7.05887	0.902554	FALSE	0.0756646	E271K (driver), R196* (driver)	FALSE	TRUE	FALSE	FALSE	FALSE	FALSE	FALSE	FALSE	FALSE	FALSE	FALSE	FALSE	FALSE	FALSE	FALSE	FALSE	FALSE	FALSE	FALSE	FALSE	FALSE	FALSE	FALSE	FALSE	FALSE	FALSE	FALSE
TCGA-06-2569-01A		TCGA-06-2569	Tumor	GBM	TRUE	FALSE	TRUE					40.5605	5.37714	-2.91141	4.3941	11.5317	3.64752	0.0894317	2.73363	FALSE	0.0944807	T155_R158del (driver)	FALSE	TRUE	FALSE	FALSE	TRUE	FALSE	FALSE	FALSE	FALSE	FALSE	FALSE	FALSE	FALSE	FALSE	FALSE	FALSE	FALSE	FALSE	FALSE	FALSE	FALSE	FALSE	FALSE	FALSE	FALSE	FALSE	TRUE
TCGA-06-2570-01A	TCGA-06-2570-01A-01D-1495-08	TCGA-06-2570	Tumor	GBM	TRUE	FALSE	TRUE					11.61	3.6565	-28.9069	2.74028	1.8943	1.53321	-8.77023	0.681447	FALSE	0.0880584	Q136E (driver)	FALSE	TRUE	FALSE	FALSE	FALSE	FALSE	TRUE	FALSE	TRUE	FALSE	FALSE	TRUE	FALSE	FALSE	FALSE	FALSE	FALSE	FALSE	FALSE	FALSE	FALSE	FALSE	FALSE	FALSE	TRUE	TRUE	FALSE
TCGA-06-5408-01A		TCGA-06-5408	Tumor	GBM	TRUE	FALSE	TRUE					5.76236	2.75753	-19.5577	2.18496	0.269529	0.344293	-6.395	-0.187998	FALSE	0.0550299	R273H (driver)	TRUE	TRUE	FALSE	FALSE	FALSE	FALSE	FALSE	FALSE	FALSE	FALSE	FALSE	FALSE	FALSE	FALSE	FALSE	FALSE	FALSE	FALSE	FALSE	FALSE	FALSE	FALSE	FALSE	FALSE	FALSE	FALSE	FALSE
TCGA-06-5410-01A		TCGA-06-5410	Tumor	GBM	TRUE	FALSE	TRUE					5.29183	2.65348	-20.4121	2.07223	0.599713	0.677814	-6.16587	0.137452	FALSE	0.0558643	no alteration	FALSE	FALSE	FALSE	FALSE	FALSE	FALSE	FALSE	FALSE	FALSE	FALSE	FALSE	FALSE	FALSE	FALSE	FALSE	FALSE	FALSE	FALSE	FALSE	FALSE	FALSE	FALSE	FALSE	FALSE	FALSE	FALSE	TRUE
TCGA-06-5411-01A	TCGA-06-5411-01A-01D-1696-08	TCGA-06-5411	Tumor	GBM	TRUE	FALSE	TRUE					6.63439	2.93251	-21.3217	2.30034	0.582247	0.661975	-6.77613	0.0742667	FALSE	0.0607591	no alteration	TRUE	FALSE	FALSE	FALSE	FALSE	FALSE	FALSE	FALSE	FALSE	FALSE	FALSE	FALSE	FALSE	FALSE	FALSE	TRUE	FALSE	FALSE	FALSE	FALSE	FALSE	FALSE	FALSE	FALSE	FALSE	FALSE	FALSE
TCGA-06-5412-01A		TCGA-06-5412	Tumor	GBM	TRUE	FALSE	TRUE					5.15072	2.62076	-19.6014	2.06103	0.494434	0.579599	-6.02061	0.0592475	FALSE	0.0537956	no alteration	FALSE	FALSE	FALSE	FALSE	FALSE	FALSE	FALSE	FALSE	FALSE	FALSE	FALSE	FALSE	FALSE	FALSE	FALSE	TRUE	FALSE	FALSE	FALSE	FALSE	FALSE	FALSE	FALSE	FALSE	FALSE	FALSE	TRUE
TCGA-06-5413-01A		TCGA-06-5413	Tumor	GBM	TRUE	FALSE	TRUE					5.2701	2.64849	-19.4712	2.08901	0.541042	0.623906	-5.97117	0.103781	FALSE	0.0537722	no alteration	TRUE	FALSE	FALSE	FALSE	FALSE	FALSE	FALSE	FALSE	FALSE	FALSE	FALSE	TRUE	FALSE	FALSE	FALSE	FALSE	FALSE	FALSE	FALSE	FALSE	FALSE	FALSE	FALSE	FALSE	FALSE	FALSE	FALSE
TCGA-06-5414-01A		TCGA-06-5414	Tumor	GBM	TRUE	FALSE	TRUE					5.77843	2.76095	-22.7869	2.115	0.418342	0.504205	-7.10039	-0.0963104	FALSE	0.0620832	no alteration	TRUE	FALSE	FALSE	FALSE	FALSE	FALSE	FALSE	FALSE	FALSE	FALSE	FALSE	FALSE	FALSE	FALSE	FALSE	FALSE	FALSE	FALSE	FALSE	FALSE	FALSE	FALSE	FALSE	FALSE	FALSE	FALSE	FALSE
TCGA-06-5415-01A	TCGA-06-5415-01A-01D-1486-08	TCGA-06-5415	Tumor	GBM	FALSE	FALSE	TRUE													FALSE		no alteration	TRUE	FALSE	FALSE	FALSE	FALSE	FALSE	FALSE	FALSE	FALSE	FALSE	FALSE	FALSE	FALSE	FALSE	FALSE	FALSE	FALSE	FALSE	FALSE	FALSE	FALSE	FALSE	FALSE	FALSE	FALSE	FALSE	FALSE
TCGA-06-5416-01A		TCGA-06-5416	Tumor	GBM	TRUE	FALSE	TRUE					9.98973	3.45808	-24.3087	2.68249	1.1914	1.13185	-7.83636	0.41081	FALSE	0.0745434	R213* (driver)	TRUE	TRUE	TRUE	TRUE	FALSE	TRUE	FALSE	TRUE	TRUE	TRUE	TRUE	TRUE	TRUE	TRUE	TRUE	FALSE	TRUE	TRUE	TRUE	TRUE	TRUE	FALSE	TRUE	TRUE	TRUE	FALSE	TRUE
TCGA-06-5417-01A		TCGA-06-5417	Tumor	GBM	TRUE	FALSE	TRUE					12.8888	3.79585	-18.9534	3.0758	2.42146	1.77461	-5.9598	1.10521	FALSE	0.0692052	R196* (driver), I255S (driver)	FALSE	TRUE	FALSE	FALSE	FALSE	FALSE	FALSE	FALSE	FALSE	FALSE	FALSE	TRUE	FALSE	FALSE	FALSE	FALSE	FALSE	FALSE	FALSE	FALSE	FALSE	FALSE	FALSE	FALSE	TRUE	TRUE	FALSE
TCGA-06-5418-01A		TCGA-06-5418	Tumor	GBM	TRUE	FALSE	TRUE					7.06613	3.01188	-29.5603	2.18364	1.08654	1.06111	-8.55396	0.291135	FALSE	0.0796029	no alteration	TRUE	FALSE	FALSE	FALSE	FALSE	FALSE	FALSE	FALSE	FALSE	FALSE	FALSE	FALSE	FALSE	FALSE	FALSE	TRUE	FALSE	FALSE	FALSE	FALSE	FALSE	FALSE	FALSE	FALSE	FALSE	FALSE	FALSE
TCGA-06-5856-01A		TCGA-06-5856	Tumor	GBM	TRUE	FALSE	TRUE					8.06109	3.17968	-24.1796	2.45062	0.62581	0.701158	-7.86033	0.0233766	FALSE	0.0700712	no alteration	FALSE	FALSE	FALSE	FALSE	FALSE	FALSE	TRUE	FALSE	FALSE	FALSE	FALSE	FALSE	FALSE	FALSE	FALSE	FALSE	FALSE	FALSE	FALSE	FALSE	FALSE	TRUE	FALSE	FALSE	FALSE	FALSE	FALSE
TCGA-06-5858-01A		TCGA-06-5858	Tumor	GBM	TRUE	FALSE	TRUE					16.1695	4.10178	-14.5041	3.40815	1.29114	1.19607	-6.78251	0.551231	FALSE	0.0666652	R175H (driver)	FALSE	TRUE	FALSE	FALSE	FALSE	FALSE	FALSE	FALSE	FALSE	FALSE	FALSE	FALSE	FALSE	FALSE	FALSE	TRUE	FALSE	FALSE	FALSE	FALSE	FALSE	FALSE	FALSE	FALSE	TRUE	FALSE	FALSE
TCGA-06-5859-01A		TCGA-06-5859	Tumor	GBM	TRUE	FALSE	TRUE					7.02565	3.00462	-17.1711	2.45745	0.957527	0.969033	-5.41135	0.460355	FALSE	0.0525887	no alteration	TRUE	FALSE	FALSE	FALSE	FALSE	FALSE	TRUE	FALSE	FALSE	FALSE	FALSE	FALSE	FALSE	FALSE	FALSE	FALSE	FALSE	FALSE	FALSE	FALSE	FALSE	FALSE	FALSE	FALSE	FALSE	FALSE	FALSE
TCGA-06-A5U0-01A	TCGA-06-A5U0-01A-11D-A702-36	TCGA-06-A5U0	Tumor	GBM	FALSE	TRUE	FALSE	0	0	-9.16822	-1.4283									FALSE		R342* (driver), E171Gfs*4 (driver)	FALSE	TRUE	FALSE	FALSE	FALSE	FALSE	FALSE	FALSE	FALSE	FALSE	FALSE	FALSE	FALSE	FALSE	FALSE	TRUE	FALSE	FALSE	FALSE	FALSE	FALSE	FALSE	FALSE	FALSE	TRUE	FALSE	FALSE
TCGA-06-A6S0-01A	TCGA-06-A6S0-01A-11D-A702-36	TCGA-06-A6S0	Tumor	GBM	FALSE	TRUE	FALSE	0	0	-1.78552	-0.911274									FALSE		no alteration	TRUE	FALSE	FALSE	FALSE	FALSE	FALSE	FALSE	FALSE	FALSE	FALSE	FALSE	TRUE	FALSE	FALSE	FALSE	FALSE	FALSE	FALSE	FALSE	FALSE	FALSE	FALSE	FALSE	FALSE	FALSE	FALSE	FALSE
TCGA-06-A6S1-01A	TCGA-06-A6S1-01A-11D-A702-36	TCGA-06-A6S1	Tumor	GBM	FALSE	TRUE	FALSE	0	0	-4.14111	-1.13146									FALSE		no alteration	TRUE	FALSE	FALSE	FALSE	FALSE	FALSE	FALSE	FALSE	FALSE	FALSE	FALSE	FALSE	FALSE	FALSE	FALSE	TRUE	FALSE	FALSE	FALSE	FALSE	FALSE	FALSE	FALSE	FALSE	FALSE	FALSE	FALSE
TCGA-06-A7TK-01A	TCGA-06-A7TK-01A-21D-A702-36	TCGA-06-A7TK	Tumor	GBM	FALSE	TRUE	FALSE	0	0	-9.20479	-1.62177									FALSE		no alteration	FALSE	FALSE	FALSE	FALSE	FALSE	FALSE	FALSE	FALSE	FALSE	FALSE	FALSE	FALSE	FALSE	TRUE	FALSE	FALSE	FALSE	FALSE	FALSE	FALSE	FALSE	FALSE	FALSE	FALSE	FALSE	FALSE	FALSE
TCGA-06-A7TL-01A	TCGA-06-A7TL-01A-11D-A702-36	TCGA-06-A7TL	Tumor	GBM	FALSE	TRUE	FALSE	0	0	-10.5323	-1.61527									FALSE		C275Y (driver)	FALSE	TRUE	FALSE	FALSE	FALSE	FALSE	FALSE	FALSE	FALSE	FALSE	FALSE	FALSE	FALSE	FALSE	FALSE	FALSE	FALSE	FALSE	FALSE	FALSE	FALSE	FALSE	FALSE	FALSE	TRUE	TRUE	FALSE
TCGA-06-AABW-11A		TCGA-06-AABW	Normal	GBM	TRUE	FALSE	FALSE					16.626	4.13963	-23.7511	3.22658	2.79135	1.92271	-7.83638	1.07388	FALSE	0.0877546
TCGA-08-0386-01A		TCGA-08-0386	Tumor	GBM	TRUE	FALSE	TRUE					19.3099	4.34411	-13.206	3.60882	1.13092	1.09148	-7.42764	0.40791	TRUE	0.0706692	no alteration	FALSE	FALSE	FALSE	FALSE	FALSE	FALSE	FALSE	FALSE	FALSE	FALSE	FALSE	FALSE	FALSE	FALSE	FALSE	TRUE	FALSE	FALSE	FALSE	FALSE	FALSE	FALSE	FALSE	FALSE	FALSE	FALSE	FALSE
TCGA-09-0364-01A		TCGA-09-0364	Tumor	OV	TRUE	FALSE	TRUE					70.3247	6.15633	24.1169	5.11142	10.253	3.49224	-1.90946	2.52083	FALSE	0.100427	C229_I232del (driver)	FALSE	TRUE	FALSE	FALSE	FALSE	FALSE	FALSE	FALSE	FALSE	FALSE	FALSE	FALSE	FALSE	FALSE	FALSE	FALSE	FALSE	FALSE	FALSE	FALSE	FALSE	FALSE	FALSE	FALSE	FALSE	FALSE	FALSE
TCGA-09-0366-01A	TCGA-09-0366-01A-01D-A75F-36	TCGA-09-0366	Tumor	OV	TRUE	TRUE	TRUE	0	0	-13.3511	-1.55727	76.0203	6.26717	34.923	5.33782	11.6191	3.65754	0.801826	2.79357	FALSE	0.0893199	no alteration	FALSE	FALSE	FALSE	FALSE	FALSE	FALSE	FALSE	FALSE	FALSE	FALSE	FALSE	FALSE	FALSE	FALSE	FALSE	FALSE	FALSE	FALSE	FALSE	FALSE	FALSE	FALSE	FALSE	FALSE	FALSE	FALSE	FALSE
TCGA-09-0367-01A		TCGA-09-0367	Tumor	OV	TRUE	FALSE	TRUE					8.47128	3.24356	-17.1563	2.66404	1.41782	1.2737	-5.32766	0.734948	FALSE	0.0556983	no alteration	FALSE	FALSE	FALSE	FALSE	FALSE	FALSE	FALSE	FALSE	FALSE	FALSE	FALSE	FALSE	FALSE	FALSE	FALSE	FALSE	FALSE	FALSE	FALSE	FALSE	FALSE	FALSE	FALSE	FALSE	FALSE	FALSE	FALSE
TCGA-09-0369-01A	TCGA-09-0369-01A-01D-A75F-36	TCGA-09-0369	Tumor	OV	TRUE	TRUE	TRUE	7	3	-11.0888	0.726356	38.1663	5.29154	-1.20797	4.40116	10.9409	3.57783	0.577081	2.75009	FALSE	0.0855751	H193R (driver)	FALSE	TRUE	FALSE	FALSE	FALSE	FALSE	FALSE	FALSE	FALSE	FALSE	FALSE	TRUE	FALSE	FALSE	FALSE	FALSE	FALSE	FALSE	FALSE	TRUE	FALSE	FALSE	TRUE	FALSE	FALSE	FALSE	FALSE
TCGA-09-1659-01B	TCGA-09-1659-01B-01D-A75D-36	TCGA-09-1659	Tumor	OV	TRUE	FALSE	TRUE					7.8714	3.14916	-24.8409	2.40943	1.47313	1.30634	-7.13713	0.618643	FALSE	0.0710961	no alteration	FALSE	FALSE	FALSE	FALSE	FALSE	FALSE	FALSE	FALSE	FALSE	FALSE	FALSE	FALSE	FALSE	FALSE	FALSE	FALSE	FALSE	FALSE	FALSE	FALSE	FALSE	FALSE	FALSE	FALSE	FALSE	FALSE	TRUE
TCGA-09-1661-01B	TCGA-09-1661-01B-01D-A75D-36	TCGA-09-1661	Tumor	OV	TRUE	TRUE	TRUE	6	2.80735	-23.3426	-0.337685	73.81	6.22516	21.2641	5.03693	17.1731	4.18374	3.34243	3.07909	FALSE	0.114202	no alteration	FALSE	FALSE	FALSE	FALSE	FALSE	FALSE	FALSE	FALSE	FALSE	FALSE	FALSE	FALSE	FALSE	FALSE	FALSE	FALSE	FALSE	FALSE	FALSE	FALSE	FALSE	TRUE	FALSE	FALSE	FALSE	FALSE	FALSE
TCGA-09-1662-01A	TCGA-09-1662-01A-01D-A75D-36	TCGA-09-1662	Tumor	OV	TRUE	FALSE	TRUE					45.5777	5.54157	1.869	4.55317	16.8698	4.15946	5.36519	3.24059	FALSE	0.0949955	no alteration	FALSE	FALSE	FALSE	FALSE	FALSE	FALSE	FALSE	FALSE	FALSE	FALSE	FALSE	FALSE	FALSE	FALSE	TRUE	FALSE	FALSE	FALSE	FALSE	FALSE	FALSE	FALSE	FALSE	FALSE	FALSE	FALSE	FALSE
TCGA-09-1665-01B		TCGA-09-1665	Tumor	OV	TRUE	FALSE	TRUE					95.2207	6.58828	26.9362	5.04414	18.7951	4.30707	0.821747	2.87155	FALSE	0.148408	no alteration	FALSE	FALSE	FALSE	FALSE	FALSE	FALSE	FALSE	FALSE	FALSE	FALSE	FALSE	FALSE	FALSE	FALSE	FALSE	FALSE	FALSE	TRUE	FALSE	TRUE	FALSE	TRUE	FALSE	FALSE	FALSE	FALSE	FALSE
TCGA-09-1666-01A	TCGA-09-1666-01A-01D-A324-10	TCGA-09-1666	Tumor	OV	TRUE	FALSE	TRUE					24.9808	4.69937	-8.68374	3.93811	3.76283	2.25182	-5.09807	1.5441	FALSE	0.0731656	no alteration	FALSE	FALSE	FALSE	FALSE	FALSE	FALSE	FALSE	FALSE	FALSE	FALSE	FALSE	FALSE	FALSE	FALSE	FALSE	FALSE	FALSE	TRUE	FALSE	TRUE	FALSE	FALSE	FALSE	FALSE	FALSE	FALSE	FALSE
TCGA-09-1667-01C	TCGA-09-1667-01C-01D-A75C-36	TCGA-09-1667	Tumor	OV	TRUE	TRUE	TRUE	18	4.24793	-2.38854	1.96783	43.8747	5.48783	1.1268	4.52116	14.7071	3.97334	3.45534	3.07468	FALSE	0.0929072	no alteration	FALSE	FALSE	FALSE	FALSE	FALSE	FALSE	FALSE	FALSE	FALSE	FALSE	FALSE	TRUE	FALSE	FALSE	FALSE	FALSE	FALSE	FALSE	FALSE	FALSE	FALSE	TRUE	FALSE	FALSE	FALSE	FALSE	FALSE
TCGA-09-1668-01B	TCGA-09-1668-01B-01D-A75C-36	TCGA-09-1668	Tumor	OV	TRUE	TRUE	TRUE	0	0	-22.7496	-2.6135	72.8751	6.20702	19.2705	4.99484	16.1501	4.10014	2.04068	2.97324	FALSE	0.116503	no alteration	FALSE	FALSE	FALSE	FALSE	FALSE	FALSE	FALSE	FALSE	FALSE	FALSE	FALSE	TRUE	FALSE	FALSE	FALSE	FALSE	FALSE	FALSE	FALSE	FALSE	FALSE	FALSE	FALSE	FALSE	FALSE	FALSE	FALSE
TCGA-09-1669-01A	TCGA-09-1669-01A-01D-A75C-36	TCGA-09-1669	Tumor	OV	TRUE	FALSE	TRUE					112.555	6.82724	73.5094	5.9443	24.3046	4.66133	14.0274	3.8405	FALSE	0.0848601	no alteration	FALSE	FALSE	TRUE	FALSE	FALSE	FALSE	FALSE	FALSE	FALSE	FALSE	FALSE	TRUE	FALSE	FALSE	FALSE	FALSE	FALSE	FALSE	FALSE	TRUE	FALSE	FALSE	FALSE	FALSE	FALSE	FALSE	TRUE
TCGA-09-1670-01A	TCGA-09-1670-01A-01D-A75U-36	TCGA-09-1670	Tumor	OV	TRUE	TRUE	TRUE	0	0	-23.9871	-2.99732	45.6146	5.54271	5.14364	4.62753	13.3035	3.8383	2.65112	2.9875	FALSE	0.0879585	V272M (driver)	FALSE	TRUE	FALSE	FALSE	FALSE	FALSE	FALSE	FALSE	FALSE	FALSE	FALSE	FALSE	FALSE	FALSE	FALSE	FALSE	FALSE	FALSE	FALSE	FALSE	FALSE	FALSE	FALSE	FALSE	FALSE	TRUE	TRUE
TCGA-09-1673-01A	TCGA-09-1673-01A-01D-A75U-36	TCGA-09-1673	Tumor	OV	TRUE	TRUE	TRUE	2	1.58496	-15.4425	-0.206208	125.363	6.98143	76.0498	5.8663	27.9143	4.85371	14.9345	3.81702	FALSE	0.107176	R175H (driver)	FALSE	TRUE	FALSE	FALSE	FALSE	FALSE	FALSE	FALSE	FALSE	FALSE	FALSE	FALSE	TRUE	FALSE	FALSE	FALSE	FALSE	TRUE	FALSE	FALSE	FALSE	FALSE	FALSE	FALSE	TRUE	FALSE	FALSE
TCGA-09-1674-01A	TCGA-09-1674-01A-01D-A75U-36	TCGA-09-1674	Tumor	OV	FALSE	TRUE	FALSE	24	4.64386	2.51596	2.47906									FALSE		L188Tfs*21 (driver)	FALSE	TRUE	FALSE	FALSE	FALSE	FALSE	FALSE	FALSE	FALSE	FALSE	FALSE	FALSE	FALSE	FALSE	FALSE	FALSE	FALSE	FALSE	FALSE	FALSE	FALSE	FALSE	FALSE	FALSE	FALSE	FALSE	FALSE
TCGA-09-1675-01B	TCGA-09-1675-01B-01D-A75U-36	TCGA-09-1675	Tumor	OV	FALSE	TRUE	FALSE	1	1	-10.3359	-0.389618									FALSE		P177_H178del (driver)	FALSE	TRUE	FALSE	FALSE	FALSE	FALSE	FALSE	TRUE	FALSE	FALSE	FALSE	FALSE	FALSE	FALSE	FALSE	FALSE	TRUE	FALSE	FALSE	FALSE	FALSE	FALSE	FALSE	FALSE	FALSE	FALSE	FALSE
TCGA-09-2044-01B	TCGA-09-2044-01B-01D-A75U-36	TCGA-09-2044	Tumor	OV	TRUE	TRUE	TRUE	1	1	-18.1893	-1.96722	18.8254	4.30928	-11.635	3.62047	4.11799	2.35558	-3.89955	1.71522	FALSE	0.0662019	no alteration	FALSE	FALSE	TRUE	FALSE	FALSE	TRUE	FALSE	FALSE	TRUE	FALSE	FALSE	FALSE	TRUE	FALSE	FALSE	FALSE	TRUE	TRUE	FALSE	FALSE	TRUE	TRUE	FALSE	TRUE	FALSE	FALSE	FALSE
TCGA-09-2045-01A	TCGA-09-2045-01A-01D-A324-10	TCGA-09-2045	Tumor	OV	TRUE	FALSE	TRUE					33.5417	5.11027	-16.7271	3.97353	5.66783	2.73722	-7.56352	1.68044	FALSE	0.109253	H179R (driver)	FALSE	TRUE	FALSE	FALSE	FALSE	FALSE	FALSE	FALSE	FALSE	FALSE	FALSE	FALSE	FALSE	FALSE	FALSE	FALSE	FALSE	FALSE	FALSE	FALSE	FALSE	FALSE	FALSE	FALSE	FALSE	FALSE	FALSE
TCGA-09-2048-01A	TCGA-09-2048-01A-01D-A75U-36	TCGA-09-2048	Tumor	OV	TRUE	TRUE	TRUE	32	5.04439	15.3775	3.34514	84.9188	6.4249	34.6049	5.28714	15.7235	4.0638	2.48025	3.00608	FALSE	0.109351
TCGA-09-2049-01D	TCGA-09-2049-01D-01D-A75U-36	TCGA-09-2049	Tumor	OV	FALSE	TRUE	FALSE	1	1	-15.2442	-0.765401									FALSE		G245S (driver)	FALSE	TRUE	FALSE	FALSE	FALSE	FALSE	FALSE	FALSE	FALSE	FALSE	FALSE	FALSE	FALSE	FALSE	FALSE	FALSE	FALSE	TRUE	FALSE	TRUE	FALSE	FALSE	FALSE	FALSE	TRUE	TRUE	FALSE
TCGA-09-2050-01A	TCGA-09-2050-01A-01D-A75U-36	TCGA-09-2050	Tumor	OV	FALSE	TRUE	TRUE	8	3.16993	-14.8487	0.23005									FALSE		L257Q (driver)	FALSE	TRUE	FALSE	FALSE	FALSE	FALSE	FALSE	FALSE	FALSE	FALSE	FALSE	TRUE	FALSE	FALSE	FALSE	FALSE	TRUE	FALSE	FALSE	FALSE	FALSE	FALSE	FALSE	FALSE	FALSE	FALSE	FALSE
TCGA-09-2051-01A	TCGA-09-2051-01A-01D-A75U-36	TCGA-09-2051	Tumor	OV	TRUE	TRUE	TRUE	1	1	-15.096	-0.745625	69.8822	6.14735	31.942	5.2894	11.7392	3.67121	1.75294	2.87361	FALSE	0.0824582	P223* (driver)	TRUE	TRUE	FALSE	FALSE	FALSE	FALSE	FALSE	TRUE	FALSE	FALSE	TRUE	TRUE	FALSE	FALSE	TRUE	FALSE	FALSE	FALSE	FALSE	FALSE	FALSE	TRUE	FALSE	TRUE	FALSE	FALSE	FALSE
TCGA-09-2053-01C	TCGA-09-2053-01C-01D-A75U-36	TCGA-09-2053	Tumor	OV	TRUE	TRUE	TRUE	1	1	-17.8732	-0.915766	72.6419	6.20245	21.9189	5.05545	13.5623	3.86416	0.211387	2.79784	FALSE	0.11024	Y163H (driver)	FALSE	TRUE	FALSE	FALSE	FALSE	FALSE	FALSE	FALSE	FALSE	FALSE	FALSE	TRUE	FALSE	FALSE	FALSE	FALSE	FALSE	FALSE	FALSE	FALSE	FALSE	FALSE	FALSE	FALSE	FALSE	FALSE	TRUE
TCGA-09-2054-01A		TCGA-09-2054	Tumor	OV	TRUE	FALSE	TRUE					193.71	7.60519	147.636	6.56331	60.9685	5.95346	48.8413	4.98487	FALSE	0.100136	no alteration	FALSE	FALSE	FALSE	FALSE	FALSE	FALSE	FALSE	FALSE	FALSE	FALSE	FALSE	FALSE	FALSE	FALSE	FALSE	FALSE	FALSE	FALSE	FALSE	FALSE	FALSE	FALSE	FALSE	FALSE	FALSE	FALSE	FALSE
TCGA-09-2055-01B	TCGA-09-2055-01B-01D-A75U-36	TCGA-09-2055	Tumor	OV	FALSE	TRUE	FALSE	12	3.70044	7.04858	2.01839									FALSE		R273H (driver)	FALSE	TRUE	FALSE	FALSE	FALSE	FALSE	FALSE	FALSE	FALSE	FALSE	FALSE	FALSE	FALSE	FALSE	FALSE	FALSE	FALSE	FALSE	FALSE	FALSE	FALSE	FALSE	FALSE	FALSE	FALSE	FALSE	TRUE
TCGA-09-2056-01B		TCGA-09-2056	Tumor	OV	TRUE	FALSE	TRUE					17.0522	4.17411	-25.3204	3.21592	3.47378	2.16149	-7.6792	1.27071	FALSE	0.0920916
TCGA-10-0927-01A		TCGA-10-0927	Tumor	OV	TRUE	FALSE	TRUE					80.2753	6.34475	36.9532	5.36509	10.68	3.54596	-0.722922	2.63522	FALSE	0.0941552	P36Wfs*4 (driver)	FALSE	TRUE	FALSE	FALSE	FALSE	FALSE	FALSE	FALSE	FALSE	FALSE	FALSE	FALSE	FALSE	FALSE	FALSE	FALSE	FALSE	FALSE	FALSE	FALSE	FALSE	FALSE	FALSE	FALSE	FALSE	FALSE	FALSE
TCGA-10-0928-01A		TCGA-10-0928	Tumor	OV	TRUE	FALSE	TRUE					188.239	7.56406	146.366	6.61719	49.4218	5.65597	38.4004	4.77571	FALSE	0.0910049	no alteration	FALSE	FALSE	FALSE	FALSE	FALSE	FALSE	FALSE	FALSE	FALSE	FALSE	FALSE	TRUE	FALSE	FALSE	FALSE	FALSE	FALSE	FALSE	FALSE	FALSE	FALSE	TRUE	FALSE	FALSE	FALSE	FALSE	FALSE
TCGA-10-0931-01A		TCGA-10-0931	Tumor	OV	TRUE	FALSE	TRUE					46.068	5.55668	3.63182	4.59706	7.83558	3.14332	-3.33413	2.25121	FALSE	0.0922298	Q136* (driver)	FALSE	TRUE	FALSE	FALSE	FALSE	FALSE	FALSE	FALSE	FALSE	FALSE	FALSE	FALSE	FALSE	FALSE	FALSE	FALSE	FALSE	FALSE	FALSE	FALSE	FALSE	FALSE	FALSE	FALSE	FALSE	FALSE	FALSE
TCGA-10-0933-01A		TCGA-10-0933	Tumor	OV	TRUE	FALSE	TRUE					257.349	8.01318	196.666	6.64093	52.4327	5.73965	36.4601	4.46393	FALSE	0.131888	K132Vfs*15 (driver)	FALSE	TRUE	FALSE	FALSE	FALSE	FALSE	FALSE	FALSE	FALSE	FALSE	FALSE	FALSE	FALSE	FALSE	FALSE	FALSE	FALSE	FALSE	FALSE	FALSE	FALSE	FALSE	FALSE	FALSE	FALSE	FALSE	FALSE
TCGA-10-0934-01A	TCGA-10-0934-01A-02D-A312-08	TCGA-10-0934	Tumor	OV	FALSE	FALSE	TRUE													FALSE		R248Q (driver), R273H (driver)	FALSE	TRUE	FALSE	FALSE	FALSE	FALSE	FALSE	FALSE	FALSE	FALSE	FALSE	TRUE	FALSE	FALSE	FALSE	FALSE	FALSE	FALSE	FALSE	FALSE	FALSE	FALSE	FALSE	FALSE	FALSE	FALSE	FALSE
TCGA-10-0936-01A		TCGA-10-0936	Tumor	OV	TRUE	FALSE	TRUE					51.5657	5.71605	-23.6546	4.01508	10.5223	3.52636	-9.27659	1.94503	FALSE	0.163482	no alteration	FALSE	FALSE	FALSE	FALSE	FALSE	FALSE	FALSE	FALSE	FALSE	FALSE	FALSE	FALSE	FALSE	FALSE	FALSE	FALSE	FALSE	FALSE	FALSE	FALSE	FALSE	FALSE	FALSE	FALSE	FALSE	FALSE	FALSE
TCGA-10-0937-01A	TCGA-10-0937-01A-02D-A324-10	TCGA-10-0937	Tumor	OV	TRUE	FALSE	TRUE					19.3708	4.34843	-15.1373	3.56809	4.52242	2.4653	-4.56053	1.73985	FALSE	0.0749991	R282W (driver)	FALSE	TRUE	FALSE	FALSE	FALSE	FALSE	FALSE	FALSE	FALSE	FALSE	FALSE	FALSE	FALSE	FALSE	FALSE	FALSE	FALSE	FALSE	FALSE	FALSE	FALSE	FALSE	FALSE	FALSE	FALSE	FALSE	FALSE
TCGA-10-0938-01A	TCGA-10-0938-01A-02D-A312-08	TCGA-10-0938	Tumor	OV	TRUE	FALSE	TRUE					53.6038	5.77093	6.95423	4.71603	11.525	3.64673	-0.753757	2.66604	FALSE	0.101387	no alteration	FALSE	FALSE	FALSE	FALSE	FALSE	FALSE	FALSE	FALSE	FALSE	FALSE	FALSE	FALSE	FALSE	FALSE	FALSE	FALSE	FALSE	FALSE	FALSE	FALSE	FALSE	FALSE	FALSE	FALSE	FALSE	FALSE	FALSE
TCGA-12-0616-01A		TCGA-12-0616	Tumor	GBM	TRUE	FALSE	TRUE					7.66751	3.11562	-33.1113	2.19348	0.270153	0.345003	-10.4633	-0.512271	FALSE	0.0886276	no alteration	FALSE	FALSE	FALSE	FALSE	FALSE	FALSE	TRUE	FALSE	FALSE	FALSE	FALSE	FALSE	FALSE	FALSE	FALSE	FALSE	FALSE	FALSE	FALSE	FALSE	FALSE	FALSE	FALSE	FALSE	FALSE	FALSE	FALSE
TCGA-12-0618-01A		TCGA-12-0618	Tumor	GBM	TRUE	FALSE	TRUE					13.7341	3.88108	-28.7019	2.92147	2.45481	1.78861	-8.71483	0.896496	FALSE	0.0922292	C238Y (driver)	FALSE	TRUE	FALSE	FALSE	FALSE	FALSE	TRUE	FALSE	FALSE	FALSE	FALSE	TRUE	FALSE	FALSE	FALSE	TRUE	FALSE	FALSE	FALSE	FALSE	FALSE	FALSE	FALSE	FALSE	FALSE	FALSE	FALSE
TCGA-12-0619-01A		TCGA-12-0619	Tumor	GBM	TRUE	FALSE	TRUE					12.5847	3.76391	-24.1947	2.93221	1.63697	1.39888	-8.04382	0.625683	FALSE	0.0799356	K164E (driver)	FALSE	TRUE	FALSE	FALSE	FALSE	FALSE	FALSE	FALSE	FALSE	FALSE	FALSE	FALSE	FALSE	FALSE	FALSE	FALSE	FALSE	FALSE	FALSE	FALSE	FALSE	FALSE	FALSE	FALSE	FALSE	FALSE	FALSE
TCGA-12-0821-01A		TCGA-12-0821	Tumor	GBM	TRUE	FALSE	TRUE					13.9839	3.90534	-15.405	3.24076	0.873698	0.905888	-6.8618	0.28806	FALSE	0.063873	no alteration	TRUE	FALSE	FALSE	FALSE	FALSE	FALSE	FALSE	FALSE	FALSE	FALSE	FALSE	TRUE	TRUE	FALSE	FALSE	TRUE	FALSE	FALSE	FALSE	FALSE	FALSE	FALSE	FALSE	FALSE	FALSE	FALSE	FALSE
TCGA-12-1597-01B		TCGA-12-1597	Tumor	GBM	TRUE	FALSE	TRUE					4.48929	2.45662	-39.0668	1.47168	0.595349	0.673872	-10.8691	-0.241787	FALSE	0.0946637	no alteration	FALSE	FALSE	FALSE	FALSE	FALSE	FALSE	FALSE	FALSE	FALSE	TRUE	FALSE	FALSE	FALSE	FALSE	FALSE	TRUE	FALSE	FALSE	FALSE	FALSE	FALSE	FALSE	FALSE	FALSE	FALSE	FALSE	FALSE
TCGA-12-3650-01A		TCGA-12-3650	Tumor	GBM	TRUE	FALSE	TRUE					1.75513	1.46212	-24.2488	0.87409	0.17143	0.228271	-6.67313	-0.318399	FALSE	0.0565164	no alteration	TRUE	FALSE	FALSE	FALSE	FALSE	FALSE	FALSE	FALSE	FALSE	FALSE	FALSE	FALSE	FALSE	FALSE	FALSE	TRUE	FALSE	FALSE	FALSE	FALSE	FALSE	FALSE	FALSE	FALSE	FALSE	FALSE	FALSE
TCGA-12-3652-01A		TCGA-12-3652	Tumor	GBM	TRUE	FALSE	TRUE					1.47851	1.30947	-24.0057	0.733194	0.240747	0.311209	-6.467	-0.224534	FALSE	0.0553868	no alteration	TRUE	FALSE	FALSE	FALSE	FALSE	FALSE	FALSE	FALSE	FALSE	FALSE	FALSE	FALSE	FALSE	FALSE	FALSE	FALSE	FALSE	FALSE	FALSE	FALSE	FALSE	FALSE	FALSE	TRUE	FALSE	FALSE	FALSE
TCGA-12-3653-01A		TCGA-12-3653	Tumor	GBM	TRUE	FALSE	TRUE					5.5972	2.72185	-27.8955	1.96448	0.595624	0.674121	-8.22006	-0.0299813	FALSE	0.0727923	no alteration	TRUE	FALSE	FALSE	FALSE	FALSE	FALSE	FALSE	FALSE	FALSE	FALSE	FALSE	FALSE	TRUE	FALSE	FALSE	FALSE	FALSE	FALSE	FALSE	FALSE	FALSE	FALSE	FALSE	FALSE	FALSE	FALSE	FALSE
TCGA-12-5295-01A		TCGA-12-5295	Tumor	GBM	TRUE	FALSE	TRUE					1.29454	1.1982	-23.5557	0.63626	0.161664	0.216192	-6.37923	-0.306224	FALSE	0.054009	no alteration	TRUE	FALSE	FALSE	FALSE	FALSE	FALSE	FALSE	FALSE	FALSE	FALSE	FALSE	FALSE	FALSE	FALSE	FALSE	FALSE	FALSE	FALSE	FALSE	FALSE	FALSE	FALSE	FALSE	FALSE	FALSE	FALSE	FALSE
TCGA-12-5299-01A		TCGA-12-5299	Tumor	GBM	TRUE	FALSE	TRUE					3.11036	2.03926	-22.0082	1.47125	0.645392	0.718431	-5.9661	0.190376	FALSE	0.054592	no alteration	TRUE	FALSE	FALSE	FALSE	FALSE	FALSE	FALSE	FALSE	FALSE	FALSE	FALSE	FALSE	FALSE	FALSE	FALSE	FALSE	FALSE	FALSE	FALSE	FALSE	FALSE	FALSE	FALSE	FALSE	FALSE	FALSE	FALSE
TCGA-13-0714-01A		TCGA-13-0714	Tumor	OV	TRUE	FALSE	TRUE					103.707	6.71021	17.0725	4.75113	23.9137	4.63886	1.11046	2.81759	FALSE	0.188289	S127F (driver)	FALSE	TRUE	FALSE	FALSE	FALSE	FALSE	FALSE	FALSE	FALSE	FALSE	FALSE	FALSE	FALSE	FALSE	FALSE	FALSE	FALSE	FALSE	FALSE	FALSE	FALSE	FALSE	FALSE	FALSE	FALSE	FALSE	TRUE
TCGA-13-0720-01A		TCGA-13-0720	Tumor	OV	TRUE	FALSE	TRUE					69.4652	6.13884	9.8575	4.79092	18.226	4.26498	2.5365	3.01188	FALSE	0.12955	no alteration	FALSE	FALSE	FALSE	TRUE	FALSE	FALSE	FALSE	FALSE	FALSE	FALSE	FALSE	FALSE	FALSE	FALSE	FALSE	TRUE	FALSE	FALSE	FALSE	FALSE	FALSE	FALSE	FALSE	FALSE	FALSE	FALSE	FALSE
TCGA-13-0723-01A	TCGA-13-0723-01A-02D-0447-09	TCGA-13-0723	Tumor	OV	FALSE	FALSE	TRUE													FALSE		no alteration	FALSE	FALSE	FALSE	FALSE	FALSE	FALSE	FALSE	FALSE	FALSE	FALSE	FALSE	FALSE	FALSE	FALSE	FALSE	FALSE	FALSE	FALSE	FALSE	FALSE	FALSE	FALSE	FALSE	FALSE	FALSE	FALSE	FALSE
TCGA-13-0724-01A		TCGA-13-0724	Tumor	OV	TRUE	FALSE	TRUE					66.6963	6.081	13.0001	4.86676	12.4797	3.75272	-1.65378	2.62389	FALSE	0.116702	no alteration	FALSE	FALSE	FALSE	FALSE	FALSE	FALSE	FALSE	FALSE	FALSE	TRUE	FALSE	TRUE	TRUE	FALSE	FALSE	FALSE	FALSE	FALSE	FALSE	FALSE	FALSE	FALSE	FALSE	FALSE	FALSE	FALSE	FALSE
TCGA-13-0725-01A	TCGA-13-0725-01A-01D-0465-08	TCGA-13-0725	Tumor	OV	TRUE	FALSE	TRUE					21.0787	4.46458	-13.4444	3.68391	3.96265	2.31111	-5.12424	1.58535	FALSE	0.0750316	no alteration	FALSE	FALSE	FALSE	FALSE	FALSE	FALSE	FALSE	FALSE	FALSE	FALSE	FALSE	TRUE	FALSE	FALSE	FALSE	FALSE	FALSE	FALSE	FALSE	FALSE	FALSE	FALSE	FALSE	FALSE	FALSE	FALSE	FALSE
TCGA-13-0726-01A		TCGA-13-0726	Tumor	OV	TRUE	FALSE	TRUE					20.3842	4.41847	-29.5759	3.28872	2.94744	1.98092	-10.2026	0.93063	FALSE	0.108582	R282W (driver)	FALSE	TRUE	FALSE	FALSE	FALSE	FALSE	FALSE	FALSE	FALSE	FALSE	FALSE	FALSE	FALSE	FALSE	FALSE	FALSE	FALSE	TRUE	FALSE	FALSE	FALSE	FALSE	FALSE	FALSE	FALSE	FALSE	TRUE
TCGA-13-0727-01A	TCGA-13-0727-01A-01D-A312-08	TCGA-13-0727	Tumor	OV	TRUE	FALSE	TRUE					31.8107	5.03609	-30.9488	3.6169	9.04469	3.32836	-7.47436	2.009	FALSE	0.1364	no alteration	FALSE	FALSE	FALSE	FALSE	FALSE	FALSE	FALSE	FALSE	FALSE	FALSE	FALSE	FALSE	FALSE	FALSE	FALSE	FALSE	FALSE	FALSE	FALSE	FALSE	FALSE	FALSE	FALSE	FALSE	FALSE	FALSE	FALSE
TCGA-13-0730-01A		TCGA-13-0730	Tumor	OV	TRUE	FALSE	TRUE					47.8815	5.61122	-20.9502	4.05471	7.58558	3.10192	-10.5317	1.6549	FALSE	0.149597	no alteration	FALSE	FALSE	FALSE	FALSE	FALSE	FALSE	FALSE	FALSE	FALSE	FALSE	FALSE	FALSE	FALSE	FALSE	FALSE	FALSE	FALSE	FALSE	FALSE	FALSE	FALSE	TRUE	FALSE	FALSE	FALSE	FALSE	FALSE
TCGA-13-0751-01A	TCGA-13-0751-01A-01D-0446-08	TCGA-13-0751	Tumor	OV	FALSE	FALSE	TRUE													FALSE		L348* (driver)	FALSE	TRUE	FALSE	FALSE	FALSE	FALSE	FALSE	FALSE	FALSE	FALSE	FALSE	FALSE	FALSE	FALSE	FALSE	FALSE	FALSE	FALSE	FALSE	FALSE	FALSE	FALSE	FALSE	TRUE	TRUE	FALSE	TRUE
TCGA-13-0755-01A	TCGA-13-0755-01A-01D-A75U-36	TCGA-13-0755	Tumor	OV	FALSE	TRUE	FALSE	20	4.39232	6.37911	1.45267									FALSE		X125_splice (driver)	FALSE	TRUE	FALSE	FALSE	FALSE	FALSE	FALSE	FALSE	FALSE	FALSE	FALSE	TRUE	FALSE	FALSE	FALSE	FALSE	FALSE	TRUE	FALSE	FALSE	TRUE	FALSE	FALSE	FALSE	FALSE	FALSE	FALSE
TCGA-13-0757-01A	TCGA-13-0757-01A-01D-A75U-36	TCGA-13-0757	Tumor	OV	FALSE	TRUE	FALSE	74	6.22882	55.4666	3.06716									FALSE		P278S (driver)	FALSE	TRUE	FALSE	FALSE	FALSE	FALSE	FALSE	FALSE	FALSE	FALSE	FALSE	FALSE	TRUE	FALSE	FALSE	FALSE	FALSE	FALSE	FALSE	FALSE	FALSE	FALSE	FALSE	FALSE	FALSE	FALSE	FALSE
TCGA-13-0762-01A		TCGA-13-0762	Tumor	OV	TRUE	FALSE	TRUE					101.928	6.6855	31.34	5.08927	33.7553	5.11916	15.1756	3.63522	FALSE	0.153415	no alteration	FALSE	FALSE	FALSE	FALSE	FALSE	FALSE	FALSE	FALSE	FALSE	FALSE	FALSE	FALSE	FALSE	FALSE	FALSE	FALSE	FALSE	FALSE	FALSE	FALSE	FALSE	FALSE	FALSE	FALSE	FALSE	FALSE	FALSE
TCGA-13-0765-01A	TCGA-13-0765-01A-01D-A75U-36	TCGA-13-0765	Tumor	OV	TRUE	TRUE	TRUE	0	0	-10.8309	-2.09943	10.7169	3.55052	-30.2396	2.62436	2.0685	1.61753	-8.71175	0.756522	FALSE	0.0890139	S260_L264dup (driver)	FALSE	TRUE	FALSE	FALSE	FALSE	FALSE	FALSE	FALSE	FALSE	FALSE	FALSE	FALSE	FALSE	FALSE	FALSE	FALSE	FALSE	FALSE	FALSE	FALSE	FALSE	FALSE	FALSE	FALSE	FALSE	FALSE	FALSE
TCGA-13-0766-01A	TCGA-13-0766-01A-02D-A75U-36	TCGA-13-0766	Tumor	OV	TRUE	TRUE	TRUE	12	3.70044	-6.73	1.60903	37.179	5.25471	-24.7003	3.85542	8.33675	3.22292	-7.95062	1.92206	FALSE	0.134487	no alteration	FALSE	FALSE	FALSE	FALSE	FALSE	FALSE	FALSE	FALSE	FALSE	FALSE	FALSE	FALSE	FALSE	FALSE	FALSE	FALSE	FALSE	FALSE	FALSE	FALSE	FALSE	FALSE	FALSE	FALSE	FALSE	FALSE	FALSE
TCGA-13-0768-01A	TCGA-13-0768-01A-01D-A75U-36	TCGA-13-0768	Tumor	OV	TRUE	TRUE	TRUE	1	1	-20.3101	-2.1081	32.5126	5.06663	-24.3561	3.78065	7.78408	3.13489	-7.18443	1.93937	FALSE	0.123597	S241F (driver)	FALSE	TRUE	FALSE	FALSE	FALSE	FALSE	FALSE	FALSE	FALSE	FALSE	FALSE	FALSE	FALSE	TRUE	FALSE	FALSE	FALSE	TRUE	FALSE	FALSE	FALSE	FALSE	FALSE	FALSE	FALSE	FALSE	FALSE
TCGA-13-0791-01A	TCGA-13-0791-01A-01D-0926-12	TCGA-13-0791	Tumor	OV	FALSE	FALSE	TRUE													FALSE		R273L (driver)	FALSE	TRUE	FALSE	FALSE	FALSE	FALSE	FALSE	FALSE	FALSE	FALSE	FALSE	FALSE	FALSE	FALSE	FALSE	FALSE	FALSE	FALSE	FALSE	FALSE	FALSE	FALSE	FALSE	TRUE	FALSE	FALSE	FALSE
TCGA-13-0792-01A	TCGA-13-0792-01A-01D-A75U-36	TCGA-13-0792	Tumor	OV	FALSE	TRUE	FALSE	0	0	-15.3114	-1.78542									FALSE		no alteration	FALSE	FALSE	FALSE	FALSE	FALSE	FALSE	FALSE	FALSE	FALSE	FALSE	FALSE	FALSE	FALSE	FALSE	FALSE	FALSE	FALSE	FALSE	FALSE	FALSE	FALSE	FALSE	FALSE	FALSE	FALSE	FALSE	FALSE
TCGA-13-0794-01A	TCGA-13-0794-01A-01D-A75U-36	TCGA-13-0794	Tumor	OV	FALSE	TRUE	FALSE	27	4.80735	13.1022	3.24828									FALSE		no alteration	FALSE	FALSE	FALSE	FALSE	FALSE	FALSE	FALSE	FALSE	FALSE	FALSE	FALSE	FALSE	FALSE	FALSE	FALSE	FALSE	FALSE	FALSE	TRUE	FALSE	FALSE	FALSE	FALSE	FALSE	FALSE	FALSE	FALSE
TCGA-13-0795-01A	TCGA-13-0795-01A-01D-A75U-36	TCGA-13-0795	Tumor	OV	TRUE	TRUE	TRUE	8	3.16993	2.6789	1.50151	34.9677	5.16863	-20.6398	3.91117	10.9335	3.57695	-3.70302	2.40794	FALSE	0.120856	C135Y (driver)	FALSE	TRUE	FALSE	FALSE	FALSE	FALSE	FALSE	FALSE	FALSE	FALSE	FALSE	TRUE	FALSE	FALSE	FALSE	FALSE	FALSE	FALSE	FALSE	FALSE	FALSE	FALSE	FALSE	FALSE	FALSE	FALSE	FALSE
TCGA-13-0797-01A	TCGA-13-0797-01A-01D-A75U-36	TCGA-13-0797	Tumor	OV	TRUE	TRUE	TRUE	0	0	-11.0536	-2.20203	30.5175	4.97808	-25.1195	3.71995	5.96744	2.80063	-8.67687	1.631	FALSE	0.12092	no alteration	FALSE	FALSE	FALSE	FALSE	FALSE	FALSE	FALSE	FALSE	FALSE	FALSE	FALSE	FALSE	FALSE	FALSE	FALSE	FALSE	FALSE	TRUE	FALSE	TRUE	FALSE	FALSE	FALSE	FALSE	FALSE	FALSE	FALSE
TCGA-13-0799-01A	TCGA-13-0799-01A-01D-A75U-36	TCGA-13-0799	Tumor	OV	FALSE	TRUE	FALSE	0	0	-16.1016	-1.64919									FALSE		no alteration	FALSE	FALSE	FALSE	FALSE	FALSE	FALSE	FALSE	FALSE	FALSE	FALSE	FALSE	FALSE	FALSE	FALSE	FALSE	FALSE	FALSE	FALSE	FALSE	FALSE	FALSE	FALSE	FALSE	FALSE	FALSE	FALSE	FALSE
TCGA-13-0800-01A		TCGA-13-0800	Tumor	OV	TRUE	FALSE	TRUE					270.243	8.08344	230.987	7.19574	56.5894	5.84773	46.2567	5.02247	FALSE	0.0853183	K132M (driver)	FALSE	TRUE	FALSE	FALSE	FALSE	FALSE	FALSE	TRUE	FALSE	FALSE	FALSE	TRUE	FALSE	FALSE	FALSE	FALSE	TRUE	FALSE	FALSE	FALSE	FALSE	FALSE	FALSE	FALSE	FALSE	FALSE	FALSE
TCGA-13-0801-01A	TCGA-13-0801-01A-01D-A75U-36	TCGA-13-0801	Tumor	OV	FALSE	TRUE	FALSE	0	0	-18.5311	-1.88729									FALSE		no alteration	FALSE	FALSE	FALSE	FALSE	FALSE	FALSE	FALSE	FALSE	FALSE	FALSE	FALSE	FALSE	FALSE	FALSE	FALSE	TRUE	FALSE	TRUE	FALSE	FALSE	FALSE	FALSE	FALSE	FALSE	FALSE	FALSE	FALSE
TCGA-13-0803-01A	TCGA-13-0803-01A-01D-A75U-36	TCGA-13-0803	Tumor	OV	FALSE	TRUE	FALSE	0	0	-24.2658	-2.97555									FALSE		no alteration	FALSE	FALSE	FALSE	FALSE	FALSE	FALSE	FALSE	FALSE	FALSE	FALSE	FALSE	FALSE	FALSE	FALSE	FALSE	FALSE	FALSE	TRUE	FALSE	TRUE	FALSE	FALSE	FALSE	FALSE	FALSE	FALSE	FALSE
TCGA-13-0804-01A	TCGA-13-0804-01A-01D-A75C-36	TCGA-13-0804	Tumor	OV	TRUE	TRUE	TRUE	9	3.32193	-14.8849	0.47042	60.242	5.93645	13.8966	4.88843	12.3924	3.74334	0.193727	2.76904	FALSE	0.100726	R273H (driver)	FALSE	TRUE	FALSE	FALSE	FALSE	FALSE	FALSE	FALSE	FALSE	FALSE	FALSE	FALSE	FALSE	FALSE	FALSE	FALSE	FALSE	FALSE	FALSE	FALSE	FALSE	FALSE	FALSE	FALSE	FALSE	FALSE	FALSE
TCGA-13-0805-01A	TCGA-13-0805-01A-01D-A75C-36	TCGA-13-0805	Tumor	OV	FALSE	TRUE	FALSE	3	2	-23.3431	-1.07254									FALSE		R248Q (driver)	FALSE	TRUE	FALSE	FALSE	FALSE	FALSE	FALSE	FALSE	FALSE	FALSE	FALSE	FALSE	FALSE	FALSE	FALSE	FALSE	FALSE	FALSE	FALSE	FALSE	FALSE	FALSE	FALSE	FALSE	FALSE	FALSE	TRUE
TCGA-13-0807-01B	TCGA-13-0807-01B-02D-A75C-36	TCGA-13-0807	Tumor	OV	FALSE	TRUE	FALSE	44	5.49185	25.9309	2.66115									FALSE		A276P (driver)	TRUE	TRUE	FALSE	FALSE	FALSE	FALSE	FALSE	FALSE	FALSE	FALSE	FALSE	FALSE	FALSE	FALSE	FALSE	FALSE	FALSE	FALSE	FALSE	FALSE	FALSE	FALSE	FALSE	TRUE	FALSE	FALSE	FALSE
TCGA-13-0883-01A	TCGA-13-0883-01A-02D-A75C-36	TCGA-13-0883	Tumor	OV	TRUE	TRUE	TRUE	3	2	-17.4555	-0.391374	21.8802	4.51603	-17.2264	3.6317	3.15615	2.05525	-7.13717	1.23313	FALSE	0.0849933	N239* (driver)	FALSE	TRUE	FALSE	FALSE	FALSE	FALSE	FALSE	FALSE	FALSE	FALSE	FALSE	FALSE	FALSE	FALSE	FALSE	FALSE	FALSE	FALSE	FALSE	FALSE	FALSE	TRUE	FALSE	FALSE	FALSE	FALSE	FALSE
TCGA-13-0884-01B		TCGA-13-0884	Tumor	OV	TRUE	FALSE	TRUE					33.3799	5.10349	-11.8324	4.0811	8.16771	3.19656	-3.73271	2.24608	FALSE	0.0982633	R342* (driver)	FALSE	TRUE	FALSE	FALSE	FALSE	FALSE	FALSE	FALSE	FALSE	FALSE	FALSE	FALSE	FALSE	FALSE	FALSE	FALSE	FALSE	FALSE	FALSE	FALSE	FALSE	FALSE	FALSE	FALSE	TRUE	FALSE	FALSE
TCGA-13-0885-01A	TCGA-13-0885-01A-02D-A75C-36	TCGA-13-0885	Tumor	OV	TRUE	TRUE	TRUE	9	3.32193	-5.16438	0.846208	89.511	6.50002	20.2505	4.93382	25.2466	4.71406	7.01639	3.25803	FALSE	0.150529	W146* (driver)	FALSE	TRUE	FALSE	FALSE	FALSE	FALSE	FALSE	FALSE	FALSE	FALSE	FALSE	FALSE	FALSE	FALSE	FALSE	FALSE	FALSE	FALSE	FALSE	FALSE	FALSE	FALSE	FALSE	FALSE	FALSE	FALSE	FALSE
TCGA-13-0886-01A	TCGA-13-0886-01A-01D-A75C-36	TCGA-13-0886	Tumor	OV	TRUE	TRUE	TRUE	0	0	-16.3684	-1.81464	95.4569	6.59181	24.0339	4.97671	19.5265	4.35942	0.727154	2.85793	FALSE	0.155229	V272M (driver)	FALSE	TRUE	FALSE	FALSE	FALSE	FALSE	FALSE	FALSE	FALSE	FALSE	FALSE	FALSE	TRUE	FALSE	FALSE	FALSE	FALSE	FALSE	FALSE	FALSE	FALSE	FALSE	FALSE	FALSE	FALSE	FALSE	FALSE
TCGA-13-0887-01A	TCGA-13-0887-01A-01D-A75C-36	TCGA-13-0887	Tumor	OV	TRUE	TRUE	TRUE	2	1.58496	-15.1835	-0.399961	26.529	4.78288	-7.62742	4.01049	5.13226	2.61642	-3.85812	1.89836	FALSE	0.0742347	R213* (driver)	FALSE	TRUE	FALSE	FALSE	FALSE	FALSE	FALSE	FALSE	FALSE	FALSE	FALSE	TRUE	FALSE	FALSE	FALSE	FALSE	FALSE	FALSE	FALSE	FALSE	FALSE	FALSE	FALSE	FALSE	FALSE	FALSE	FALSE
TCGA-13-0888-01A	TCGA-13-0888-01A-01D-A75U-36	TCGA-13-0888	Tumor	OV	TRUE	TRUE	TRUE	20	4.39232	4.64515	2.66671	70.8188	6.16629	-0.226009	4.55974	13.7898	3.88653	-4.91006	2.39299	FALSE	0.154407	X225_splice (driver)	FALSE	TRUE	FALSE	FALSE	FALSE	FALSE	TRUE	FALSE	FALSE	FALSE	FALSE	TRUE	FALSE	FALSE	FALSE	FALSE	FALSE	FALSE	FALSE	FALSE	FALSE	TRUE	FALSE	FALSE	FALSE	FALSE	FALSE
TCGA-13-0890-01A	TCGA-13-0890-01A-01D-0447-09	TCGA-13-0890	Tumor	OV	FALSE	FALSE	TRUE													FALSE		X126_splice (driver)	FALSE	TRUE	FALSE	FALSE	FALSE	FALSE	FALSE	FALSE	FALSE	FALSE	FALSE	FALSE	FALSE	FALSE	FALSE	FALSE	FALSE	FALSE	FALSE	FALSE	FALSE	FALSE	FALSE	FALSE	FALSE	FALSE	FALSE
TCGA-13-0891-01A	TCGA-13-0891-01A-01D-A75C-36	TCGA-13-0891	Tumor	OV	TRUE	TRUE	TRUE	6	2.80735	-11.1228	0.90757	29.3007	4.92128	-5.55789	4.13301	6.39722	2.88698	-2.77797	2.15417	FALSE	0.0757607	Y220C (driver)	FALSE	TRUE	FALSE	FALSE	FALSE	FALSE	FALSE	FALSE	FALSE	FALSE	FALSE	FALSE	FALSE	FALSE	FALSE	FALSE	FALSE	TRUE	FALSE	TRUE	FALSE	FALSE	FALSE	TRUE	FALSE	TRUE	FALSE
TCGA-13-0893-01B		TCGA-13-0893	Tumor	OV	TRUE	FALSE	TRUE					72.2563	6.19488	37.2617	5.40354	22.4848	4.55365	13.2738	3.81798	FALSE	0.0760564	G245D (driver)	FALSE	TRUE	FALSE	FALSE	FALSE	FALSE	FALSE	FALSE	FALSE	FALSE	FALSE	FALSE	TRUE	FALSE	TRUE	FALSE	FALSE	FALSE	FALSE	FALSE	FALSE	FALSE	FALSE	FALSE	FALSE	FALSE	FALSE
TCGA-13-0897-01A		TCGA-13-0897	Tumor	OV	TRUE	FALSE	TRUE					8.13159	3.19087	-18.4421	2.58995	1.88174	1.52694	-5.11276	0.968295	FALSE	0.0577545	R273C (driver), T284Hfs*22 (driver)	TRUE	TRUE	FALSE	FALSE	FALSE	FALSE	FALSE	FALSE	FALSE	FALSE	FALSE	FALSE	FALSE	FALSE	FALSE	FALSE	FALSE	FALSE	FALSE	FALSE	FALSE	FALSE	FALSE	FALSE	FALSE	FALSE	FALSE
TCGA-13-0900-01B		TCGA-13-0900	Tumor	OV	TRUE	FALSE	TRUE					67.7144	6.10254	29.4165	5.2365	18.3449	4.27388	8.26442	3.46876	FALSE	0.0832357	no alteration	FALSE	FALSE	FALSE	FALSE	FALSE	FALSE	FALSE	FALSE	TRUE	FALSE	FALSE	FALSE	FALSE	FALSE	FALSE	FALSE	FALSE	FALSE	FALSE	FALSE	FALSE	FALSE	FALSE	TRUE	FALSE	FALSE	FALSE
TCGA-13-0901-01B		TCGA-13-0901	Tumor	OV	TRUE	FALSE	TRUE					60.6154	5.94522	15.9385	4.93493	8.65296	3.27097	-3.10653	2.33175	FALSE	0.0970996	no alteration	FALSE	FALSE	FALSE	FALSE	FALSE	FALSE	FALSE	FALSE	FALSE	FALSE	FALSE	FALSE	FALSE	FALSE	FALSE	FALSE	FALSE	FALSE	FALSE	FALSE	FALSE	FALSE	FALSE	FALSE	FALSE	FALSE	FALSE
TCGA-13-0904-01A	TCGA-13-0904-01A-02D-A75C-36	TCGA-13-0904	Tumor	OV	FALSE	TRUE	FALSE	0	0	-14.7445	-1.58371									FALSE		G279E (driver)	FALSE	TRUE	FALSE	FALSE	FALSE	FALSE	FALSE	FALSE	FALSE	FALSE	FALSE	FALSE	FALSE	TRUE	FALSE	FALSE	FALSE	TRUE	FALSE	TRUE	FALSE	FALSE	TRUE	FALSE	FALSE	FALSE	FALSE
TCGA-13-0905-01B		TCGA-13-0905	Tumor	OV	TRUE	FALSE	TRUE					29.7478	4.94241	-5.57295	4.1437	7.06342	3.01139	-2.23341	2.26886	FALSE	0.0767652	R273P (driver)	FALSE	TRUE	FALSE	FALSE	FALSE	FALSE	FALSE	FALSE	FALSE	FALSE	FALSE	FALSE	FALSE	FALSE	FALSE	TRUE	FALSE	FALSE	FALSE	FALSE	FALSE	FALSE	FALSE	FALSE	FALSE	FALSE	FALSE
TCGA-13-0906-01A	TCGA-13-0906-01A-01D-A312-08	TCGA-13-0906	Tumor	OV	TRUE	FALSE	TRUE					203.566	7.67642	167.084	6.85145	55.0899	5.80967	45.4875	5.04273	FALSE	0.0792885	no alteration	FALSE	FALSE	FALSE	FALSE	FALSE	FALSE	FALSE	FALSE	FALSE	FALSE	FALSE	TRUE	FALSE	FALSE	FALSE	FALSE	FALSE	FALSE	FALSE	FALSE	FALSE	FALSE	FALSE	FALSE	FALSE	FALSE	FALSE
TCGA-13-0908-01B		TCGA-13-0908	Tumor	OV	TRUE	FALSE	TRUE					235.77	7.88734	191.674	6.89019	44.8661	5.51936	33.2595	4.59235	FALSE	0.0958368	no alteration	FALSE	FALSE	FALSE	FALSE	FALSE	FALSE	FALSE	FALSE	FALSE	FALSE	FALSE	FALSE	FALSE	FALSE	FALSE	FALSE	FALSE	FALSE	FALSE	FALSE	FALSE	FALSE	FALSE	FALSE	FALSE	FALSE	FALSE
TCGA-13-0911-01A	TCGA-13-0911-01A-01D-A75C-36	TCGA-13-0911	Tumor	OV	TRUE	TRUE	TRUE	2	1.58496	-13.7128	-0.210064	8.27917	3.214	-22.1179	2.52662	1.92622	1.54904	-6.07465	0.910014	FALSE	0.0660642	L43Afs*7 (driver)	FALSE	TRUE	FALSE	FALSE	FALSE	FALSE	FALSE	FALSE	FALSE	FALSE	FALSE	FALSE	FALSE	FALSE	FALSE	FALSE	FALSE	FALSE	FALSE	FALSE	FALSE	FALSE	FALSE	FALSE	FALSE	FALSE	FALSE
TCGA-13-0912-01A	TCGA-13-0912-01A-01D-A75C-36	TCGA-13-0912	Tumor	OV	FALSE	TRUE	TRUE	0	0	-23.5258	-2.20952									FALSE		X261_splice (driver), F134V (driver)	FALSE	TRUE	FALSE	FALSE	FALSE	FALSE	FALSE	FALSE	FALSE	FALSE	FALSE	FALSE	FALSE	FALSE	FALSE	FALSE	FALSE	FALSE	FALSE	FALSE	FALSE	FALSE	FALSE	FALSE	FALSE	FALSE	FALSE
TCGA-13-0913-01A		TCGA-13-0913	Tumor	OV	FALSE	FALSE	TRUE													FALSE		P278R (driver)	FALSE	TRUE	FALSE	FALSE	FALSE	FALSE	FALSE	FALSE	FALSE	FALSE	FALSE	FALSE	FALSE	FALSE	FALSE	FALSE	FALSE	FALSE	FALSE	FALSE	FALSE	FALSE	FALSE	FALSE	FALSE	FALSE	FALSE
TCGA-13-0916-01A	TCGA-13-0916-01A-01D-A75C-36	TCGA-13-0916	Tumor	OV	TRUE	TRUE	TRUE	5	2.58496	-21.3621	0.00416088	46.0732	5.55683	6.15011	4.65405	9.86958	3.44222	-0.638661	2.60294	FALSE	0.0867679	R196* (driver)	FALSE	TRUE	FALSE	FALSE	FALSE	FALSE	FALSE	FALSE	TRUE	FALSE	FALSE	FALSE	FALSE	TRUE	FALSE	FALSE	TRUE	FALSE	FALSE	FALSE	FALSE	TRUE	FALSE	FALSE	FALSE	FALSE	FALSE
TCGA-13-0920-01A	TCGA-13-0920-01A-01D-A75C-36	TCGA-13-0920	Tumor	OV	TRUE	TRUE	TRUE	18	4.24793	5.50526	2.75454	180.585	7.5045	137.8	6.53699	32.9638	5.08593	21.7022	4.18647	FALSE	0.0929883	Q100* (driver)	FALSE	TRUE	FALSE	FALSE	FALSE	FALSE	FALSE	FALSE	FALSE	FALSE	FALSE	FALSE	TRUE	FALSE	FALSE	FALSE	FALSE	FALSE	FALSE	FALSE	FALSE	FALSE	TRUE	TRUE	FALSE	FALSE	FALSE
TCGA-13-0921-01A	TCGA-13-0921-01A-01D-A75C-36	TCGA-13-0921	Tumor	OV	FALSE	TRUE	FALSE	0	0	-14.6238	-1.59141									FALSE		no alteration	FALSE	FALSE	FALSE	FALSE	FALSE	FALSE	FALSE	FALSE	FALSE	FALSE	FALSE	FALSE	FALSE	FALSE	FALSE	FALSE	FALSE	FALSE	FALSE	FALSE	FALSE	FALSE	FALSE	FALSE	FALSE	FALSE	FALSE
TCGA-13-0923-01A	TCGA-13-0923-01A-01D-A75C-36	TCGA-13-0923	Tumor	OV	TRUE	TRUE	TRUE	1	1	-17.8495	-1.37109	58.4678	5.89404	26.1702	5.16368	20.1292	4.40116	11.628	3.72218	FALSE	0.0701949	X187_splice (driver)	FALSE	TRUE	FALSE	FALSE	FALSE	FALSE	FALSE	FALSE	FALSE	FALSE	FALSE	FALSE	FALSE	FALSE	TRUE	FALSE	FALSE	FALSE	FALSE	FALSE	FALSE	TRUE	FALSE	FALSE	FALSE	FALSE	FALSE
TCGA-13-0924-01A		TCGA-13-0924	Tumor	OV	TRUE	FALSE	TRUE					32.1551	5.05116	7.37341	4.49077	5.90437	2.78751	-0.618462	2.26654	FALSE	0.0538599	no alteration	FALSE	FALSE	FALSE	FALSE	FALSE	FALSE	FALSE	FALSE	FALSE	FALSE	FALSE	FALSE	FALSE	FALSE	FALSE	TRUE	FALSE	FALSE	FALSE	FALSE	FALSE	FALSE	FALSE	FALSE	FALSE	FALSE	TRUE
TCGA-13-1403-01A		TCGA-13-1403	Tumor	OV	TRUE	FALSE	TRUE					52.4237	5.73941	1.19277	4.58091	13.568	3.86473	0.0833924	2.78772	FALSE	0.111344	X125_splice (driver)	FALSE	TRUE	FALSE	FALSE	FALSE	FALSE	FALSE	FALSE	FALSE	FALSE	FALSE	FALSE	FALSE	FALSE	FALSE	FALSE	FALSE	TRUE	FALSE	FALSE	FALSE	FALSE	FALSE	FALSE	FALSE	FALSE	TRUE
TCGA-13-1404-01A		TCGA-13-1404	Tumor	OV	TRUE	FALSE	TRUE					57.036	5.85888	11.733	4.83443	8.22437	3.20545	-3.69992	2.25307	FALSE	0.0984604	C176Y (driver)	FALSE	TRUE	FALSE	FALSE	FALSE	FALSE	FALSE	FALSE	FALSE	FALSE	FALSE	FALSE	FALSE	FALSE	FALSE	FALSE	FALSE	FALSE	FALSE	FALSE	FALSE	FALSE	FALSE	FALSE	FALSE	FALSE	FALSE
TCGA-13-1405-01A	TCGA-13-1405-01A-01D-A75C-36	TCGA-13-1405	Tumor	OV	TRUE	TRUE	TRUE	0	0	-14.6859	-1.68708	29.2221	4.91753	-11.2032	4.00339	7.42647	3.07493	-3.21393	2.22509	FALSE	0.0878592	R196* (driver)	FALSE	TRUE	FALSE	FALSE	FALSE	FALSE	FALSE	FALSE	FALSE	FALSE	FALSE	FALSE	TRUE	FALSE	FALSE	TRUE	FALSE	FALSE	FALSE	FALSE	FALSE	FALSE	FALSE	FALSE	FALSE	FALSE	TRUE
TCGA-13-1407-01A	TCGA-13-1407-01A-01D-A75C-36	TCGA-13-1407	Tumor	OV	TRUE	FALSE	TRUE					54.3195	5.78972	4.16754	4.65562	10.0573	3.46693	-3.14328	2.41261	FALSE	0.108999	no alteration	FALSE	FALSE	FALSE	FALSE	FALSE	FALSE	FALSE	FALSE	FALSE	FALSE	FALSE	FALSE	FALSE	FALSE	FALSE	FALSE	FALSE	FALSE	FALSE	FALSE	TRUE	FALSE	FALSE	FALSE	FALSE	FALSE	FALSE
TCGA-13-1408-01A	TCGA-13-1408-01A-01D-A75C-36	TCGA-13-1408	Tumor	OV	TRUE	TRUE	TRUE	11	3.58496	-7.68775	1.06146	66.4081	6.07485	16.079	4.93675	18.7473	4.30358	5.50006	3.24554	FALSE	0.109384	HOMDEL (driver)	FALSE	TRUE	TRUE	FALSE	FALSE	FALSE	FALSE	FALSE	FALSE	FALSE	FALSE	FALSE	FALSE	FALSE	FALSE	FALSE	FALSE	FALSE	FALSE	FALSE	FALSE	FALSE	FALSE	FALSE	FALSE	FALSE	FALSE
TCGA-13-1409-01A	TCGA-13-1409-01A-01D-A75C-36	TCGA-13-1409	Tumor	OV	TRUE	FALSE	TRUE					81.3913	6.36442	24.663	5.08161	11.8959	3.68884	-3.03565	2.49627	FALSE	0.123292	no alteration	FALSE	FALSE	FALSE	FALSE	FALSE	FALSE	FALSE	FALSE	FALSE	FALSE	FALSE	FALSE	FALSE	FALSE	FALSE	FALSE	FALSE	FALSE	FALSE	FALSE	FALSE	FALSE	FALSE	FALSE	FALSE	FALSE	FALSE
TCGA-13-1410-01A	TCGA-13-1410-01A-01D-A75C-36	TCGA-13-1410	Tumor	OV	TRUE	FALSE	TRUE					51.5234	5.71489	17.1808	4.93829	15.2343	4.02097	6.19491	3.299	FALSE	0.0746392	no alteration	FALSE	FALSE	FALSE	FALSE	FALSE	FALSE	FALSE	FALSE	FALSE	FALSE	FALSE	FALSE	FALSE	FALSE	FALSE	FALSE	FALSE	FALSE	FALSE	FALSE	FALSE	FALSE	FALSE	FALSE	FALSE	FALSE	FALSE
TCGA-13-1411-01A	TCGA-13-1411-01A-01D-0515-09	TCGA-13-1411	Tumor	OV	TRUE	FALSE	TRUE					164.871	7.37391	130.053	6.58658	47.1342	5.58899	37.9699	4.85704	FALSE	0.0756711	C277F (driver)	FALSE	TRUE	FALSE	FALSE	FALSE	FALSE	FALSE	FALSE	FALSE	FALSE	FALSE	FALSE	FALSE	FALSE	TRUE	FALSE	FALSE	FALSE	FALSE	FALSE	FALSE	TRUE	FALSE	FALSE	FALSE	FALSE	FALSE
TCGA-13-1412-01A	TCGA-13-1412-01A-01D-A75C-36	TCGA-13-1412	Tumor	OV	FALSE	TRUE	FALSE	2	1.58496	-16.7358	-0.435968									FALSE		M237I (driver)	FALSE	TRUE	FALSE	FALSE	FALSE	FALSE	FALSE	TRUE	FALSE	FALSE	FALSE	TRUE	FALSE	FALSE	FALSE	FALSE	FALSE	FALSE	FALSE	FALSE	FALSE	FALSE	FALSE	FALSE	FALSE	FALSE	FALSE
TCGA-13-1477-01A	TCGA-13-1477-01A-01D-A75C-36	TCGA-13-1477	Tumor	OV	TRUE	TRUE	TRUE	1	1	-13.5539	-1.53752	36.2312	5.21844	-25.9905	3.81141	3.94838	2.30696	-12.4291	0.998899	FALSE	0.135231	no alteration	FALSE	FALSE	FALSE	FALSE	FALSE	FALSE	FALSE	FALSE	FALSE	FALSE	FALSE	FALSE	FALSE	FALSE	FALSE	FALSE	FALSE	TRUE	FALSE	FALSE	FALSE	FALSE	FALSE	TRUE	FALSE	FALSE	FALSE
TCGA-13-1481-01A	TCGA-13-1481-01A-01D-A75C-36	TCGA-13-1481	Tumor	OV	FALSE	TRUE	FALSE	30	4.9542	14.2103	2.93566									FALSE		P177R (driver)	FALSE	TRUE	FALSE	FALSE	FALSE	FALSE	FALSE	FALSE	FALSE	TRUE	FALSE	FALSE	FALSE	FALSE	FALSE	FALSE	FALSE	FALSE	FALSE	FALSE	FALSE	FALSE	FALSE	TRUE	FALSE	FALSE	FALSE
TCGA-13-1482-01A	TCGA-13-1482-01A-01D-A75C-36	TCGA-13-1482	Tumor	OV	FALSE	TRUE	FALSE	0	0	-14.1315	-1.69366									FALSE		R280I (driver)	FALSE	TRUE	FALSE	FALSE	FALSE	FALSE	FALSE	FALSE	FALSE	FALSE	FALSE	FALSE	FALSE	FALSE	FALSE	FALSE	FALSE	FALSE	FALSE	TRUE	FALSE	FALSE	FALSE	FALSE	FALSE	FALSE	FALSE
TCGA-13-1483-01A	TCGA-13-1483-01A-01D-A75C-36	TCGA-13-1483	Tumor	OV	TRUE	TRUE	TRUE	0	0	-17.4146	-2.12884	43.6477	5.48051	2.73267	4.55529	10.1618	3.4805	-0.607505	2.62036	FALSE	0.0889237	R306* (driver)	FALSE	TRUE	FALSE	FALSE	FALSE	FALSE	FALSE	FALSE	FALSE	FALSE	FALSE	FALSE	FALSE	FALSE	FALSE	FALSE	FALSE	FALSE	FALSE	FALSE	FALSE	FALSE	FALSE	FALSE	FALSE	FALSE	TRUE
TCGA-13-1484-01A	TCGA-13-1484-01A-01D-A75C-36	TCGA-13-1484	Tumor	OV	FALSE	TRUE	FALSE	1	1	-13.8582	-1.01015									FALSE		Y234N (driver)	FALSE	TRUE	FALSE	FALSE	FALSE	FALSE	FALSE	FALSE	FALSE	FALSE	FALSE	FALSE	FALSE	FALSE	FALSE	FALSE	FALSE	FALSE	FALSE	FALSE	FALSE	FALSE	FALSE	FALSE	FALSE	FALSE	FALSE
TCGA-13-1485-01A	TCGA-13-1485-01A-02D-A75C-36	TCGA-13-1485	Tumor	OV	TRUE	TRUE	TRUE	0	0	-14.9705	-1.65959	30.5685	4.98041	-23.0177	3.76866	5.30943	2.65751	-8.7951	1.53099	FALSE	0.116463	no alteration	TRUE	FALSE	FALSE	FALSE	FALSE	FALSE	FALSE	FALSE	FALSE	FALSE	FALSE	FALSE	FALSE	FALSE	FALSE	FALSE	FALSE	FALSE	FALSE	FALSE	FALSE	FALSE	FALSE	FALSE	FALSE	FALSE	FALSE
TCGA-13-1487-01A	TCGA-13-1487-01A-01D-A75C-36	TCGA-13-1487	Tumor	OV	TRUE	TRUE	TRUE	63	6	47.5144	4.2469	139.513	7.13456	95.8794	6.14786	27.9961	4.85779	16.5112	3.9405	FALSE	0.0948321	M237K (driver)	FALSE	TRUE	FALSE	FALSE	FALSE	FALSE	FALSE	FALSE	FALSE	FALSE	FALSE	FALSE	FALSE	FALSE	FALSE	FALSE	FALSE	FALSE	FALSE	FALSE	FALSE	FALSE	FALSE	FALSE	FALSE	FALSE	FALSE
TCGA-13-1488-01A	TCGA-13-1488-01A-01D-A75C-36	TCGA-13-1488	Tumor	OV	TRUE	TRUE	TRUE	1	1	-15.3845	-0.913897	59.8476	5.92713	17.023	4.95873	16.4126	4.12206	5.14069	3.22178	FALSE	0.093074	R306* (driver)	FALSE	TRUE	FALSE	FALSE	FALSE	FALSE	FALSE	FALSE	FALSE	FALSE	FALSE	TRUE	FALSE	TRUE	FALSE	TRUE	FALSE	FALSE	FALSE	FALSE	FALSE	FALSE	FALSE	FALSE	FALSE	FALSE	FALSE
TCGA-13-1489-01A		TCGA-13-1489	Tumor	OV	TRUE	FALSE	TRUE					169.937	7.41732	136.156	6.65343	26.4065	4.77644	17.515	4.06629	FALSE	0.0734181	R342* (driver)	FALSE	TRUE	FALSE	FALSE	FALSE	FALSE	FALSE	FALSE	FALSE	FALSE	FALSE	FALSE	FALSE	FALSE	FALSE	FALSE	FALSE	FALSE	FALSE	FALSE	FALSE	FALSE	FALSE	FALSE	FALSE	FALSE	FALSE
TCGA-13-1491-01A	TCGA-13-1491-01A-01D-A75C-36	TCGA-13-1491	Tumor	OV	FALSE	TRUE	TRUE	0	0	-16.7907	-2.12431									FALSE		C275Y (driver)	FALSE	TRUE	FALSE	FALSE	FALSE	FALSE	FALSE	FALSE	FALSE	FALSE	FALSE	FALSE	FALSE	FALSE	FALSE	FALSE	FALSE	FALSE	FALSE	FALSE	FALSE	FALSE	FALSE	FALSE	FALSE	FALSE	FALSE
TCGA-13-1492-01A	TCGA-13-1492-01A-01D-A75C-36	TCGA-13-1492	Tumor	OV	TRUE	TRUE	TRUE	4	2.32193	-12.8444	0.457504	152.219	7.25945	93.0665	5.92183	25.1333	4.70782	9.56373	3.46429	FALSE	0.12856	X187_splice (driver)	FALSE	TRUE	FALSE	FALSE	FALSE	FALSE	FALSE	FALSE	FALSE	FALSE	FALSE	FALSE	FALSE	FALSE	FALSE	TRUE	FALSE	FALSE	FALSE	FALSE	TRUE	FALSE	FALSE	FALSE	FALSE	FALSE	FALSE
TCGA-13-1494-01A	TCGA-13-1494-01A-01D-A75C-36	TCGA-13-1494	Tumor	OV	FALSE	TRUE	FALSE	26	4.75489	6.81041	2.58482									FALSE		G105C (driver)	FALSE	TRUE	FALSE	FALSE	FALSE	FALSE	FALSE	FALSE	FALSE	FALSE	FALSE	FALSE	TRUE	FALSE	FALSE	FALSE	TRUE	TRUE	FALSE	FALSE	FALSE	FALSE	FALSE	FALSE	FALSE	FALSE	FALSE
TCGA-13-1495-01A		TCGA-13-1495	Tumor	OV	TRUE	FALSE	TRUE					35.2927	5.18161	-8.18748	4.19838	7.81178	3.13943	-3.63272	2.22537	FALSE	0.0944988	I195F (driver)	FALSE	TRUE	FALSE	FALSE	FALSE	TRUE	FALSE	FALSE	FALSE	FALSE	FALSE	FALSE	FALSE	FALSE	FALSE	FALSE	FALSE	FALSE	FALSE	FALSE	FALSE	TRUE	FALSE	FALSE	FALSE	FALSE	FALSE
TCGA-13-1496-01A	TCGA-13-1496-01A-01D-A75C-36	TCGA-13-1496	Tumor	OV	TRUE	TRUE	TRUE	7	3	-12.977	0.897008	108.393	6.77338	74.0915	5.99771	27.2701	4.82121	18.2415	4.1001	FALSE	0.0745505	R248Q (driver)	FALSE	TRUE	FALSE	FALSE	FALSE	FALSE	FALSE	FALSE	FALSE	FALSE	FALSE	FALSE	FALSE	FALSE	FALSE	FALSE	FALSE	FALSE	FALSE	FALSE	FALSE	FALSE	FALSE	FALSE	FALSE	FALSE	FALSE
TCGA-13-1497-01A	TCGA-13-1497-01A-01D-A75C-36	TCGA-13-1497	Tumor	OV	TRUE	TRUE	TRUE	5	2.58496	-8.79954	0.84361	33.3529	5.10236	-1.63183	4.31124	9.91401	3.44811	0.705607	2.71264	FALSE	0.076035	R333Vfs*12 (driver)	FALSE	TRUE	FALSE	FALSE	FALSE	FALSE	FALSE	FALSE	FALSE	FALSE	FALSE	TRUE	FALSE	TRUE	FALSE	FALSE	FALSE	TRUE	FALSE	TRUE	FALSE	TRUE	FALSE	FALSE	FALSE	FALSE	FALSE
TCGA-13-1498-01A	TCGA-13-1498-01A-01D-A75C-36	TCGA-13-1498	Tumor	OV	TRUE	TRUE	TRUE	2	1.58496	-11.4905	-0.0841144	134.968	7.08713	97.727	6.24498	26.8879	4.80156	17.0855	4.01866	FALSE	0.0809392	X332_splice (driver)	FALSE	TRUE	FALSE	FALSE	FALSE	FALSE	FALSE	FALSE	FALSE	FALSE	FALSE	TRUE	FALSE	TRUE	FALSE	FALSE	TRUE	FALSE	FALSE	FALSE	FALSE	FALSE	FALSE	FALSE	FALSE	FALSE	FALSE
TCGA-13-1499-01A	TCGA-13-1499-01A-01D-A75C-36	TCGA-13-1499	Tumor	OV	TRUE	TRUE	TRUE	0	0	-21.0762	-2.67678	95.7122	6.59563	51.9818	5.60674	17.8377	4.23555	6.32737	3.31623	FALSE	0.0950426	R248Q (driver)	FALSE	TRUE	FALSE	FALSE	FALSE	FALSE	FALSE	FALSE	FALSE	FALSE	TRUE	FALSE	FALSE	FALSE	FALSE	FALSE	TRUE	FALSE	FALSE	FALSE	FALSE	FALSE	FALSE	FALSE	FALSE	FALSE	FALSE
TCGA-13-1500-01A	TCGA-13-1500-01A-01D-A75C-36	TCGA-13-1500	Tumor	OV	FALSE	TRUE	FALSE	0	0	-15.8464	-1.87719									FALSE		R248W (driver)	FALSE	TRUE	FALSE	FALSE	FALSE	FALSE	FALSE	FALSE	FALSE	FALSE	FALSE	FALSE	FALSE	FALSE	FALSE	FALSE	FALSE	FALSE	FALSE	FALSE	FALSE	FALSE	FALSE	FALSE	FALSE	FALSE	FALSE
TCGA-13-1501-01A	TCGA-13-1501-01A-01D-A75C-36	TCGA-13-1501	Tumor	OV	TRUE	TRUE	TRUE	1	1	-17.7505	-1.11776	164.834	7.37359	129.296	6.56998	53.6785	5.7729	44.3247	5.02581	FALSE	0.0772363	L145Q (driver)	FALSE	TRUE	FALSE	FALSE	FALSE	FALSE	FALSE	FALSE	FALSE	FALSE	FALSE	FALSE	FALSE	FALSE	FALSE	FALSE	FALSE	FALSE	FALSE	FALSE	FALSE	FALSE	FALSE	FALSE	FALSE	FALSE	FALSE
TCGA-13-1504-01A	TCGA-13-1504-01A-01D-A75C-36	TCGA-13-1504	Tumor	OV	FALSE	TRUE	FALSE	2	1.58496	-13.0034	-0.209805									FALSE		I251S (driver)	FALSE	TRUE	FALSE	FALSE	FALSE	FALSE	FALSE	FALSE	FALSE	FALSE	FALSE	FALSE	FALSE	FALSE	FALSE	FALSE	FALSE	FALSE	FALSE	FALSE	FALSE	FALSE	FALSE	FALSE	FALSE	FALSE	FALSE
TCGA-13-1505-01A	TCGA-13-1505-01A-01D-A75C-36	TCGA-13-1505	Tumor	OV	TRUE	TRUE	TRUE	12	3.70044	-3.96446	1.7913	172.529	7.43903	115.83	6.1569	36.3512	5.22308	21.4275	4.03114	FALSE	0.123227	A76Hfs*47 (driver)	FALSE	TRUE	FALSE	FALSE	FALSE	FALSE	FALSE	FALSE	FALSE	FALSE	FALSE	TRUE	TRUE	FALSE	FALSE	FALSE	FALSE	FALSE	FALSE	FALSE	FALSE	FALSE	FALSE	FALSE	FALSE	FALSE	FALSE
TCGA-13-1506-01A	TCGA-13-1506-01A-01D-A75C-36	TCGA-13-1506	Tumor	OV	TRUE	TRUE	TRUE	30	4.9542	16.9901	3.39269	139.673	7.1362	107.411	6.40665	32.5493	5.06821	24.0575	4.38998	FALSE	0.0701182	M66Tfs*60 (driver), E62K	FALSE	TRUE	FALSE	FALSE	FALSE	FALSE	FALSE	FALSE	FALSE	FALSE	FALSE	FALSE	FALSE	FALSE	FALSE	FALSE	FALSE	FALSE	FALSE	FALSE	FALSE	TRUE	FALSE	FALSE	FALSE	FALSE	FALSE
TCGA-13-1507-01A	TCGA-13-1507-01A-01D-A75D-36	TCGA-13-1507	Tumor	OV	TRUE	TRUE	TRUE	4	2.32193	-14.3618	-0.14147	25.9712	4.75335	-11.688	3.90175	3.38682	2.13318	-6.52553	1.34148	FALSE	0.0818476	T140Mfs*28 (driver)	FALSE	TRUE	FALSE	FALSE	FALSE	FALSE	FALSE	FALSE	FALSE	FALSE	FALSE	FALSE	FALSE	FALSE	FALSE	FALSE	FALSE	FALSE	FALSE	FALSE	FALSE	FALSE	FALSE	FALSE	TRUE	FALSE	FALSE
TCGA-13-1509-01A		TCGA-13-1509	Tumor	OV	TRUE	FALSE	TRUE					129.554	7.0285	81.7979	5.94858	27.6904	4.8425	15.1204	3.83854	FALSE	0.103792	L330Ffs*15 (driver)	FALSE	TRUE	FALSE	FALSE	FALSE	FALSE	FALSE	FALSE	FALSE	FALSE	FALSE	FALSE	FALSE	FALSE	FALSE	TRUE	FALSE	FALSE	FALSE	FALSE	FALSE	FALSE	FALSE	FALSE	FALSE	FALSE	FALSE
TCGA-13-1510-01A	TCGA-13-1510-01A-02D-A75D-36	TCGA-13-1510	Tumor	OV	TRUE	TRUE	TRUE	0	0	-14.5489	-1.71836	34.5988	5.15376	-4.26638	4.27489	5.85299	2.77673	-4.3768	1.95969	FALSE	0.0844687	R213* (driver)	FALSE	TRUE	FALSE	FALSE	FALSE	TRUE	FALSE	FALSE	FALSE	FALSE	FALSE	FALSE	TRUE	FALSE	FALSE	FALSE	FALSE	FALSE	FALSE	FALSE	FALSE	FALSE	FALSE	FALSE	FALSE	FALSE	FALSE
TCGA-13-1511-01A	TCGA-13-1511-01A-01D-A75D-36	TCGA-13-1511	Tumor	OV	TRUE	TRUE	TRUE	3	2	-12.5377	0.187436	45.7691	5.54748	-1.91299	4.46924	18.7833	4.30621	6.23277	3.30381	FALSE	0.103631	R175H (driver)	TRUE	TRUE	FALSE	FALSE	FALSE	FALSE	FALSE	FALSE	FALSE	FALSE	FALSE	FALSE	TRUE	FALSE	FALSE	FALSE	FALSE	FALSE	FALSE	FALSE	FALSE	TRUE	FALSE	FALSE	FALSE	FALSE	FALSE
TCGA-13-1512-01A	TCGA-13-1512-01A-01D-A75D-36	TCGA-13-1512	Tumor	OV	TRUE	TRUE	TRUE	22	4.52356	2.54793	2.46669	216.303	7.76356	184.576	7.04612	37.9887	5.28499	29.638	4.61802	FALSE	0.0689535	R273L (driver)	FALSE	TRUE	FALSE	FALSE	FALSE	FALSE	FALSE	FALSE	FALSE	FALSE	FALSE	FALSE	FALSE	FALSE	FALSE	FALSE	FALSE	FALSE	FALSE	FALSE	FALSE	TRUE	FALSE	FALSE	FALSE	FALSE	FALSE
TCGA-13-2060-01A	TCGA-13-2060-01A-01D-A75D-36	TCGA-13-2060	Tumor	OV	TRUE	TRUE	TRUE	81	6.35755	67.7814	4.84102	168.497	7.40512	135.613	6.66151	39.7512	5.34877	31.0957	4.65747	FALSE	0.0714693	H179R (driver)	FALSE	TRUE	FALSE	FALSE	FALSE	FALSE	FALSE	FALSE	FALSE	FALSE	TRUE	FALSE	FALSE	FALSE	FALSE	FALSE	FALSE	FALSE	FALSE	FALSE	FALSE	FALSE	FALSE	FALSE	FALSE	FALSE	FALSE
TCGA-13-2061-01A	TCGA-13-2061-01A-01D-A75D-36	TCGA-13-2061	Tumor	OV	FALSE	TRUE	FALSE	17	4.16993	2.28774	2.447									FALSE		H193R (driver)	FALSE	TRUE	FALSE	FALSE	FALSE	FALSE	FALSE	FALSE	FALSE	FALSE	FALSE	FALSE	FALSE	FALSE	FALSE	FALSE	FALSE	FALSE	FALSE	FALSE	FALSE	FALSE	FALSE	FALSE	FALSE	FALSE	FALSE
TCGA-13-2071-01A	TCGA-13-2071-01A-02D-A75D-36	TCGA-13-2071	Tumor	OV	FALSE	TRUE	FALSE	0	0	-17.9289	-2.03136									FALSE		T155_R156del (driver)	FALSE	TRUE	FALSE	FALSE	FALSE	FALSE	FALSE	FALSE	FALSE	FALSE	FALSE	FALSE	FALSE	FALSE	FALSE	FALSE	FALSE	FALSE	FALSE	FALSE	FALSE	FALSE	FALSE	FALSE	FALSE	FALSE	FALSE
TCGA-13-A5FT-01A	TCGA-13-A5FT-01A-11D-A75D-36	TCGA-13-A5FT	Tumor	OV	TRUE	TRUE	TRUE	0	0	-16.2225	-1.81519	193.63	7.60459	147.772	6.56759	55.5361	5.8211	43.4656	4.85704	FALSE	0.0996672	Q144Lfs*5 (driver)	FALSE	TRUE	FALSE	FALSE	FALSE	FALSE	FALSE	FALSE	FALSE	FALSE	FALSE	FALSE	FALSE	FALSE	FALSE	FALSE	FALSE	FALSE	FALSE	FALSE	FALSE	TRUE	FALSE	FALSE	FALSE	FALSE	FALSE
TCGA-13-A5FU-01A	TCGA-13-A5FU-01A-11D-A75D-36	TCGA-13-A5FU	Tumor	OV	FALSE	TRUE	FALSE	2	1.58496	-13.8161	-0.236829									FALSE		R273H (driver)	FALSE	TRUE	FALSE	FALSE	FALSE	FALSE	TRUE	FALSE	FALSE	FALSE	FALSE	TRUE	FALSE	FALSE	TRUE	FALSE	FALSE	FALSE	FALSE	FALSE	FALSE	FALSE	FALSE	FALSE	FALSE	FALSE	FALSE
TCGA-14-0781-01B		TCGA-14-0781	Tumor	GBM	TRUE	FALSE	TRUE					7.31322	3.05541	-19.8504	2.44115	0.895928	0.922904	-6.25387	0.351855	FALSE	0.0590368	no alteration	FALSE	FALSE	FALSE	FALSE	FALSE	FALSE	FALSE	FALSE	FALSE	FALSE	FALSE	FALSE	FALSE	TRUE	FALSE	TRUE	FALSE	FALSE	FALSE	FALSE	FALSE	FALSE	FALSE	FALSE	FALSE	FALSE	FALSE
TCGA-14-0786-01B	TCGA-14-0786-01B-01D-0703-09	TCGA-14-0786	Tumor	GBM	FALSE	FALSE	TRUE													FALSE		no alteration	TRUE	FALSE	FALSE	FALSE	FALSE	FALSE	FALSE	FALSE	FALSE	FALSE	FALSE	FALSE	FALSE	FALSE	FALSE	FALSE	FALSE	FALSE	FALSE	FALSE	FALSE	FALSE	FALSE	FALSE	FALSE	FALSE	FALSE
TCGA-14-0787-01A		TCGA-14-0787	Tumor	GBM	TRUE	FALSE	TRUE					5.76876	2.75889	-22.9346	2.10982	0.146277	0.196956	-7.40878	-0.406461	FALSE	0.0623831	no alteration	TRUE	FALSE	FALSE	FALSE	FALSE	FALSE	FALSE	FALSE	FALSE	FALSE	FALSE	FALSE	FALSE	FALSE	FALSE	FALSE	FALSE	FALSE	FALSE	FALSE	FALSE	FALSE	FALSE	FALSE	FALSE	FALSE	FALSE
TCGA-14-0789-01A		TCGA-14-0789	Tumor	GBM	TRUE	FALSE	TRUE					9.26932	3.36027	-15.5449	2.79914	0.971763	0.979486	-5.55964	0.457828	FALSE	0.0539307	no alteration	TRUE	FALSE	FALSE	FALSE	FALSE	FALSE	FALSE	FALSE	FALSE	FALSE	FALSE	FALSE	TRUE	FALSE	FALSE	FALSE	FALSE	FALSE	FALSE	FALSE	FALSE	FALSE	FALSE	FALSE	FALSE	FALSE	TRUE
TCGA-14-0790-01B		TCGA-14-0790	Tumor	GBM	TRUE	FALSE	TRUE					18.4074	4.27854	-18.1618	3.45159	1.00903	1.0065	-8.61642	0.237724	FALSE	0.0794786	no alteration	TRUE	FALSE	FALSE	FALSE	FALSE	FALSE	FALSE	FALSE	FALSE	FALSE	FALSE	FALSE	FALSE	FALSE	FALSE	TRUE	FALSE	FALSE	FALSE	FALSE	FALSE	FALSE	FALSE	FALSE	FALSE	FALSE	FALSE
TCGA-14-0817-01A		TCGA-14-0817	Tumor	GBM	TRUE	FALSE	TRUE					2.05034	1.60897	-22.7533	1.04808	0.171482	0.228335	-6.35713	-0.2931	FALSE	0.0539076	L194Pfs*13 (driver)	TRUE	TRUE	FALSE	FALSE	FALSE	FALSE	FALSE	FALSE	FALSE	FALSE	FALSE	FALSE	FALSE	FALSE	FALSE	FALSE	FALSE	FALSE	FALSE	FALSE	FALSE	FALSE	FALSE	FALSE	FALSE	FALSE	FALSE
TCGA-14-0871-01A		TCGA-14-0871	Tumor	GBM	TRUE	FALSE	TRUE					34.2105	5.13794	-10.5994	4.12464	3.64537	2.21579	-8.14914	1.27377	FALSE	0.0973888	G302Rfs*4 (driver)	FALSE	TRUE	FALSE	FALSE	FALSE	FALSE	FALSE	FALSE	FALSE	TRUE	FALSE	FALSE	FALSE	FALSE	FALSE	FALSE	FALSE	FALSE	FALSE	FALSE	FALSE	FALSE	FALSE	FALSE	FALSE	FALSE	TRUE
TCGA-14-1034-01A	TCGA-14-1034-01A-01D-1492-08	TCGA-14-1034	Tumor	GBM	TRUE	FALSE	TRUE					6.69375	2.94369	-13.6723	2.48315	0.563411	0.644697	-4.79717	0.216552	FALSE	0.044263	G105R (driver)	FALSE	TRUE	FALSE	FALSE	FALSE	FALSE	FALSE	FALSE	FALSE	FALSE	FALSE	FALSE	FALSE	FALSE	FALSE	TRUE	FALSE	FALSE	FALSE	FALSE	FALSE	FALSE	FALSE	FALSE	FALSE	FALSE	TRUE
TCGA-14-1401-01A	TCGA-14-1401-01A-01D-0703-09	TCGA-14-1401	Tumor	GBM	FALSE	FALSE	TRUE													FALSE		no alteration	TRUE	FALSE	FALSE	FALSE	FALSE	FALSE	FALSE	FALSE	FALSE	FALSE	FALSE	FALSE	FALSE	FALSE	FALSE	FALSE	FALSE	FALSE	FALSE	FALSE	FALSE	FALSE	FALSE	FALSE	FALSE	FALSE	FALSE
TCGA-14-1402-01A	TCGA-14-1402-01A-01D-1493-08	TCGA-14-1402	Tumor	GBM	FALSE	FALSE	TRUE													FALSE		no alteration	TRUE	FALSE	FALSE	FALSE	FALSE	FALSE	FALSE	FALSE	FALSE	FALSE	FALSE	FALSE	FALSE	FALSE	FALSE	FALSE	FALSE	FALSE	FALSE	FALSE	FALSE	FALSE	FALSE	FALSE	FALSE	FALSE	FALSE
TCGA-14-1454-01A	TCGA-14-1454-01A-01D-0932-09	TCGA-14-1454	Tumor	GBM	FALSE	FALSE	TRUE													FALSE		no alteration	FALSE	FALSE	FALSE	FALSE	FALSE	FALSE	FALSE	FALSE	FALSE	FALSE	FALSE	FALSE	FALSE	FALSE	FALSE	FALSE	FALSE	FALSE	FALSE	FALSE	FALSE	FALSE	FALSE	FALSE	FALSE	FALSE	FALSE
TCGA-14-1459-01A	TCGA-14-1459-01A-01D-0932-09	TCGA-14-1459	Tumor	GBM	FALSE	FALSE	TRUE													FALSE		no alteration	TRUE	FALSE	FALSE	FALSE	FALSE	FALSE	FALSE	FALSE	FALSE	FALSE	FALSE	FALSE	FALSE	FALSE	FALSE	TRUE	FALSE	FALSE	FALSE	FALSE	FALSE	FALSE	FALSE	FALSE	FALSE	FALSE	FALSE
TCGA-14-1823-01A	TCGA-14-1823-01A-01D-1494-08	TCGA-14-1823	Tumor	GBM	TRUE	FALSE	TRUE					2.96734	1.98817	-24.369	1.37001	0.265535	0.339747	-6.92972	-0.234933	FALSE	0.0594122	no alteration	TRUE	FALSE	FALSE	FALSE	FALSE	FALSE	FALSE	FALSE	FALSE	FALSE	FALSE	FALSE	FALSE	TRUE	FALSE	FALSE	FALSE	FALSE	FALSE	FALSE	FALSE	FALSE	FALSE	FALSE	FALSE	FALSE	FALSE
TCGA-14-1825-01A		TCGA-14-1825	Tumor	GBM	TRUE	FALSE	TRUE					13.1689	3.82465	-17.8301	3.12367	0.492135	0.577378	-7.66717	-0.0743003	FALSE	0.0673725	R282W (driver), R196* (driver)	TRUE	TRUE	FALSE	FALSE	FALSE	FALSE	FALSE	FALSE	FALSE	FALSE	FALSE	FALSE	FALSE	FALSE	TRUE	TRUE	FALSE	FALSE	FALSE	FALSE	FALSE	FALSE	FALSE	FALSE	FALSE	FALSE	FALSE
TCGA-14-1829-01A		TCGA-14-1829	Tumor	GBM	TRUE	FALSE	TRUE					1.63574	1.39821	-25.7104	0.779824	0.13583	0.183747	-7.062	-0.391138	FALSE	0.0594334	no alteration	TRUE	FALSE	FALSE	FALSE	FALSE	FALSE	FALSE	FALSE	FALSE	FALSE	FALSE	FALSE	FALSE	FALSE	FALSE	FALSE	FALSE	FALSE	FALSE	FALSE	FALSE	FALSE	FALSE	FALSE	FALSE	FALSE	FALSE
TCGA-14-2554-01A	TCGA-14-2554-01A-01D-1494-08	TCGA-14-2554	Tumor	GBM	TRUE	FALSE	TRUE					3.92158	2.29912	-21.6981	1.71978	0.414151	0.499937	-6.32927	-0.0386551	FALSE	0.0556813	no alteration	TRUE	FALSE	FALSE	FALSE	FALSE	FALSE	FALSE	FALSE	FALSE	FALSE	FALSE	FALSE	FALSE	FALSE	FALSE	FALSE	FALSE	FALSE	FALSE	FALSE	FALSE	FALSE	FALSE	FALSE	FALSE	FALSE	FALSE
TCGA-15-0742-01A		TCGA-15-0742	Tumor	GBM	TRUE	FALSE	TRUE					6.73439	2.95129	-26.216	2.20617	0.421704	0.507621	-8.25122	-0.185079	FALSE	0.0716135	no alteration	TRUE	FALSE	FALSE	FALSE	FALSE	FALSE	FALSE	FALSE	FALSE	FALSE	FALSE	TRUE	TRUE	FALSE	FALSE	FALSE	FALSE	FALSE	FALSE	FALSE	FALSE	FALSE	FALSE	FALSE	FALSE	FALSE	FALSE
TCGA-15-1444-01A	TCGA-15-1444-01A-02D-1696-08	TCGA-15-1444	Tumor	GBM	TRUE	FALSE	TRUE					11.664	3.66266	-21.3713	2.91563	1.66481	1.41403	-7.03048	0.719546	FALSE	0.0717982	no alteration	FALSE	FALSE	FALSE	FALSE	FALSE	FALSE	FALSE	FALSE	FALSE	FALSE	FALSE	FALSE	FALSE	FALSE	FALSE	FALSE	FALSE	FALSE	FALSE	FALSE	FALSE	FALSE	FALSE	FALSE	FALSE	FALSE	FALSE
TCGA-16-0846-01A		TCGA-16-0846	Tumor	GBM	TRUE	FALSE	TRUE					8.57595	3.25942	-22.6145	2.5541	1.2519	1.17114	-6.9578	0.515442	FALSE	0.0677886	H179Y (driver)	FALSE	TRUE	FALSE	FALSE	FALSE	FALSE	FALSE	FALSE	FALSE	FALSE	FALSE	FALSE	FALSE	FALSE	FALSE	TRUE	FALSE	FALSE	FALSE	FALSE	FALSE	FALSE	FALSE	FALSE	FALSE	FALSE	FALSE
TCGA-16-1045-01B		TCGA-16-1045	Tumor	GBM	TRUE	FALSE	TRUE					9.04754	3.32877	-24.0143	2.58114	1.45174	1.29381	-7.25053	0.598764	FALSE	0.0718558	no alteration	TRUE	FALSE	FALSE	FALSE	FALSE	FALSE	FALSE	FALSE	FALSE	TRUE	FALSE	FALSE	FALSE	FALSE	FALSE	TRUE	FALSE	FALSE	FALSE	FALSE	FALSE	FALSE	FALSE	FALSE	FALSE	FALSE	FALSE
TCGA-16-1063-01B	TCGA-16-1063-01B-01D-0932-09	TCGA-16-1063	Tumor	GBM	FALSE	FALSE	TRUE													FALSE		no alteration	TRUE	FALSE	FALSE	FALSE	FALSE	FALSE	FALSE	FALSE	FALSE	FALSE	FALSE	FALSE	FALSE	FALSE	FALSE	FALSE	FALSE	FALSE	FALSE	FALSE	FALSE	FALSE	FALSE	FALSE	FALSE	FALSE	FALSE
TCGA-16-1460-01A	TCGA-16-1460-01A-01D-0932-09	TCGA-16-1460	Tumor	GBM	FALSE	FALSE	TRUE													FALSE		R175H (driver)	FALSE	TRUE	FALSE	FALSE	FALSE	FALSE	FALSE	FALSE	TRUE	FALSE	FALSE	FALSE	FALSE	FALSE	FALSE	FALSE	FALSE	FALSE	FALSE	FALSE	FALSE	FALSE	FALSE	FALSE	TRUE	TRUE	FALSE
TCGA-18-3406-01A		TCGA-18-3406	Tumor	LUSC	TRUE	FALSE	TRUE					42.4465	5.44117	18.5224	4.90017	8.22732	3.20591	1.93019	2.70296	FALSE	0.0519962	V216E (driver)	TRUE	TRUE	FALSE	FALSE	FALSE	FALSE	FALSE	FALSE	FALSE	FALSE	FALSE	FALSE	TRUE	TRUE	FALSE	TRUE	FALSE	FALSE	FALSE	FALSE	FALSE	FALSE	FALSE	FALSE	TRUE	FALSE	FALSE
TCGA-18-3407-01A		TCGA-18-3407	Tumor	LUSC	TRUE	FALSE	TRUE					68.1942	6.11258	34.8888	5.35944	20.1434	4.40214	11.377	3.70197	FALSE	0.072385	F212Sfs*3 (driver)	TRUE	TRUE	FALSE	FALSE	FALSE	FALSE	FALSE	FALSE	FALSE	FALSE	FALSE	TRUE	TRUE	FALSE	TRUE	FALSE	TRUE	FALSE	FALSE	FALSE	FALSE	FALSE	FALSE	FALSE	FALSE	FALSE	FALSE
TCGA-18-3408-01A	TCGA-18-3408-01A-01D-A320-08	TCGA-18-3408	Tumor	LUSC	TRUE	FALSE	TRUE					107.69	6.76408	81.4335	6.17033	35.8034	5.20177	28.8923	4.64979	FALSE	0.0570656	C242F (driver)	FALSE	TRUE	FALSE	FALSE	TRUE	FALSE	FALSE	FALSE	FALSE	FALSE	FALSE	TRUE	FALSE	TRUE	FALSE	FALSE	TRUE	FALSE	FALSE	FALSE	FALSE	FALSE	FALSE	FALSE	TRUE	FALSE	FALSE
TCGA-18-3409-01A		TCGA-18-3409	Tumor	LUSC	TRUE	FALSE	TRUE					87.7772	6.47212	61.0407	5.86752	27.5988	4.83788	20.5614	4.27581	FALSE	0.0581086
TCGA-18-3410-01A		TCGA-18-3410	Tumor	LUSC	TRUE	FALSE	TRUE					63.2424	6.00545	23.9825	5.11766	15.6036	4.05342	5.2699	3.22808	FALSE	0.0853266	R213G (driver)	TRUE	TRUE	FALSE	FALSE	FALSE	FALSE	FALSE	FALSE	FALSE	FALSE	TRUE	TRUE	TRUE	FALSE	TRUE	FALSE	FALSE	FALSE	FALSE	FALSE	FALSE	FALSE	TRUE	FALSE	FALSE	FALSE	FALSE
TCGA-18-3411-01A		TCGA-18-3411	Tumor	LUSC	TRUE	FALSE	TRUE					94.4677	6.57694	70.0525	6.02484	28.6897	4.89189	22.2633	4.37862	FALSE	0.0530634	E298* (driver)	FALSE	TRUE	FALSE	FALSE	FALSE	FALSE	FALSE	FALSE	TRUE	FALSE	FALSE	TRUE	TRUE	TRUE	TRUE	FALSE	TRUE	FALSE	FALSE	FALSE	FALSE	FALSE	FALSE	FALSE	FALSE	FALSE	FALSE
TCGA-18-3412-01A		TCGA-18-3412	Tumor	LUSC	TRUE	FALSE	TRUE					126.91	6.99899	100.992	6.4129	39.7	5.34696	32.878	4.80209	FALSE	0.0563298	C238S (driver)	FALSE	TRUE	FALSE	TRUE	FALSE	FALSE	FALSE	FALSE	FALSE	FALSE	FALSE	FALSE	TRUE	FALSE	FALSE	FALSE	FALSE	FALSE	FALSE	FALSE	TRUE	FALSE	FALSE	FALSE	FALSE	FALSE	TRUE
TCGA-18-3414-01A		TCGA-18-3414	Tumor	LUSC	TRUE	FALSE	TRUE					177.523	7.47997	146.486	6.77812	45.6198	5.54287	37.4504	4.89039	FALSE	0.0674552	R273L (driver)	TRUE	TRUE	FALSE	FALSE	FALSE	FALSE	FALSE	TRUE	FALSE	FALSE	FALSE	TRUE	TRUE	TRUE	TRUE	FALSE	FALSE	TRUE	FALSE	FALSE	TRUE	FALSE	FALSE	FALSE	FALSE	FALSE	FALSE
TCGA-18-3415-01A	TCGA-18-3415-01A-01D-A320-08	TCGA-18-3415	Tumor	LUSC	TRUE	FALSE	TRUE					117.741	6.89168	92.002	6.30963	37.7466	5.276	30.9717	4.73489	FALSE	0.055941	R282Q (driver)	TRUE	TRUE	FALSE	FALSE	FALSE	FALSE	FALSE	FALSE	FALSE	FALSE	FALSE	TRUE	TRUE	FALSE	FALSE	TRUE	FALSE	FALSE	FALSE	FALSE	FALSE	FALSE	FALSE	FALSE	TRUE	FALSE	TRUE
TCGA-18-3416-01A		TCGA-18-3416	Tumor	LUSC	TRUE	FALSE	TRUE					90.8489	6.52119	47.4416	5.53961	30.6312	4.98328	19.2059	4.07074	FALSE	0.0943404	G244Afs*3 (driver)	FALSE	TRUE	FALSE	FALSE	FALSE	FALSE	FALSE	TRUE	FALSE	FALSE	FALSE	TRUE	TRUE	FALSE	TRUE	FALSE	TRUE	FALSE	FALSE	FALSE	FALSE	FALSE	TRUE	FALSE	FALSE	FALSE	TRUE
TCGA-18-3417-01A		TCGA-18-3417	Tumor	LUSC	TRUE	FALSE	TRUE					38.5376	5.30515	18.8332	4.85957	11.6679	3.66311	6.48145	3.24887	FALSE	0.0428252	X125_splice (driver)	FALSE	TRUE	FALSE	FALSE	FALSE	FALSE	FALSE	TRUE	FALSE	FALSE	FALSE	TRUE	TRUE	TRUE	FALSE	TRUE	FALSE	TRUE	FALSE	FALSE	FALSE	FALSE	FALSE	TRUE	FALSE	FALSE	FALSE
TCGA-18-3419-01A		TCGA-18-3419	Tumor	LUSC	TRUE	FALSE	TRUE					296.944	8.2189	269.494	7.59817	69.7415	6.14448	62.5163	5.56742	FALSE	0.0596589	no alteration	FALSE	FALSE	FALSE	FALSE	FALSE	FALSE	FALSE	FALSE	FALSE	FALSE	FALSE	FALSE	FALSE	FALSE	FALSE	FALSE	FALSE	FALSE	FALSE	FALSE	FALSE	FALSE	FALSE	FALSE	FALSE	FALSE	FALSE
TCGA-18-3421-01A		TCGA-18-3421	Tumor	LUSC	TRUE	FALSE	TRUE					22.4529	4.5517	-0.587443	4.03068	5.02028	2.58983	-1.04422	2.10546	FALSE	0.0500754	V172G (driver)	FALSE	TRUE	FALSE	FALSE	TRUE	TRUE	FALSE	FALSE	FALSE	FALSE	FALSE	FALSE	TRUE	FALSE	FALSE	TRUE	TRUE	FALSE	FALSE	FALSE	FALSE	FALSE	FALSE	FALSE	FALSE	FALSE	FALSE
TCGA-18-4083-01A		TCGA-18-4083	Tumor	LUSC	TRUE	FALSE	TRUE					585.263	9.1954	529.297	7.92984	190.142	7.5785	175.412	6.40196	FALSE	0.121635	T155P (driver)	TRUE	TRUE	FALSE	FALSE	FALSE	FALSE	FALSE	FALSE	FALSE	FALSE	FALSE	TRUE	TRUE	FALSE	TRUE	FALSE	FALSE	FALSE	TRUE	FALSE	FALSE	FALSE	FALSE	TRUE	FALSE	TRUE	FALSE
TCGA-18-4086-01A		TCGA-18-4086	Tumor	LUSC	TRUE	FALSE	TRUE					76.8022	6.28174	50.7577	5.69279	23.3582	4.60634	16.503	4.05881	FALSE	0.0566045	no alteration	TRUE	FALSE	FALSE	FALSE	FALSE	FALSE	FALSE	FALSE	FALSE	FALSE	FALSE	FALSE	FALSE	FALSE	FALSE	FALSE	FALSE	FALSE	FALSE	FALSE	FALSE	FALSE	FALSE	FALSE	FALSE	FALSE	FALSE
TCGA-18-4721-01A	TCGA-18-4721-01A-01D-1441-08	TCGA-18-4721	Tumor	LUSC	TRUE	FALSE	TRUE					427.227	8.74223	407.219	8.28977	132.198	7.05742	126.931	6.63679	FALSE	0.0434865	L252_T253delinsP (driver)	FALSE	TRUE	FALSE	FALSE	FALSE	FALSE	FALSE	FALSE	FALSE	FALSE	FALSE	TRUE	FALSE	FALSE	FALSE	FALSE	FALSE	FALSE	FALSE	FALSE	FALSE	FALSE	FALSE	FALSE	FALSE	FALSE	TRUE
TCGA-18-5592-01A		TCGA-18-5592	Tumor	LUSC	TRUE	FALSE	TRUE					186.959	7.55427	145.286	6.61191	63.8388	6.01879	52.87	5.14271	FALSE	0.090571	H179L (driver)	TRUE	TRUE	FALSE	FALSE	FALSE	FALSE	FALSE	FALSE	FALSE	FALSE	FALSE	FALSE	FALSE	FALSE	FALSE	FALSE	FALSE	FALSE	FALSE	FALSE	FALSE	FALSE	TRUE	FALSE	FALSE	FALSE	FALSE
TCGA-18-5595-01A		TCGA-18-5595	Tumor	LUSC	TRUE	FALSE	TRUE					52.2993	5.73605	25.958	5.14038	24.4778	4.67117	17.5444	4.1174	FALSE	0.0572497
TCGA-19-1389-01A	TCGA-19-1389-01A-01D-2319-08	TCGA-19-1389	Tumor	GBM	FALSE	FALSE	TRUE													FALSE		no alteration	TRUE	FALSE	TRUE	FALSE	FALSE	FALSE	FALSE	FALSE	TRUE	FALSE	FALSE	FALSE	TRUE	FALSE	FALSE	TRUE	TRUE	FALSE	FALSE	FALSE	FALSE	FALSE	FALSE	FALSE	FALSE	FALSE	TRUE
TCGA-19-1390-01A		TCGA-19-1390	Tumor	GBM	TRUE	FALSE	TRUE					16.758	4.15039	-31.069	3.06887	2.01343	1.59141	-10.5752	0.585963	FALSE	0.103946	L194R (driver), L130F (driver)	TRUE	TRUE	FALSE	FALSE	FALSE	FALSE	FALSE	FALSE	FALSE	FALSE	FALSE	FALSE	FALSE	FALSE	FALSE	FALSE	FALSE	FALSE	FALSE	FALSE	FALSE	FALSE	FALSE	FALSE	FALSE	FALSE	FALSE
TCGA-19-1787-01B		TCGA-19-1787	Tumor	GBM	TRUE	FALSE	TRUE					27.2397	4.81966	-6.75125	4.05101	1.98538	1.57791	-6.96146	0.863337	FALSE	0.0738752	R175H (driver)	FALSE	TRUE	FALSE	FALSE	FALSE	FALSE	FALSE	FALSE	FALSE	FALSE	FALSE	FALSE	FALSE	TRUE	FALSE	FALSE	FALSE	FALSE	FALSE	FALSE	FALSE	FALSE	TRUE	TRUE	TRUE	FALSE	FALSE
TCGA-19-2619-01A		TCGA-19-2619	Tumor	GBM	TRUE	FALSE	TRUE					10.8928	3.57201	-23.5691	2.79272	1.32988	1.22025	-7.74091	0.495776	FALSE	0.0748987	no alteration	TRUE	FALSE	FALSE	FALSE	FALSE	FALSE	FALSE	FALSE	FALSE	FALSE	FALSE	FALSE	FALSE	TRUE	FALSE	FALSE	FALSE	TRUE	FALSE	FALSE	FALSE	FALSE	FALSE	FALSE	FALSE	FALSE	FALSE
TCGA-19-2620-01A	TCGA-19-2620-01A-01D-1495-08	TCGA-19-2620	Tumor	GBM	TRUE	FALSE	TRUE					10.8623	3.56832	-20.7374	2.85374	0.894368	0.921717	-7.42307	0.257409	FALSE	0.0686782	no alteration	TRUE	FALSE	FALSE	FALSE	FALSE	FALSE	FALSE	FALSE	FALSE	FALSE	FALSE	FALSE	FALSE	FALSE	FALSE	FALSE	FALSE	FALSE	FALSE	FALSE	FALSE	FALSE	FALSE	FALSE	FALSE	FALSE	FALSE
TCGA-19-2624-01A	TCGA-19-2624-01A-01D-1495-08	TCGA-19-2624	Tumor	GBM	TRUE	FALSE	TRUE					20.4459	4.42263	-42.5267	2.99862	1.81349	1.49236	-14.7616	0.168516	FALSE	0.136863	no alteration	FALSE	FALSE	FALSE	FALSE	FALSE	FALSE	FALSE	FALSE	FALSE	FALSE	FALSE	FALSE	FALSE	FALSE	FALSE	FALSE	FALSE	FALSE	FALSE	FALSE	FALSE	FALSE	FALSE	FALSE	FALSE	FALSE	FALSE
TCGA-19-2625-01A		TCGA-19-2625	Tumor	GBM	TRUE	FALSE	TRUE					12.1242	3.71416	-23.668	2.90478	0.516587	0.600829	-8.90435	-0.151614	FALSE	0.0777899	C238Y (driver), Y205C (driver)	FALSE	TRUE	FALSE	FALSE	FALSE	FALSE	FALSE	FALSE	FALSE	FALSE	FALSE	FALSE	FALSE	FALSE	FALSE	TRUE	FALSE	FALSE	FALSE	FALSE	FALSE	FALSE	FALSE	FALSE	FALSE	FALSE	FALSE
TCGA-19-2629-01A	TCGA-19-2629-01A-01D-1495-08	TCGA-19-2629	Tumor	GBM	TRUE	FALSE	TRUE					5.90206	2.78703	-20.1224	2.19853	0.562335	0.643704	-6.28761	0.0966038	FALSE	0.0565609	X126_splice (driver)	FALSE	TRUE	FALSE	FALSE	FALSE	FALSE	FALSE	FALSE	FALSE	FALSE	FALSE	FALSE	FALSE	FALSE	FALSE	FALSE	FALSE	FALSE	FALSE	FALSE	FALSE	FALSE	FALSE	FALSE	TRUE	TRUE	FALSE
TCGA-19-4065-01A		TCGA-19-4065	Tumor	GBM	TRUE	FALSE	TRUE					7.00628	3.00113	-25.7247	2.26098	1.25737	1.17464	-7.35782	0.486556	FALSE	0.0711368	P152L (driver)	TRUE	TRUE	FALSE	FALSE	FALSE	FALSE	FALSE	FALSE	FALSE	FALSE	FALSE	FALSE	FALSE	FALSE	FALSE	TRUE	FALSE	FALSE	FALSE	FALSE	FALSE	FALSE	FALSE	FALSE	FALSE	FALSE	FALSE
TCGA-19-5960-01A	TCGA-19-5960-01A-11D-1696-08	TCGA-19-5960	Tumor	GBM	TRUE	FALSE	TRUE					11.9512	3.69501	-24.3839	2.87336	1.60951	1.38378	-7.95431	0.619926	FALSE	0.0789698	no alteration	FALSE	FALSE	FALSE	FALSE	FALSE	FALSE	FALSE	FALSE	FALSE	FALSE	FALSE	FALSE	FALSE	FALSE	FALSE	FALSE	FALSE	FALSE	FALSE	FALSE	FALSE	FALSE	FALSE	FALSE	FALSE	FALSE	TRUE
TCGA-20-0987-01A		TCGA-20-0987	Tumor	OV	TRUE	FALSE	TRUE					4.68566	2.50733	-19.811	1.95338	1.24492	1.16666	-5.2029	0.651681	FALSE	0.0532405	G105R (driver)	FALSE	TRUE	FALSE	FALSE	FALSE	FALSE	FALSE	FALSE	FALSE	FALSE	FALSE	FALSE	TRUE	FALSE	FALSE	FALSE	FALSE	FALSE	FALSE	FALSE	FALSE	FALSE	TRUE	FALSE	FALSE	FALSE	FALSE
TCGA-20-0991-01A	TCGA-20-0991-01A-03D-A75D-36	TCGA-20-0991	Tumor	OV	TRUE	TRUE	TRUE	6	2.80735	-5.99454	1.25097	30.5048	4.9775	-20.9722	3.81344	6.13844	2.83561	-7.41094	1.75343	FALSE	0.111879	S241F (driver)	FALSE	TRUE	FALSE	FALSE	FALSE	FALSE	FALSE	FALSE	FALSE	FALSE	FALSE	FALSE	FALSE	FALSE	FALSE	FALSE	FALSE	FALSE	FALSE	FALSE	FALSE	FALSE	TRUE	FALSE	FALSE	FALSE	FALSE
TCGA-20-1682-01A	TCGA-20-1682-01A-01D-A75D-36	TCGA-20-1682	Tumor	OV	TRUE	TRUE	TRUE	8	3.16993	-5.44838	1.64159	62.6266	5.99156	25.824	5.15933	17.0857	4.17678	7.39881	3.40309	FALSE	0.0799859	P278L (driver)	FALSE	TRUE	FALSE	FALSE	FALSE	FALSE	FALSE	FALSE	FALSE	FALSE	FALSE	FALSE	FALSE	FALSE	FALSE	TRUE	FALSE	FALSE	FALSE	FALSE	FALSE	FALSE	FALSE	FALSE	FALSE	FALSE	FALSE
TCGA-20-1683-01A		TCGA-20-1683	Tumor	OV	TRUE	FALSE	TRUE					56.7704	5.85226	8.67884	4.76475	16.6219	4.13929	3.96359	3.12829	FALSE	0.104521	X225_splice (driver)	FALSE	TRUE	FALSE	FALSE	FALSE	FALSE	FALSE	FALSE	FALSE	FALSE	FALSE	TRUE	FALSE	FALSE	FALSE	FALSE	FALSE	FALSE	FALSE	FALSE	FALSE	FALSE	FALSE	FALSE	FALSE	FALSE	FALSE
TCGA-20-1684-01A	TCGA-20-1684-01A-01D-A75D-36	TCGA-20-1684	Tumor	OV	FALSE	TRUE	FALSE	0	0	-15.7747	-1.88665									FALSE		T253A (driver), T253N (driver)	FALSE	TRUE	FALSE	TRUE	FALSE	FALSE	TRUE	FALSE	FALSE	FALSE	FALSE	TRUE	TRUE	TRUE	FALSE	FALSE	FALSE	FALSE	FALSE	FALSE	FALSE	FALSE	FALSE	FALSE	FALSE	TRUE	FALSE
TCGA-20-1686-01A		TCGA-20-1686	Tumor	OV	TRUE	FALSE	TRUE					169.115	7.41037	120.158	6.30328	48.2176	5.6211	35.3314	4.59189	FALSE	0.106403	R248W (driver)	FALSE	TRUE	FALSE	FALSE	FALSE	FALSE	FALSE	FALSE	FALSE	FALSE	FALSE	FALSE	FALSE	FALSE	FALSE	FALSE	FALSE	FALSE	FALSE	FALSE	FALSE	FALSE	FALSE	FALSE	FALSE	FALSE	FALSE
TCGA-20-1687-01A	TCGA-20-1687-01A-01D-A744-36	TCGA-20-1687	Tumor	OV	TRUE	FALSE	TRUE					19.793	4.37803	-10.0969	3.70212	6.47791	2.90264	-1.38947	2.27427	FALSE	0.064962	V157F (driver)	FALSE	TRUE	FALSE	FALSE	FALSE	FALSE	FALSE	FALSE	FALSE	FALSE	FALSE	FALSE	FALSE	FALSE	FALSE	TRUE	FALSE	FALSE	FALSE	FALSE	FALSE	FALSE	FALSE	FALSE	FALSE	FALSE	FALSE
TCGA-21-1070-01A		TCGA-21-1070	Tumor	LUSC	TRUE	FALSE	TRUE					60.9501	5.95303	24.7603	5.13467	26.2346	4.76737	16.7091	4.00657	FALSE	0.0786539
TCGA-21-1071-01A		TCGA-21-1071	Tumor	LUSC	TRUE	FALSE	TRUE					233.277	7.87207	195.727	7.02294	50.9308	5.69852	41.0471	4.90912	FALSE	0.0816109	no alteration	TRUE	FALSE	FALSE	FALSE	FALSE	FALSE	FALSE	FALSE	FALSE	FALSE	FALSE	TRUE	TRUE	TRUE	TRUE	FALSE	FALSE	FALSE	FALSE	FALSE	FALSE	FALSE	FALSE	FALSE	FALSE	FALSE	FALSE
TCGA-21-1072-01A		TCGA-21-1072	Tumor	LUSC	TRUE	FALSE	TRUE					244.046	7.93691	211.706	7.2056	69.3572	6.13663	60.845	5.45676	FALSE	0.0702866	no alteration	FALSE	FALSE	FALSE	FALSE	FALSE	FALSE	FALSE	FALSE	FALSE	FALSE	FALSE	TRUE	FALSE	FALSE	FALSE	FALSE	FALSE	FALSE	FALSE	FALSE	FALSE	FALSE	FALSE	FALSE	FALSE	FALSE	FALSE
TCGA-21-1075-01A		TCGA-21-1075	Tumor	LUSC	TRUE	FALSE	TRUE					124.199	6.96808	92.9821	6.26217	41.0539	5.39417	32.8373	4.73791	FALSE	0.0678457	Y236* (driver), M237L (driver)	FALSE	TRUE	TRUE	FALSE	FALSE	FALSE	FALSE	FALSE	FALSE	FALSE	FALSE	TRUE	TRUE	FALSE	FALSE	TRUE	TRUE	FALSE	FALSE	FALSE	FALSE	FALSE	TRUE	FALSE	FALSE	FALSE	FALSE
TCGA-21-1076-01A	TCGA-21-1076-01A-02D-1521-08	TCGA-21-1076	Tumor	LUSC	TRUE	FALSE	TRUE					129.378	7.02655	89.6085	6.12724	37.9039	5.28184	27.4362	4.44579	FALSE	0.0864332	Y163C (driver)	FALSE	TRUE	FALSE	FALSE	FALSE	FALSE	FALSE	FALSE	FALSE	FALSE	FALSE	FALSE	TRUE	FALSE	FALSE	FALSE	FALSE	FALSE	FALSE	FALSE	FALSE	FALSE	TRUE	FALSE	FALSE	FALSE	FALSE
TCGA-21-1077-01A		TCGA-21-1077	Tumor	LUSC	TRUE	FALSE	TRUE					220.423	7.79066	193.675	7.1858	68.4945	6.11883	61.4541	5.55651	FALSE	0.0581336
TCGA-21-1078-01A	TCGA-21-1078-01A-01D-1521-08	TCGA-21-1078	Tumor	LUSC	TRUE	FALSE	TRUE					74.6189	6.24068	44.7312	5.56482	16.1751	4.10224	8.30826	3.47393	FALSE	0.0649573
TCGA-21-1079-01A		TCGA-21-1079	Tumor	LUSC	TRUE	FALSE	TRUE					72.7075	6.20374	47.0003	5.62242	19.3266	4.3453	12.5601	3.80487	FALSE	0.0558713	R248W (driver), S215N (driver)	TRUE	TRUE	FALSE	FALSE	FALSE	FALSE	FALSE	FALSE	TRUE	FALSE	FALSE	FALSE	TRUE	TRUE	TRUE	FALSE	TRUE	FALSE	TRUE	FALSE	FALSE	FALSE	FALSE	FALSE	FALSE	FALSE	FALSE
TCGA-21-1080-01A		TCGA-21-1080	Tumor	LUSC	TRUE	FALSE	TRUE					212.893	7.74075	187.222	7.16023	57.3274	5.8661	50.5703	5.32642	FALSE	0.0557945	R273H (driver)	FALSE	TRUE	FALSE	FALSE	FALSE	FALSE	FALSE	FALSE	FALSE	FALSE	FALSE	FALSE	FALSE	TRUE	TRUE	FALSE	TRUE	TRUE	FALSE	FALSE	FALSE	FALSE	FALSE	FALSE	FALSE	FALSE	TRUE
TCGA-21-1081-01A	TCGA-21-1081-01A-01D-A744-36	TCGA-21-1081	Tumor	LUSC	TRUE	TRUE	TRUE	131	7.04439	113.104	5.1067	170.892	7.42535	128.815	6.47387	59.3783	5.91596	48.3033	5.0314	FALSE	0.0914479	no alteration	FALSE	FALSE	FALSE	FALSE	FALSE	FALSE	FALSE	FALSE	FALSE	FALSE	FALSE	TRUE	FALSE	FALSE	FALSE	TRUE	FALSE	FALSE	FALSE	FALSE	FALSE	FALSE	FALSE	TRUE	FALSE	FALSE	FALSE
TCGA-21-1082-01A	TCGA-21-1082-01A-01D-A744-36	TCGA-21-1082	Tumor	LUSC	TRUE	TRUE	TRUE	35	5.16993	17.3165	3.06204	143.624	7.17617	103.365	6.26578	31.6607	5.02948	21.064	4.18314	FALSE	0.0874978	Q192_H193del (driver)	FALSE	TRUE	FALSE	FALSE	FALSE	FALSE	FALSE	FALSE	FALSE	FALSE	FALSE	TRUE	TRUE	FALSE	FALSE	FALSE	FALSE	FALSE	TRUE	FALSE	FALSE	FALSE	FALSE	FALSE	FALSE	FALSE	FALSE
TCGA-21-1083-01A	TCGA-21-1083-01A-01D-1521-08	TCGA-21-1083	Tumor	LUSC	TRUE	FALSE	TRUE					422.79	8.7272	382.24	7.81025	120.988	6.9306	110.315	6.07815	FALSE	0.0881289
TCGA-21-5782-01A	TCGA-21-5782-01A-01D-A744-36	TCGA-21-5782	Tumor	LUSC	TRUE	TRUE	TRUE	87	6.45943	72.9357	4.85147	592.027	9.21195	487.306	6.84387	142.275	7.16265	114.711	4.96114	FALSE	0.227599	I195S (driver)	FALSE	TRUE	FALSE	FALSE	FALSE	FALSE	FALSE	FALSE	FALSE	FALSE	FALSE	TRUE	FALSE	TRUE	FALSE	FALSE	FALSE	FALSE	FALSE	FALSE	FALSE	FALSE	FALSE	FALSE	FALSE	FALSE	FALSE
TCGA-21-5783-01A	TCGA-21-5783-01A-41D-A721-36	TCGA-21-5783	Tumor	LUSC	TRUE	TRUE	TRUE	26	4.75489	23.138	3.94817	120.88	6.92932	85.9347	6.13909	23.1846	4.59602	13.9865	3.86137	FALSE	0.0759503	R110_G112del (driver)	TRUE	TRUE	FALSE	FALSE	FALSE	FALSE	TRUE	FALSE	FALSE	FALSE	FALSE	FALSE	TRUE	FALSE	FALSE	TRUE	FALSE	FALSE	FALSE	FALSE	FALSE	TRUE	FALSE	FALSE	FALSE	FALSE	FALSE
TCGA-21-5784-01A	TCGA-21-5784-01A-01D-A719-36	TCGA-21-5784	Tumor	LUSC	TRUE	TRUE	TRUE	2	1.58496	-4.22702	0.395666	24.9884	4.69979	0.566912	4.14755	5.06179	2.59974	-1.36623	2.08634	FALSE	0.053077	W91* (driver)	FALSE	TRUE	FALSE	FALSE	FALSE	FALSE	FALSE	FALSE	FALSE	FALSE	FALSE	FALSE	TRUE	FALSE	FALSE	FALSE	FALSE	FALSE	FALSE	FALSE	FALSE	FALSE	FALSE	FALSE	TRUE	FALSE	FALSE
TCGA-21-5786-01A	TCGA-21-5786-01A-01D-A744-36	TCGA-21-5786	Tumor	LUSC	TRUE	FALSE	TRUE					148.499	7.224	124.638	6.68441	51.5086	5.71448	45.228	5.21285	FALSE	0.0518597	V157F (driver)	TRUE	TRUE	FALSE	FALSE	FALSE	FALSE	FALSE	TRUE	FALSE	FALSE	FALSE	FALSE	FALSE	FALSE	FALSE	FALSE	FALSE	TRUE	FALSE	FALSE	FALSE	FALSE	TRUE	TRUE	FALSE	FALSE	TRUE
TCGA-21-5787-01A	TCGA-21-5787-01A-01D-A721-36	TCGA-21-5787	Tumor	LUSC	TRUE	FALSE	TRUE					35.6615	5.1962	12.6309	4.6754	13.3129	3.83925	7.25099	3.35508	FALSE	0.0500543	C176Y (driver)	FALSE	TRUE	FALSE	FALSE	FALSE	FALSE	FALSE	FALSE	FALSE	FALSE	FALSE	FALSE	FALSE	FALSE	FALSE	FALSE	FALSE	FALSE	FALSE	TRUE	FALSE	FALSE	FALSE	FALSE	FALSE	FALSE	FALSE
TCGA-21-A5DI-01A		TCGA-21-A5DI	Tumor	LUSC	TRUE	FALSE	TRUE					120.123	6.92032	73.1266	5.85759	34.4315	5.14696	22.0616	4.15899	FALSE	0.10214
TCGA-22-0940-01A		TCGA-22-0940	Tumor	LUSC	TRUE	FALSE	TRUE					193.325	7.60233	168.818	7.04814	37.5841	5.26994	31.1336	4.75474	FALSE	0.0532628	R273Lfs*72 (driver)	TRUE	TRUE	FALSE	FALSE	FALSE	FALSE	FALSE	FALSE	FALSE	FALSE	FALSE	FALSE	TRUE	TRUE	FALSE	FALSE	FALSE	FALSE	FALSE	FALSE	FALSE	FALSE	TRUE	FALSE	FALSE	FALSE	FALSE
TCGA-22-0944-01A		TCGA-22-0944	Tumor	LUSC	TRUE	FALSE	TRUE					63.3648	6.0082	31.2318	5.28157	22.2398	4.53853	13.782	3.86301	FALSE	0.0698371	Y234C (driver)	FALSE	TRUE	FALSE	FALSE	FALSE	FALSE	FALSE	FALSE	FALSE	FALSE	FALSE	TRUE	TRUE	FALSE	FALSE	FALSE	FALSE	FALSE	FALSE	FALSE	FALSE	FALSE	FALSE	FALSE	FALSE	FALSE	FALSE
TCGA-22-1000-01A		TCGA-22-1000	Tumor	LUSC	TRUE	FALSE	TRUE					22.984	4.584	-2.97899	3.9969	6.06727	2.82115	-0.766511	2.27534	FALSE	0.0564274	G154V (driver)	FALSE	TRUE	FALSE	FALSE	FALSE	FALSE	FALSE	FALSE	FALSE	FALSE	FALSE	FALSE	FALSE	FALSE	FALSE	FALSE	FALSE	FALSE	FALSE	FALSE	FALSE	FALSE	FALSE	FALSE	FALSE	FALSE	FALSE
TCGA-22-1002-01A		TCGA-22-1002	Tumor	LUSC	TRUE	FALSE	TRUE					235.475	7.88554	202.63	7.14282	48.7142	5.63559	40.0692	4.94511	FALSE	0.0713836	G154Afs*16 (driver)	TRUE	TRUE	FALSE	FALSE	FALSE	FALSE	FALSE	FALSE	FALSE	FALSE	FALSE	FALSE	FALSE	FALSE	TRUE	FALSE	FALSE	TRUE	FALSE	FALSE	FALSE	FALSE	FALSE	FALSE	FALSE	FALSE	FALSE
TCGA-22-1005-01A		TCGA-22-1005	Tumor	LUSC	TRUE	FALSE	TRUE					44.9691	5.52259	17.9443	4.91148	11.5791	3.65296	4.46588	3.08483	FALSE	0.058735	no alteration	FALSE	FALSE	FALSE	FALSE	FALSE	FALSE	FALSE	FALSE	FALSE	FALSE	FALSE	TRUE	FALSE	FALSE	FALSE	FALSE	FALSE	FALSE	FALSE	FALSE	FALSE	FALSE	TRUE	FALSE	FALSE	FALSE	FALSE
TCGA-22-1011-01A		TCGA-22-1011	Tumor	LUSC	TRUE	FALSE	TRUE					161.908	7.34791	134.95	6.73831	42.6344	5.44739	35.5388	4.88067	FALSE	0.0585893	E271K (driver)	FALSE	TRUE	FALSE	FALSE	FALSE	FALSE	FALSE	FALSE	FALSE	FALSE	FALSE	FALSE	TRUE	FALSE	FALSE	FALSE	FALSE	FALSE	FALSE	FALSE	FALSE	FALSE	FALSE	FALSE	FALSE	FALSE	FALSE
TCGA-22-1012-01A		TCGA-22-1012	Tumor	LUSC	TRUE	FALSE	TRUE					62.2817	5.98372	33.5233	5.3334	20.1046	4.39949	12.5351	3.79491	FALSE	0.0625028	E224D (driver)	TRUE	TRUE	FALSE	FALSE	FALSE	FALSE	FALSE	FALSE	FALSE	FALSE	FALSE	FALSE	FALSE	FALSE	FALSE	FALSE	FALSE	FALSE	FALSE	FALSE	FALSE	FALSE	FALSE	TRUE	FALSE	FALSE	FALSE
TCGA-22-1016-01A	TCGA-22-1016-01A-01D-1521-08	TCGA-22-1016	Tumor	LUSC	TRUE	FALSE	TRUE					131.82	7.05333	90.2758	6.11388	39.4775	5.33905	28.5425	4.46568	FALSE	0.0902917	Y220C (driver)	FALSE	TRUE	FALSE	FALSE	FALSE	FALSE	FALSE	FALSE	TRUE	FALSE	FALSE	FALSE	TRUE	FALSE	TRUE	FALSE	FALSE	FALSE	FALSE	FALSE	FALSE	FALSE	FALSE	FALSE	FALSE	FALSE	FALSE
TCGA-22-1017-01A		TCGA-22-1017	Tumor	LUSC	TRUE	FALSE	TRUE					191.449	7.58833	169.935	7.10183	53.0943	5.7574	47.4316	5.30513	FALSE	0.046758	no alteration	FALSE	FALSE	FALSE	FALSE	FALSE	FALSE	FALSE	FALSE	FALSE	FALSE	FALSE	FALSE	FALSE	FALSE	FALSE	FALSE	FALSE	FALSE	FALSE	FALSE	FALSE	FALSE	FALSE	FALSE	FALSE	FALSE	FALSE
TCGA-22-4591-01A		TCGA-22-4591	Tumor	LUSC	TRUE	FALSE	TRUE					138.702	7.12621	103.494	6.33004	55.4135	5.81797	46.1464	5.07781	FALSE	0.07652	no alteration	TRUE	FALSE	FALSE	FALSE	FALSE	FALSE	FALSE	FALSE	FALSE	FALSE	FALSE	FALSE	FALSE	FALSE	FALSE	FALSE	FALSE	FALSE	FALSE	FALSE	FALSE	FALSE	FALSE	FALSE	FALSE	FALSE	FALSE
TCGA-22-4593-01A		TCGA-22-4593	Tumor	LUSC	TRUE	FALSE	TRUE					217.852	7.77381	190.002	7.14403	85.7257	6.43839	78.3952	5.85291	FALSE	0.0605289	D49Sfs*69 (driver), HOMDEL (driver)	TRUE	TRUE	FALSE	FALSE	FALSE	FALSE	FALSE	FALSE	FALSE	FALSE	FALSE	FALSE	TRUE	FALSE	FALSE	FALSE	FALSE	FALSE	FALSE	FALSE	FALSE	FALSE	FALSE	FALSE	FALSE	FALSE	FALSE
TCGA-22-4593-11A		TCGA-22-4593	Normal	LUSC	TRUE	FALSE	TRUE					6.86009	2.97455	-14.7342	2.48623	2.4576	1.78977	-3.22629	1.3358	FALSE	0.0469326
TCGA-22-4594-01A		TCGA-22-4594	Tumor	LUSC	TRUE	FALSE	TRUE					45.0223	5.52426	19.8649	4.95537	9.67763	3.41652	3.05589	2.88765	FALSE	0.0546766	X261_splice (driver)	FALSE	TRUE	FALSE	FALSE	FALSE	FALSE	FALSE	FALSE	FALSE	FALSE	FALSE	FALSE	TRUE	TRUE	FALSE	FALSE	FALSE	FALSE	FALSE	FALSE	FALSE	FALSE	FALSE	FALSE	FALSE	FALSE	TRUE
TCGA-22-4595-01A		TCGA-22-4595	Tumor	LUSC	TRUE	FALSE	TRUE					194.354	7.60995	160.023	6.83362	80.4668	6.34814	71.4306	5.62642	FALSE	0.0746136	P250L (driver)	FALSE	TRUE	FALSE	FALSE	FALSE	FALSE	FALSE	FALSE	FALSE	FALSE	FALSE	TRUE	FALSE	FALSE	FALSE	FALSE	FALSE	FALSE	FALSE	FALSE	FALSE	FALSE	FALSE	FALSE	FALSE	FALSE	FALSE
TCGA-22-4596-01A		TCGA-22-4596	Tumor	LUSC	TRUE	FALSE	TRUE					26.3446	4.77318	-2.52358	4.12038	10.4015	3.51115	2.80308	2.90427	FALSE	0.0627413	no alteration	FALSE	FALSE	FALSE	FALSE	FALSE	FALSE	FALSE	FALSE	FALSE	FALSE	FALSE	FALSE	TRUE	FALSE	FALSE	FALSE	FALSE	FALSE	FALSE	FALSE	FALSE	FALSE	TRUE	FALSE	FALSE	FALSE	FALSE
TCGA-22-4599-01A		TCGA-22-4599	Tumor	LUSC	TRUE	FALSE	TRUE					115.879	6.86887	86.9674	6.21509	26.6519	4.78931	19.0422	4.18152	FALSE	0.0628347	G245C (driver)	TRUE	TRUE	FALSE	FALSE	FALSE	FALSE	FALSE	FALSE	FALSE	FALSE	FALSE	FALSE	TRUE	TRUE	FALSE	TRUE	FALSE	FALSE	FALSE	FALSE	FALSE	FALSE	FALSE	FALSE	FALSE	FALSE	FALSE
TCGA-22-4601-01A		TCGA-22-4601	Tumor	LUSC	TRUE	FALSE	TRUE					237.727	7.89922	200.317	7.05326	62.6379	5.99181	52.7912	5.20537	FALSE	0.0813052	R273C (driver)	FALSE	TRUE	FALSE	FALSE	FALSE	FALSE	FALSE	FALSE	FALSE	FALSE	FALSE	TRUE	FALSE	FALSE	FALSE	FALSE	TRUE	FALSE	FALSE	FALSE	FALSE	FALSE	TRUE	FALSE	FALSE	FALSE	FALSE
TCGA-22-4604-01A		TCGA-22-4604	Tumor	LUSC	TRUE	FALSE	TRUE					125.684	6.98509	95.0427	6.29219	36.6629	5.23507	28.5977	4.59091	FALSE	0.0665948	R196* (driver)	TRUE	TRUE	FALSE	FALSE	FALSE	FALSE	FALSE	FALSE	FALSE	FALSE	FALSE	TRUE	TRUE	FALSE	FALSE	FALSE	FALSE	FALSE	FALSE	FALSE	FALSE	FALSE	FALSE	FALSE	FALSE	FALSE	TRUE
TCGA-22-4605-01A		TCGA-22-4605	Tumor	LUSC	TRUE	FALSE	TRUE					195.914	7.62142	168.234	6.99549	68.7972	6.1251	61.5115	5.54319	FALSE	0.0601589	X307_splice (driver)	FALSE	TRUE	FALSE	FALSE	FALSE	FALSE	FALSE	FALSE	FALSE	FALSE	FALSE	FALSE	FALSE	FALSE	FALSE	FALSE	FALSE	FALSE	FALSE	FALSE	FALSE	FALSE	FALSE	TRUE	FALSE	FALSE	FALSE
TCGA-22-4607-01A		TCGA-22-4607	Tumor	LUSC	TRUE	FALSE	TRUE					42.1785	5.43224	17.8396	4.88186	10.5198	3.52605	4.11356	3.01438	FALSE	0.0528975	C176F (driver)	FALSE	TRUE	FALSE	FALSE	FALSE	FALSE	FALSE	FALSE	FALSE	FALSE	FALSE	FALSE	FALSE	FALSE	FALSE	FALSE	FALSE	FALSE	FALSE	FALSE	FALSE	FALSE	FALSE	FALSE	FALSE	FALSE	FALSE
TCGA-22-4609-01A		TCGA-22-4609	Tumor	LUSC	TRUE	FALSE	TRUE					151.263	7.25042	121.429	6.57577	46.1676	5.55972	38.3148	4.93253	FALSE	0.0648415	R65Efs*58 (driver)	FALSE	TRUE	FALSE	FALSE	FALSE	FALSE	FALSE	FALSE	FALSE	FALSE	FALSE	FALSE	TRUE	FALSE	FALSE	FALSE	FALSE	FALSE	FALSE	FALSE	FALSE	FALSE	FALSE	FALSE	FALSE	FALSE	FALSE
TCGA-22-4609-11A		TCGA-22-4609	Normal	LUSC	TRUE	FALSE	TRUE					21.2665	4.47681	-9.35242	3.78441	5.77313	2.75982	-2.28615	2.11613	FALSE	0.0665465
TCGA-22-4613-01A		TCGA-22-4613	Tumor	LUSC	TRUE	FALSE	TRUE					383.238	8.58586	355.54	7.95951	108.168	6.7704	100.877	6.18811	FALSE	0.060199	Y236C (driver)	TRUE	TRUE	FALSE	FALSE	FALSE	FALSE	FALSE	FALSE	FALSE	FALSE	FALSE	TRUE	TRUE	FALSE	FALSE	FALSE	FALSE	FALSE	FALSE	FALSE	FALSE	FALSE	FALSE	FALSE	TRUE	FALSE	TRUE
TCGA-22-5471-01A		TCGA-22-5471	Tumor	LUSC	TRUE	FALSE	TRUE					131.037	7.0448	102.248	6.39378	38.3074	5.29673	30.7297	4.69151	FALSE	0.0625697	R248W (driver)	TRUE	TRUE	FALSE	FALSE	FALSE	FALSE	FALSE	FALSE	FALSE	FALSE	FALSE	TRUE	TRUE	TRUE	FALSE	FALSE	FALSE	FALSE	FALSE	FALSE	FALSE	TRUE	FALSE	FALSE	FALSE	FALSE	TRUE
TCGA-22-5471-11A		TCGA-22-5471	Normal	LUSC	TRUE	FALSE	TRUE					12.0529	3.7063	-10.5161	3.19594	4.61388	2.489	-1.32656	2.01454	FALSE	0.049051
TCGA-22-5472-01A		TCGA-22-5472	Tumor	LUSC	TRUE	FALSE	TRUE					94.3007	6.57441	69.0753	6.00399	42.333	5.43739	35.6933	4.90709	FALSE	0.0548243	X33_splice (driver)	FALSE	TRUE	FALSE	FALSE	FALSE	FALSE	FALSE	FALSE	FALSE	FALSE	FALSE	FALSE	FALSE	TRUE	FALSE	FALSE	FALSE	FALSE	FALSE	FALSE	FALSE	FALSE	FALSE	TRUE	FALSE	FALSE	TRUE
TCGA-22-5472-11A		TCGA-22-5472	Normal	LUSC	TRUE	FALSE	TRUE					17.6913	4.2243	-4.65333	3.71901	4.64028	2.49577	-1.2411	2.02602	FALSE	0.0485633
TCGA-22-5473-01A		TCGA-22-5473	Tumor	LUSC	TRUE	FALSE	TRUE					245.019	7.94262	219.707	7.37025	76.6263	6.27847	69.9641	5.74636	FALSE	0.0550113	E298* (driver)	TRUE	TRUE	FALSE	FALSE	FALSE	FALSE	FALSE	FALSE	FALSE	FALSE	FALSE	TRUE	TRUE	TRUE	TRUE	FALSE	FALSE	TRUE	FALSE	FALSE	FALSE	TRUE	FALSE	FALSE	FALSE	FALSE	FALSE
TCGA-22-5474-01A		TCGA-22-5474	Tumor	LUSC	TRUE	FALSE	TRUE					104.532	6.72153	81.9313	6.21046	35.2517	5.17998	29.303	4.70486	FALSE	0.0491192	Y234S (driver)	TRUE	TRUE	FALSE	FALSE	FALSE	FALSE	FALSE	FALSE	FALSE	FALSE	FALSE	TRUE	FALSE	TRUE	FALSE	FALSE	FALSE	FALSE	FALSE	FALSE	FALSE	FALSE	FALSE	FALSE	FALSE	FALSE	FALSE
TCGA-22-5477-01A	TCGA-22-5477-01A-01D-1632-08	TCGA-22-5477	Tumor	LUSC	TRUE	FALSE	TRUE					666.569	9.38277	637.784	8.73184	206.928	7.69994	199.352	7.09479	FALSE	0.0625621	V157F (driver)	TRUE	TRUE	FALSE	FALSE	FALSE	FALSE	FALSE	FALSE	FALSE	FALSE	FALSE	TRUE	TRUE	FALSE	TRUE	FALSE	TRUE	FALSE	FALSE	FALSE	FALSE	TRUE	FALSE	FALSE	FALSE	FALSE	FALSE
TCGA-22-5478-01A		TCGA-22-5478	Tumor	LUSC	TRUE	FALSE	TRUE					139.096	7.13027	112.925	6.53845	39.6347	5.34464	32.7461	4.79445	FALSE	0.05688	R280I (driver)	FALSE	TRUE	FALSE	FALSE	FALSE	FALSE	FALSE	FALSE	FALSE	FALSE	FALSE	FALSE	FALSE	TRUE	FALSE	FALSE	FALSE	FALSE	FALSE	FALSE	FALSE	FALSE	FALSE	FALSE	FALSE	FALSE	FALSE
TCGA-22-5478-11A		TCGA-22-5478	Normal	LUSC	TRUE	FALSE	TRUE					15.7988	4.07029	-7.18752	3.55049	3.37806	2.13029	-2.67221	1.64706	FALSE	0.0499579
TCGA-22-5479-01A		TCGA-22-5479	Tumor	LUSC	TRUE	FALSE	TRUE					131.97	7.05496	103.425	6.40946	42.3926	5.43938	34.8792	4.83929	FALSE	0.0620393	P153Afs*28 (driver)	FALSE	TRUE	FALSE	FALSE	FALSE	TRUE	TRUE	FALSE	FALSE	FALSE	FALSE	TRUE	FALSE	FALSE	TRUE	FALSE	TRUE	TRUE	FALSE	FALSE	FALSE	FALSE	TRUE	FALSE	FALSE	FALSE	FALSE
TCGA-22-5480-01A		TCGA-22-5480	Tumor	LUSC	TRUE	FALSE	TRUE					100.706	6.66826	72.6182	6.03311	23.3272	4.6045	15.9342	4.01402	FALSE	0.0610452	R110L (driver)	FALSE	TRUE	FALSE	FALSE	FALSE	FALSE	FALSE	FALSE	FALSE	FALSE	FALSE	FALSE	FALSE	FALSE	FALSE	FALSE	FALSE	FALSE	FALSE	FALSE	FALSE	FALSE	FALSE	FALSE	FALSE	FALSE	FALSE
TCGA-22-5481-01A		TCGA-22-5481	Tumor	LUSC	TRUE	FALSE	TRUE					70.0088	6.14993	36.7195	5.39715	17.9451	4.24375	9.18292	3.54392	FALSE	0.0723502	Y234C (driver)	FALSE	TRUE	TRUE	FALSE	FALSE	FALSE	FALSE	FALSE	FALSE	FALSE	FALSE	FALSE	FALSE	FALSE	FALSE	FALSE	TRUE	TRUE	FALSE	FALSE	FALSE	FALSE	FALSE	FALSE	FALSE	FALSE	FALSE
TCGA-22-5481-11A		TCGA-22-5481	Normal	LUSC	TRUE	FALSE	TRUE					12.0012	3.70057	-14.3138	3.10551	3.92562	2.3003	-3.00082	1.7471	FALSE	0.0571925
TCGA-22-5482-01A		TCGA-22-5482	Tumor	LUSC	TRUE	FALSE	TRUE					158.6	7.31832	134.529	6.77398	43.4682	5.4747	37.1322	4.96865	FALSE	0.0523169	X126_splice (driver)	FALSE	TRUE	FALSE	FALSE	FALSE	FALSE	FALSE	FALSE	FALSE	FALSE	FALSE	FALSE	TRUE	FALSE	TRUE	FALSE	FALSE	FALSE	FALSE	FALSE	FALSE	FALSE	FALSE	FALSE	FALSE	FALSE	TRUE
TCGA-22-5482-11A		TCGA-22-5482	Normal	LUSC	TRUE	FALSE	TRUE					14.4482	3.94937	-9.78352	3.40141	4.10839	2.35287	-2.26968	1.84346	FALSE	0.0526646
TCGA-22-5483-01A		TCGA-22-5483	Tumor	LUSC	TRUE	FALSE	TRUE					144.514	7.18501	117.89	6.58297	50.4733	5.68575	43.4657	5.12606	FALSE	0.0578627	X331_splice (driver)	FALSE	TRUE	FALSE	FALSE	FALSE	FALSE	FALSE	FALSE	FALSE	FALSE	FALSE	FALSE	TRUE	FALSE	FALSE	FALSE	FALSE	FALSE	FALSE	FALSE	FALSE	FALSE	FALSE	FALSE	FALSE	FALSE	FALSE
TCGA-22-5483-11A		TCGA-22-5483	Normal	LUSC	TRUE	FALSE	TRUE					11.3627	3.62792	-8.88215	3.17012	4.26781	2.3972	-1.06088	1.9716	FALSE	0.0439997
TCGA-22-5485-01A	TCGA-22-5485-01A-01D-1632-08	TCGA-22-5485	Tumor	LUSC	TRUE	FALSE	TRUE					226.243	7.82809	200.239	7.24007	77.588	6.29624	70.7435	5.74958	FALSE	0.0565155	I162dup (driver)	FALSE	TRUE	FALSE	FALSE	FALSE	FALSE	FALSE	FALSE	FALSE	FALSE	FALSE	FALSE	TRUE	FALSE	FALSE	TRUE	FALSE	FALSE	FALSE	FALSE	FALSE	FALSE	FALSE	FALSE	FALSE	FALSE	FALSE
TCGA-22-5489-01A		TCGA-22-5489	Tumor	LUSC	TRUE	FALSE	TRUE					138.628	7.12545	117.224	6.64143	45.886	5.55109	40.2521	5.10111	FALSE	0.0465196	R306* (driver)	TRUE	TRUE	FALSE	FALSE	FALSE	FALSE	FALSE	FALSE	FALSE	FALSE	FALSE	TRUE	FALSE	FALSE	FALSE	TRUE	FALSE	FALSE	FALSE	FALSE	FALSE	FALSE	FALSE	FALSE	FALSE	FALSE	FALSE
TCGA-22-5489-11A		TCGA-22-5489	Normal	LUSC	TRUE	FALSE	TRUE					10.172	3.48181	-13.5659	2.94502	3.05192	2.01861	-3.19615	1.51958	FALSE	0.0515912
TCGA-22-5491-01A		TCGA-22-5491	Tumor	LUSC	TRUE	FALSE	TRUE					201.103	7.65895	176.808	7.10956	59.7276	5.92428	53.3328	5.41354	FALSE	0.0528022	P151R (driver)	FALSE	TRUE	FALSE	FALSE	FALSE	FALSE	FALSE	FALSE	FALSE	FALSE	FALSE	TRUE	TRUE	FALSE	FALSE	FALSE	FALSE	FALSE	FALSE	FALSE	FALSE	FALSE	FALSE	FALSE	FALSE	FALSE	FALSE
TCGA-22-5491-11A		TCGA-22-5491	Normal	LUSC	TRUE	FALSE	TRUE					10.3584	3.50569	-11.5312	3.0107	2.48386	1.80069	-3.27775	1.34051	FALSE	0.0475744
TCGA-22-5492-01A	TCGA-22-5492-01A-01D-1632-08	TCGA-22-5492	Tumor	LUSC	TRUE	FALSE	TRUE					609.155	9.25303	581.685	8.63185	179.046	7.49222	171.815	6.91473	FALSE	0.0597023	E221* (driver)	TRUE	TRUE	FALSE	FALSE	FALSE	FALSE	FALSE	FALSE	FALSE	FALSE	FALSE	FALSE	FALSE	FALSE	FALSE	FALSE	FALSE	FALSE	FALSE	FALSE	TRUE	FALSE	FALSE	TRUE	FALSE	FALSE	FALSE
TCGA-22-A5C4-01A		TCGA-22-A5C4	Tumor	LUSC	TRUE	FALSE	TRUE					728.007	9.50979	687.009	8.58268	213.693	7.74613	202.902	6.88424	FALSE	0.0891051	V172Lfs*2 (driver)	TRUE	TRUE	TRUE	FALSE	FALSE	FALSE	FALSE	FALSE	FALSE	FALSE	FALSE	FALSE	FALSE	TRUE	TRUE	FALSE	TRUE	FALSE	FALSE	FALSE	FALSE	FALSE	FALSE	FALSE	FALSE	TRUE	FALSE
TCGA-23-1021-01B		TCGA-23-1021	Tumor	OV	TRUE	FALSE	TRUE					44.9167	5.52095	7.07111	4.66514	13.1967	3.82748	3.23525	3.03187	FALSE	0.0822527	A159V (driver)	FALSE	TRUE	FALSE	FALSE	FALSE	FALSE	FALSE	FALSE	FALSE	FALSE	FALSE	FALSE	FALSE	FALSE	FALSE	FALSE	FALSE	FALSE	FALSE	FALSE	FALSE	FALSE	FALSE	FALSE	TRUE	FALSE	FALSE
TCGA-23-1022-01A		TCGA-23-1022	Tumor	OV	TRUE	FALSE	TRUE					32.5795	5.06951	-16.0039	3.97088	8.26565	3.21189	-4.52208	2.19055	FALSE	0.10559	K164E (driver)	FALSE	TRUE	FALSE	FALSE	FALSE	FALSE	FALSE	FALSE	FALSE	FALSE	FALSE	TRUE	FALSE	FALSE	FALSE	FALSE	FALSE	FALSE	FALSE	FALSE	TRUE	FALSE	FALSE	FALSE	FALSE	FALSE	FALSE
TCGA-23-1023-01A		TCGA-23-1023	Tumor	OV	TRUE	FALSE	TRUE					79.0722	6.32323	27.3071	5.15265	20.9421	4.45563	7.31688	3.36739	FALSE	0.112505	no alteration	FALSE	FALSE	FALSE	FALSE	FALSE	FALSE	FALSE	FALSE	FALSE	FALSE	FALSE	FALSE	FALSE	FALSE	FALSE	FALSE	FALSE	FALSE	FALSE	FALSE	FALSE	FALSE	FALSE	FALSE	FALSE	FALSE	FALSE
TCGA-23-1024-01A		TCGA-23-1024	Tumor	OV	TRUE	FALSE	TRUE					61.5481	5.96689	26.3372	5.17066	13.223	3.83016	3.95512	3.08994	FALSE	0.0765265	no alteration	FALSE	FALSE	FALSE	FALSE	FALSE	FALSE	FALSE	FALSE	FALSE	FALSE	FALSE	FALSE	FALSE	FALSE	FALSE	FALSE	FALSE	FALSE	FALSE	FALSE	FALSE	FALSE	FALSE	FALSE	FALSE	FALSE	FALSE
TCGA-23-1026-01B		TCGA-23-1026	Tumor	OV	TRUE	FALSE	TRUE					10.5337	3.52778	-20.6511	2.82259	1.66358	1.41337	-6.54462	0.757782	FALSE	0.0677762	no alteration	FALSE	FALSE	FALSE	FALSE	FALSE	FALSE	FALSE	FALSE	FALSE	FALSE	FALSE	FALSE	FALSE	FALSE	FALSE	FALSE	FALSE	FALSE	FALSE	FALSE	FALSE	FALSE	FALSE	FALSE	FALSE	FALSE	FALSE
TCGA-23-1027-01A	TCGA-23-1027-01A-01D-A75D-36	TCGA-23-1027	Tumor	OV	TRUE	TRUE	TRUE	0	0	-17.8237	-2.11643	7.47807	3.08374	-25.8869	2.32925	1.62876	1.39438	-7.1533	0.692965	FALSE	0.0725146	E198* (driver)	FALSE	TRUE	FALSE	FALSE	FALSE	FALSE	FALSE	FALSE	FALSE	FALSE	FALSE	FALSE	FALSE	FALSE	FALSE	FALSE	FALSE	FALSE	FALSE	FALSE	FALSE	FALSE	FALSE	FALSE	FALSE	FALSE	TRUE
TCGA-23-1028-01A		TCGA-23-1028	Tumor	OV	TRUE	FALSE	TRUE					36.4207	5.22577	5.98891	4.5376	13.5281	3.86077	5.51807	3.22102	FALSE	0.0661398	no alteration	FALSE	FALSE	FALSE	FALSE	FALSE	FALSE	FALSE	FALSE	FALSE	FALSE	FALSE	TRUE	FALSE	FALSE	FALSE	FALSE	TRUE	FALSE	FALSE	FALSE	FALSE	FALSE	FALSE	FALSE	FALSE	FALSE	FALSE
TCGA-23-1029-01B	TCGA-23-1029-01B-01D-A75D-36	TCGA-23-1029	Tumor	OV	TRUE	FALSE	TRUE					228.757	7.84397	183.76	6.82642	46.7745	5.57817	34.9306	4.6322	FALSE	0.0977972	I251S (driver)	FALSE	TRUE	FALSE	FALSE	FALSE	FALSE	FALSE	FALSE	FALSE	FALSE	FALSE	FALSE	FALSE	FALSE	FALSE	FALSE	FALSE	FALSE	FALSE	FALSE	FALSE	FALSE	FALSE	FALSE	FALSE	FALSE	FALSE
TCGA-23-1030-01A		TCGA-23-1030	Tumor	OV	TRUE	FALSE	TRUE					55.2294	5.81325	11.8745	4.83286	9.89109	3.44508	-1.52044	2.53365	FALSE	0.0942265	R175H (driver)	FALSE	TRUE	FALSE	FALSE	FALSE	FALSE	FALSE	FALSE	TRUE	FALSE	FALSE	FALSE	FALSE	FALSE	FALSE	FALSE	FALSE	FALSE	FALSE	FALSE	FALSE	FALSE	FALSE	FALSE	FALSE	FALSE	FALSE
TCGA-23-1107-01A		TCGA-23-1107	Tumor	OV	TRUE	FALSE	TRUE					26.2692	4.7692	-5.00334	4.06203	6.52799	2.91226	-1.70332	2.25484	FALSE	0.067967
TCGA-23-1109-01A	TCGA-23-1109-01A-01D-A75D-36	TCGA-23-1109	Tumor	OV	TRUE	TRUE	TRUE	0	0	-21.2261	-2.09738	22.2449	4.53884	-24.6904	3.47749	3.54822	2.1853	-8.8057	1.1986	FALSE	0.102008	no alteration	FALSE	FALSE	FALSE	FALSE	FALSE	FALSE	FALSE	FALSE	TRUE	FALSE	FALSE	FALSE	FALSE	FALSE	FALSE	FALSE	FALSE	FALSE	FALSE	FALSE	FALSE	FALSE	FALSE	FALSE	FALSE	FALSE	FALSE
TCGA-23-1110-01A	TCGA-23-1110-01A-01D-A75D-36	TCGA-23-1110	Tumor	OV	TRUE	TRUE	TRUE	8	3.16993	-11.7394	0.994242	82.7512	6.38804	35.625	5.32236	12.2684	3.72992	-0.1358	2.73921	FALSE	0.102423	C176Y (driver)	FALSE	TRUE	FALSE	FALSE	FALSE	FALSE	FALSE	FALSE	FALSE	FALSE	FALSE	FALSE	FALSE	FALSE	FALSE	FALSE	FALSE	TRUE	FALSE	FALSE	FALSE	FALSE	FALSE	FALSE	FALSE	FALSE	FALSE
TCGA-23-1111-01A		TCGA-23-1111	Tumor	OV	TRUE	FALSE	TRUE					61.9703	5.9766	11.8138	4.8424	19.7065	4.37201	6.50467	3.31759	FALSE	0.109009	R175H (driver)	FALSE	TRUE	TRUE	FALSE	FALSE	FALSE	FALSE	FALSE	FALSE	FALSE	FALSE	FALSE	FALSE	FALSE	FALSE	FALSE	FALSE	FALSE	FALSE	FALSE	FALSE	FALSE	FALSE	FALSE	FALSE	FALSE	TRUE
TCGA-23-1113-01A	TCGA-23-1113-01A-01D-A75D-36	TCGA-23-1113	Tumor	OV	TRUE	TRUE	TRUE	0	0	-11.5148	-1.52975	15.2839	4.02538	-20.7065	3.21152	2.35695	1.74715	-7.11616	0.99054	FALSE	0.0782207	X187_splice (driver)	FALSE	TRUE	FALSE	FALSE	FALSE	FALSE	FALSE	FALSE	FALSE	FALSE	FALSE	FALSE	FALSE	FALSE	FALSE	FALSE	FALSE	FALSE	FALSE	FALSE	FALSE	FALSE	FALSE	FALSE	FALSE	FALSE	FALSE
TCGA-23-1114-01B	TCGA-23-1114-01B-01D-A75D-36	TCGA-23-1114	Tumor	OV	TRUE	TRUE	TRUE	5	2.58496	-12.8231	0.631325	118.088	6.89589	65.1748	5.69934	29.4384	4.92782	15.5109	3.81544	FALSE	0.115001	X307_splice (driver)	FALSE	TRUE	FALSE	FALSE	FALSE	FALSE	FALSE	FALSE	FALSE	FALSE	FALSE	FALSE	FALSE	FALSE	FALSE	FALSE	FALSE	FALSE	FALSE	FALSE	FALSE	FALSE	FALSE	FALSE	FALSE	FALSE	FALSE
TCGA-23-1116-01A	TCGA-23-1116-01A-01D-A744-36	TCGA-23-1116	Tumor	OV	TRUE	FALSE	TRUE					47.1704	5.59007	10.9471	4.77095	10.5528	3.53017	1.01841	2.76867	FALSE	0.0787268	X261_splice (driver)	FALSE	TRUE	FALSE	FALSE	FALSE	FALSE	FALSE	FALSE	FALSE	FALSE	FALSE	FALSE	FALSE	FALSE	FALSE	FALSE	FALSE	FALSE	FALSE	FALSE	FALSE	TRUE	FALSE	FALSE	FALSE	FALSE	FALSE
TCGA-23-1117-01A	TCGA-23-1117-01A-02D-A75D-36	TCGA-23-1117	Tumor	OV	FALSE	TRUE	FALSE	2	1.58496	-15.6778	-0.293362									FALSE		Q144Afs*16 (driver)	FALSE	TRUE	FALSE	FALSE	FALSE	FALSE	FALSE	FALSE	FALSE	TRUE	FALSE	FALSE	TRUE	FALSE	FALSE	FALSE	FALSE	FALSE	FALSE	FALSE	FALSE	FALSE	FALSE	TRUE	FALSE	FALSE	FALSE
TCGA-23-1118-01A	TCGA-23-1118-01A-01D-A75D-36	TCGA-23-1118	Tumor	OV	TRUE	TRUE	TRUE	4	2.32193	-11.6454	0.575881	54.2242	5.78723	-1.25583	4.53265	17.3428	4.19714	2.73978	3.03081	FALSE	0.120579	P151S (driver)	FALSE	TRUE	FALSE	FALSE	FALSE	FALSE	FALSE	FALSE	FALSE	FALSE	FALSE	FALSE	FALSE	FALSE	FALSE	FALSE	FALSE	FALSE	FALSE	FALSE	FALSE	FALSE	FALSE	FALSE	FALSE	FALSE	FALSE
TCGA-23-1119-01A	TCGA-23-1119-01A-02D-A75D-36	TCGA-23-1119	Tumor	OV	TRUE	FALSE	TRUE					96.1424	6.60203	53.0303	5.62713	21.9775	4.52215	10.6299	3.61583	FALSE	0.0936987	no alteration	FALSE	FALSE	FALSE	FALSE	FALSE	FALSE	FALSE	FALSE	FALSE	FALSE	FALSE	FALSE	FALSE	FALSE	FALSE	FALSE	FALSE	FALSE	FALSE	FALSE	FALSE	FALSE	FALSE	FALSE	FALSE	FALSE	FALSE
TCGA-23-1120-01A		TCGA-23-1120	Tumor	OV	TRUE	FALSE	TRUE					84.2498	6.41362	21.8966	5.00362	16.8112	4.15471	0.399084	2.84389	FALSE	0.135517	no alteration	FALSE	FALSE	FALSE	FALSE	FALSE	FALSE	FALSE	FALSE	FALSE	FALSE	FALSE	TRUE	FALSE	FALSE	FALSE	FALSE	FALSE	FALSE	FALSE	FALSE	FALSE	FALSE	FALSE	FALSE	FALSE	FALSE	FALSE
TCGA-23-1121-01A	TCGA-23-1121-01A-01D-A75D-36	TCGA-23-1121	Tumor	OV	FALSE	TRUE	FALSE	21	4.45943	3.48216	2.32958									FALSE		N131I (driver)	FALSE	TRUE	FALSE	FALSE	FALSE	FALSE	FALSE	FALSE	FALSE	FALSE	FALSE	FALSE	FALSE	FALSE	FALSE	FALSE	FALSE	FALSE	FALSE	FALSE	FALSE	TRUE	FALSE	FALSE	FALSE	FALSE	FALSE
TCGA-23-1122-01A	TCGA-23-1122-01A-01D-A75D-36	TCGA-23-1122	Tumor	OV	TRUE	TRUE	TRUE	12	3.70044	-10.0444	1.44451	119.875	6.91738	73.5686	5.87023	28.5192	4.88358	16.3307	3.9101	FALSE	0.100642	R175H (driver)	FALSE	TRUE	FALSE	FALSE	FALSE	FALSE	FALSE	FALSE	FALSE	FALSE	FALSE	TRUE	FALSE	FALSE	FALSE	FALSE	FALSE	FALSE	FALSE	FALSE	FALSE	FALSE	FALSE	FALSE	FALSE	FALSE	FALSE
TCGA-23-1123-01A		TCGA-23-1123	Tumor	OV	TRUE	FALSE	TRUE					68.921	6.12765	22.2093	5.07135	13.5673	3.86466	1.2722	2.88266	FALSE	0.101522	C176Y (driver)	FALSE	TRUE	FALSE	FALSE	FALSE	FALSE	FALSE	FALSE	FALSE	FALSE	FALSE	FALSE	FALSE	FALSE	FALSE	FALSE	FALSE	FALSE	FALSE	FALSE	TRUE	FALSE	FALSE	FALSE	FALSE	FALSE	FALSE
TCGA-23-1124-01A	TCGA-23-1124-01A-01D-A75D-36	TCGA-23-1124	Tumor	OV	FALSE	TRUE	TRUE	19	4.32193	3.57778	2.5854									FALSE		R156P (driver)	FALSE	TRUE	FALSE	FALSE	FALSE	FALSE	FALSE	TRUE	TRUE	FALSE	TRUE	FALSE	FALSE	FALSE	FALSE	FALSE	FALSE	FALSE	FALSE	FALSE	FALSE	FALSE	FALSE	FALSE	FALSE	FALSE	FALSE
TCGA-23-1809-01A	TCGA-23-1809-01A-01D-A75D-36	TCGA-23-1809	Tumor	OV	TRUE	FALSE	TRUE					242.713	7.92904	197.736	6.91197	61.7842	5.97233	49.9458	5.02681	FALSE	0.0977513	P27Lfs*17 (driver)	FALSE	TRUE	TRUE	FALSE	FALSE	FALSE	FALSE	FALSE	FALSE	FALSE	TRUE	FALSE	FALSE	FALSE	FALSE	FALSE	FALSE	FALSE	FALSE	FALSE	FALSE	FALSE	FALSE	FALSE	FALSE	FALSE	FALSE
TCGA-23-2077-01A	TCGA-23-2077-01A-01D-A75D-36	TCGA-23-2077	Tumor	OV	TRUE	TRUE	TRUE	0	0	-15.5296	-1.61336	67.3019	6.09385	31.2202	5.27793	18.7381	4.30291	9.24093	3.54438	FALSE	0.0784192	R175H (driver)	FALSE	TRUE	FALSE	FALSE	FALSE	FALSE	FALSE	FALSE	FALSE	FALSE	FALSE	TRUE	FALSE	FALSE	FALSE	FALSE	FALSE	FALSE	FALSE	FALSE	FALSE	FALSE	FALSE	TRUE	FALSE	FALSE	FALSE
TCGA-23-2078-01A	TCGA-23-2078-01A-01D-A75D-36	TCGA-23-2078	Tumor	OV	TRUE	TRUE	TRUE	1	1	-10.3062	-0.5148	46.1526	5.55927	-15.205	4.17177	10.073	3.46897	-6.07705	2.17908	FALSE	0.133353	T256del (driver)	FALSE	TRUE	FALSE	FALSE	FALSE	FALSE	FALSE	FALSE	FALSE	FALSE	FALSE	TRUE	FALSE	FALSE	FALSE	FALSE	FALSE	FALSE	FALSE	FALSE	FALSE	FALSE	FALSE	FALSE	FALSE	FALSE	TRUE
TCGA-23-2081-01A	TCGA-23-2081-01A-01D-A75D-36	TCGA-23-2081	Tumor	OV	FALSE	TRUE	FALSE	6	2.80735	-7.72534	1.1365									FALSE		no alteration	TRUE	FALSE	FALSE	FALSE	FALSE	FALSE	FALSE	FALSE	FALSE	FALSE	FALSE	FALSE	FALSE	FALSE	FALSE	FALSE	FALSE	FALSE	FALSE	TRUE	FALSE	FALSE	FALSE	FALSE	FALSE	FALSE	FALSE
TCGA-23-2084-01A	TCGA-23-2084-01A-02D-A75D-36	TCGA-23-2084	Tumor	OV	TRUE	FALSE	TRUE					24.5619	4.67593	-10.1592	3.89077	7.00319	3.00058	-2.13582	2.27065	FALSE	0.075462	G154V (driver)	FALSE	TRUE	FALSE	FALSE	FALSE	FALSE	FALSE	FALSE	FALSE	FALSE	FALSE	FALSE	FALSE	FALSE	FALSE	FALSE	FALSE	FALSE	FALSE	FALSE	FALSE	FALSE	FALSE	FALSE	FALSE	FALSE	FALSE
TCGA-23-2641-01A	TCGA-23-2641-01A-01D-A75D-36	TCGA-23-2641	Tumor	OV	FALSE	TRUE	FALSE	2	1.58496	-20.4675	-1.22671									FALSE		X187_splice (driver)	FALSE	TRUE	TRUE	FALSE	FALSE	FALSE	FALSE	FALSE	FALSE	FALSE	FALSE	TRUE	FALSE	FALSE	FALSE	FALSE	FALSE	FALSE	FALSE	FALSE	FALSE	FALSE	FALSE	FALSE	FALSE	FALSE	FALSE
TCGA-24-0966-01A	TCGA-24-0966-01A-01D-A75D-36	TCGA-24-0966	Tumor	OV	TRUE	FALSE	TRUE					12.2416	3.72701	-17.8	3.04767	1.73042	1.44912	-6.17688	0.817574	FALSE	0.0652916	no alteration	FALSE	FALSE	FALSE	FALSE	FALSE	FALSE	FALSE	FALSE	FALSE	FALSE	FALSE	FALSE	FALSE	FALSE	FALSE	FALSE	FALSE	TRUE	FALSE	FALSE	FALSE	FALSE	FALSE	FALSE	FALSE	FALSE	FALSE
TCGA-24-0968-01A		TCGA-24-0968	Tumor	OV	TRUE	FALSE	TRUE					47.1414	5.58921	-2.5187	4.46623	7.42579	3.07481	-5.64533	2.03083	FALSE	0.10793	no alteration	FALSE	FALSE	FALSE	FALSE	FALSE	TRUE	FALSE	FALSE	FALSE	FALSE	FALSE	TRUE	TRUE	FALSE	FALSE	TRUE	FALSE	FALSE	FALSE	FALSE	FALSE	TRUE	FALSE	FALSE	FALSE	FALSE	FALSE
TCGA-24-0970-01B		TCGA-24-0970	Tumor	OV	TRUE	FALSE	TRUE					93.5466	6.56295	51.366	5.60912	31.0177	5.0008	19.9153	4.11406	FALSE	0.0916742	X187_splice (driver)	FALSE	TRUE	FALSE	FALSE	FALSE	FALSE	FALSE	FALSE	FALSE	FALSE	FALSE	FALSE	FALSE	FALSE	FALSE	FALSE	FALSE	FALSE	FALSE	FALSE	FALSE	FALSE	FALSE	FALSE	FALSE	FALSE	FALSE
TCGA-24-0979-01A	TCGA-24-0979-01A-01D-A75U-36	TCGA-24-0979	Tumor	OV	TRUE	TRUE	TRUE	4	2.32193	-3.74782	0.502436	73.4	6.21723	28.9101	5.21117	13.369	3.84488	1.65869	2.90959	FALSE	0.0966932	no alteration	FALSE	FALSE	FALSE	FALSE	FALSE	FALSE	FALSE	FALSE	FALSE	FALSE	FALSE	FALSE	FALSE	FALSE	FALSE	FALSE	FALSE	FALSE	FALSE	FALSE	FALSE	FALSE	FALSE	FALSE	FALSE	FALSE	FALSE
TCGA-24-0980-01A	TCGA-24-0980-01A-01D-A75D-36	TCGA-24-0980	Tumor	OV	FALSE	TRUE	TRUE	0	0	-11.0755	-1.37097									FALSE		Q167Tfs*14 (driver)	FALSE	TRUE	FALSE	FALSE	FALSE	FALSE	FALSE	FALSE	FALSE	FALSE	FALSE	FALSE	FALSE	FALSE	FALSE	FALSE	FALSE	FALSE	FALSE	FALSE	FALSE	FALSE	FALSE	FALSE	FALSE	FALSE	FALSE
TCGA-24-0982-01A	TCGA-24-0982-01A-01D-0516-08	TCGA-24-0982	Tumor	OV	TRUE	FALSE	TRUE					76.85	6.28263	9.6067	4.76204	16.3105	4.11358	-1.38872	2.69995	FALSE	0.146145	R248W (driver)	FALSE	TRUE	FALSE	FALSE	FALSE	FALSE	FALSE	FALSE	FALSE	FALSE	FALSE	FALSE	FALSE	FALSE	FALSE	FALSE	FALSE	FALSE	FALSE	FALSE	FALSE	FALSE	FALSE	FALSE	FALSE	FALSE	FALSE
TCGA-24-1103-01A	TCGA-24-1103-01A-01D-A75D-36	TCGA-24-1103	Tumor	OV	TRUE	TRUE	TRUE	11	3.58496	-7.11219	1.48149	109.945	6.7937	72.8417	5.95468	27.2432	4.81983	17.4772	4.03983	FALSE	0.0806388	X307_splice (driver)	FALSE	TRUE	FALSE	FALSE	FALSE	FALSE	FALSE	FALSE	FALSE	FALSE	FALSE	FALSE	FALSE	TRUE	FALSE	TRUE	FALSE	FALSE	FALSE	FALSE	FALSE	FALSE	FALSE	TRUE	FALSE	FALSE	FALSE
TCGA-24-1104-01A	TCGA-24-1104-01A-01D-A75D-36	TCGA-24-1104	Tumor	OV	TRUE	TRUE	TRUE	0	0	-11.7393	-1.53211	29.8169	4.94565	-19.3522	3.83378	6.87525	2.97733	-6.06665	1.94367	FALSE	0.106863	I195T (driver)	FALSE	TRUE	FALSE	FALSE	FALSE	FALSE	FALSE	FALSE	FALSE	FALSE	FALSE	FALSE	FALSE	FALSE	FALSE	FALSE	FALSE	FALSE	FALSE	FALSE	FALSE	FALSE	FALSE	FALSE	FALSE	FALSE	FALSE
TCGA-24-1105-01A		TCGA-24-1105	Tumor	OV	TRUE	FALSE	TRUE					130.231	7.03596	85.3097	6.02015	32.6378	5.07201	20.8141	4.12766	FALSE	0.0976301	no alteration	FALSE	FALSE	FALSE	FALSE	FALSE	FALSE	FALSE	FALSE	FALSE	FALSE	FALSE	FALSE	FALSE	FALSE	FALSE	FALSE	FALSE	FALSE	FALSE	FALSE	FALSE	FALSE	FALSE	FALSE	FALSE	FALSE	FALSE
TCGA-24-1413-01A	TCGA-24-1413-01A-01D-A75D-36	TCGA-24-1413	Tumor	OV	TRUE	FALSE	TRUE					85.6802	6.43763	35.6603	5.30652	17.201	4.18595	4.03518	3.1344	FALSE	0.108712	E198* (driver)	FALSE	TRUE	FALSE	FALSE	FALSE	FALSE	FALSE	FALSE	FALSE	FALSE	FALSE	FALSE	FALSE	FALSE	FALSE	FALSE	FALSE	FALSE	FALSE	FALSE	FALSE	FALSE	FALSE	FALSE	FALSE	FALSE	TRUE
TCGA-24-1416-01A	TCGA-24-1416-01A-01D-A75D-36	TCGA-24-1416	Tumor	OV	TRUE	FALSE	TRUE					50.6462	5.69059	15.9262	4.90546	20.7901	4.4456	11.6514	3.7157	FALSE	0.0754597	R282W (driver)	FALSE	TRUE	FALSE	FALSE	FALSE	FALSE	FALSE	FALSE	FALSE	FALSE	FALSE	TRUE	FALSE	FALSE	FALSE	FALSE	FALSE	FALSE	FALSE	FALSE	FALSE	FALSE	FALSE	FALSE	FALSE	FALSE	FALSE
TCGA-24-1417-01A	TCGA-24-1417-01A-01D-A75E-36	TCGA-24-1417	Tumor	OV	TRUE	FALSE	TRUE					95.3913	6.59083	59.1405	5.77108	26.4554	4.77902	16.9138	4.01694	FALSE	0.0787865	R248W (driver)	TRUE	TRUE	FALSE	FALSE	FALSE	FALSE	FALSE	FALSE	FALSE	FALSE	TRUE	TRUE	TRUE	TRUE	FALSE	FALSE	FALSE	FALSE	FALSE	FALSE	FALSE	FALSE	FALSE	TRUE	TRUE	FALSE	FALSE
TCGA-24-1418-01A	TCGA-24-1418-01A-01D-A75E-36	TCGA-24-1418	Tumor	OV	TRUE	TRUE	TRUE	6	2.80735	-14.0427	0.800159	136.975	7.10826	97.8643	6.22385	28.6724	4.89105	18.3781	4.06885	FALSE	0.0850014	D228* (driver)	FALSE	TRUE	FALSE	FALSE	FALSE	FALSE	FALSE	FALSE	FALSE	FALSE	FALSE	FALSE	FALSE	FALSE	FALSE	FALSE	FALSE	FALSE	FALSE	FALSE	FALSE	FALSE	FALSE	TRUE	FALSE	FALSE	FALSE
TCGA-24-1419-01A	TCGA-24-1419-01A-01D-A75E-36	TCGA-24-1419	Tumor	OV	TRUE	TRUE	TRUE	2	1.58496	-24.4208	-0.876535	49.7672	5.66582	10.6104	4.78036	10.6252	3.53919	0.31869	2.71601	FALSE	0.0851024	R248Q (driver)	FALSE	TRUE	FALSE	FALSE	FALSE	FALSE	FALSE	FALSE	FALSE	FALSE	FALSE	FALSE	FALSE	FALSE	FALSE	FALSE	FALSE	FALSE	FALSE	FALSE	FALSE	FALSE	FALSE	FALSE	FALSE	FALSE	FALSE
TCGA-24-1422-01A	TCGA-24-1422-01A-01D-A75E-36	TCGA-24-1422	Tumor	OV	TRUE	TRUE	TRUE	45	5.52356	34.959	3.64174	140.682	7.14652	89.0223	5.97832	34.2929	5.14131	20.6953	4.05528	FALSE	0.112277	R248W (driver)	FALSE	TRUE	FALSE	FALSE	FALSE	FALSE	FALSE	FALSE	FALSE	FALSE	FALSE	FALSE	FALSE	FALSE	FALSE	FALSE	FALSE	FALSE	FALSE	TRUE	TRUE	FALSE	FALSE	FALSE	FALSE	FALSE	FALSE
TCGA-24-1423-01A	TCGA-24-1423-01A-01D-A75E-36	TCGA-24-1423	Tumor	OV	TRUE	FALSE	TRUE					172.556	7.43925	128.016	6.43208	58.201	5.88755	46.4777	4.95122	FALSE	0.0968003	P191del (driver)	FALSE	TRUE	FALSE	FALSE	FALSE	FALSE	FALSE	FALSE	FALSE	FALSE	FALSE	TRUE	TRUE	FALSE	FALSE	FALSE	FALSE	FALSE	FALSE	FALSE	FALSE	FALSE	TRUE	FALSE	FALSE	FALSE	TRUE
TCGA-24-1424-01A	TCGA-24-1424-01A-01D-A75U-36	TCGA-24-1424	Tumor	OV	TRUE	TRUE	TRUE	5	2.58496	-11.7206	0.776409	119.492	6.9128	73.176	5.86544	28.0651	4.86121	15.874	3.88752	FALSE	0.100663	I195T (driver)	FALSE	TRUE	FALSE	FALSE	FALSE	FALSE	FALSE	TRUE	FALSE	FALSE	FALSE	FALSE	FALSE	FALSE	FALSE	FALSE	FALSE	FALSE	FALSE	FALSE	FALSE	FALSE	FALSE	FALSE	FALSE	FALSE	FALSE
TCGA-24-1425-01A	TCGA-24-1425-01A-02D-A75E-36	TCGA-24-1425	Tumor	OV	TRUE	TRUE	TRUE	0	0	-12.7616	-1.53124	45.9501	5.55306	-21.7225	4.02276	8.08192	3.183	-9.73031	1.76035	FALSE	0.147078	Y234C (driver)	FALSE	TRUE	FALSE	FALSE	FALSE	FALSE	FALSE	FALSE	FALSE	FALSE	FALSE	FALSE	FALSE	TRUE	FALSE	FALSE	FALSE	TRUE	FALSE	TRUE	FALSE	FALSE	FALSE	FALSE	FALSE	FALSE	FALSE
TCGA-24-1426-01A	TCGA-24-1426-01A-01D-A75E-36	TCGA-24-1426	Tumor	OV	TRUE	FALSE	TRUE					69.4361	6.13824	16.7199	4.94616	13.1541	3.82315	-0.721373	2.71493	FALSE	0.114572	R273C (driver)	FALSE	TRUE	FALSE	FALSE	FALSE	FALSE	FALSE	FALSE	FALSE	FALSE	FALSE	FALSE	FALSE	TRUE	FALSE	FALSE	FALSE	FALSE	FALSE	FALSE	FALSE	FALSE	FALSE	FALSE	FALSE	FALSE	FALSE
TCGA-24-1427-01A	TCGA-24-1427-01A-01D-A75E-36	TCGA-24-1427	Tumor	OV	TRUE	FALSE	TRUE					169.005	7.40943	126.874	6.45671	33.0258	5.08856	21.9364	4.20286	FALSE	0.0915667	V272Cfs*73 (driver)	FALSE	TRUE	FALSE	FALSE	FALSE	FALSE	FALSE	FALSE	FALSE	FALSE	FALSE	FALSE	FALSE	FALSE	FALSE	FALSE	FALSE	FALSE	FALSE	FALSE	FALSE	FALSE	FALSE	FALSE	FALSE	FALSE	FALSE
TCGA-24-1428-01A	TCGA-24-1428-01A-01D-A75E-36	TCGA-24-1428	Tumor	OV	TRUE	FALSE	TRUE					17.2303	4.18827	-27.9743	3.16605	3.68582	2.2283	-8.21258	1.27799	FALSE	0.0982467	I195N (driver)	FALSE	TRUE	FALSE	FALSE	FALSE	FALSE	FALSE	FALSE	FALSE	FALSE	FALSE	TRUE	FALSE	FALSE	FALSE	FALSE	FALSE	FALSE	FALSE	FALSE	FALSE	FALSE	FALSE	FALSE	FALSE	FALSE	FALSE
TCGA-24-1430-01A	TCGA-24-1430-01A-01D-A75E-36	TCGA-24-1430	Tumor	OV	TRUE	FALSE	TRUE					61.281	5.96072	13.4421	4.87893	15.8746	4.07678	3.28279	3.07108	FALSE	0.103972	no alteration	FALSE	FALSE	FALSE	FALSE	FALSE	FALSE	FALSE	FALSE	FALSE	FALSE	TRUE	FALSE	FALSE	FALSE	FALSE	FALSE	FALSE	FALSE	FALSE	FALSE	FALSE	FALSE	FALSE	FALSE	FALSE	FALSE	FALSE
TCGA-24-1431-01A	TCGA-24-1431-01A-01D-A75E-36	TCGA-24-1431	Tumor	OV	TRUE	FALSE	TRUE					35.7777	5.20076	-3.97827	4.30175	11.6758	3.664	1.21156	2.82823	FALSE	0.0864046	Q192* (driver)	FALSE	TRUE	FALSE	FALSE	FALSE	FALSE	FALSE	FALSE	FALSE	FALSE	FALSE	FALSE	FALSE	FALSE	FALSE	FALSE	FALSE	FALSE	FALSE	FALSE	FALSE	FALSE	FALSE	FALSE	FALSE	FALSE	FALSE
TCGA-24-1434-01A	TCGA-24-1434-01A-01D-A75E-36	TCGA-24-1434	Tumor	OV	TRUE	TRUE	TRUE	11	3.58496	-5.32631	1.7804	85.0523	6.42714	53.2223	5.70736	17.8859	4.23924	9.50784	3.57009	FALSE	0.0691786	N345Mfs*25 (driver)	FALSE	TRUE	FALSE	FALSE	FALSE	FALSE	FALSE	FALSE	FALSE	FALSE	FALSE	FALSE	FALSE	FALSE	FALSE	FALSE	FALSE	FALSE	FALSE	FALSE	FALSE	FALSE	FALSE	FALSE	FALSE	FALSE	FALSE
TCGA-24-1435-01A	TCGA-24-1435-01A-01D-A75U-36	TCGA-24-1435	Tumor	OV	TRUE	TRUE	TRUE	0	0	-16.1895	-1.76499	25.7663	4.74235	-8.25989	3.97291	3.5317	2.18005	-5.42441	1.46473	FALSE	0.0739518	V216M (driver)	FALSE	TRUE	FALSE	FALSE	FALSE	FALSE	FALSE	FALSE	FALSE	FALSE	FALSE	FALSE	TRUE	FALSE	FALSE	FALSE	FALSE	FALSE	FALSE	FALSE	FALSE	FALSE	TRUE	FALSE	FALSE	FALSE	FALSE
TCGA-24-1436-01A	TCGA-24-1436-01A-01D-A75U-36	TCGA-24-1436	Tumor	OV	FALSE	TRUE	FALSE	3	2	-11.537	0.40463									FALSE		X331_splice (driver)	FALSE	TRUE	FALSE	FALSE	FALSE	FALSE	FALSE	FALSE	FALSE	FALSE	FALSE	FALSE	FALSE	FALSE	FALSE	FALSE	FALSE	FALSE	FALSE	FALSE	TRUE	FALSE	FALSE	TRUE	FALSE	FALSE	TRUE
TCGA-24-1464-01A	TCGA-24-1464-01A-01D-A75E-36	TCGA-24-1464	Tumor	OV	TRUE	TRUE	TRUE	0	0	-28.2109	-3.24337	35.3102	5.1823	-18.899	3.95646	4.38685	2.42944	-9.88167	1.28983	FALSE	0.117817	N239S (driver)	FALSE	TRUE	FALSE	FALSE	FALSE	FALSE	FALSE	FALSE	FALSE	FALSE	FALSE	FALSE	FALSE	FALSE	FALSE	FALSE	FALSE	FALSE	FALSE	FALSE	FALSE	FALSE	FALSE	FALSE	FALSE	FALSE	TRUE
TCGA-24-1466-01A	TCGA-24-1466-01A-01D-A312-08	TCGA-24-1466	Tumor	OV	FALSE	FALSE	TRUE													FALSE		R249G (driver)	FALSE	TRUE	FALSE	FALSE	FALSE	FALSE	FALSE	FALSE	FALSE	FALSE	FALSE	TRUE	FALSE	FALSE	FALSE	FALSE	FALSE	FALSE	FALSE	FALSE	FALSE	FALSE	FALSE	FALSE	FALSE	FALSE	FALSE
TCGA-24-1467-01A	TCGA-24-1467-01A-01D-A75U-36	TCGA-24-1467	Tumor	OV	TRUE	TRUE	TRUE	0	0	-22.9607	-2.8514	34.7383	5.1594	-23.6354	3.83938	7.04025	3.00724	-8.32441	1.78008	FALSE	0.126868	R175H (driver)	FALSE	TRUE	FALSE	FALSE	FALSE	FALSE	FALSE	FALSE	FALSE	FALSE	FALSE	FALSE	FALSE	FALSE	FALSE	FALSE	FALSE	FALSE	FALSE	FALSE	FALSE	FALSE	FALSE	FALSE	FALSE	FALSE	TRUE
TCGA-24-1469-01A	TCGA-24-1469-01A-01D-A75E-36	TCGA-24-1469	Tumor	OV	TRUE	TRUE	TRUE	155	7.2854	132.918	4.52956	311.556	8.28797	258.974	7.09892	69.4911	6.13937	55.6509	5.03396	FALSE	0.114281	I195T (driver)	FALSE	TRUE	FALSE	FALSE	FALSE	FALSE	FALSE	FALSE	FALSE	TRUE	FALSE	FALSE	TRUE	TRUE	FALSE	FALSE	TRUE	FALSE	FALSE	FALSE	FALSE	FALSE	FALSE	FALSE	FALSE	FALSE	FALSE
TCGA-24-1470-01A	TCGA-24-1470-01A-01D-A75E-36	TCGA-24-1470	Tumor	OV	TRUE	FALSE	TRUE					74.9172	6.24635	11.4785	4.8118	21.2168	4.47358	4.51903	3.13994	FALSE	0.137876	S261Vfs*84 (driver)	FALSE	TRUE	FALSE	FALSE	FALSE	FALSE	FALSE	FALSE	FALSE	FALSE	FALSE	TRUE	FALSE	TRUE	TRUE	FALSE	FALSE	FALSE	FALSE	FALSE	FALSE	FALSE	FALSE	FALSE	FALSE	FALSE	TRUE
TCGA-24-1471-01A	TCGA-24-1471-01A-01D-A75E-36	TCGA-24-1471	Tumor	OV	TRUE	FALSE	TRUE					24.5667	4.67619	-15.9199	3.76066	6.18742	2.84547	-4.46913	1.99434	FALSE	0.0879925	E271* (driver)	FALSE	TRUE	FALSE	FALSE	FALSE	FALSE	FALSE	FALSE	FALSE	FALSE	FALSE	FALSE	FALSE	FALSE	FALSE	FALSE	FALSE	FALSE	TRUE	FALSE	FALSE	FALSE	FALSE	FALSE	FALSE	FALSE	FALSE
TCGA-24-1474-01A	TCGA-24-1474-01A-01D-A75E-36	TCGA-24-1474	Tumor	OV	TRUE	TRUE	TRUE	7	3	-7.21728	1.32013	170.304	7.42042	129.661	6.50135	41.4782	5.40865	30.7804	4.55423	FALSE	0.0883328	Q192* (driver), AMP, TP53-SLC6A4 fusion	FALSE	TRUE	TRUE	FALSE	FALSE	FALSE	FALSE	FALSE	FALSE	FALSE	FALSE	FALSE	TRUE	FALSE	FALSE	FALSE	FALSE	FALSE	FALSE	FALSE	FALSE	FALSE	FALSE	FALSE	FALSE	FALSE	FALSE
TCGA-24-1544-01A	TCGA-24-1544-01A-01D-A75U-36	TCGA-24-1544	Tumor	OV	TRUE	TRUE	TRUE	19	4.32193	3.83097	2.63404	79.5507	6.33182	47.9708	5.6177	13.5668	3.86461	5.25462	3.20072	FALSE	0.0686348	no alteration	FALSE	FALSE	FALSE	FALSE	FALSE	FALSE	FALSE	FALSE	FALSE	FALSE	FALSE	FALSE	FALSE	FALSE	FALSE	FALSE	FALSE	FALSE	FALSE	FALSE	FALSE	FALSE	FALSE	FALSE	FALSE	FALSE	FALSE
TCGA-24-1546-01A	TCGA-24-1546-01A-01D-A75E-36	TCGA-24-1546	Tumor	OV	TRUE	FALSE	TRUE					30.2177	4.96429	-16.8138	3.90076	9.5672	3.40152	-2.81204	2.4128	FALSE	0.102217	no alteration	TRUE	FALSE	FALSE	FALSE	FALSE	FALSE	FALSE	FALSE	FALSE	FALSE	FALSE	FALSE	FALSE	TRUE	FALSE	FALSE	FALSE	FALSE	FALSE	FALSE	FALSE	FALSE	FALSE	FALSE	FALSE	FALSE	FALSE
TCGA-24-1548-01A	TCGA-24-1548-01A-01D-A324-10	TCGA-24-1548	Tumor	OV	FALSE	FALSE	TRUE													FALSE		no alteration	FALSE	FALSE	FALSE	FALSE	FALSE	FALSE	FALSE	FALSE	FALSE	FALSE	FALSE	FALSE	FALSE	FALSE	FALSE	FALSE	FALSE	TRUE	FALSE	TRUE	FALSE	TRUE	FALSE	FALSE	FALSE	FALSE	FALSE
TCGA-24-1549-01A		TCGA-24-1549	Tumor	OV	TRUE	FALSE	TRUE					89.7091	6.50318	52.5642	5.66321	25.0429	4.70282	15.266	3.92194	FALSE	0.0807298	no alteration	FALSE	FALSE	FALSE	FALSE	FALSE	FALSE	FALSE	FALSE	FALSE	FALSE	FALSE	TRUE	FALSE	FALSE	FALSE	FALSE	FALSE	FALSE	FALSE	FALSE	FALSE	FALSE	FALSE	FALSE	FALSE	FALSE	TRUE
TCGA-24-1550-01A	TCGA-24-1550-01A-01D-A75E-36	TCGA-24-1550	Tumor	OV	TRUE	FALSE	TRUE					83.1042	6.39411	47.6872	5.59321	26.4139	4.77684	17.0917	4.03228	FALSE	0.0769745	E51* (driver)	FALSE	TRUE	FALSE	FALSE	FALSE	FALSE	FALSE	FALSE	FALSE	FALSE	FALSE	TRUE	FALSE	FALSE	FALSE	TRUE	TRUE	FALSE	FALSE	FALSE	FALSE	FALSE	FALSE	FALSE	FALSE	FALSE	FALSE
TCGA-24-1551-01A	TCGA-24-1551-01A-01D-A75E-36	TCGA-24-1551	Tumor	OV	TRUE	TRUE	TRUE	3	2	0.402104	0.561963	58.9385	5.90541	16.1831	4.93857	16.8922	4.16126	5.63843	3.26243	FALSE	0.0929236	R248W (driver)	FALSE	TRUE	FALSE	FALSE	FALSE	FALSE	FALSE	FALSE	FALSE	FALSE	FALSE	TRUE	TRUE	FALSE	FALSE	FALSE	FALSE	FALSE	FALSE	FALSE	FALSE	FALSE	FALSE	FALSE	FALSE	FALSE	FALSE
TCGA-24-1552-01A	TCGA-24-1552-01A-01D-A324-10	TCGA-24-1552	Tumor	OV	TRUE	FALSE	TRUE					23.0826	4.58992	-8.24245	3.88156	5.69137	2.7423	-2.55376	2.08377	FALSE	0.0680811	P278H (driver)	FALSE	TRUE	FALSE	FALSE	FALSE	FALSE	FALSE	FALSE	FALSE	FALSE	FALSE	FALSE	FALSE	FALSE	FALSE	FALSE	FALSE	FALSE	FALSE	FALSE	FALSE	FALSE	FALSE	FALSE	FALSE	FALSE	FALSE
TCGA-24-1553-01A	TCGA-24-1553-01A-01D-A75E-36	TCGA-24-1553	Tumor	OV	TRUE	TRUE	TRUE	2	1.58496	-11.6208	-0.00120899	37.1676	5.25428	2.24153	4.46449	9.07371	3.33252	-0.119242	2.59829	FALSE	0.0759074	no alteration	FALSE	FALSE	FALSE	FALSE	FALSE	FALSE	FALSE	FALSE	FALSE	FALSE	FALSE	FALSE	FALSE	FALSE	FALSE	FALSE	FALSE	FALSE	FALSE	FALSE	FALSE	FALSE	FALSE	FALSE	FALSE	FALSE	FALSE
TCGA-24-1557-01A	TCGA-24-1557-01A-01D-A75E-36	TCGA-24-1557	Tumor	OV	TRUE	TRUE	TRUE	3	2	-15.7537	0.106632	125.399	6.98184	86.5596	6.10355	32.963	5.08589	22.7399	4.26938	FALSE	0.0844133	no alteration	FALSE	FALSE	FALSE	FALSE	FALSE	TRUE	FALSE	FALSE	FALSE	FALSE	FALSE	TRUE	FALSE	FALSE	FALSE	FALSE	FALSE	FALSE	FALSE	TRUE	FALSE	FALSE	TRUE	FALSE	FALSE	TRUE	FALSE
TCGA-24-1558-01A	TCGA-24-1558-01A-01D-A75E-36	TCGA-24-1558	Tumor	OV	TRUE	FALSE	TRUE					106.219	6.74442	61.4923	5.733	32.0344	5.0459	20.2617	4.10562	FALSE	0.0972088	no alteration	FALSE	FALSE	FALSE	FALSE	FALSE	FALSE	FALSE	FALSE	FALSE	FALSE	FALSE	FALSE	FALSE	FALSE	FALSE	FALSE	FALSE	FALSE	FALSE	FALSE	FALSE	FALSE	FALSE	FALSE	FALSE	FALSE	FALSE
TCGA-24-1560-01A	TCGA-24-1560-01A-01D-A75E-36	TCGA-24-1560	Tumor	OV	TRUE	FALSE	TRUE					186.694	7.55224	146.825	6.65068	48.9489	5.64238	38.4551	4.80424	FALSE	0.0866493	no alteration	FALSE	FALSE	FALSE	FALSE	FALSE	FALSE	FALSE	FALSE	FALSE	FALSE	FALSE	FALSE	FALSE	FALSE	FALSE	FALSE	FALSE	FALSE	FALSE	FALSE	FALSE	FALSE	FALSE	FALSE	FALSE	FALSE	FALSE
TCGA-24-1562-01A	TCGA-24-1562-01A-01D-A312-08	TCGA-24-1562	Tumor	OV	TRUE	FALSE	TRUE					67.7453	6.10319	28.9443	5.22577	16.674	4.14356	6.46111	3.32786	FALSE	0.0843291	X33_splice (driver)	FALSE	TRUE	FALSE	FALSE	FALSE	FALSE	FALSE	FALSE	FALSE	FALSE	FALSE	TRUE	FALSE	FALSE	FALSE	FALSE	FALSE	FALSE	FALSE	FALSE	FALSE	FALSE	FALSE	TRUE	FALSE	FALSE	TRUE
TCGA-24-1563-01A	TCGA-24-1563-01A-01D-A75E-36	TCGA-24-1563	Tumor	OV	TRUE	FALSE	TRUE					39.3635	5.33498	-0.0918239	4.44277	6.90251	2.98231	-3.48259	2.15286	FALSE	0.0857512	no alteration	FALSE	FALSE	FALSE	FALSE	FALSE	FALSE	FALSE	FALSE	FALSE	FALSE	FALSE	FALSE	FALSE	FALSE	FALSE	FALSE	FALSE	FALSE	FALSE	FALSE	FALSE	FALSE	FALSE	FALSE	FALSE	FALSE	FALSE
TCGA-24-1565-01A	TCGA-24-1565-01A-01D-A75E-36	TCGA-24-1565	Tumor	OV	TRUE	FALSE	TRUE					72.5952	6.20154	28.5204	5.20487	15.4936	4.04384	3.89262	3.11727	FALSE	0.0957911	no alteration	FALSE	FALSE	FALSE	FALSE	FALSE	FALSE	FALSE	FALSE	FALSE	FALSE	FALSE	FALSE	FALSE	FALSE	FALSE	FALSE	FALSE	FALSE	FALSE	TRUE	FALSE	FALSE	FALSE	FALSE	FALSE	FALSE	FALSE
TCGA-24-1567-01A	TCGA-24-1567-01A-01D-A75E-36	TCGA-24-1567	Tumor	OV	TRUE	FALSE	TRUE					171.565	7.431	131.879	6.53356	34.6977	5.15776	24.2517	4.32345	FALSE	0.0862535	no alteration	FALSE	FALSE	FALSE	FALSE	FALSE	TRUE	FALSE	FALSE	FALSE	FALSE	FALSE	FALSE	FALSE	FALSE	FALSE	TRUE	FALSE	FALSE	FALSE	FALSE	FALSE	TRUE	FALSE	FALSE	FALSE	FALSE	FALSE
TCGA-24-1603-01A	TCGA-24-1603-01A-01D-A75E-36	TCGA-24-1603	Tumor	OV	FALSE	TRUE	FALSE	3	2	-11.4162	0.321496									FALSE		P316Sfs*21 (driver)	FALSE	TRUE	FALSE	FALSE	FALSE	FALSE	FALSE	FALSE	FALSE	FALSE	FALSE	FALSE	FALSE	FALSE	FALSE	FALSE	FALSE	FALSE	FALSE	FALSE	FALSE	FALSE	FALSE	FALSE	FALSE	FALSE	TRUE
TCGA-24-1604-01A	TCGA-24-1604-01A-01D-A75E-36	TCGA-24-1604	Tumor	OV	TRUE	TRUE	TRUE	1	1	-15.4404	-0.989696	86.0626	6.44398	44.938	5.51402	24.7017	4.68379	13.8772	3.81925	FALSE	0.0893791	no alteration	FALSE	FALSE	FALSE	FALSE	FALSE	FALSE	FALSE	FALSE	FALSE	FALSE	FALSE	FALSE	FALSE	FALSE	FALSE	FALSE	FALSE	FALSE	FALSE	FALSE	FALSE	FALSE	FALSE	FALSE	FALSE	FALSE	FALSE
TCGA-24-1614-01A	TCGA-24-1614-01A-01D-A75E-36	TCGA-24-1614	Tumor	OV	FALSE	TRUE	TRUE	0	0	-21.9004	-2.43333									FALSE		no alteration	FALSE	FALSE	FALSE	FALSE	FALSE	FALSE	FALSE	FALSE	FALSE	FALSE	FALSE	FALSE	FALSE	FALSE	FALSE	FALSE	FALSE	FALSE	FALSE	FALSE	FALSE	FALSE	FALSE	FALSE	FALSE	FALSE	FALSE
TCGA-24-1616-01A	TCGA-24-1616-01A-01D-A75E-36	TCGA-24-1616	Tumor	OV	TRUE	TRUE	TRUE	5	2.58496	-18.5295	0.17765	78.5258	6.31335	51.5393	5.7031	26.3092	4.77131	19.206	4.20399	FALSE	0.0586519	Y236C (driver)	FALSE	TRUE	FALSE	FALSE	FALSE	FALSE	FALSE	FALSE	FALSE	FALSE	FALSE	FALSE	FALSE	FALSE	FALSE	FALSE	FALSE	FALSE	FALSE	FALSE	FALSE	FALSE	FALSE	FALSE	TRUE	FALSE	FALSE
TCGA-24-1842-01A	TCGA-24-1842-01A-01D-A75E-36	TCGA-24-1842	Tumor	OV	TRUE	TRUE	TRUE	5	2.58496	-16.2978	0.00371652	76.0255	6.26726	36.165	5.36589	23.8046	4.63254	13.3129	3.79457	FALSE	0.0866318	E258K (driver)	TRUE	TRUE	FALSE	FALSE	FALSE	TRUE	FALSE	FALSE	FALSE	FALSE	FALSE	TRUE	TRUE	FALSE	FALSE	FALSE	FALSE	TRUE	FALSE	FALSE	FALSE	FALSE	FALSE	FALSE	FALSE	FALSE	FALSE
TCGA-24-1843-01A	TCGA-24-1843-01A-01D-A75E-36	TCGA-24-1843	Tumor	OV	TRUE	FALSE	TRUE					71.3246	6.17641	32.9625	5.30892	24.0048	4.64413	13.9075	3.83767	FALSE	0.0833752	E349* (driver)	FALSE	TRUE	FALSE	FALSE	FALSE	FALSE	FALSE	FALSE	FALSE	FALSE	FALSE	FALSE	FALSE	FALSE	FALSE	FALSE	FALSE	FALSE	FALSE	FALSE	FALSE	FALSE	FALSE	FALSE	FALSE	FALSE	FALSE
TCGA-24-1844-01A	TCGA-24-1844-01A-01D-A75E-36	TCGA-24-1844	Tumor	OV	TRUE	TRUE	TRUE	7	3	-6.48475	1.43897	49.4941	5.65804	4.28824	4.63579	8.27194	3.21287	-3.62678	2.26253	FALSE	0.0982493	C176S (driver)	FALSE	TRUE	FALSE	FALSE	FALSE	FALSE	FALSE	FALSE	FALSE	FALSE	FALSE	FALSE	FALSE	FALSE	FALSE	FALSE	FALSE	FALSE	FALSE	FALSE	FALSE	FALSE	FALSE	FALSE	FALSE	FALSE	FALSE
TCGA-24-1845-01A		TCGA-24-1845	Tumor	OV	TRUE	FALSE	TRUE					16.7276	4.14792	-27.9595	3.1374	2.70713	1.8903	-9.05504	0.950869	FALSE	0.0971218	W53* (driver)	FALSE	TRUE	TRUE	FALSE	FALSE	FALSE	FALSE	FALSE	FALSE	FALSE	FALSE	TRUE	FALSE	FALSE	FALSE	FALSE	FALSE	TRUE	FALSE	TRUE	FALSE	FALSE	FALSE	TRUE	FALSE	FALSE	FALSE
TCGA-24-1846-01A		TCGA-24-1846	Tumor	OV	TRUE	FALSE	TRUE					68.5064	6.11907	9.61135	4.78727	15.5018	4.04455	-7.52893e-05	2.80643	FALSE	0.128001	S149Ffs*32 (driver)	FALSE	TRUE	FALSE	FALSE	FALSE	FALSE	FALSE	FALSE	FALSE	FALSE	FALSE	FALSE	FALSE	FALSE	FALSE	FALSE	FALSE	TRUE	FALSE	FALSE	FALSE	FALSE	FALSE	FALSE	FALSE	FALSE	FALSE
TCGA-24-1847-01A	TCGA-24-1847-01A-01D-A75U-36	TCGA-24-1847	Tumor	OV	TRUE	TRUE	TRUE	1	1	-21.9798	-1.74215	46.7486	5.57739	7.08119	4.68038	16.5997	4.13748	6.15876	3.30357	FALSE	0.0862121	D281V (driver)	FALSE	TRUE	FALSE	FALSE	FALSE	FALSE	FALSE	FALSE	FALSE	FALSE	FALSE	FALSE	FALSE	FALSE	FALSE	FALSE	TRUE	FALSE	FALSE	FALSE	FALSE	FALSE	FALSE	FALSE	FALSE	FALSE	TRUE
TCGA-24-1849-01A	TCGA-24-1849-01A-01D-A75F-36	TCGA-24-1849	Tumor	OV	FALSE	TRUE	FALSE	0	0	-17.3975	-1.88362									FALSE		X33_splice (driver)	FALSE	TRUE	FALSE	FALSE	FALSE	FALSE	TRUE	FALSE	TRUE	FALSE	FALSE	FALSE	FALSE	FALSE	FALSE	FALSE	FALSE	FALSE	FALSE	FALSE	FALSE	FALSE	FALSE	FALSE	FALSE	FALSE	FALSE
TCGA-24-1850-01A	TCGA-24-1850-01A-01D-A75F-36	TCGA-24-1850	Tumor	OV	TRUE	FALSE	TRUE					122.752	6.95131	81.4411	6.01714	23.3125	4.60363	12.439	3.73517	FALSE	0.0897841	W146* (driver)	TRUE	TRUE	FALSE	FALSE	FALSE	FALSE	FALSE	FALSE	FALSE	FALSE	FALSE	FALSE	FALSE	FALSE	FALSE	FALSE	FALSE	FALSE	FALSE	FALSE	FALSE	FALSE	FALSE	FALSE	FALSE	FALSE	FALSE
TCGA-24-1852-01A	TCGA-24-1852-01A-01D-A75F-36	TCGA-24-1852	Tumor	OV	FALSE	TRUE	FALSE	4	2.32193	-13.4095	0.381725									FALSE		no alteration	FALSE	FALSE	FALSE	FALSE	FALSE	FALSE	FALSE	FALSE	FALSE	FALSE	FALSE	FALSE	FALSE	FALSE	FALSE	FALSE	FALSE	FALSE	FALSE	FALSE	FALSE	FALSE	FALSE	FALSE	FALSE	FALSE	FALSE
TCGA-24-1920-01A	TCGA-24-1920-01A-01D-A75F-36	TCGA-24-1920	Tumor	OV	FALSE	TRUE	FALSE	21	4.45943	5.26995	2.7658									FALSE		no alteration	FALSE	FALSE	FALSE	FALSE	FALSE	FALSE	FALSE	FALSE	FALSE	FALSE	FALSE	TRUE	FALSE	FALSE	FALSE	FALSE	FALSE	TRUE	FALSE	FALSE	FALSE	FALSE	TRUE	FALSE	FALSE	FALSE	FALSE
TCGA-24-1923-01A	TCGA-24-1923-01A-01D-A75F-36	TCGA-24-1923	Tumor	OV	TRUE	FALSE	TRUE					96.4994	6.60732	27.8895	5.05583	19.4444	4.35363	1.38547	2.91128	FALSE	0.149115	no alteration	FALSE	FALSE	FALSE	FALSE	FALSE	FALSE	FALSE	FALSE	FALSE	FALSE	FALSE	FALSE	FALSE	FALSE	FALSE	FALSE	FALSE	FALSE	FALSE	FALSE	FALSE	FALSE	FALSE	FALSE	FALSE	FALSE	FALSE
TCGA-24-1924-01A	TCGA-24-1924-01A-01D-A75F-36	TCGA-24-1924	Tumor	OV	TRUE	TRUE	TRUE	9	3.32193	-1.78948	1.8921	32.0918	5.0484	-7.81913	4.14589	6.57814	2.92184	-3.92689	2.08281	FALSE	0.0867414	no alteration	TRUE	FALSE	FALSE	FALSE	FALSE	FALSE	FALSE	FALSE	FALSE	FALSE	FALSE	FALSE	FALSE	FALSE	FALSE	FALSE	FALSE	TRUE	FALSE	TRUE	FALSE	FALSE	FALSE	FALSE	FALSE	FALSE	FALSE
TCGA-24-1928-01A	TCGA-24-1928-01A-01D-A744-36	TCGA-24-1928	Tumor	OV	TRUE	FALSE	TRUE					34.4026	5.14579	-10.374	4.13324	8.41909	3.23559	-3.36666	2.29427	FALSE	0.0973165	no alteration	FALSE	FALSE	FALSE	FALSE	FALSE	FALSE	FALSE	FALSE	FALSE	FALSE	FALSE	FALSE	FALSE	FALSE	FALSE	FALSE	FALSE	FALSE	TRUE	FALSE	FALSE	FALSE	FALSE	FALSE	FALSE	FALSE	FALSE
TCGA-24-1930-01A		TCGA-24-1930	Tumor	OV	TRUE	FALSE	TRUE					37.4503	5.26492	-1.51648	4.38376	5.95861	2.7988	-4.29792	1.97962	FALSE	0.0846895	no alteration	FALSE	FALSE	FALSE	FALSE	TRUE	FALSE	FALSE	FALSE	FALSE	FALSE	FALSE	TRUE	FALSE	FALSE	FALSE	FALSE	FALSE	FALSE	FALSE	FALSE	FALSE	FALSE	FALSE	FALSE	FALSE	FALSE	FALSE
TCGA-24-2019-01A	TCGA-24-2019-01A-02D-A75F-36	TCGA-24-2019	Tumor	OV	FALSE	TRUE	FALSE	14	3.90689	-11.3228	0.887905									FALSE		I232N (driver)	FALSE	TRUE	FALSE	FALSE	FALSE	FALSE	FALSE	FALSE	FALSE	FALSE	FALSE	FALSE	FALSE	FALSE	FALSE	FALSE	FALSE	FALSE	FALSE	FALSE	FALSE	FALSE	FALSE	FALSE	FALSE	FALSE	FALSE
TCGA-24-2020-01A		TCGA-24-2020	Tumor	OV	TRUE	FALSE	TRUE					122.658	6.95021	70.9116	5.78006	27.5528	4.83556	13.9325	3.74772	FALSE	0.112464	no alteration	FALSE	FALSE	FALSE	FALSE	FALSE	FALSE	FALSE	FALSE	FALSE	FALSE	FALSE	TRUE	FALSE	FALSE	FALSE	FALSE	FALSE	FALSE	FALSE	FALSE	FALSE	FALSE	FALSE	FALSE	FALSE	FALSE	FALSE
TCGA-24-2023-01A		TCGA-24-2023	Tumor	OV	TRUE	FALSE	TRUE					43.4852	5.47525	3.46841	4.57035	21.5986	4.49816	11.0657	3.6569	FALSE	0.0869716	no alteration	FALSE	FALSE	FALSE	FALSE	FALSE	FALSE	FALSE	FALSE	TRUE	FALSE	FALSE	TRUE	FALSE	FALSE	FALSE	FALSE	FALSE	FALSE	FALSE	FALSE	FALSE	FALSE	TRUE	FALSE	FALSE	FALSE	TRUE
TCGA-24-2024-01A	TCGA-24-2024-01A-02D-A324-10	TCGA-24-2024	Tumor	OV	TRUE	FALSE	TRUE					195.715	7.61996	150.834	6.60506	55.6299	5.82349	43.8167	4.87998	FALSE	0.0975432	V272M (driver)	FALSE	TRUE	FALSE	FALSE	FALSE	FALSE	FALSE	FALSE	FALSE	FALSE	FALSE	FALSE	FALSE	FALSE	FALSE	FALSE	FALSE	FALSE	FALSE	FALSE	TRUE	FALSE	TRUE	FALSE	FALSE	FALSE	FALSE
TCGA-24-2026-01A	TCGA-24-2026-01A-01D-A75F-36	TCGA-24-2026	Tumor	OV	TRUE	FALSE	TRUE					159.591	7.32724	115.915	6.33961	30.0957	4.95865	18.5999	4.04048	FALSE	0.0949229	no alteration	TRUE	FALSE	FALSE	FALSE	FALSE	FALSE	FALSE	FALSE	FALSE	FALSE	FALSE	FALSE	FALSE	FALSE	FALSE	FALSE	FALSE	FALSE	TRUE	FALSE	FALSE	FALSE	TRUE	FALSE	FALSE	FALSE	FALSE
TCGA-24-2027-01A	TCGA-24-2027-01A-01D-A75F-36	TCGA-24-2027	Tumor	OV	TRUE	TRUE	TRUE	20	4.39232	4.26108	2.55989	194.294	7.6095	144.677	6.48752	50.1772	5.67743	37.1176	4.63437	FALSE	0.107835	no alteration	FALSE	FALSE	FALSE	FALSE	FALSE	FALSE	FALSE	FALSE	FALSE	FALSE	FALSE	FALSE	FALSE	FALSE	FALSE	FALSE	FALSE	FALSE	FALSE	FALSE	FALSE	FALSE	FALSE	FALSE	FALSE	FALSE	FALSE
TCGA-24-2029-01A	TCGA-24-2029-01A-01D-A744-36	TCGA-24-2029	Tumor	OV	FALSE	TRUE	FALSE	0	0	-13.9978	-1.68919									FALSE		no alteration	FALSE	FALSE	FALSE	FALSE	FALSE	FALSE	FALSE	FALSE	FALSE	FALSE	FALSE	FALSE	FALSE	FALSE	FALSE	FALSE	FALSE	FALSE	FALSE	FALSE	FALSE	FALSE	FALSE	FALSE	FALSE	FALSE	TRUE
TCGA-24-2030-01A	TCGA-24-2030-01A-01D-A75F-36	TCGA-24-2030	Tumor	OV	FALSE	TRUE	FALSE	27	4.80735	10.9363	3.06561									FALSE		X187_splice (driver)	FALSE	TRUE	FALSE	FALSE	FALSE	FALSE	FALSE	FALSE	FALSE	FALSE	FALSE	FALSE	FALSE	FALSE	FALSE	FALSE	FALSE	FALSE	FALSE	TRUE	FALSE	FALSE	FALSE	FALSE	FALSE	FALSE	FALSE
TCGA-24-2033-01A	TCGA-24-2033-01A-01D-A75F-36	TCGA-24-2033	Tumor	OV	TRUE	FALSE	TRUE					78.6634	6.31585	33.5611	5.29594	15.1993	4.01786	3.3278	3.06969	FALSE	0.0980243	G266E (driver)	FALSE	TRUE	FALSE	FALSE	FALSE	FALSE	FALSE	FALSE	FALSE	FALSE	FALSE	FALSE	FALSE	TRUE	FALSE	FALSE	FALSE	FALSE	FALSE	FALSE	FALSE	FALSE	FALSE	FALSE	FALSE	FALSE	FALSE
TCGA-24-2035-01A	TCGA-24-2035-01A-01D-A75F-36	TCGA-24-2035	Tumor	OV	TRUE	TRUE	TRUE	5	2.58496	-14.3291	0.610252	104.548	6.72176	57.786	5.66431	20.1815	4.40474	7.87315	3.42167	FALSE	0.101632	Q317Afs*19 (driver)	FALSE	TRUE	FALSE	FALSE	FALSE	FALSE	FALSE	FALSE	FALSE	FALSE	FALSE	FALSE	TRUE	FALSE	FALSE	FALSE	FALSE	TRUE	FALSE	FALSE	TRUE	FALSE	FALSE	FALSE	FALSE	FALSE	FALSE
TCGA-24-2036-01A		TCGA-24-2036	Tumor	OV	TRUE	FALSE	TRUE					75.7941	6.26292	11.1177	4.80038	16.5982	4.13735	-0.425403	2.77769	FALSE	0.140566
TCGA-24-2038-01A	TCGA-24-2038-01A-01D-A75F-36	TCGA-24-2038	Tumor	OV	TRUE	TRUE	TRUE	0	0	-15.1362	-1.73839	17.5115	4.21035	-25.7552	3.23195	1.94389	1.55772	-9.44441	0.648149	FALSE	0.0940347	no alteration	FALSE	FALSE	FALSE	FALSE	FALSE	FALSE	FALSE	FALSE	FALSE	FALSE	FALSE	FALSE	FALSE	FALSE	FALSE	FALSE	FALSE	FALSE	FALSE	FALSE	FALSE	TRUE	FALSE	FALSE	FALSE	FALSE	FALSE
TCGA-24-2254-01A		TCGA-24-2254	Tumor	OV	TRUE	FALSE	TRUE					51.0011	5.70047	-15.8345	4.1891	10.3683	3.50694	-7.22365	2.10189	FALSE	0.145259	S241F (driver)	FALSE	TRUE	FALSE	FALSE	FALSE	FALSE	FALSE	FALSE	FALSE	FALSE	FALSE	FALSE	FALSE	FALSE	FALSE	FALSE	FALSE	FALSE	FALSE	FALSE	FALSE	FALSE	TRUE	FALSE	FALSE	FALSE	FALSE
TCGA-24-2261-01A		TCGA-24-2261	Tumor	OV	TRUE	FALSE	TRUE					271.202	8.08853	217.039	6.86374	67.4646	6.09729	53.2083	4.95865	FALSE	0.117716	Y163C (driver)	FALSE	TRUE	FALSE	FALSE	FALSE	FALSE	FALSE	FALSE	FALSE	FALSE	FALSE	FALSE	FALSE	FALSE	FALSE	FALSE	FALSE	FALSE	FALSE	FALSE	FALSE	FALSE	FALSE	FALSE	FALSE	FALSE	FALSE
TCGA-24-2262-01A		TCGA-24-2262	Tumor	OV	FALSE	FALSE	TRUE													FALSE		K132N (driver)	FALSE	TRUE	FALSE	TRUE	FALSE	FALSE	FALSE	FALSE	TRUE	FALSE	FALSE	TRUE	FALSE	FALSE	FALSE	TRUE	FALSE	FALSE	FALSE	TRUE	FALSE	FALSE	FALSE	FALSE	FALSE	FALSE	FALSE
TCGA-24-2267-01A		TCGA-24-2267	Tumor	OV	TRUE	FALSE	TRUE					52.1815	5.73285	-2.53895	4.49545	11.2681	3.61684	-3.135	2.46647	FALSE	0.118928	T284Qfs*61 (driver)	FALSE	TRUE	FALSE	FALSE	FALSE	FALSE	FALSE	FALSE	FALSE	FALSE	FALSE	TRUE	FALSE	FALSE	FALSE	FALSE	FALSE	TRUE	FALSE	TRUE	FALSE	FALSE	FALSE	FALSE	FALSE	FALSE	FALSE
TCGA-24-2271-01A	TCGA-24-2271-01A-01D-A75F-36	TCGA-24-2271	Tumor	OV	TRUE	TRUE	TRUE	0	0	-16.6631	-1.98929	75.748	6.26206	15.538	4.90052	23.0382	4.58726	7.1902	3.32149	FALSE	0.130859	K321* (driver)	FALSE	TRUE	FALSE	FALSE	FALSE	FALSE	FALSE	FALSE	FALSE	FALSE	FALSE	FALSE	FALSE	FALSE	FALSE	FALSE	FALSE	FALSE	FALSE	FALSE	FALSE	FALSE	FALSE	FALSE	FALSE	FALSE	TRUE
TCGA-24-2280-01A		TCGA-24-2280	Tumor	OV	TRUE	FALSE	TRUE					74.491	6.23823	6.35135	4.69738	16.4056	4.12148	-1.52958	2.68901	FALSE	0.148093	Q192* (driver)	FALSE	TRUE	FALSE	FALSE	FALSE	FALSE	FALSE	FALSE	FALSE	FALSE	FALSE	FALSE	FALSE	FALSE	FALSE	TRUE	FALSE	TRUE	FALSE	FALSE	FALSE	FALSE	FALSE	FALSE	FALSE	FALSE	FALSE
TCGA-24-2281-01A	TCGA-24-2281-01A-01D-A75F-36	TCGA-24-2281	Tumor	OV	TRUE	FALSE	TRUE					146.466	7.20424	91.8566	5.96935	47.0712	5.5871	32.6975	4.43908	FALSE	0.118686	R175H (driver)	FALSE	TRUE	FALSE	FALSE	FALSE	FALSE	FALSE	FALSE	FALSE	FALSE	FALSE	FALSE	FALSE	FALSE	FALSE	FALSE	FALSE	FALSE	FALSE	FALSE	FALSE	FALSE	FALSE	FALSE	FALSE	FALSE	FALSE
TCGA-24-2288-01A	TCGA-24-2288-01A-01D-A75F-36	TCGA-24-2288	Tumor	OV	TRUE	TRUE	TRUE	4	2.32193	-2.26187	0.669809	77.9886	6.30357	20.3437	5.00004	19.0228	4.32357	3.84999	3.11173	FALSE	0.125284	P250L (driver)	FALSE	TRUE	FALSE	FALSE	FALSE	FALSE	FALSE	FALSE	FALSE	FALSE	FALSE	TRUE	FALSE	FALSE	FALSE	FALSE	FALSE	FALSE	FALSE	FALSE	FALSE	FALSE	FALSE	FALSE	FALSE	FALSE	FALSE
TCGA-24-2289-01A	TCGA-24-2289-01A-01D-A75F-36	TCGA-24-2289	Tumor	OV	TRUE	FALSE	TRUE					196.904	7.62865	149.208	6.55011	50.2751	5.68019	37.7211	4.67751	FALSE	0.10366	R196* (driver)	FALSE	TRUE	FALSE	TRUE	FALSE	FALSE	FALSE	FALSE	TRUE	FALSE	FALSE	FALSE	TRUE	FALSE	FALSE	FALSE	FALSE	FALSE	FALSE	FALSE	FALSE	FALSE	FALSE	FALSE	FALSE	FALSE	FALSE
TCGA-24-2290-01A	TCGA-24-2290-01A-01D-A75F-36	TCGA-24-2290	Tumor	OV	TRUE	TRUE	TRUE	0	0	-22.0795	-2.29941	39.0275	5.32292	-2.53879	4.38297	9.94883	3.45271	-0.991914	2.57888	FALSE	0.0903392	V274G (driver)	FALSE	TRUE	FALSE	FALSE	FALSE	FALSE	FALSE	FALSE	FALSE	FALSE	FALSE	FALSE	FALSE	FALSE	FALSE	FALSE	FALSE	FALSE	FALSE	FALSE	FALSE	FALSE	FALSE	FALSE	FALSE	FALSE	FALSE
TCGA-24-2293-01A		TCGA-24-2293	Tumor	OV	TRUE	FALSE	TRUE					52.2307	5.73419	-0.143547	4.54984	14.1151	3.91792	0.329584	2.81688	FALSE	0.113829	P152Rfs*18 (driver)	FALSE	TRUE	TRUE	FALSE	FALSE	FALSE	FALSE	FALSE	FALSE	FALSE	FALSE	FALSE	FALSE	FALSE	FALSE	FALSE	FALSE	FALSE	FALSE	FALSE	FALSE	FALSE	FALSE	FALSE	FALSE	FALSE	FALSE
TCGA-24-2297-01A		TCGA-24-2297	Tumor	OV	TRUE	FALSE	TRUE					164.32	7.36912	98.9055	5.88989	47.325	5.5947	30.1071	4.21952	FALSE	0.14217	no alteration	FALSE	FALSE	FALSE	FALSE	FALSE	FALSE	FALSE	FALSE	FALSE	FALSE	FALSE	FALSE	FALSE	FALSE	FALSE	TRUE	FALSE	FALSE	FALSE	FALSE	FALSE	FALSE	FALSE	FALSE	FALSE	FALSE	FALSE
TCGA-24-2298-01A		TCGA-24-2298	Tumor	OV	TRUE	FALSE	TRUE					41.1732	5.39825	-10.3071	4.23412	8.40412	3.23329	-5.14611	2.15105	FALSE	0.111886	X225_splice (driver)	FALSE	TRUE	FALSE	FALSE	FALSE	FALSE	FALSE	FALSE	FALSE	FALSE	FALSE	FALSE	FALSE	FALSE	FALSE	FALSE	FALSE	FALSE	FALSE	FALSE	FALSE	FALSE	FALSE	FALSE	FALSE	FALSE	FALSE
TCGA-25-1312-01A		TCGA-25-1312	Tumor	OV	TRUE	FALSE	TRUE					192.687	7.59758	151.023	6.65543	54.5482	5.79567	43.5818	4.91979	FALSE	0.090551	N210Tfs*37 (driver)	FALSE	TRUE	FALSE	FALSE	FALSE	FALSE	FALSE	FALSE	FALSE	FALSE	FALSE	FALSE	FALSE	FALSE	FALSE	FALSE	FALSE	FALSE	FALSE	FALSE	FALSE	FALSE	FALSE	FALSE	FALSE	FALSE	FALSE
TCGA-25-1313-01A	TCGA-25-1313-01A-01D-A75F-36	TCGA-25-1313	Tumor	OV	TRUE	TRUE	TRUE	32	5.04439	17.2882	3.42603	281.714	8.1432	238.523	7.16651	73.5784	6.22069	62.2099	5.3127	FALSE	0.0938708	L145R (driver)	FALSE	TRUE	FALSE	FALSE	FALSE	FALSE	FALSE	FALSE	FALSE	FALSE	FALSE	FALSE	FALSE	FALSE	FALSE	FALSE	FALSE	TRUE	FALSE	FALSE	FALSE	FALSE	FALSE	FALSE	FALSE	FALSE	FALSE
TCGA-25-1315-01A	TCGA-25-1315-01A-01D-A75F-36	TCGA-25-1315	Tumor	OV	TRUE	TRUE	TRUE	27	4.80735	16.7475	3.46999	151.826	7.25575	115.366	6.43127	40.1179	5.3617	30.5212	4.59521	FALSE	0.0792413	R273H (driver)	FALSE	TRUE	FALSE	FALSE	FALSE	FALSE	FALSE	FALSE	FALSE	FALSE	FALSE	FALSE	TRUE	FALSE	FALSE	FALSE	FALSE	FALSE	FALSE	FALSE	FALSE	FALSE	FALSE	FALSE	TRUE	FALSE	FALSE
TCGA-25-1316-01A	TCGA-25-1316-01A-01D-A75F-36	TCGA-25-1316	Tumor	OV	TRUE	TRUE	TRUE	1	1	-9.68666	-0.638733	26.8131	4.79769	-6.58699	4.04241	2.69351	1.88499	-6.09778	1.18284	FALSE	0.0725909	no alteration	FALSE	FALSE	FALSE	FALSE	FALSE	FALSE	FALSE	FALSE	FALSE	FALSE	FALSE	FALSE	FALSE	FALSE	FALSE	FALSE	FALSE	FALSE	FALSE	FALSE	FALSE	TRUE	FALSE	FALSE	FALSE	FALSE	FALSE
TCGA-25-1317-01A	TCGA-25-1317-01A-01D-A75F-36	TCGA-25-1317	Tumor	OV	TRUE	TRUE	TRUE	6	2.80735	-9.45474	1.10088	89.431	6.49875	35.0621	5.26929	24.2827	4.66008	9.97221	3.51711	FALSE	0.118164	no alteration	FALSE	FALSE	FALSE	FALSE	FALSE	FALSE	FALSE	FALSE	FALSE	FALSE	FALSE	FALSE	FALSE	FALSE	FALSE	FALSE	FALSE	FALSE	FALSE	FALSE	FALSE	FALSE	FALSE	FALSE	FALSE	FALSE	FALSE
TCGA-25-1318-01A	TCGA-25-1318-01A-01D-A75F-36	TCGA-25-1318	Tumor	OV	TRUE	TRUE	TRUE	1	1	-13.5638	-0.709424	64.7264	6.0384	12.4648	4.8566	23.033	4.58694	9.27711	3.48827	FALSE	0.113584	no alteration	FALSE	FALSE	FALSE	FALSE	FALSE	TRUE	FALSE	FALSE	FALSE	FALSE	FALSE	FALSE	FALSE	FALSE	FALSE	FALSE	FALSE	FALSE	FALSE	FALSE	FALSE	FALSE	FALSE	FALSE	FALSE	FALSE	FALSE
TCGA-25-1319-01A	TCGA-25-1319-01A-01D-0516-08	TCGA-25-1319	Tumor	OV	TRUE	FALSE	TRUE					74.6626	6.24151	39.8738	5.45482	16.162	4.10115	7.0052	3.3698	FALSE	0.0756092	Y220C (driver)	FALSE	TRUE	FALSE	FALSE	FALSE	FALSE	FALSE	FALSE	FALSE	FALSE	FALSE	FALSE	FALSE	FALSE	FALSE	FALSE	FALSE	FALSE	FALSE	FALSE	FALSE	FALSE	FALSE	FALSE	FALSE	FALSE	FALSE
TCGA-25-1320-01A		TCGA-25-1320	Tumor	OV	TRUE	FALSE	TRUE					88.6594	6.48638	41.0335	5.40941	24.341	4.6634	11.8053	3.66218	FALSE	0.103509	C124* (driver)	FALSE	TRUE	FALSE	FALSE	FALSE	TRUE	FALSE	FALSE	FALSE	FALSE	FALSE	TRUE	FALSE	FALSE	FALSE	FALSE	FALSE	FALSE	FALSE	FALSE	FALSE	TRUE	FALSE	FALSE	FALSE	FALSE	FALSE
TCGA-25-1321-01A	TCGA-25-1321-01A-01D-A75F-36	TCGA-25-1321	Tumor	OV	TRUE	TRUE	TRUE	85	6.42626	71.7342	4.88269	260.477	8.03054	219.15	7.09602	76.1423	6.26945	65.2647	5.40066	FALSE	0.0898178	no alteration	FALSE	FALSE	TRUE	FALSE	FALSE	FALSE	FALSE	FALSE	FALSE	FALSE	FALSE	FALSE	FALSE	FALSE	FALSE	FALSE	FALSE	FALSE	FALSE	FALSE	FALSE	FALSE	FALSE	FALSE	FALSE	FALSE	FALSE
TCGA-25-1322-01A		TCGA-25-1322	Tumor	OV	TRUE	FALSE	TRUE					26.2679	4.76913	-20.9117	3.70225	7.01005	3.00181	-5.40818	2.00998	FALSE	0.102539	no alteration	FALSE	FALSE	FALSE	FALSE	FALSE	FALSE	FALSE	TRUE	FALSE	FALSE	FALSE	FALSE	FALSE	FALSE	FALSE	FALSE	FALSE	FALSE	FALSE	FALSE	FALSE	FALSE	FALSE	FALSE	FALSE	FALSE	FALSE
TCGA-25-1323-01A	TCGA-25-1323-01A-01D-A75F-36	TCGA-25-1323	Tumor	OV	TRUE	TRUE	TRUE	8	3.16993	-7.01843	1.2627	79.7596	6.33556	36.5023	5.35738	16.9446	4.16548	5.55878	3.2561	FALSE	0.0940144	V272L (driver)	FALSE	TRUE	FALSE	FALSE	FALSE	FALSE	FALSE	FALSE	FALSE	FALSE	FALSE	FALSE	TRUE	FALSE	FALSE	FALSE	TRUE	TRUE	FALSE	FALSE	FALSE	FALSE	FALSE	FALSE	FALSE	FALSE	FALSE
TCGA-25-1324-01A	TCGA-25-1324-01A-01D-A75F-36	TCGA-25-1324	Tumor	OV	FALSE	TRUE	FALSE	8	3.16993	-13.9506	0.936598									FALSE		no alteration	FALSE	FALSE	FALSE	FALSE	FALSE	FALSE	FALSE	FALSE	FALSE	FALSE	FALSE	FALSE	FALSE	FALSE	FALSE	FALSE	FALSE	FALSE	FALSE	FALSE	FALSE	FALSE	FALSE	FALSE	FALSE	FALSE	FALSE
TCGA-25-1326-01A		TCGA-25-1326	Tumor	OV	TRUE	FALSE	TRUE					91.7878	6.53586	46.3324	5.50797	23.8385	4.63451	11.8741	3.67892	FALSE	0.0987918	E286K (driver)	FALSE	TRUE	FALSE	FALSE	FALSE	FALSE	FALSE	FALSE	FALSE	FALSE	FALSE	FALSE	FALSE	FALSE	FALSE	FALSE	FALSE	FALSE	FALSE	FALSE	FALSE	FALSE	FALSE	FALSE	FALSE	FALSE	FALSE
TCGA-25-1328-01A		TCGA-25-1328	Tumor	OV	TRUE	FALSE	TRUE					33.9773	5.12835	-17.7179	3.95935	5.23617	2.64066	-8.37061	1.5539	FALSE	0.112353	no alteration	FALSE	FALSE	FALSE	FALSE	FALSE	FALSE	FALSE	FALSE	FALSE	FALSE	FALSE	FALSE	FALSE	FALSE	FALSE	FALSE	FALSE	FALSE	FALSE	FALSE	FALSE	FALSE	FALSE	FALSE	FALSE	FALSE	FALSE
TCGA-25-1329-01A		TCGA-25-1329	Tumor	OV	TRUE	FALSE	TRUE					47.6768	5.60516	6.1536	4.66619	11.3335	3.62451	0.404125	2.75159	FALSE	0.0902456	P47Rfs*76 (driver)	FALSE	TRUE	FALSE	FALSE	FALSE	FALSE	FALSE	FALSE	FALSE	TRUE	FALSE	FALSE	FALSE	FALSE	FALSE	FALSE	FALSE	FALSE	FALSE	FALSE	FALSE	TRUE	FALSE	FALSE	FALSE	FALSE	FALSE
TCGA-25-1623-01A	TCGA-25-1623-01A-01D-A75F-36	TCGA-25-1623	Tumor	OV	TRUE	TRUE	TRUE	6	2.80735	-8.49303	1.10011	75.4057	6.25561	30.3215	5.23611	22.2964	4.54204	10.4297	3.59425	FALSE	0.0979849	no alteration	FALSE	FALSE	FALSE	FALSE	FALSE	FALSE	FALSE	FALSE	FALSE	FALSE	FALSE	FALSE	FALSE	FALSE	FALSE	FALSE	FALSE	FALSE	FALSE	FALSE	FALSE	FALSE	FALSE	FALSE	FALSE	FALSE	FALSE
TCGA-25-1626-01A	TCGA-25-1626-01A-01D-A75F-36	TCGA-25-1626	Tumor	OV	TRUE	TRUE	TRUE	0	0	-19.4948	-2.05467	129.746	7.03062	76.5892	5.82858	41.8244	5.42036	27.8329	4.30287	FALSE	0.11553	no alteration	FALSE	FALSE	FALSE	FALSE	FALSE	FALSE	FALSE	FALSE	FALSE	FALSE	FALSE	FALSE	FALSE	FALSE	FALSE	FALSE	FALSE	FALSE	FALSE	FALSE	FALSE	FALSE	FALSE	FALSE	FALSE	FALSE	FALSE
TCGA-25-1627-01A		TCGA-25-1627	Tumor	OV	TRUE	FALSE	TRUE					282.022	8.14477	246.616	7.34413	76.3322	6.273	67.013	5.52868	FALSE	0.07695	no alteration	FALSE	FALSE	FALSE	FALSE	FALSE	FALSE	FALSE	FALSE	FALSE	FALSE	FALSE	FALSE	FALSE	FALSE	FALSE	FALSE	FALSE	FALSE	FALSE	FALSE	FALSE	TRUE	FALSE	FALSE	FALSE	FALSE	FALSE
TCGA-25-1628-01A	TCGA-25-1628-01A-01D-A75F-36	TCGA-25-1628	Tumor	OV	TRUE	TRUE	TRUE	0	0	-21.3724	-2.11569	85.799	6.43961	37.6195	5.35011	21.0015	4.45953	8.32012	3.44668	FALSE	0.104712	no alteration	FALSE	FALSE	TRUE	FALSE	FALSE	TRUE	FALSE	FALSE	FALSE	FALSE	FALSE	TRUE	FALSE	FALSE	FALSE	FALSE	FALSE	FALSE	FALSE	FALSE	FALSE	TRUE	FALSE	FALSE	FALSE	FALSE	FALSE
TCGA-25-1630-01A		TCGA-25-1630	Tumor	OV	TRUE	FALSE	TRUE					10.9952	3.58439	-23.9998	2.79304	2.26573	1.70741	-6.94537	0.971723	FALSE	0.0760573	no alteration	FALSE	FALSE	FALSE	FALSE	FALSE	TRUE	FALSE	FALSE	FALSE	FALSE	FALSE	FALSE	FALSE	FALSE	FALSE	FALSE	FALSE	FALSE	FALSE	FALSE	FALSE	TRUE	FALSE	FALSE	FALSE	FALSE	FALSE
TCGA-25-1631-01A	TCGA-25-1631-01A-01D-A75F-36	TCGA-25-1631	Tumor	OV	TRUE	TRUE	TRUE	0	0	-19.2466	-2.02048	31.7649	5.03408	-2.39401	4.26164	9.91569	3.44833	0.924665	2.73023	FALSE	0.0742401	no alteration	FALSE	FALSE	FALSE	FALSE	FALSE	FALSE	FALSE	FALSE	FALSE	FALSE	FALSE	TRUE	FALSE	FALSE	FALSE	FALSE	FALSE	FALSE	FALSE	FALSE	TRUE	FALSE	FALSE	FALSE	FALSE	FALSE	FALSE
TCGA-25-1632-01A	TCGA-25-1632-01A-01D-A75F-36	TCGA-25-1632	Tumor	OV	TRUE	TRUE	TRUE	6	2.80735	-7.29849	1.03731	191.984	7.59234	157.402	6.81033	38.2712	5.2954	29.1689	4.5684	FALSE	0.0751592	no alteration	FALSE	FALSE	FALSE	FALSE	FALSE	FALSE	FALSE	FALSE	TRUE	FALSE	FALSE	FALSE	FALSE	FALSE	FALSE	FALSE	FALSE	FALSE	FALSE	FALSE	FALSE	FALSE	FALSE	FALSE	FALSE	FALSE	FALSE
TCGA-25-1633-01A	TCGA-25-1633-01A-01D-A75F-36	TCGA-25-1633	Tumor	OV	TRUE	TRUE	TRUE	83	6.39232	67.751	4.56501	560.285	9.13259	533.767	8.53295	135.644	7.09428	128.665	6.53682	FALSE	0.0576319	no alteration	FALSE	FALSE	FALSE	FALSE	FALSE	FALSE	FALSE	FALSE	FALSE	FALSE	FALSE	FALSE	FALSE	FALSE	FALSE	FALSE	FALSE	FALSE	FALSE	FALSE	FALSE	FALSE	FALSE	FALSE	FALSE	FALSE	FALSE
TCGA-25-1634-01A	TCGA-25-1634-01A-01D-A312-08	TCGA-25-1634	Tumor	OV	TRUE	FALSE	TRUE					92.859	6.55242	53.861	5.67055	17.9019	4.24046	7.63717	3.42062	FALSE	0.0847575	no alteration	FALSE	FALSE	FALSE	FALSE	FALSE	FALSE	FALSE	FALSE	FALSE	FALSE	FALSE	FALSE	FALSE	FALSE	FALSE	FALSE	FALSE	FALSE	FALSE	FALSE	FALSE	FALSE	FALSE	TRUE	FALSE	FALSE	FALSE
TCGA-25-1635-01A	TCGA-25-1635-01A-01D-A75G-36	TCGA-25-1635	Tumor	OV	TRUE	TRUE	TRUE	10	3.45943	-9.01679	1.46206	93.6769	6.56494	58.534	5.77025	24.4049	4.66703	15.1548	3.92824	FALSE	0.0763787	no alteration	FALSE	FALSE	FALSE	FALSE	FALSE	FALSE	FALSE	FALSE	FALSE	FALSE	FALSE	FALSE	FALSE	FALSE	FALSE	FALSE	FALSE	FALSE	FALSE	FALSE	FALSE	TRUE	FALSE	FALSE	FALSE	FALSE	FALSE
TCGA-25-1870-01A	TCGA-25-1870-01A-01D-A75G-36	TCGA-25-1870	Tumor	OV	TRUE	FALSE	TRUE					62.5992	5.99094	11.7525	4.84113	15.0527	4.00474	1.6692	2.93581	FALSE	0.110509	no alteration	FALSE	FALSE	FALSE	FALSE	FALSE	FALSE	FALSE	FALSE	FALSE	FALSE	FALSE	FALSE	FALSE	FALSE	FALSE	FALSE	FALSE	FALSE	FALSE	FALSE	FALSE	TRUE	FALSE	FALSE	FALSE	FALSE	FALSE
TCGA-25-1871-01A	TCGA-25-1871-01A-01D-A75G-36	TCGA-25-1871	Tumor	OV	FALSE	TRUE	FALSE	0	0	-14.1652	-1.69989									FALSE		no alteration	FALSE	FALSE	FALSE	FALSE	FALSE	FALSE	FALSE	FALSE	FALSE	FALSE	FALSE	FALSE	FALSE	FALSE	FALSE	FALSE	FALSE	FALSE	FALSE	FALSE	FALSE	TRUE	FALSE	FALSE	FALSE	FALSE	FALSE
TCGA-25-1877-01A	TCGA-25-1877-01A-01D-A75G-36	TCGA-25-1877	Tumor	OV	TRUE	TRUE	TRUE	21	4.45943	8.7818	2.74194	37.9441	5.28333	-22.9372	3.90661	2.85349	1.94616	-13.1712	0.666284	FALSE	0.132318	no alteration	FALSE	FALSE	FALSE	FALSE	FALSE	FALSE	FALSE	FALSE	FALSE	FALSE	FALSE	FALSE	FALSE	FALSE	FALSE	FALSE	FALSE	FALSE	FALSE	FALSE	FALSE	FALSE	FALSE	FALSE	FALSE	FALSE	FALSE
TCGA-25-2042-01A		TCGA-25-2042	Tumor	OV	TRUE	FALSE	TRUE					55.2532	5.81386	3.49316	4.6434	16.2014	4.10445	2.57754	3.01633	FALSE	0.112494	X224_splice (driver)	FALSE	TRUE	FALSE	FALSE	FALSE	FALSE	FALSE	FALSE	FALSE	FALSE	FALSE	FALSE	FALSE	FALSE	FALSE	FALSE	FALSE	FALSE	FALSE	FALSE	FALSE	FALSE	FALSE	FALSE	FALSE	FALSE	FALSE
TCGA-25-2390-01A	TCGA-25-2390-01A-01D-A744-36	TCGA-25-2390	Tumor	OV	FALSE	TRUE	FALSE	2	1.58496	-10.1614	0.428712									FALSE
TCGA-25-2391-01A	TCGA-25-2391-01A-01D-A324-10	TCGA-25-2391	Tumor	OV	TRUE	FALSE	TRUE					50.4023	5.68376	8.32338	4.73222	7.21196	3.03773	-3.8637	2.15312	FALSE	0.0914532	E51Gfs*6 (driver)	FALSE	TRUE	FALSE	FALSE	FALSE	FALSE	FALSE	FALSE	FALSE	FALSE	FALSE	TRUE	FALSE	FALSE	FALSE	TRUE	FALSE	FALSE	FALSE	FALSE	FALSE	FALSE	FALSE	FALSE	FALSE	FALSE	TRUE
TCGA-25-2392-01A	TCGA-25-2392-01A-01D-A75G-36	TCGA-25-2392	Tumor	OV	TRUE	TRUE	TRUE	27	4.80735	14.938	3.11534	66.5925	6.07879	23.5409	5.10526	15.6331	4.05598	4.3014	3.15093	FALSE	0.0935673	R273C (driver)	TRUE	TRUE	FALSE	FALSE	FALSE	FALSE	FALSE	FALSE	FALSE	FALSE	FALSE	FALSE	FALSE	FALSE	FALSE	FALSE	FALSE	FALSE	FALSE	FALSE	FALSE	FALSE	TRUE	FALSE	FALSE	FALSE	FALSE
TCGA-25-2393-01A	TCGA-25-2393-01A-01D-A75G-36	TCGA-25-2393	Tumor	OV	TRUE	TRUE	TRUE	13	3.80735	-4.47961	1.95265	77.0568	6.28645	41.8122	5.48946	11.3958	3.63177	2.11896	2.89084	FALSE	0.0765998	A138_P142del (driver)	FALSE	TRUE	FALSE	FALSE	FALSE	FALSE	FALSE	FALSE	FALSE	FALSE	FALSE	FALSE	TRUE	FALSE	FALSE	FALSE	FALSE	FALSE	FALSE	FALSE	FALSE	TRUE	FALSE	FALSE	FALSE	FALSE	FALSE
TCGA-25-2396-01A	TCGA-25-2396-01A-01D-A75G-36	TCGA-25-2396	Tumor	OV	TRUE	FALSE	TRUE					82.8244	6.3893	46.1963	5.56102	16.7918	4.15314	7.15088	3.38313	FALSE	0.0796065	I195T (driver)	FALSE	TRUE	FALSE	FALSE	FALSE	FALSE	FALSE	FALSE	FALSE	FALSE	FALSE	FALSE	FALSE	FALSE	FALSE	FALSE	FALSE	FALSE	FALSE	FALSE	FALSE	FALSE	FALSE	FALSE	FALSE	FALSE	FALSE
TCGA-25-2397-01A	TCGA-25-2397-01A-01D-A75G-36	TCGA-25-2397	Tumor	OV	FALSE	TRUE	FALSE	1	1	-12.9189	-0.593696									FALSE		R249G (driver)	FALSE	TRUE	FALSE	FALSE	TRUE	FALSE	FALSE	FALSE	FALSE	FALSE	FALSE	FALSE	FALSE	FALSE	FALSE	FALSE	FALSE	FALSE	FALSE	FALSE	FALSE	FALSE	TRUE	FALSE	FALSE	FALSE	FALSE
TCGA-25-2398-01A	TCGA-25-2398-01A-01D-A75G-36	TCGA-25-2398	Tumor	OV	TRUE	FALSE	TRUE					37.548	5.26858	-5.38593	4.29771	5.79163	2.76376	-5.50909	1.86118	FALSE	0.0933115	no alteration	FALSE	FALSE	FALSE	FALSE	FALSE	FALSE	FALSE	FALSE	FALSE	FALSE	FALSE	FALSE	FALSE	FALSE	TRUE	FALSE	FALSE	FALSE	FALSE	FALSE	FALSE	FALSE	FALSE	TRUE	FALSE	FALSE	FALSE
TCGA-25-2399-01A	TCGA-25-2399-01A-01D-A75G-36	TCGA-25-2399	Tumor	OV	TRUE	FALSE	TRUE					146.07	7.20036	90.6571	5.9473	29.3695	4.92455	14.7841	3.75963	FALSE	0.120433	R175H (driver)	FALSE	TRUE	FALSE	FALSE	FALSE	FALSE	FALSE	FALSE	FALSE	FALSE	FALSE	FALSE	FALSE	FALSE	FALSE	FALSE	FALSE	FALSE	FALSE	FALSE	FALSE	FALSE	FALSE	FALSE	FALSE	FALSE	TRUE
TCGA-25-2400-01A	TCGA-25-2400-01A-01D-A312-08	TCGA-25-2400	Tumor	OV	TRUE	FALSE	TRUE					218.215	7.7762	178.025	6.86739	57.829	5.87846	47.2507	5.03357	FALSE	0.0873466	X224_splice (driver)	FALSE	TRUE	FALSE	FALSE	FALSE	FALSE	FALSE	FALSE	FALSE	FALSE	FALSE	FALSE	TRUE	FALSE	TRUE	FALSE	FALSE	FALSE	FALSE	FALSE	FALSE	FALSE	TRUE	FALSE	FALSE	FALSE	FALSE
TCGA-25-2401-01A	TCGA-25-2401-01A-01D-A75G-36	TCGA-25-2401	Tumor	OV	TRUE	FALSE	TRUE					33.4826	5.1078	4.27173	4.44725	9.08961	3.3348	1.40095	2.72071	FALSE	0.0634863	L194R (driver)	TRUE	TRUE	FALSE	FALSE	FALSE	FALSE	FALSE	TRUE	FALSE	FALSE	FALSE	FALSE	FALSE	FALSE	FALSE	FALSE	FALSE	TRUE	FALSE	TRUE	FALSE	FALSE	FALSE	FALSE	FALSE	FALSE	FALSE
TCGA-25-2404-01A	TCGA-25-2404-01A-01D-A75G-36	TCGA-25-2404	Tumor	OV	TRUE	FALSE	TRUE					30.5589	4.97997	-5.06571	4.17439	5.20347	2.63308	-4.17334	1.88416	FALSE	0.0774256	H214R (driver)	FALSE	TRUE	FALSE	FALSE	FALSE	FALSE	FALSE	FALSE	FALSE	FALSE	FALSE	FALSE	FALSE	FALSE	FALSE	FALSE	FALSE	FALSE	FALSE	FALSE	FALSE	TRUE	FALSE	FALSE	TRUE	FALSE	FALSE
TCGA-25-2409-01A		TCGA-25-2409	Tumor	OV	TRUE	FALSE	TRUE					29.5221	4.93178	-19.8872	3.81448	4.4143	2.43678	-8.59082	1.39807	FALSE	0.107385	R248W (driver)	FALSE	TRUE	FALSE	FALSE	FALSE	FALSE	FALSE	FALSE	FALSE	FALSE	FALSE	FALSE	FALSE	FALSE	FALSE	FALSE	FALSE	FALSE	FALSE	FALSE	FALSE	FALSE	FALSE	FALSE	TRUE	FALSE	FALSE
TCGA-26-1438-01A	TCGA-26-1438-01A-01D-0932-09	TCGA-26-1438	Tumor	GBM	FALSE	FALSE	TRUE													FALSE		no alteration	FALSE	FALSE	FALSE	FALSE	FALSE	FALSE	TRUE	FALSE	FALSE	FALSE	FALSE	FALSE	FALSE	FALSE	FALSE	FALSE	FALSE	FALSE	FALSE	FALSE	FALSE	FALSE	FALSE	FALSE	FALSE	FALSE	FALSE
TCGA-26-1442-01A		TCGA-26-1442	Tumor	GBM	TRUE	FALSE	TRUE					11.9965	3.70005	-28.146	2.7923	1.83445	1.50307	-8.73154	0.659172	FALSE	0.0872448	R273C (driver)	FALSE	TRUE	FALSE	FALSE	FALSE	FALSE	FALSE	FALSE	FALSE	FALSE	FALSE	FALSE	FALSE	FALSE	FALSE	FALSE	FALSE	FALSE	FALSE	FALSE	FALSE	FALSE	FALSE	FALSE	FALSE	TRUE	FALSE
TCGA-26-5132-01A	TCGA-26-5132-01A-01D-1486-08	TCGA-26-5132	Tumor	GBM	TRUE	FALSE	TRUE					16.9008	4.16195	-19.8784	3.33025	1.63166	1.39598	-8.04904	0.622785	FALSE	0.0799349	no alteration	FALSE	FALSE	FALSE	FALSE	FALSE	FALSE	FALSE	FALSE	FALSE	FALSE	FALSE	FALSE	FALSE	FALSE	FALSE	TRUE	FALSE	FALSE	FALSE	FALSE	FALSE	FALSE	FALSE	FALSE	FALSE	FALSE	FALSE
TCGA-26-5133-01A		TCGA-26-5133	Tumor	GBM	TRUE	FALSE	TRUE					12.7259	3.77883	-19.5204	3.04964	1.3028	1.20339	-7.18481	0.525488	FALSE	0.0700833	Y234C (driver)	FALSE	TRUE	FALSE	FALSE	FALSE	FALSE	FALSE	FALSE	FALSE	FALSE	FALSE	FALSE	FALSE	FALSE	FALSE	FALSE	FALSE	FALSE	FALSE	FALSE	FALSE	FALSE	FALSE	FALSE	FALSE	FALSE	TRUE
TCGA-26-5134-01A		TCGA-26-5134	Tumor	GBM	TRUE	FALSE	TRUE					75.2502	6.25267	-19.9672	4.0995	5.66798	2.73725	-19.3944	0.73554	FALSE	0.206943	no alteration	TRUE	FALSE	FALSE	FALSE	FALSE	FALSE	FALSE	FALSE	FALSE	FALSE	FALSE	FALSE	FALSE	TRUE	FALSE	FALSE	FALSE	FALSE	FALSE	FALSE	FALSE	FALSE	FALSE	FALSE	FALSE	FALSE	FALSE
TCGA-26-5135-01A	TCGA-26-5135-01A-01D-1486-08	TCGA-26-5135	Tumor	GBM	TRUE	FALSE	TRUE					9.77324	3.42938	-27.767	2.58048	1.24465	1.16649	-8.63638	0.3773	FALSE	0.081589	no alteration	FALSE	FALSE	FALSE	FALSE	FALSE	FALSE	FALSE	FALSE	FALSE	FALSE	FALSE	FALSE	FALSE	FALSE	FALSE	FALSE	FALSE	FALSE	FALSE	FALSE	FALSE	FALSE	FALSE	FALSE	FALSE	FALSE	FALSE
TCGA-26-5136-01B		TCGA-26-5136	Tumor	GBM	TRUE	FALSE	TRUE					18.3419	4.27366	-22.5665	3.34859	1.70983	1.4382	-9.05776	0.578202	FALSE	0.0889094	K132N (driver)	FALSE	TRUE	FALSE	FALSE	FALSE	FALSE	FALSE	FALSE	FALSE	FALSE	FALSE	TRUE	FALSE	FALSE	FALSE	FALSE	FALSE	FALSE	FALSE	FALSE	FALSE	FALSE	FALSE	FALSE	FALSE	FALSE	FALSE
TCGA-26-5139-01A		TCGA-26-5139	Tumor	GBM	TRUE	FALSE	TRUE					7.01291	3.00233	-22.5154	2.3346	0.611812	0.688684	-7.16038	0.067925	FALSE	0.064176	no alteration	TRUE	FALSE	FALSE	FALSE	FALSE	FALSE	FALSE	FALSE	FALSE	FALSE	FALSE	FALSE	FALSE	FALSE	FALSE	FALSE	TRUE	FALSE	FALSE	FALSE	FALSE	FALSE	FALSE	FALSE	FALSE	FALSE	FALSE
TCGA-27-1830-01A		TCGA-27-1830	Tumor	GBM	TRUE	FALSE	TRUE					15.569	4.05042	-22.101	3.19858	1.24072	1.16396	-8.67448	0.372044	FALSE	0.0818711	R248Q (driver)	TRUE	TRUE	FALSE	FALSE	FALSE	FALSE	FALSE	FALSE	FALSE	FALSE	FALSE	FALSE	FALSE	FALSE	FALSE	FALSE	FALSE	FALSE	FALSE	FALSE	FALSE	FALSE	FALSE	FALSE	FALSE	FALSE	FALSE
TCGA-27-1831-01A	TCGA-27-1831-01A-01D-1494-08	TCGA-27-1831	Tumor	GBM	TRUE	FALSE	TRUE					2.25968	1.70473	-28.2115	1.01568	0.26496	0.339092	-7.75543	-0.301491	FALSE	0.0662254	no alteration	FALSE	FALSE	FALSE	FALSE	FALSE	FALSE	FALSE	FALSE	FALSE	FALSE	FALSE	FALSE	FALSE	FALSE	FALSE	FALSE	FALSE	FALSE	FALSE	FALSE	FALSE	FALSE	TRUE	FALSE	FALSE	FALSE	FALSE
TCGA-27-1832-01A		TCGA-27-1832	Tumor	GBM	TRUE	FALSE	TRUE					14.5935	3.96287	-22.5655	3.12259	1.19386	1.13347	-8.58682	0.352298	FALSE	0.0807604	no alteration	FALSE	FALSE	FALSE	FALSE	FALSE	FALSE	FALSE	FALSE	FALSE	FALSE	FALSE	FALSE	FALSE	FALSE	FALSE	TRUE	FALSE	FALSE	FALSE	FALSE	FALSE	FALSE	FALSE	FALSE	FALSE	FALSE	FALSE
TCGA-27-1834-01A		TCGA-27-1834	Tumor	GBM	TRUE	FALSE	TRUE					10.9651	3.58076	-21.2086	2.85321	1.24493	1.16667	-7.22355	0.490301	FALSE	0.0699254	no alteration	TRUE	FALSE	FALSE	FALSE	FALSE	FALSE	FALSE	FALSE	FALSE	FALSE	FALSE	FALSE	FALSE	FALSE	FALSE	TRUE	FALSE	FALSE	FALSE	FALSE	FALSE	FALSE	FALSE	FALSE	FALSE	FALSE	FALSE
TCGA-27-1835-01A		TCGA-27-1835	Tumor	GBM	TRUE	FALSE	TRUE					14.8567	3.98702	-24.7131	3.09222	1.85641	1.5142	-8.55886	0.682342	FALSE	0.0860002	V216M (driver)	FALSE	TRUE	FALSE	FALSE	FALSE	FALSE	FALSE	FALSE	FALSE	FALSE	FALSE	FALSE	FALSE	FALSE	FALSE	FALSE	FALSE	FALSE	FALSE	FALSE	FALSE	FALSE	FALSE	FALSE	FALSE	FALSE	FALSE
TCGA-27-1837-01A		TCGA-27-1837	Tumor	GBM	TRUE	FALSE	TRUE					10.2154	3.48741	-24.8469	2.69454	0.729595	0.790435	-8.4992	0.0533375	FALSE	0.0762034	no alteration	TRUE	FALSE	FALSE	FALSE	FALSE	FALSE	FALSE	FALSE	FALSE	FALSE	FALSE	FALSE	FALSE	FALSE	FALSE	TRUE	FALSE	FALSE	FALSE	FALSE	FALSE	FALSE	TRUE	FALSE	FALSE	FALSE	FALSE
TCGA-27-2519-01A		TCGA-27-2519	Tumor	GBM	TRUE	FALSE	TRUE					9.60234	3.40631	-19.6366	2.74512	1.38942	1.25666	-6.30662	0.641985	FALSE	0.0635472	R282Gfs*63 (driver)	FALSE	TRUE	FALSE	FALSE	FALSE	FALSE	FALSE	FALSE	FALSE	FALSE	FALSE	FALSE	FALSE	FALSE	FALSE	TRUE	FALSE	FALSE	FALSE	FALSE	FALSE	FALSE	FALSE	FALSE	FALSE	FALSE	FALSE
TCGA-27-2521-01A		TCGA-27-2521	Tumor	GBM	TRUE	FALSE	TRUE					6.21762	2.85152	-21.6136	2.22217	0.249621	0.321491	-7.07589	-0.263592	FALSE	0.0604877	L264Yfs*81 (driver)	TRUE	TRUE	FALSE	FALSE	FALSE	FALSE	FALSE	FALSE	FALSE	FALSE	FALSE	FALSE	FALSE	FALSE	FALSE	FALSE	FALSE	FALSE	FALSE	FALSE	FALSE	FALSE	FALSE	FALSE	TRUE	TRUE	FALSE
TCGA-27-2523-01A	TCGA-27-2523-01A-01D-1494-08	TCGA-27-2523	Tumor	GBM	TRUE	FALSE	TRUE					4.24974	2.39225	-21.1804	1.81719	0.579865	0.659801	-6.11366	0.125195	FALSE	0.0552693	no alteration	TRUE	FALSE	FALSE	FALSE	FALSE	FALSE	FALSE	FALSE	FALSE	FALSE	FALSE	FALSE	FALSE	FALSE	FALSE	FALSE	FALSE	FALSE	FALSE	FALSE	FALSE	FALSE	FALSE	FALSE	FALSE	FALSE	FALSE
TCGA-27-2524-01A		TCGA-27-2524	Tumor	GBM	TRUE	FALSE	TRUE					2.70432	1.88921	-23.2757	1.30172	0.158032	0.211675	-6.68023	-0.334492	FALSE	0.0564644	no alteration	FALSE	FALSE	FALSE	FALSE	FALSE	FALSE	FALSE	FALSE	FALSE	FALSE	FALSE	FALSE	FALSE	FALSE	FALSE	TRUE	FALSE	FALSE	FALSE	FALSE	FALSE	FALSE	FALSE	FALSE	FALSE	FALSE	FALSE
TCGA-27-2526-01A		TCGA-27-2526	Tumor	GBM	TRUE	FALSE	TRUE					1.39938	1.26266	-23.4901	0.699833	0.132476	0.179481	-6.41872	-0.343759	FALSE	0.0540941	no alteration	FALSE	FALSE	FALSE	FALSE	FALSE	FALSE	FALSE	FALSE	FALSE	FALSE	FALSE	FALSE	FALSE	FALSE	FALSE	TRUE	FALSE	FALSE	FALSE	FALSE	FALSE	FALSE	FALSE	FALSE	FALSE	FALSE	FALSE
TCGA-27-2528-01A	TCGA-27-2528-01A-01D-1494-08	TCGA-27-2528	Tumor	GBM	TRUE	FALSE	TRUE					7.18043	3.03218	-24.0588	2.32576	1.16168	1.11215	-7.06085	0.455424	FALSE	0.0678945	no alteration	TRUE	FALSE	FALSE	FALSE	FALSE	FALSE	FALSE	FALSE	FALSE	FALSE	FALSE	FALSE	FALSE	FALSE	FALSE	FALSE	FALSE	FALSE	FALSE	FALSE	FALSE	FALSE	FALSE	FALSE	FALSE	FALSE	FALSE
TCGA-28-1747-01C		TCGA-28-1747	Tumor	GBM	TRUE	FALSE	TRUE					10.4986	3.52339	-19.3777	2.84779	0.964575	0.974217	-6.89922	0.346142	FALSE	0.0649324	no alteration	TRUE	FALSE	FALSE	FALSE	FALSE	FALSE	FALSE	FALSE	FALSE	FALSE	FALSE	FALSE	FALSE	TRUE	FALSE	TRUE	FALSE	FALSE	FALSE	FALSE	FALSE	FALSE	FALSE	FALSE	FALSE	FALSE	FALSE
TCGA-28-1753-01A		TCGA-28-1753	Tumor	GBM	TRUE	FALSE	TRUE					13.763	3.88391	-22.5783	3.06212	1.44814	1.29169	-8.11731	0.527702	FALSE	0.0789832	R273H (driver)	TRUE	TRUE	FALSE	FALSE	FALSE	FALSE	FALSE	FALSE	FALSE	FALSE	FALSE	FALSE	FALSE	FALSE	FALSE	TRUE	FALSE	FALSE	FALSE	FALSE	FALSE	FALSE	FALSE	FALSE	FALSE	FALSE	FALSE
TCGA-28-2499-01A		TCGA-28-2499	Tumor	GBM	TRUE	FALSE	TRUE					3.84623	2.27686	-22.6544	1.6776	0.4026	0.488104	-6.57268	-0.0690063	FALSE	0.0575958	no alteration	FALSE	FALSE	FALSE	FALSE	FALSE	FALSE	FALSE	FALSE	FALSE	FALSE	FALSE	FALSE	FALSE	FALSE	FALSE	FALSE	FALSE	FALSE	FALSE	FALSE	FALSE	FALSE	FALSE	FALSE	FALSE	FALSE	FALSE
TCGA-28-2509-01A		TCGA-28-2509	Tumor	GBM	TRUE	FALSE	TRUE					7.24533	3.04358	-22.7084	2.36623	1.36695	1.24303	-6.51723	0.613324	FALSE	0.0651007	C242Y (driver)	FALSE	TRUE	FALSE	FALSE	FALSE	FALSE	FALSE	FALSE	FALSE	FALSE	FALSE	FALSE	FALSE	FALSE	FALSE	TRUE	FALSE	FALSE	FALSE	FALSE	FALSE	FALSE	FALSE	TRUE	FALSE	FALSE	FALSE
TCGA-28-2510-01A		TCGA-28-2510	Tumor	GBM	TRUE	FALSE	FALSE					9.0353	3.32701	-23.68	2.58721	0.498501	0.58352	-8.11256	-0.104239	FALSE	0.0711027	no alteration	TRUE	FALSE	FALSE	FALSE	FALSE	FALSE	FALSE	FALSE	FALSE	FALSE	FALSE	FALSE	FALSE	FALSE	FALSE	TRUE	FALSE	FALSE	FALSE	FALSE	FALSE	FALSE	FALSE	FALSE	FALSE	FALSE	FALSE
TCGA-28-2513-01A		TCGA-28-2513	Tumor	GBM	TRUE	FALSE	TRUE					5.49878	2.70017	-20.664	2.10855	1.16099	1.1117	-5.72537	0.561687	FALSE	0.0568616	no alteration	TRUE	FALSE	FALSE	FALSE	FALSE	FALSE	FALSE	FALSE	FALSE	FALSE	FALSE	FALSE	FALSE	FALSE	FALSE	TRUE	FALSE	FALSE	FALSE	FALSE	FALSE	FALSE	FALSE	FALSE	FALSE	FALSE	FALSE
TCGA-28-2514-01A		TCGA-28-2514	Tumor	GBM	TRUE	FALSE	TRUE					12.0759	3.70884	-23.4468	2.90556	1.13846	1.09657	-8.21154	0.349792	FALSE	0.0772042	no alteration	FALSE	FALSE	FALSE	FALSE	FALSE	FALSE	FALSE	FALSE	FALSE	FALSE	TRUE	FALSE	FALSE	FALSE	FALSE	FALSE	FALSE	FALSE	FALSE	FALSE	FALSE	FALSE	FALSE	FALSE	FALSE	FALSE	FALSE
TCGA-28-5204-01A		TCGA-28-5204	Tumor	GBM	TRUE	FALSE	TRUE					5.8887	2.78423	-19.7329	2.20484	0.507152	0.591825	-6.23676	0.0531934	FALSE	0.0556854	no alteration	TRUE	FALSE	FALSE	FALSE	FALSE	FALSE	FALSE	FALSE	FALSE	FALSE	FALSE	FALSE	FALSE	FALSE	FALSE	FALSE	FALSE	FALSE	FALSE	FALSE	FALSE	FALSE	FALSE	FALSE	FALSE	FALSE	FALSE
TCGA-28-5207-01A		TCGA-28-5207	Tumor	GBM	TRUE	FALSE	TRUE					8.04534	3.17718	-18.6246	2.57408	1.02792	1.02	-5.99194	0.45933	FALSE	0.0579639	G266V (driver)	FALSE	TRUE	FALSE	TRUE	FALSE	FALSE	TRUE	FALSE	FALSE	FALSE	FALSE	FALSE	FALSE	FALSE	FALSE	FALSE	FALSE	FALSE	FALSE	FALSE	TRUE	FALSE	FALSE	FALSE	FALSE	FALSE	FALSE
TCGA-28-5208-01A		TCGA-28-5208	Tumor	GBM	TRUE	FALSE	TRUE					4.08698	2.34681	-18.0527	1.84616	0.327196	0.408381	-5.50024	-0.0570519	FALSE	0.0481179	no alteration	TRUE	FALSE	FALSE	FALSE	FALSE	FALSE	FALSE	FALSE	FALSE	FALSE	FALSE	FALSE	FALSE	TRUE	FALSE	FALSE	FALSE	FALSE	FALSE	FALSE	FALSE	FALSE	FALSE	FALSE	FALSE	FALSE	TRUE
TCGA-28-5209-01A		TCGA-28-5209	Tumor	GBM	TRUE	FALSE	TRUE					6.6245	2.93064	-19.8435	2.33211	0.745899	0.80397	-6.22081	0.247544	FALSE	0.057525	no alteration	TRUE	FALSE	FALSE	FALSE	FALSE	FALSE	FALSE	FALSE	FALSE	FALSE	FALSE	FALSE	FALSE	FALSE	FALSE	TRUE	FALSE	FALSE	FALSE	FALSE	FALSE	FALSE	FALSE	FALSE	FALSE	FALSE	FALSE
TCGA-28-5213-01A		TCGA-28-5213	Tumor	GBM	TRUE	FALSE	TRUE					3.11257	2.04004	-20.5563	1.50481	0.364152	0.448005	-5.86577	-0.0495745	FALSE	0.0514413	no alteration	FALSE	FALSE	FALSE	FALSE	FALSE	FALSE	FALSE	FALSE	FALSE	FALSE	FALSE	FALSE	FALSE	FALSE	FALSE	TRUE	FALSE	FALSE	FALSE	FALSE	FALSE	FALSE	FALSE	FALSE	FALSE	FALSE	FALSE
TCGA-28-5215-01A		TCGA-28-5215	Tumor	GBM	TRUE	FALSE	TRUE					11.0152	3.58679	-16.5593	2.96324	0.526169	0.609915	-6.73177	0.0302284	FALSE	0.0599298	X125_splice (driver)	TRUE	TRUE	FALSE	FALSE	FALSE	FALSE	FALSE	FALSE	FALSE	FALSE	FALSE	FALSE	FALSE	FALSE	FALSE	TRUE	FALSE	FALSE	FALSE	FALSE	FALSE	FALSE	FALSE	FALSE	FALSE	FALSE	FALSE
TCGA-28-5216-01A		TCGA-28-5216	Tumor	GBM	TRUE	FALSE	TRUE					7.65177	3.113	-19.489	2.49926	0.549942	0.632214	-6.59382	0.0616474	FALSE	0.058987	R249M (driver)	TRUE	TRUE	FALSE	FALSE	FALSE	FALSE	FALSE	FALSE	FALSE	FALSE	FALSE	FALSE	FALSE	FALSE	FALSE	TRUE	FALSE	FALSE	FALSE	FALSE	FALSE	FALSE	FALSE	FALSE	FALSE	FALSE	FALSE
TCGA-28-5218-01A		TCGA-28-5218	Tumor	GBM	TRUE	FALSE	TRUE					7.0921	3.01651	-14.6278	2.52536	1.00564	1.00406	-4.71129	0.547453	FALSE	0.0472054	no alteration	TRUE	FALSE	FALSE	FALSE	FALSE	FALSE	FALSE	FALSE	FALSE	FALSE	FALSE	FALSE	FALSE	FALSE	FALSE	FALSE	FALSE	FALSE	FALSE	TRUE	FALSE	FALSE	FALSE	FALSE	FALSE	FALSE	FALSE
TCGA-28-5220-01A		TCGA-28-5220	Tumor	GBM	TRUE	FALSE	TRUE					5.91246	2.7892	-22.1774	2.154	0.436259	0.522316	-6.95734	-0.0682051	FALSE	0.0610499	no alteration	TRUE	FALSE	FALSE	FALSE	FALSE	FALSE	FALSE	FALSE	FALSE	FALSE	FALSE	FALSE	FALSE	FALSE	FALSE	FALSE	FALSE	FALSE	FALSE	FALSE	FALSE	FALSE	TRUE	FALSE	FALSE	FALSE	FALSE
TCGA-29-1688-01A		TCGA-29-1688	Tumor	OV	TRUE	FALSE	TRUE					19.1134	4.33009	-22.9051	3.37991	4.06347	2.34013	-6.9963	1.45679	FALSE	0.091322	P278L (driver)	FALSE	TRUE	FALSE	FALSE	FALSE	FALSE	FALSE	FALSE	FALSE	FALSE	FALSE	FALSE	FALSE	FALSE	FALSE	FALSE	FALSE	FALSE	FALSE	FALSE	FALSE	FALSE	FALSE	FALSE	FALSE	FALSE	FALSE
TCGA-29-1690-01A	TCGA-29-1690-01A-01D-A75G-36	TCGA-29-1690	Tumor	OV	TRUE	FALSE	TRUE					10.6668	3.54434	-27.6632	2.67757	2.49527	1.8054	-7.59366	0.999607	FALSE	0.0833056	no alteration	FALSE	FALSE	FALSE	FALSE	FALSE	FALSE	FALSE	FALSE	FALSE	FALSE	FALSE	FALSE	FALSE	FALSE	FALSE	FALSE	FALSE	FALSE	TRUE	FALSE	FALSE	FALSE	FALSE	FALSE	FALSE	FALSE	FALSE
TCGA-29-1691-01A	TCGA-29-1691-01A-01D-A744-36	TCGA-29-1691	Tumor	OV	TRUE	FALSE	TRUE					201.688	7.66312	161.246	6.7486	33.0453	5.08938	22.4005	4.23919	FALSE	0.0878954	D228* (driver)	FALSE	TRUE	FALSE	FALSE	FALSE	FALSE	FALSE	FALSE	FALSE	FALSE	FALSE	TRUE	FALSE	FALSE	FALSE	FALSE	FALSE	TRUE	FALSE	FALSE	TRUE	FALSE	FALSE	FALSE	FALSE	FALSE	FALSE
TCGA-29-1693-01A	TCGA-29-1693-01A-01D-A75G-36	TCGA-29-1693	Tumor	OV	TRUE	TRUE	TRUE	1	1	-17.3593	-1.23262	21.5038	4.4921	-15.8488	3.64743	3.7433	2.24589	-6.08836	1.46064	FALSE	0.0811813	T102Pfs*21 (driver)	FALSE	TRUE	FALSE	FALSE	FALSE	FALSE	FALSE	FALSE	FALSE	FALSE	TRUE	TRUE	TRUE	FALSE	FALSE	FALSE	FALSE	FALSE	FALSE	FALSE	FALSE	FALSE	FALSE	FALSE	FALSE	FALSE	FALSE
TCGA-29-1694-01A	TCGA-29-1694-01A-01D-A75G-36	TCGA-29-1694	Tumor	OV	TRUE	FALSE	TRUE					30.5718	4.98056	-12.3549	4.00985	8.30074	3.21735	-2.99807	2.31492	FALSE	0.0932958	X261_splice (driver)	FALSE	TRUE	FALSE	FALSE	FALSE	FALSE	FALSE	FALSE	FALSE	FALSE	FALSE	FALSE	FALSE	FALSE	FALSE	FALSE	FALSE	FALSE	FALSE	FALSE	FALSE	FALSE	FALSE	FALSE	FALSE	FALSE	TRUE
TCGA-29-1695-01A	TCGA-29-1695-01A-01D-A75G-36	TCGA-29-1695	Tumor	OV	TRUE	TRUE	TRUE	7	3	-15.3421	0.672551	70.8536	6.16699	31.2579	5.2716	19.4679	4.35529	9.04585	3.52289	FALSE	0.0860562	C176F (driver)	FALSE	TRUE	FALSE	FALSE	FALSE	FALSE	FALSE	FALSE	FALSE	FALSE	FALSE	FALSE	TRUE	FALSE	FALSE	FALSE	FALSE	FALSE	FALSE	FALSE	FALSE	FALSE	FALSE	FALSE	FALSE	FALSE	FALSE
TCGA-29-1696-01A	TCGA-29-1696-01A-01D-A75G-36	TCGA-29-1696	Tumor	OV	TRUE	TRUE	TRUE	1	1	-18.2615	-1.18181	42.5019	5.44301	10.972	4.73001	8.45252	3.2407	0.153479	2.57786	FALSE	0.0685263	V218Cfs*29 (driver)	FALSE	TRUE	FALSE	FALSE	FALSE	FALSE	FALSE	FALSE	FALSE	FALSE	FALSE	FALSE	FALSE	FALSE	FALSE	FALSE	FALSE	FALSE	FALSE	FALSE	FALSE	TRUE	FALSE	FALSE	FALSE	FALSE	FALSE
TCGA-29-1697-01A	TCGA-29-1697-01A-01D-A75G-36	TCGA-29-1697	Tumor	OV	TRUE	TRUE	TRUE	17	4.16993	-5.34866	1.78806	138.114	7.12013	102.038	6.30432	40.555	5.37695	31.0592	4.61853	FALSE	0.0784078	C238G (driver)	FALSE	TRUE	FALSE	FALSE	FALSE	FALSE	FALSE	FALSE	FALSE	FALSE	FALSE	TRUE	FALSE	FALSE	FALSE	TRUE	FALSE	FALSE	FALSE	FALSE	FALSE	FALSE	TRUE	FALSE	FALSE	FALSE	FALSE
TCGA-29-1701-01A	TCGA-29-1701-01A-01D-A75G-36	TCGA-29-1701	Tumor	OV	TRUE	TRUE	TRUE	26	4.75489	12.0562	3.06439	29.7261	4.94139	-2.11528	4.22136	5.15603	2.622	-3.22499	1.95261	FALSE	0.0692032	X332_splice (driver)	FALSE	TRUE	FALSE	FALSE	FALSE	FALSE	FALSE	FALSE	FALSE	FALSE	FALSE	FALSE	FALSE	FALSE	FALSE	FALSE	FALSE	FALSE	FALSE	FALSE	FALSE	FALSE	FALSE	FALSE	FALSE	FALSE	FALSE
TCGA-29-1702-01A	TCGA-29-1702-01A-01D-A75G-36	TCGA-29-1702	Tumor	OV	FALSE	TRUE	FALSE	35	5.16993	20.4908	3.29687									FALSE		Y163C (driver), AMP	FALSE	TRUE	FALSE	FALSE	FALSE	FALSE	TRUE	FALSE	FALSE	FALSE	FALSE	FALSE	FALSE	FALSE	FALSE	FALSE	FALSE	FALSE	FALSE	FALSE	FALSE	FALSE	FALSE	FALSE	FALSE	FALSE	FALSE
TCGA-29-1703-01A	TCGA-29-1703-01A-01D-A75G-36	TCGA-29-1703	Tumor	OV	TRUE	TRUE	TRUE	3	2	-21.7128	-0.399787	32.685	5.07403	0.0780318	4.33669	7.29627	3.05246	-1.28627	2.36698	FALSE	0.0708672	H193Y (driver)	FALSE	TRUE	FALSE	FALSE	FALSE	FALSE	FALSE	FALSE	FALSE	FALSE	FALSE	FALSE	FALSE	FALSE	FALSE	FALSE	TRUE	FALSE	FALSE	FALSE	FALSE	FALSE	FALSE	FALSE	FALSE	FALSE	FALSE
TCGA-29-1704-01B	TCGA-29-1704-01B-01D-0926-12	TCGA-29-1704	Tumor	OV	FALSE	FALSE	TRUE													FALSE		no alteration	FALSE	FALSE	FALSE	FALSE	FALSE	FALSE	FALSE	FALSE	FALSE	FALSE	FALSE	TRUE	FALSE	FALSE	FALSE	FALSE	FALSE	FALSE	FALSE	FALSE	FALSE	FALSE	FALSE	FALSE	FALSE	FALSE	FALSE
TCGA-29-1705-01A	TCGA-29-1705-01A-01D-0926-12	TCGA-29-1705	Tumor	OV	TRUE	FALSE	TRUE					37.1735	5.2545	3.81219	4.50009	11.2055	3.60946	2.42444	2.90812	FALSE	0.0725067	R110L (driver)	TRUE	TRUE	FALSE	FALSE	FALSE	FALSE	FALSE	FALSE	FALSE	FALSE	FALSE	FALSE	FALSE	FALSE	FALSE	FALSE	FALSE	FALSE	FALSE	FALSE	FALSE	FALSE	FALSE	FALSE	FALSE	FALSE	FALSE
TCGA-29-1707-01A	TCGA-29-1707-01A-01D-0926-12	TCGA-29-1707	Tumor	OV	FALSE	FALSE	TRUE													FALSE		G244S (driver)	FALSE	TRUE	FALSE	FALSE	FALSE	FALSE	FALSE	FALSE	FALSE	FALSE	FALSE	FALSE	FALSE	TRUE	FALSE	FALSE	FALSE	TRUE	FALSE	FALSE	FALSE	FALSE	TRUE	FALSE	TRUE	FALSE	FALSE
TCGA-29-1710-01A	TCGA-29-1710-01A-02D-0926-12	TCGA-29-1710	Tumor	OV	TRUE	FALSE	TRUE					84.12	6.41143	43.5806	5.4947	19.9884	4.39152	9.3179	3.53928	FALSE	0.0881074	I195T (driver)	FALSE	TRUE	FALSE	FALSE	FALSE	FALSE	FALSE	FALSE	FALSE	FALSE	FALSE	FALSE	TRUE	FALSE	FALSE	FALSE	FALSE	FALSE	FALSE	FALSE	FALSE	FALSE	FALSE	FALSE	FALSE	FALSE	FALSE
TCGA-29-1711-01A	TCGA-29-1711-01A-01D-A75G-36	TCGA-29-1711	Tumor	OV	TRUE	FALSE	TRUE					20.6671	4.43744	-15.5973	3.61738	4.63457	2.4943	-4.91067	1.73193	FALSE	0.0788163	Y234C (driver)	FALSE	TRUE	FALSE	FALSE	FALSE	FALSE	FALSE	FALSE	FALSE	FALSE	FALSE	FALSE	TRUE	FALSE	FALSE	FALSE	FALSE	FALSE	FALSE	FALSE	FALSE	FALSE	TRUE	FALSE	FALSE	FALSE	FALSE
TCGA-29-1761-01A	TCGA-29-1761-01A-01D-A75G-36	TCGA-29-1761	Tumor	OV	TRUE	TRUE	TRUE	31	5	9.52245	2.68284	14.813	3.98304	-20.89	3.17568	2.89766	1.96261	-6.49981	1.21204	FALSE	0.0775962	V122Dfs*26 (driver)	FALSE	TRUE	FALSE	FALSE	FALSE	FALSE	FALSE	FALSE	FALSE	FALSE	FALSE	FALSE	FALSE	FALSE	FALSE	FALSE	FALSE	TRUE	FALSE	FALSE	FALSE	FALSE	FALSE	FALSE	FALSE	FALSE	FALSE
TCGA-29-1762-01A	TCGA-29-1762-01A-01D-A75G-36	TCGA-29-1762	Tumor	OV	TRUE	TRUE	TRUE	4	2.32193	-10.9926	0.29281	73.1146	6.21169	36.7964	5.39041	24.4786	4.67121	14.9192	3.90771	FALSE	0.0789332	R213* (driver)	FALSE	TRUE	FALSE	FALSE	FALSE	FALSE	FALSE	FALSE	FALSE	FALSE	FALSE	FALSE	FALSE	FALSE	FALSE	FALSE	TRUE	FALSE	FALSE	FALSE	FALSE	FALSE	FALSE	FALSE	FALSE	FALSE	FALSE
TCGA-29-1763-01A		TCGA-29-1763	Tumor	OV	TRUE	FALSE	TRUE					149.044	7.22924	99.442	6.10759	38.4694	5.30266	25.4137	4.25991	FALSE	0.107803	R175H (driver)	TRUE	TRUE	FALSE	FALSE	FALSE	FALSE	FALSE	FALSE	FALSE	FALSE	FALSE	FALSE	FALSE	FALSE	FALSE	FALSE	TRUE	TRUE	FALSE	FALSE	FALSE	FALSE	FALSE	FALSE	FALSE	FALSE	FALSE
TCGA-29-1764-01A	TCGA-29-1764-01A-01D-A75G-36	TCGA-29-1764	Tumor	OV	FALSE	TRUE	FALSE	7	3	-5.7475	1.4007									FALSE		R273C (driver)	FALSE	TRUE	FALSE	FALSE	FALSE	FALSE	FALSE	FALSE	FALSE	FALSE	FALSE	FALSE	FALSE	TRUE	FALSE	FALSE	FALSE	TRUE	FALSE	FALSE	FALSE	FALSE	FALSE	TRUE	FALSE	FALSE	TRUE
TCGA-29-1766-01A	TCGA-29-1766-01A-01D-A75G-36	TCGA-29-1766	Tumor	OV	TRUE	TRUE	TRUE	45	5.52356	28.4916	3.69288	116.6	6.87775	79.9656	6.04932	19.0638	4.32652	9.42111	3.55637	FALSE	0.0796209	C277Vfs*68 (driver)	FALSE	TRUE	TRUE	FALSE	FALSE	FALSE	FALSE	FALSE	FALSE	FALSE	FALSE	FALSE	FALSE	FALSE	FALSE	FALSE	FALSE	FALSE	FALSE	FALSE	FALSE	FALSE	FALSE	FALSE	FALSE	FALSE	FALSE
TCGA-29-1768-01A		TCGA-29-1768	Tumor	OV	TRUE	FALSE	TRUE					14.995	3.99955	-22.698	3.14719	2.30936	1.72655	-7.61191	0.934147	FALSE	0.0819212	C176F (driver)	FALSE	TRUE	FALSE	FALSE	FALSE	FALSE	FALSE	FALSE	FALSE	FALSE	FALSE	FALSE	FALSE	FALSE	FALSE	FALSE	FALSE	FALSE	FALSE	FALSE	FALSE	FALSE	FALSE	FALSE	FALSE	FALSE	FALSE
TCGA-29-1769-01A	TCGA-29-1769-01A-01D-A75G-36	TCGA-29-1769	Tumor	OV	TRUE	TRUE	TRUE	2	1.58496	-17.832	-0.386007	27.7478	4.84538	-16.3279	3.84869	6.04615	2.81684	-5.5551	1.89025	FALSE	0.0957931	A138_L145del (driver)	FALSE	TRUE	FALSE	FALSE	FALSE	FALSE	FALSE	FALSE	FALSE	TRUE	FALSE	TRUE	FALSE	FALSE	FALSE	FALSE	FALSE	TRUE	FALSE	TRUE	FALSE	TRUE	TRUE	FALSE	FALSE	FALSE	FALSE
TCGA-29-1770-01A		TCGA-29-1770	Tumor	OV	TRUE	FALSE	TRUE					22.8194	4.57406	-6.69046	3.90675	9.2446	3.35679	1.47725	2.73642	FALSE	0.064136	Y220C (driver)	FALSE	TRUE	FALSE	FALSE	FALSE	FALSE	FALSE	FALSE	FALSE	FALSE	FALSE	FALSE	TRUE	FALSE	FALSE	FALSE	FALSE	FALSE	FALSE	FALSE	FALSE	FALSE	FALSE	FALSE	FALSE	FALSE	FALSE
TCGA-29-1774-01A		TCGA-29-1774	Tumor	OV	TRUE	FALSE	TRUE					82.7569	6.38814	7.07504	4.67673	19.7039	4.37183	-0.216442	2.78081	FALSE	0.164485	Q331H (driver)	FALSE	TRUE	FALSE	FALSE	FALSE	FALSE	FALSE	FALSE	FALSE	FALSE	FALSE	FALSE	FALSE	FALSE	FALSE	FALSE	FALSE	FALSE	FALSE	FALSE	FALSE	FALSE	FALSE	FALSE	FALSE	FALSE	FALSE
TCGA-29-1775-01A	TCGA-29-1775-01A-01D-A75G-36	TCGA-29-1775	Tumor	OV	FALSE	TRUE	FALSE	0	0	-18.6344	-2.05677									FALSE		Q104* (driver)	TRUE	TRUE	FALSE	FALSE	FALSE	FALSE	FALSE	FALSE	FALSE	FALSE	FALSE	FALSE	FALSE	FALSE	FALSE	TRUE	FALSE	TRUE	FALSE	TRUE	TRUE	FALSE	FALSE	FALSE	FALSE	FALSE	FALSE
TCGA-29-1776-01A		TCGA-29-1776	Tumor	OV	TRUE	FALSE	TRUE					25.2357	4.71346	-28.8769	3.4898	5.30898	2.65741	-8.9341	1.51982	FALSE	0.117607	R175H (driver)	FALSE	TRUE	FALSE	FALSE	FALSE	FALSE	FALSE	FALSE	FALSE	FALSE	FALSE	FALSE	FALSE	FALSE	FALSE	FALSE	FALSE	FALSE	FALSE	FALSE	TRUE	FALSE	FALSE	FALSE	FALSE	FALSE	TRUE
TCGA-29-1777-01A		TCGA-29-1777	Tumor	OV	TRUE	FALSE	TRUE					22.8905	4.57836	-26.8575	3.4534	4.57971	2.48019	-8.51454	1.43436	FALSE	0.108121	no alteration	FALSE	FALSE	FALSE	FALSE	FALSE	FALSE	FALSE	FALSE	FALSE	FALSE	FALSE	TRUE	FALSE	FALSE	FALSE	FALSE	FALSE	TRUE	FALSE	FALSE	FALSE	FALSE	FALSE	FALSE	FALSE	FALSE	FALSE
TCGA-29-1778-01A	TCGA-29-1778-01A-01D-A75G-36	TCGA-29-1778	Tumor	OV	TRUE	TRUE	TRUE	13	3.80735	-9.50803	0.921757	55.2017	5.81254	11.1796	4.81706	13.456	3.85359	1.86884	2.92814	FALSE	0.0956765	R248W (driver)	FALSE	TRUE	FALSE	FALSE	FALSE	FALSE	FALSE	FALSE	FALSE	FALSE	FALSE	FALSE	FALSE	FALSE	FALSE	FALSE	FALSE	FALSE	FALSE	FALSE	TRUE	FALSE	FALSE	FALSE	FALSE	FALSE	FALSE
TCGA-29-1781-01A	TCGA-29-1781-01A-01D-A744-36	TCGA-29-1781	Tumor	OV	TRUE	FALSE	TRUE					14.2551	3.93122	-20.4596	3.14621	2.74068	1.9033	-6.39666	1.17351	FALSE	0.0754482	C242Afs*5 (driver)	FALSE	TRUE	FALSE	FALSE	FALSE	FALSE	FALSE	FALSE	FALSE	FALSE	FALSE	FALSE	FALSE	FALSE	FALSE	FALSE	FALSE	FALSE	FALSE	FALSE	TRUE	FALSE	FALSE	FALSE	FALSE	FALSE	FALSE
TCGA-29-1783-01A	TCGA-29-1783-01A-01D-A75G-36	TCGA-29-1783	Tumor	OV	TRUE	TRUE	TRUE	5	2.58496	-9.15051	0.892147	70.4963	6.1598	31.8239	5.28529	18.8967	4.31446	8.71773	3.50147	FALSE	0.0840495	T123Rfs*48 (driver)	FALSE	TRUE	FALSE	FALSE	FALSE	FALSE	FALSE	FALSE	FALSE	FALSE	FALSE	FALSE	FALSE	FALSE	FALSE	FALSE	FALSE	FALSE	FALSE	FALSE	FALSE	FALSE	FALSE	FALSE	FALSE	FALSE	FALSE
TCGA-29-1784-01A	TCGA-29-1784-01A-02D-A75U-36	TCGA-29-1784	Tumor	OV	FALSE	TRUE	FALSE	0	0	-12.6488	-1.58254									FALSE		X126_splice (driver)	FALSE	TRUE	FALSE	FALSE	FALSE	FALSE	FALSE	FALSE	FALSE	FALSE	FALSE	FALSE	FALSE	FALSE	FALSE	FALSE	FALSE	FALSE	FALSE	FALSE	TRUE	FALSE	FALSE	TRUE	FALSE	FALSE	FALSE
TCGA-29-1785-01A		TCGA-29-1785	Tumor	OV	TRUE	FALSE	TRUE					51.7636	5.72147	18.5925	4.97137	9.25752	3.35861	0.52649	2.66127	FALSE	0.0720933	X307_splice (driver)	FALSE	TRUE	FALSE	FALSE	FALSE	FALSE	FALSE	FALSE	FALSE	FALSE	FALSE	FALSE	FALSE	FALSE	FALSE	FALSE	FALSE	FALSE	FALSE	FALSE	FALSE	FALSE	FALSE	FALSE	FALSE	FALSE	TRUE
TCGA-29-2414-01A	TCGA-29-2414-01A-02D-1168-10	TCGA-29-2414	Tumor	OV	TRUE	FALSE	TRUE					157.216	7.30575	107.079	6.172	29.3803	4.92506	16.1837	3.87106	FALSE	0.108966
TCGA-29-2425-01A		TCGA-29-2425	Tumor	OV	TRUE	FALSE	TRUE					77.3353	6.29159	43.7979	5.5332	8.34778	3.22462	-0.479671	2.51958	FALSE	0.0728894	no alteration	FALSE	FALSE	FALSE	FALSE	FALSE	FALSE	FALSE	FALSE	FALSE	FALSE	FALSE	FALSE	FALSE	TRUE	FALSE	FALSE	FALSE	FALSE	FALSE	FALSE	FALSE	FALSE	FALSE	TRUE	FALSE	FALSE	FALSE
TCGA-29-2427-01A	TCGA-29-2427-01A-01D-A75G-36	TCGA-29-2427	Tumor	OV	TRUE	TRUE	TRUE	0	0	-22.9829	-2.42604	47.0453	5.58632	-7.78186	4.34651	12.0048	3.70098	-2.42631	2.54837	FALSE	0.11916	G244D (driver)	FALSE	TRUE	FALSE	FALSE	FALSE	FALSE	FALSE	FALSE	FALSE	FALSE	FALSE	FALSE	FALSE	FALSE	FALSE	FALSE	FALSE	FALSE	FALSE	FALSE	FALSE	FALSE	FALSE	FALSE	FALSE	FALSE	FALSE
TCGA-29-2428-01A		TCGA-29-2428	Tumor	OV	TRUE	FALSE	TRUE					28.8969	4.90193	-16.2556	3.88088	7.95862	3.16328	-3.92608	2.21405	FALSE	0.0981335	no alteration	FALSE	FALSE	FALSE	FALSE	FALSE	FALSE	FALSE	FALSE	FALSE	FALSE	FALSE	TRUE	FALSE	FALSE	FALSE	FALSE	FALSE	FALSE	FALSE	FALSE	FALSE	FALSE	FALSE	FALSE	FALSE	FALSE	FALSE
TCGA-29-2429-01A	TCGA-29-2429-01A-01D-A75G-36	TCGA-29-2429	Tumor	OV	FALSE	TRUE	FALSE	13	3.80735	-7.54935	1.64054									FALSE		Y126_M133del (driver)	FALSE	TRUE	FALSE	FALSE	FALSE	FALSE	FALSE	FALSE	FALSE	FALSE	FALSE	FALSE	FALSE	FALSE	FALSE	FALSE	FALSE	FALSE	FALSE	FALSE	FALSE	FALSE	FALSE	TRUE	FALSE	FALSE	TRUE
TCGA-29-2432-01A	TCGA-29-2432-01A-01D-A75G-36	TCGA-29-2432	Tumor	OV	FALSE	TRUE	FALSE	6	2.80735	-13.0208	0.319602									FALSE		V157F (driver)	FALSE	TRUE	FALSE	FALSE	FALSE	FALSE	FALSE	FALSE	FALSE	FALSE	FALSE	FALSE	FALSE	FALSE	FALSE	FALSE	FALSE	FALSE	FALSE	FALSE	FALSE	FALSE	FALSE	FALSE	FALSE	FALSE	FALSE
TCGA-29-A5NZ-01A	TCGA-29-A5NZ-01A-11D-A75H-36	TCGA-29-A5NZ	Tumor	OV	TRUE	TRUE	TRUE	1	1	-16.9464	-0.812396	362.212	8.50467	306.324	7.24088	115.784	6.8677	101.074	5.69281	FALSE	0.121464	G266E (driver)	FALSE	TRUE	TRUE	FALSE	FALSE	FALSE	FALSE	FALSE	FALSE	FALSE	FALSE	FALSE	TRUE	FALSE	FALSE	FALSE	FALSE	FALSE	FALSE	FALSE	FALSE	FALSE	FALSE	FALSE	FALSE	FALSE	FALSE
TCGA-2A-A8VL-01A	TCGA-2A-A8VL-01A-21D-A752-36	TCGA-2A-A8VL	Tumor	PRAD	TRUE	TRUE	TRUE	1	1	6.52534	0.536956	44.9784	5.52288	8.61144	4.70051	17.7495	4.22878	8.17728	3.46425	FALSE	0.079039	HOMDEL (driver)	FALSE	TRUE	FALSE	FALSE	FALSE	FALSE	FALSE	FALSE	FALSE	FALSE	FALSE	TRUE	FALSE	FALSE	FALSE	FALSE	FALSE	FALSE	FALSE	FALSE	FALSE	FALSE	FALSE	FALSE	FALSE	FALSE	FALSE
TCGA-2A-A8VO-01A	TCGA-2A-A8VO-01A-11D-A752-36	TCGA-2A-A8VO	Tumor	PRAD	TRUE	TRUE	TRUE	10	3.45943	7.55235	2.4484	67.328	6.09441	31.1295	5.27584	20.5457	4.42933	11.0178	3.66835	FALSE	0.0786729	no alteration	FALSE	FALSE	FALSE	FALSE	FALSE	FALSE	FALSE	FALSE	FALSE	FALSE	FALSE	FALSE	FALSE	FALSE	FALSE	FALSE	FALSE	FALSE	FALSE	FALSE	FALSE	FALSE	FALSE	FALSE	FALSE	FALSE	FALSE
TCGA-2A-A8VT-01A	TCGA-2A-A8VT-01A-11D-A752-36	TCGA-2A-A8VT	Tumor	PRAD	TRUE	TRUE	TRUE	0	0	5.10706	-0.698234	134.583	7.08303	88.7684	6.04702	40.4258	5.37246	28.3669	4.40932	FALSE	0.0995721	X33_splice (driver)	FALSE	TRUE	FALSE	FALSE	FALSE	FALSE	FALSE	FALSE	FALSE	FALSE	FALSE	FALSE	TRUE	FALSE	FALSE	FALSE	FALSE	TRUE	FALSE	FALSE	FALSE	FALSE	FALSE	FALSE	FALSE	FALSE	FALSE
TCGA-2A-A8VV-01A	TCGA-2A-A8VV-01A-11D-A752-36	TCGA-2A-A8VV	Tumor	PRAD	TRUE	TRUE	TRUE	3	2	-0.975088	0.987784	73.5911	6.22093	44.1721	5.55567	20.9408	4.45555	13.1974	3.83708	FALSE	0.0639387	no alteration	FALSE	FALSE	FALSE	FALSE	FALSE	FALSE	FALSE	FALSE	FALSE	FALSE	FALSE	FALSE	FALSE	FALSE	FALSE	FALSE	FALSE	FALSE	FALSE	FALSE	FALSE	FALSE	FALSE	FALSE	FALSE	FALSE	FALSE
TCGA-2A-A8VX-01A	TCGA-2A-A8VX-01A-11D-A752-36	TCGA-2A-A8VX	Tumor	PRAD	TRUE	TRUE	TRUE	4	2.32193	18.0165	2.01118	33.3128	5.10068	3.97404	4.43723	2.87862	1.95555	-4.84369	1.33877	FALSE	0.0637642	no alteration	FALSE	FALSE	FALSE	FALSE	FALSE	FALSE	FALSE	FALSE	FALSE	FALSE	FALSE	FALSE	FALSE	FALSE	FALSE	FALSE	FALSE	FALSE	TRUE	FALSE	TRUE	FALSE	FALSE	FALSE	FALSE	FALSE	FALSE
TCGA-2A-A8W1-01A	TCGA-2A-A8W1-01A-11D-A752-36	TCGA-2A-A8W1	Tumor	PRAD	TRUE	TRUE	TRUE	8	3.16993	3.87566	1.81425	43.814	5.48588	11.8198	4.76239	9.7269	3.42316	1.30564	2.75056	FALSE	0.0695355	no alteration	FALSE	FALSE	FALSE	FALSE	FALSE	FALSE	FALSE	FALSE	FALSE	FALSE	TRUE	FALSE	TRUE	FALSE	FALSE	FALSE	FALSE	FALSE	FALSE	FALSE	FALSE	FALSE	FALSE	FALSE	FALSE	FALSE	TRUE
TCGA-2A-A8W3-01A	TCGA-2A-A8W3-01A-11D-A752-36	TCGA-2A-A8W3	Tumor	PRAD	TRUE	TRUE	TRUE	0	0	-9.22936	-1.57943	38.603	5.30754	8.60015	4.62908	14.0722	3.91382	6.17511	3.28308	FALSE	0.0652074	no alteration	FALSE	FALSE	FALSE	FALSE	FALSE	FALSE	FALSE	FALSE	FALSE	FALSE	FALSE	FALSE	FALSE	FALSE	FALSE	FALSE	FALSE	FALSE	FALSE	FALSE	FALSE	FALSE	FALSE	FALSE	FALSE	FALSE	FALSE
TCGA-2A-AAYF-01A	TCGA-2A-AAYF-01A-11D-A752-36	TCGA-2A-AAYF	Tumor	PRAD	TRUE	TRUE	TRUE	3	2	-1.80802	0.859624	62.2873	5.98384	33.438	5.33147	20.9671	4.45727	13.3736	3.85078	FALSE	0.0627004	no alteration	FALSE	FALSE	FALSE	FALSE	FALSE	FALSE	FALSE	FALSE	FALSE	FALSE	FALSE	FALSE	FALSE	FALSE	FALSE	FALSE	FALSE	FALSE	FALSE	FALSE	FALSE	FALSE	FALSE	FALSE	FALSE	FALSE	FALSE
TCGA-2A-AAYO-01A	TCGA-2A-AAYO-01A-11D-A752-36	TCGA-2A-AAYO	Tumor	PRAD	TRUE	TRUE	TRUE	5	2.58496	-2.52345	1.12725	53.9946	5.78122	24.8273	5.12165	13.4502	3.85301	5.77296	3.23984	FALSE	0.0633916	no alteration	FALSE	FALSE	FALSE	FALSE	FALSE	FALSE	FALSE	FALSE	FALSE	FALSE	FALSE	FALSE	FALSE	FALSE	FALSE	FALSE	FALSE	FALSE	FALSE	FALSE	FALSE	FALSE	FALSE	FALSE	FALSE	FALSE	FALSE
TCGA-2A-AAYU-01A	TCGA-2A-AAYU-01A-11D-A752-36	TCGA-2A-AAYU	Tumor	PRAD	TRUE	TRUE	TRUE	1	1	-3.16208	-0.156615	108.749	6.77806	79.454	6.11561	40.0878	5.36064	32.377	4.74479	FALSE	0.0636685	no alteration	FALSE	FALSE	FALSE	FALSE	FALSE	FALSE	FALSE	FALSE	FALSE	FALSE	FALSE	FALSE	FALSE	FALSE	FALSE	TRUE	FALSE	FALSE	FALSE	FALSE	FALSE	FALSE	FALSE	FALSE	FALSE	FALSE	FALSE
TCGA-2E-A9G8-01A	TCGA-2E-A9G8-01A-11D-A849-36	TCGA-2E-A9G8	Tumor	UCEC	TRUE	TRUE	TRUE	1	1	-18.311	-0.818901	19.8062	4.37894	-10.3733	3.69649	1.83022	1.50092	-6.11338	0.866466	FALSE	0.0655914	E286_E287del (driver)	FALSE	TRUE	FALSE	FALSE	FALSE	TRUE	FALSE	FALSE	FALSE	FALSE	FALSE	FALSE	FALSE	FALSE	FALSE	FALSE	FALSE	FALSE	FALSE	FALSE	FALSE	TRUE	FALSE	FALSE	FALSE	FALSE	FALSE
TCGA-2F-A9KO-01A	TCGA-2F-A9KO-01A-11D-A38G-08	TCGA-2F-A9KO	Tumor	BLCA	TRUE	TRUE	TRUE	20	4.39232	-2.54864	2.32679	199.311	7.6461	155.304	6.65095	43.9193	5.48926	32.336	4.56411	FALSE	0.0956447	no alteration	TRUE	FALSE	FALSE	FALSE	FALSE	FALSE	TRUE	FALSE	FALSE	FALSE	FALSE	TRUE	TRUE	FALSE	TRUE	FALSE	TRUE	TRUE	TRUE	FALSE	FALSE	FALSE	FALSE	TRUE	FALSE	FALSE	FALSE
TCGA-2F-A9KP-01A	TCGA-2F-A9KP-01A-11D-A38G-08	TCGA-2F-A9KP	Tumor	BLCA	TRUE	TRUE	TRUE	42	5.42626	18.3939	2.95415	180.465	7.50355	141.714	6.62726	56.7466	5.85166	46.5469	5.03702	FALSE	0.0842206	H179R (driver), G245D (driver)	FALSE	TRUE	FALSE	FALSE	FALSE	FALSE	FALSE	FALSE	FALSE	FALSE	FALSE	FALSE	FALSE	TRUE	FALSE	FALSE	FALSE	FALSE	TRUE	FALSE	FALSE	FALSE	FALSE	FALSE	FALSE	FALSE	FALSE
TCGA-2F-A9KQ-01A	TCGA-2F-A9KQ-01A-11D-A38G-08	TCGA-2F-A9KQ	Tumor	BLCA	TRUE	TRUE	TRUE	7	3	-7.45947	1.47033	62.1951	5.98174	30.4748	5.26444	19.7843	4.37742	11.4351	3.71058	FALSE	0.0689401	no alteration	TRUE	FALSE	FALSE	FALSE	FALSE	FALSE	FALSE	FALSE	FALSE	FALSE	FALSE	FALSE	FALSE	FALSE	FALSE	FALSE	FALSE	FALSE	FALSE	FALSE	FALSE	FALSE	FALSE	FALSE	FALSE	FALSE	FALSE
TCGA-2F-A9KR-01A	TCGA-2F-A9KR-01A-11D-A38G-08	TCGA-2F-A9KR	Tumor	BLCA	TRUE	TRUE	TRUE	2	1.58496	-12.1864	0.0478	126.458	6.99388	78.4004	5.90714	26.7192	4.79281	14.0699	3.78252	FALSE	0.104447	no alteration	TRUE	FALSE	FALSE	FALSE	FALSE	FALSE	FALSE	FALSE	FALSE	FALSE	FALSE	TRUE	FALSE	FALSE	FALSE	FALSE	FALSE	FALSE	FALSE	FALSE	FALSE	FALSE	FALSE	FALSE	FALSE	FALSE	FALSE
TCGA-2F-A9KT-01A	TCGA-2F-A9KT-01A-11D-A38G-08	TCGA-2F-A9KT	Tumor	BLCA	TRUE	TRUE	TRUE	28	4.85798	8.37724	2.70092	70.1398	6.15258	24.335	5.11679	19.5192	4.3589	7.46278	3.39597	FALSE	0.0995511	no alteration	TRUE	FALSE	FALSE	FALSE	FALSE	FALSE	FALSE	FALSE	FALSE	FALSE	FALSE	FALSE	FALSE	FALSE	FALSE	FALSE	FALSE	TRUE	FALSE	FALSE	FALSE	FALSE	FALSE	FALSE	FALSE	FALSE	FALSE
TCGA-2F-A9KW-01A	TCGA-2F-A9KW-01A-11D-A38G-08	TCGA-2F-A9KW	Tumor	BLCA	TRUE	TRUE	TRUE	57	5.85798	38.0841	3.95902	98.3405	6.63431	68.1749	5.95217	26.709	4.79228	18.7691	4.15813	FALSE	0.0655612	no alteration	FALSE	FALSE	FALSE	FALSE	FALSE	TRUE	FALSE	FALSE	FALSE	TRUE	FALSE	TRUE	FALSE	TRUE	FALSE	FALSE	TRUE	FALSE	TRUE	FALSE	FALSE	FALSE	TRUE	FALSE	TRUE	FALSE	TRUE
TCGA-2G-AAEQ-01A	TCGA-2G-AAEQ-01A-11D-A734-36	TCGA-2G-AAEQ	Tumor	TGCT	FALSE	TRUE	FALSE	0	0	-5.73682	-1.03246									FALSE
TCGA-2G-AAER-01A	TCGA-2G-AAER-01A-11D-A734-36	TCGA-2G-AAER	Tumor	TGCT	FALSE	TRUE	FALSE	0	0	-12.1352	-1.3956									FALSE
TCGA-2G-AAES-01A	TCGA-2G-AAES-01A-31D-A734-36	TCGA-2G-AAES	Tumor	TGCT	FALSE	TRUE	FALSE	0	0	-4.48049	-0.997571									FALSE
TCGA-2G-AAET-01A	TCGA-2G-AAET-01A-11D-A734-36	TCGA-2G-AAET	Tumor	TGCT	FALSE	TRUE	FALSE	0	0	-14.6707	-1.8223									FALSE
TCGA-2G-AAEU-01A	TCGA-2G-AAEU-01A-31D-A734-36	TCGA-2G-AAEU	Tumor	TGCT	FALSE	TRUE	FALSE	0	0	-9.29853	-1.36399									FALSE
TCGA-2G-AAEW-01A	TCGA-2G-AAEW-01A-11D-A747-36	TCGA-2G-AAEW	Tumor	TGCT	FALSE	TRUE	FALSE	0	0	-13.1131	-1.42604									FALSE		no alteration	FALSE	FALSE	FALSE	FALSE	FALSE	FALSE	FALSE	FALSE	FALSE	FALSE	FALSE	FALSE	FALSE	FALSE	FALSE	FALSE	FALSE	FALSE	FALSE	FALSE	FALSE	TRUE	FALSE	FALSE	FALSE	FALSE	FALSE
TCGA-2G-AAEX-01A	TCGA-2G-AAEX-01A-11D-A747-36	TCGA-2G-AAEX	Tumor	TGCT	FALSE	TRUE	FALSE	0	0	-14.4478	-1.45232									FALSE		no alteration	FALSE	FALSE	FALSE	FALSE	FALSE	FALSE	FALSE	FALSE	FALSE	FALSE	FALSE	TRUE	FALSE	FALSE	FALSE	FALSE	FALSE	FALSE	FALSE	FALSE	FALSE	FALSE	FALSE	FALSE	FALSE	FALSE	FALSE
TCGA-2G-AAEY-01A	TCGA-2G-AAEY-01A-11D-A734-36	TCGA-2G-AAEY	Tumor	TGCT	FALSE	TRUE	FALSE	0	0	-16.775	-2.07244									FALSE
TCGA-2G-AAEZ-01A	TCGA-2G-AAEZ-01A-11D-A734-36	TCGA-2G-AAEZ	Tumor	TGCT	FALSE	TRUE	FALSE	0	0	-13.1494	-1.19996									FALSE
TCGA-2G-AAF0-01A	TCGA-2G-AAF0-01A-11D-A734-36	TCGA-2G-AAF0	Tumor	TGCT	FALSE	TRUE	FALSE	0	0	-9.55016	-1.83922									FALSE
TCGA-2G-AAF1-01A	TCGA-2G-AAF1-01A-11D-A747-36	TCGA-2G-AAF1	Tumor	TGCT	FALSE	TRUE	FALSE	0	0	-3.79178	-0.84582									FALSE		no alteration	FALSE	FALSE	FALSE	FALSE	FALSE	FALSE	FALSE	FALSE	FALSE	FALSE	FALSE	FALSE	FALSE	FALSE	FALSE	FALSE	FALSE	FALSE	FALSE	FALSE	FALSE	FALSE	FALSE	FALSE	FALSE	FALSE	FALSE
TCGA-2G-AAF2-01A	TCGA-2G-AAF2-01A-11D-A734-36	TCGA-2G-AAF2	Tumor	TGCT	FALSE	TRUE	FALSE	0	0	-6.63188	-0.991424									FALSE
TCGA-2G-AAF3-01A	TCGA-2G-AAF3-01A-11D-A734-36	TCGA-2G-AAF3	Tumor	TGCT	FALSE	TRUE	FALSE	0	0	-6.54275	-1.15187									FALSE
TCGA-2G-AAF4-01A	TCGA-2G-AAF4-01A-11D-A747-36	TCGA-2G-AAF4	Tumor	TGCT	FALSE	TRUE	FALSE	0	0	-8.1135	-0.99275									FALSE		no alteration	FALSE	FALSE	FALSE	FALSE	FALSE	FALSE	FALSE	FALSE	FALSE	FALSE	FALSE	FALSE	FALSE	FALSE	FALSE	FALSE	FALSE	FALSE	FALSE	FALSE	FALSE	TRUE	FALSE	FALSE	FALSE	FALSE	FALSE
TCGA-2G-AAF6-01A	TCGA-2G-AAF6-01A-11D-A747-36	TCGA-2G-AAF6	Tumor	TGCT	FALSE	TRUE	FALSE	0	0	-5.06426	-0.643326									FALSE		no alteration	FALSE	FALSE	FALSE	FALSE	FALSE	FALSE	FALSE	FALSE	FALSE	FALSE	FALSE	FALSE	FALSE	FALSE	FALSE	FALSE	FALSE	FALSE	FALSE	FALSE	FALSE	TRUE	FALSE	FALSE	FALSE	FALSE	FALSE
TCGA-2G-AAF8-01A	TCGA-2G-AAF8-01A-11D-A747-36	TCGA-2G-AAF8	Tumor	TGCT	FALSE	TRUE	FALSE	0	0	-6.60178	-1.09437									FALSE		no alteration	FALSE	FALSE	FALSE	FALSE	FALSE	FALSE	FALSE	FALSE	FALSE	FALSE	FALSE	FALSE	FALSE	FALSE	FALSE	FALSE	FALSE	FALSE	FALSE	FALSE	FALSE	FALSE	FALSE	FALSE	FALSE	FALSE	FALSE
TCGA-2G-AAFA-01A	TCGA-2G-AAFA-01A-11D-A734-36	TCGA-2G-AAFA	Tumor	TGCT	FALSE	TRUE	FALSE	0	0	-15.9941	-1.59737									FALSE
TCGA-2G-AAFB-01A	TCGA-2G-AAFB-01A-11D-A734-36	TCGA-2G-AAFB	Tumor	TGCT	FALSE	TRUE	FALSE	0	0	-10.7591	-1.25764									FALSE
TCGA-2G-AAFC-01A	TCGA-2G-AAFC-01A-11D-A734-36	TCGA-2G-AAFC	Tumor	TGCT	FALSE	TRUE	FALSE	0	0	-12.187	-1.74117									FALSE
TCGA-2G-AAFD-01A	TCGA-2G-AAFD-01A-11D-A734-36	TCGA-2G-AAFD	Tumor	TGCT	FALSE	TRUE	FALSE	0	0	-14.7536	-1.65327									FALSE
TCGA-2G-AAFE-01A	TCGA-2G-AAFE-01A-11D-A747-36	TCGA-2G-AAFE	Tumor	TGCT	FALSE	TRUE	FALSE	0	0	-12.9506	-1.37131									FALSE
TCGA-2G-AAFF-01A	TCGA-2G-AAFF-01A-11D-A734-36	TCGA-2G-AAFF	Tumor	TGCT	FALSE	TRUE	FALSE	0	0	-13.83	-1.62137									FALSE
TCGA-2G-AAFG-01A	TCGA-2G-AAFG-01A-11D-A747-36	TCGA-2G-AAFG	Tumor	TGCT	FALSE	TRUE	FALSE	0	0	-3.65267	-1.00686									FALSE		no alteration	FALSE	FALSE	FALSE	FALSE	FALSE	FALSE	FALSE	FALSE	FALSE	FALSE	FALSE	FALSE	FALSE	FALSE	FALSE	FALSE	FALSE	FALSE	FALSE	FALSE	FALSE	FALSE	FALSE	FALSE	FALSE	FALSE	FALSE
TCGA-2G-AAFH-01A	TCGA-2G-AAFH-01A-12D-A747-36	TCGA-2G-AAFH	Tumor	TGCT	FALSE	TRUE	FALSE	0	0	-16.0721	-1.64627									FALSE		no alteration	FALSE	FALSE	FALSE	FALSE	FALSE	FALSE	FALSE	FALSE	FALSE	FALSE	FALSE	FALSE	FALSE	FALSE	FALSE	FALSE	FALSE	FALSE	FALSE	FALSE	FALSE	FALSE	FALSE	FALSE	FALSE	FALSE	FALSE
TCGA-2G-AAFI-01A	TCGA-2G-AAFI-01A-21D-A747-36	TCGA-2G-AAFI	Tumor	TGCT	FALSE	TRUE	FALSE	0	0	-16.4707	-1.5598									FALSE		no alteration	FALSE	FALSE	FALSE	FALSE	FALSE	FALSE	FALSE	FALSE	FALSE	FALSE	FALSE	FALSE	FALSE	FALSE	FALSE	FALSE	FALSE	FALSE	FALSE	FALSE	FALSE	FALSE	FALSE	FALSE	FALSE	FALSE	FALSE
TCGA-2G-AAFL-01A	TCGA-2G-AAFL-01A-21D-A747-36	TCGA-2G-AAFL	Tumor	TGCT	FALSE	TRUE	FALSE	0	0	-7.83213	-1.23655									FALSE		no alteration	FALSE	FALSE	FALSE	FALSE	FALSE	FALSE	FALSE	FALSE	FALSE	FALSE	FALSE	FALSE	FALSE	FALSE	FALSE	FALSE	FALSE	FALSE	FALSE	FALSE	FALSE	FALSE	FALSE	FALSE	FALSE	FALSE	FALSE
TCGA-2G-AAFM-01A	TCGA-2G-AAFM-01A-11D-A729-36	TCGA-2G-AAFM	Tumor	TGCT	FALSE	TRUE	FALSE	0	0	-8.27515	-1.29674									FALSE		no alteration	FALSE	FALSE	FALSE	FALSE	FALSE	FALSE	FALSE	FALSE	FALSE	FALSE	FALSE	FALSE	FALSE	FALSE	FALSE	FALSE	FALSE	FALSE	FALSE	FALSE	FALSE	FALSE	FALSE	FALSE	FALSE	FALSE	FALSE
TCGA-2G-AAFN-01A	TCGA-2G-AAFN-01A-31D-A747-36	TCGA-2G-AAFN	Tumor	TGCT	FALSE	TRUE	FALSE	0	0	-13.6117	-1.47865									FALSE		no alteration	FALSE	FALSE	FALSE	FALSE	FALSE	FALSE	FALSE	FALSE	FALSE	FALSE	FALSE	FALSE	FALSE	FALSE	FALSE	FALSE	FALSE	FALSE	FALSE	FALSE	FALSE	FALSE	FALSE	FALSE	FALSE	FALSE	FALSE
TCGA-2G-AAFO-01A	TCGA-2G-AAFO-01A-31D-A729-36	TCGA-2G-AAFO	Tumor	TGCT	FALSE	TRUE	FALSE	0	0	-9.14456	-1.4785									FALSE		no alteration	FALSE	FALSE	FALSE	FALSE	FALSE	FALSE	FALSE	FALSE	FALSE	FALSE	FALSE	FALSE	FALSE	FALSE	FALSE	FALSE	FALSE	FALSE	FALSE	FALSE	FALSE	FALSE	FALSE	FALSE	FALSE	FALSE	FALSE
TCGA-2G-AAFR-01A	TCGA-2G-AAFR-01A-11D-A734-36	TCGA-2G-AAFR	Tumor	TGCT	FALSE	TRUE	FALSE	0	0	-5.42443	-1.18201									FALSE
TCGA-2G-AAFU-01A	TCGA-2G-AAFU-01A-11D-A734-36	TCGA-2G-AAFU	Tumor	TGCT	FALSE	TRUE	FALSE	0	0	-11.3848	-1.75559									FALSE
TCGA-2G-AAFW-01A	TCGA-2G-AAFW-01A-11D-A734-36	TCGA-2G-AAFW	Tumor	TGCT	FALSE	TRUE	FALSE	0	0	0.50174	-0.982319									FALSE
TCGA-2G-AAFX-01A	TCGA-2G-AAFX-01A-11D-A734-36	TCGA-2G-AAFX	Tumor	TGCT	FALSE	TRUE	FALSE	0	0	-6.93196	-1.36381									FALSE
TCGA-2G-AAFY-01A	TCGA-2G-AAFY-01A-11D-A747-36	TCGA-2G-AAFY	Tumor	TGCT	FALSE	TRUE	FALSE	0	0	-4.32093	-0.859033									FALSE		no alteration	FALSE	FALSE	FALSE	FALSE	FALSE	FALSE	FALSE	FALSE	FALSE	FALSE	FALSE	FALSE	FALSE	FALSE	FALSE	FALSE	FALSE	FALSE	FALSE	FALSE	FALSE	FALSE	FALSE	FALSE	FALSE	FALSE	FALSE
TCGA-2G-AAFZ-01A	TCGA-2G-AAFZ-01A-11D-A747-36	TCGA-2G-AAFZ	Tumor	TGCT	FALSE	TRUE	FALSE	4	2.32193	-4.97838	1.10998									FALSE		no alteration	FALSE	FALSE	FALSE	FALSE	FALSE	FALSE	FALSE	FALSE	FALSE	FALSE	FALSE	FALSE	FALSE	FALSE	FALSE	FALSE	FALSE	FALSE	FALSE	FALSE	FALSE	FALSE	FALSE	FALSE	FALSE	FALSE	FALSE
TCGA-2G-AAG0-01A	TCGA-2G-AAG0-01A-11D-A747-36	TCGA-2G-AAG0	Tumor	TGCT	FALSE	TRUE	FALSE	0	0	-4.28266	-1.04327									FALSE		no alteration	FALSE	FALSE	FALSE	FALSE	FALSE	FALSE	FALSE	FALSE	FALSE	FALSE	FALSE	FALSE	FALSE	FALSE	FALSE	FALSE	FALSE	FALSE	FALSE	FALSE	FALSE	FALSE	FALSE	FALSE	FALSE	FALSE	FALSE
TCGA-2G-AAG3-01A	TCGA-2G-AAG3-01A-11D-A747-36	TCGA-2G-AAG3	Tumor	TGCT	FALSE	TRUE	FALSE	0	0	-3.37033	-0.811473									FALSE		no alteration	FALSE	FALSE	FALSE	FALSE	FALSE	FALSE	FALSE	FALSE	FALSE	FALSE	FALSE	FALSE	FALSE	FALSE	FALSE	FALSE	FALSE	FALSE	FALSE	FALSE	FALSE	FALSE	FALSE	FALSE	FALSE	FALSE	FALSE
TCGA-2G-AAG5-01A	TCGA-2G-AAG5-01A-11D-A747-36	TCGA-2G-AAG5	Tumor	TGCT	FALSE	TRUE	FALSE	0	0	-10.2914	-1.86573									FALSE		no alteration	FALSE	FALSE	FALSE	FALSE	FALSE	FALSE	FALSE	FALSE	FALSE	FALSE	FALSE	FALSE	FALSE	FALSE	FALSE	FALSE	FALSE	FALSE	FALSE	FALSE	FALSE	FALSE	FALSE	FALSE	FALSE	FALSE	FALSE
TCGA-2G-AAG7-01A	TCGA-2G-AAG7-01A-11D-A747-36	TCGA-2G-AAG7	Tumor	TGCT	FALSE	TRUE	FALSE	0	0	-13.6631	-1.55971									FALSE		no alteration	FALSE	FALSE	FALSE	FALSE	FALSE	FALSE	FALSE	FALSE	FALSE	FALSE	FALSE	FALSE	FALSE	FALSE	FALSE	FALSE	FALSE	FALSE	FALSE	FALSE	FALSE	FALSE	FALSE	FALSE	FALSE	FALSE	FALSE
TCGA-2G-AAG8-01A	TCGA-2G-AAG8-01A-31D-A747-36	TCGA-2G-AAG8	Tumor	TGCT	FALSE	TRUE	FALSE	0	0	-8.88641	-0.9632									FALSE		no alteration	FALSE	FALSE	FALSE	FALSE	FALSE	FALSE	FALSE	FALSE	FALSE	FALSE	FALSE	FALSE	FALSE	FALSE	FALSE	FALSE	FALSE	FALSE	FALSE	FALSE	FALSE	FALSE	FALSE	FALSE	FALSE	FALSE	FALSE
TCGA-2G-AAG9-01A	TCGA-2G-AAG9-01A-11D-A747-36	TCGA-2G-AAG9	Tumor	TGCT	FALSE	TRUE	FALSE	0	0	-12.6773	-1.45155									FALSE		no alteration	FALSE	FALSE	FALSE	FALSE	FALSE	FALSE	FALSE	FALSE	FALSE	FALSE	FALSE	FALSE	FALSE	FALSE	FALSE	FALSE	FALSE	FALSE	FALSE	FALSE	FALSE	TRUE	FALSE	FALSE	FALSE	FALSE	FALSE
TCGA-2G-AAGA-01A	TCGA-2G-AAGA-01A-11D-A747-36	TCGA-2G-AAGA	Tumor	TGCT	FALSE	TRUE	FALSE	0	0	-8.08437	-1.02621									FALSE		no alteration	FALSE	FALSE	FALSE	FALSE	FALSE	FALSE	FALSE	FALSE	FALSE	FALSE	FALSE	FALSE	FALSE	FALSE	FALSE	FALSE	FALSE	FALSE	FALSE	FALSE	FALSE	FALSE	FALSE	FALSE	FALSE	FALSE	FALSE
TCGA-2G-AAGB-01A	TCGA-2G-AAGB-01A-11D-A734-36	TCGA-2G-AAGB	Tumor	TGCT	FALSE	TRUE	FALSE	2	1.58496	-7.78484	0.102801									FALSE
TCGA-2G-AAGC-01A	TCGA-2G-AAGC-01A-21D-A747-36	TCGA-2G-AAGC	Tumor	TGCT	FALSE	TRUE	FALSE	2	1.58496	-8.35142	0.516689									FALSE		no alteration	FALSE	FALSE	FALSE	FALSE	FALSE	FALSE	FALSE	FALSE	FALSE	FALSE	FALSE	FALSE	FALSE	FALSE	TRUE	FALSE	FALSE	FALSE	FALSE	FALSE	FALSE	FALSE	FALSE	FALSE	FALSE	FALSE	FALSE
TCGA-2G-AAGE-01A	TCGA-2G-AAGE-01A-21D-A747-36	TCGA-2G-AAGE	Tumor	TGCT	FALSE	TRUE	FALSE	1	1	-13.6576	-0.464617									FALSE		no alteration	FALSE	FALSE	FALSE	FALSE	FALSE	FALSE	FALSE	FALSE	FALSE	TRUE	FALSE	FALSE	FALSE	TRUE	FALSE	FALSE	FALSE	FALSE	FALSE	FALSE	FALSE	FALSE	FALSE	FALSE	FALSE	FALSE	TRUE
TCGA-2G-AAGF-01A	TCGA-2G-AAGF-01A-31D-A747-36	TCGA-2G-AAGF	Tumor	TGCT	FALSE	TRUE	FALSE	0	0	-12.894	-1.73873									FALSE		no alteration	FALSE	FALSE	FALSE	FALSE	FALSE	FALSE	FALSE	FALSE	FALSE	FALSE	FALSE	FALSE	FALSE	FALSE	FALSE	FALSE	FALSE	FALSE	FALSE	FALSE	FALSE	FALSE	FALSE	FALSE	FALSE	FALSE	FALSE
TCGA-2G-AAGG-01A	TCGA-2G-AAGG-01A-11D-A747-36	TCGA-2G-AAGG	Tumor	TGCT	FALSE	TRUE	FALSE	8	3.16993	-4.57644	1.5808									FALSE		no alteration	FALSE	FALSE	FALSE	FALSE	FALSE	FALSE	FALSE	FALSE	FALSE	FALSE	FALSE	FALSE	FALSE	FALSE	FALSE	FALSE	FALSE	FALSE	FALSE	FALSE	FALSE	FALSE	FALSE	FALSE	FALSE	FALSE	FALSE
TCGA-2G-AAGI-01A	TCGA-2G-AAGI-01A-11D-A747-36	TCGA-2G-AAGI	Tumor	TGCT	FALSE	TRUE	FALSE	0	0	-3.54791	-0.92368									FALSE		no alteration	FALSE	FALSE	FALSE	FALSE	FALSE	FALSE	FALSE	FALSE	FALSE	FALSE	FALSE	FALSE	FALSE	FALSE	FALSE	FALSE	FALSE	FALSE	FALSE	FALSE	FALSE	FALSE	FALSE	FALSE	FALSE	FALSE	FALSE
TCGA-2G-AAGJ-01A	TCGA-2G-AAGJ-01A-11D-A747-36	TCGA-2G-AAGJ	Tumor	TGCT	FALSE	TRUE	FALSE	0	0	-4.8271	-0.781551									FALSE		no alteration	FALSE	FALSE	FALSE	FALSE	FALSE	FALSE	FALSE	FALSE	FALSE	FALSE	FALSE	FALSE	FALSE	FALSE	FALSE	FALSE	FALSE	FALSE	FALSE	FALSE	FALSE	FALSE	FALSE	FALSE	FALSE	FALSE	FALSE
TCGA-2G-AAGK-01A	TCGA-2G-AAGK-01A-11D-A747-36	TCGA-2G-AAGK	Tumor	TGCT	FALSE	TRUE	FALSE	0	0	0.985482	-0.385512									FALSE		no alteration	FALSE	FALSE	FALSE	FALSE	FALSE	FALSE	FALSE	FALSE	FALSE	FALSE	FALSE	FALSE	FALSE	FALSE	FALSE	FALSE	FALSE	FALSE	FALSE	FALSE	FALSE	FALSE	FALSE	FALSE	FALSE	FALSE	FALSE
TCGA-2G-AAGM-01A	TCGA-2G-AAGM-01A-11D-A747-36	TCGA-2G-AAGM	Tumor	TGCT	FALSE	TRUE	FALSE	0	0	-1.26683	-0.575004									FALSE		no alteration	FALSE	FALSE	FALSE	FALSE	FALSE	FALSE	FALSE	FALSE	FALSE	FALSE	FALSE	FALSE	FALSE	FALSE	FALSE	FALSE	FALSE	FALSE	FALSE	FALSE	FALSE	FALSE	FALSE	FALSE	FALSE	FALSE	FALSE
TCGA-2G-AAGN-01A	TCGA-2G-AAGN-01A-11D-A747-36	TCGA-2G-AAGN	Tumor	TGCT	FALSE	TRUE	FALSE	0	0	-8.45124	-1.08859									FALSE		no alteration	FALSE	FALSE	FALSE	FALSE	FALSE	FALSE	FALSE	FALSE	FALSE	FALSE	FALSE	FALSE	FALSE	FALSE	FALSE	TRUE	FALSE	FALSE	FALSE	FALSE	FALSE	FALSE	FALSE	FALSE	FALSE	FALSE	FALSE
TCGA-2G-AAGO-01A	TCGA-2G-AAGO-01A-11D-A747-36	TCGA-2G-AAGO	Tumor	TGCT	FALSE	TRUE	FALSE	0	0	-3.11435	-0.896749									FALSE		no alteration	FALSE	FALSE	FALSE	FALSE	FALSE	FALSE	FALSE	FALSE	FALSE	FALSE	FALSE	FALSE	FALSE	TRUE	FALSE	FALSE	FALSE	FALSE	FALSE	FALSE	FALSE	FALSE	TRUE	FALSE	FALSE	FALSE	FALSE
TCGA-2G-AAGP-01A	TCGA-2G-AAGP-01A-11D-A747-36	TCGA-2G-AAGP	Tumor	TGCT	FALSE	TRUE	FALSE	1	1	-10.6104	-0.721644									FALSE		no alteration	FALSE	FALSE	FALSE	FALSE	FALSE	FALSE	FALSE	FALSE	FALSE	FALSE	FALSE	FALSE	FALSE	FALSE	FALSE	FALSE	FALSE	FALSE	FALSE	FALSE	FALSE	FALSE	FALSE	FALSE	FALSE	FALSE	FALSE
TCGA-2G-AAGQ-01A	TCGA-2G-AAGQ-01A-11D-A734-36	TCGA-2G-AAGQ	Tumor	TGCT	FALSE	TRUE	FALSE	0	0	-1.789	-1.31876									FALSE
TCGA-2G-AAGR-01A	TCGA-2G-AAGR-01A-11D-A734-36	TCGA-2G-AAGR	Tumor	TGCT	FALSE	TRUE	FALSE	0	0	-15.31	-1.95764									FALSE
TCGA-2G-AAGS-01A	TCGA-2G-AAGS-01A-11D-A729-36	TCGA-2G-AAGS	Tumor	TGCT	FALSE	TRUE	FALSE	0	0	-26.5491	-2.08916									FALSE		no alteration	FALSE	FALSE	FALSE	FALSE	FALSE	FALSE	FALSE	FALSE	FALSE	FALSE	FALSE	FALSE	FALSE	FALSE	FALSE	FALSE	FALSE	FALSE	FALSE	FALSE	FALSE	FALSE	FALSE	FALSE	FALSE	FALSE	FALSE
TCGA-2G-AAGT-01A	TCGA-2G-AAGT-01A-11D-A747-36	TCGA-2G-AAGT	Tumor	TGCT	FALSE	TRUE	FALSE	3	2	-9.07757	0.639765									FALSE		no alteration	FALSE	FALSE	FALSE	FALSE	FALSE	FALSE	FALSE	FALSE	FALSE	FALSE	FALSE	FALSE	FALSE	FALSE	FALSE	FALSE	FALSE	FALSE	FALSE	FALSE	FALSE	FALSE	FALSE	FALSE	FALSE	FALSE	FALSE
TCGA-2G-AAGU-01A	TCGA-2G-AAGU-01A-11D-A734-36	TCGA-2G-AAGU	Tumor	TGCT	FALSE	TRUE	FALSE	0	0	-2.76467	-1.00417									FALSE
TCGA-2G-AAGW-01A	TCGA-2G-AAGW-01A-11D-A747-36	TCGA-2G-AAGW	Tumor	TGCT	FALSE	TRUE	FALSE	6	2.80735	-0.425784	1.71973									FALSE		no alteration	FALSE	FALSE	FALSE	FALSE	FALSE	FALSE	FALSE	FALSE	FALSE	FALSE	FALSE	FALSE	FALSE	FALSE	FALSE	FALSE	FALSE	TRUE	FALSE	FALSE	FALSE	FALSE	FALSE	FALSE	FALSE	FALSE	FALSE
TCGA-2G-AAGX-01A	TCGA-2G-AAGX-01A-11D-A747-36	TCGA-2G-AAGX	Tumor	TGCT	FALSE	TRUE	FALSE	0	0	-10.4585	-1.28459									FALSE		no alteration	FALSE	FALSE	FALSE	FALSE	FALSE	FALSE	FALSE	FALSE	FALSE	FALSE	FALSE	FALSE	FALSE	FALSE	FALSE	FALSE	FALSE	FALSE	FALSE	FALSE	FALSE	FALSE	FALSE	FALSE	FALSE	FALSE	FALSE
TCGA-2G-AAGY-01A	TCGA-2G-AAGY-01A-11D-A747-36	TCGA-2G-AAGY	Tumor	TGCT	FALSE	TRUE	FALSE	0	0	-13.0302	-1.17904									FALSE		no alteration	FALSE	FALSE	FALSE	FALSE	FALSE	FALSE	FALSE	FALSE	FALSE	FALSE	TRUE	FALSE	FALSE	FALSE	FALSE	FALSE	FALSE	FALSE	FALSE	FALSE	FALSE	FALSE	FALSE	FALSE	FALSE	FALSE	FALSE
TCGA-2G-AAGZ-01A	TCGA-2G-AAGZ-01A-11D-A747-36	TCGA-2G-AAGZ	Tumor	TGCT	FALSE	TRUE	FALSE	0	0	-4.49909	-1.05501									FALSE		no alteration	FALSE	FALSE	FALSE	FALSE	FALSE	FALSE	FALSE	FALSE	FALSE	FALSE	FALSE	FALSE	FALSE	FALSE	FALSE	FALSE	FALSE	FALSE	FALSE	FALSE	FALSE	FALSE	FALSE	FALSE	FALSE	FALSE	FALSE
TCGA-2G-AAH0-01A	TCGA-2G-AAH0-01A-11D-A747-36	TCGA-2G-AAH0	Tumor	TGCT	FALSE	TRUE	FALSE	0	0	-7.12561	-1.02801									FALSE		no alteration	FALSE	FALSE	FALSE	FALSE	FALSE	FALSE	FALSE	FALSE	FALSE	FALSE	FALSE	FALSE	FALSE	FALSE	FALSE	FALSE	FALSE	FALSE	FALSE	FALSE	FALSE	FALSE	FALSE	FALSE	FALSE	FALSE	FALSE
TCGA-2G-AAH2-01A	TCGA-2G-AAH2-01A-11D-A747-36	TCGA-2G-AAH2	Tumor	TGCT	FALSE	TRUE	FALSE	0	0	-6.76296	-0.869517									FALSE		no alteration	FALSE	FALSE	FALSE	FALSE	FALSE	FALSE	FALSE	FALSE	FALSE	FALSE	FALSE	FALSE	FALSE	FALSE	FALSE	FALSE	FALSE	FALSE	FALSE	FALSE	FALSE	FALSE	FALSE	FALSE	FALSE	FALSE	FALSE
TCGA-2G-AAH3-01A	TCGA-2G-AAH3-01A-11D-A747-36	TCGA-2G-AAH3	Tumor	TGCT	FALSE	TRUE	FALSE	0	0	-8.51753	-1.09851									FALSE		no alteration	FALSE	FALSE	FALSE	FALSE	FALSE	FALSE	FALSE	FALSE	FALSE	FALSE	FALSE	FALSE	FALSE	FALSE	FALSE	FALSE	FALSE	FALSE	FALSE	FALSE	FALSE	FALSE	FALSE	FALSE	FALSE	FALSE	FALSE
TCGA-2G-AAH4-01A	TCGA-2G-AAH4-01A-12D-A747-36	TCGA-2G-AAH4	Tumor	TGCT	FALSE	TRUE	FALSE	1	1	-14.0247	-0.475415									FALSE		no alteration	FALSE	FALSE	FALSE	FALSE	FALSE	FALSE	FALSE	FALSE	FALSE	FALSE	FALSE	FALSE	FALSE	FALSE	FALSE	FALSE	FALSE	TRUE	FALSE	FALSE	FALSE	FALSE	FALSE	FALSE	FALSE	FALSE	FALSE
TCGA-2G-AAH7-01A	TCGA-2G-AAH7-01A-11D-A734-36	TCGA-2G-AAH7	Tumor	TGCT	FALSE	TRUE	FALSE	0	0	-5.68546	-0.79143									FALSE
TCGA-2G-AAH8-01A	TCGA-2G-AAH8-01A-11D-A729-36	TCGA-2G-AAH8	Tumor	TGCT	FALSE	TRUE	FALSE	0	0	0.764449	-0.861923									FALSE		no alteration	FALSE	FALSE	FALSE	FALSE	FALSE	FALSE	FALSE	FALSE	FALSE	FALSE	FALSE	FALSE	FALSE	FALSE	FALSE	FALSE	FALSE	FALSE	FALSE	FALSE	FALSE	TRUE	FALSE	FALSE	FALSE	FALSE	FALSE
TCGA-2G-AAH9-01A	TCGA-2G-AAH9-01A-11D-A734-36	TCGA-2G-AAH9	Tumor	TGCT	FALSE	TRUE	FALSE	0	0	-9.03093	-1.34595									FALSE
TCGA-2G-AAHA-01A	TCGA-2G-AAHA-01A-11D-A747-36	TCGA-2G-AAHA	Tumor	TGCT	FALSE	TRUE	FALSE	0	0	-4.24376	-0.828138									FALSE		no alteration	FALSE	FALSE	FALSE	FALSE	FALSE	FALSE	FALSE	FALSE	FALSE	FALSE	FALSE	FALSE	FALSE	FALSE	FALSE	FALSE	FALSE	FALSE	FALSE	FALSE	FALSE	TRUE	FALSE	FALSE	FALSE	FALSE	FALSE
TCGA-2G-AAHB-01A	TCGA-2G-AAHB-01A-11D-A734-36	TCGA-2G-AAHB	Tumor	TGCT	FALSE	TRUE	FALSE	0	0	-8.549	-1.39418									FALSE
TCGA-2G-AAHC-01A	TCGA-2G-AAHC-01A-11D-A747-36	TCGA-2G-AAHC	Tumor	TGCT	FALSE	TRUE	FALSE	0	0	-13.2709	-1.58465									FALSE		no alteration	FALSE	FALSE	FALSE	FALSE	FALSE	FALSE	FALSE	FALSE	FALSE	FALSE	FALSE	TRUE	FALSE	FALSE	FALSE	FALSE	FALSE	FALSE	FALSE	FALSE	FALSE	FALSE	FALSE	FALSE	FALSE	FALSE	FALSE
TCGA-2G-AAHD-01A	TCGA-2G-AAHD-01A-11D-A734-36	TCGA-2G-AAHD	Tumor	TGCT	FALSE	TRUE	FALSE	0	0	3.90606	-0.450414									FALSE
TCGA-2G-AAHE-01A	TCGA-2G-AAHE-01A-11D-A734-36	TCGA-2G-AAHE	Tumor	TGCT	FALSE	TRUE	FALSE	0	0	-6.15405	-1.03216									FALSE
TCGA-2G-AAHF-01A	TCGA-2G-AAHF-01A-11D-A734-36	TCGA-2G-AAHF	Tumor	TGCT	FALSE	TRUE	FALSE	0	0	-5.12764	-1.64722									FALSE
TCGA-2G-AAHG-01A	TCGA-2G-AAHG-01A-11D-A747-36	TCGA-2G-AAHG	Tumor	TGCT	FALSE	TRUE	FALSE	0	0	-5.12828	-0.841049									FALSE		no alteration	FALSE	FALSE	FALSE	FALSE	FALSE	FALSE	FALSE	FALSE	FALSE	FALSE	FALSE	FALSE	FALSE	FALSE	FALSE	FALSE	FALSE	FALSE	FALSE	FALSE	FALSE	FALSE	FALSE	FALSE	FALSE	FALSE	FALSE
TCGA-2G-AAHH-01A	TCGA-2G-AAHH-01A-11D-A734-36	TCGA-2G-AAHH	Tumor	TGCT	FALSE	TRUE	FALSE	0	0	-11.43	-1.6676									FALSE
TCGA-2G-AAHJ-01A	TCGA-2G-AAHJ-01A-11D-A733-36	TCGA-2G-AAHJ	Tumor	TGCT	FALSE	TRUE	FALSE	0	0	-12.9283	-1.63101									FALSE
TCGA-2G-AAHK-01A	TCGA-2G-AAHK-01A-11D-A734-36	TCGA-2G-AAHK	Tumor	TGCT	FALSE	TRUE	FALSE	0	0	-5.72602	-1.00593									FALSE
TCGA-2G-AAHL-01A	TCGA-2G-AAHL-01A-11D-A748-36	TCGA-2G-AAHL	Tumor	TGCT	FALSE	TRUE	FALSE	0	0	-5.51259	-1.21962									FALSE		no alteration	FALSE	FALSE	FALSE	FALSE	FALSE	FALSE	FALSE	FALSE	FALSE	FALSE	FALSE	FALSE	FALSE	FALSE	FALSE	FALSE	FALSE	FALSE	FALSE	FALSE	FALSE	FALSE	FALSE	FALSE	FALSE	FALSE	FALSE
TCGA-2G-AAHM-01A	TCGA-2G-AAHM-01A-11D-A734-36	TCGA-2G-AAHM	Tumor	TGCT	FALSE	TRUE	FALSE	0	0	-8.95434	-1.15333									FALSE
TCGA-2G-AAHN-01A	TCGA-2G-AAHN-01A-11D-A748-36	TCGA-2G-AAHN	Tumor	TGCT	FALSE	TRUE	FALSE	0	0	-7.25423	-1.05126									FALSE		no alteration	FALSE	FALSE	FALSE	FALSE	FALSE	FALSE	FALSE	FALSE	FALSE	FALSE	FALSE	FALSE	FALSE	FALSE	FALSE	FALSE	FALSE	FALSE	FALSE	FALSE	FALSE	FALSE	FALSE	FALSE	FALSE	FALSE	FALSE
TCGA-2G-AAHO-01A	TCGA-2G-AAHO-01A-11D-A734-36	TCGA-2G-AAHO	Tumor	TGCT	FALSE	TRUE	FALSE	0	0	-24.7434	-2.48419									FALSE
TCGA-2G-AAHR-01A	TCGA-2G-AAHR-01A-12D-A734-36	TCGA-2G-AAHR	Tumor	TGCT	FALSE	TRUE	FALSE	0	0	-4.64054	-0.988584									FALSE
TCGA-2G-AAHT-01A	TCGA-2G-AAHT-01A-11D-A748-36	TCGA-2G-AAHT	Tumor	TGCT	FALSE	TRUE	FALSE	0	0	-12.8073	-1.58512									FALSE		no alteration	FALSE	FALSE	FALSE	FALSE	FALSE	FALSE	FALSE	FALSE	FALSE	FALSE	FALSE	FALSE	FALSE	FALSE	FALSE	FALSE	FALSE	FALSE	FALSE	FALSE	FALSE	FALSE	FALSE	FALSE	FALSE	FALSE	TRUE
TCGA-2G-AAHU-01A	TCGA-2G-AAHU-01A-21D-A734-36	TCGA-2G-AAHU	Tumor	TGCT	FALSE	TRUE	FALSE	0	0	-3.10679	-0.909177									FALSE
TCGA-2G-AAHV-01A	TCGA-2G-AAHV-01A-11D-A734-36	TCGA-2G-AAHV	Tumor	TGCT	FALSE	TRUE	FALSE	0	0	3.49615	-0.950171									FALSE
TCGA-2G-AAHW-01A	TCGA-2G-AAHW-01A-11D-A734-36	TCGA-2G-AAHW	Tumor	TGCT	FALSE	TRUE	FALSE	0	0	-4.39214	-1.02209									FALSE
TCGA-2G-AAHY-01A	TCGA-2G-AAHY-01A-11D-A735-36	TCGA-2G-AAHY	Tumor	TGCT	FALSE	TRUE	FALSE	0	0	3.71817	-0.525989									FALSE
TCGA-2G-AAHZ-01A	TCGA-2G-AAHZ-01A-11D-A735-36	TCGA-2G-AAHZ	Tumor	TGCT	FALSE	TRUE	FALSE	0	0	-12.8941	-1.4657									FALSE
TCGA-2G-AAI2-01A	TCGA-2G-AAI2-01A-11D-A735-36	TCGA-2G-AAI2	Tumor	TGCT	FALSE	TRUE	FALSE	0	0	0.0171193	-0.841201									FALSE
TCGA-2G-AAI3-01A	TCGA-2G-AAI3-01A-11D-A735-36	TCGA-2G-AAI3	Tumor	TGCT	FALSE	TRUE	FALSE	0	0	0.495116	-1.06779									FALSE
TCGA-2G-AAI4-01A	TCGA-2G-AAI4-01A-11D-A735-36	TCGA-2G-AAI4	Tumor	TGCT	FALSE	TRUE	FALSE	0	0	-5.80366	-1.0217									FALSE
TCGA-2G-AAI5-01A	TCGA-2G-AAI5-01A-11D-A735-36	TCGA-2G-AAI5	Tumor	TGCT	FALSE	TRUE	FALSE	0	0	-13.7851	-1.85384									FALSE
TCGA-2G-AAI6-01A	TCGA-2G-AAI6-01A-11D-A735-36	TCGA-2G-AAI6	Tumor	TGCT	FALSE	TRUE	FALSE	0	0	-7.027	-1.26729									FALSE
TCGA-2G-AAI7-01A	TCGA-2G-AAI7-01A-11D-A735-36	TCGA-2G-AAI7	Tumor	TGCT	FALSE	TRUE	FALSE	0	0	-3.87906	-1.05816									FALSE
TCGA-2G-AAI8-01A	TCGA-2G-AAI8-01A-11D-A735-36	TCGA-2G-AAI8	Tumor	TGCT	FALSE	TRUE	FALSE	0	0	-2.52086	-0.797219									FALSE
TCGA-2G-AAI9-01A	TCGA-2G-AAI9-01A-11D-A735-36	TCGA-2G-AAI9	Tumor	TGCT	FALSE	TRUE	FALSE	0	0	-6.40845	-1.18929									FALSE
TCGA-2G-AAIA-01A	TCGA-2G-AAIA-01A-11D-A735-36	TCGA-2G-AAIA	Tumor	TGCT	FALSE	TRUE	FALSE	0	0	-6.88069	-1.06078									FALSE
TCGA-2G-AAIB-01A	TCGA-2G-AAIB-01A-12D-A735-36	TCGA-2G-AAIB	Tumor	TGCT	FALSE	TRUE	FALSE	0	0	-14.323	-1.80866									FALSE
TCGA-2G-AAIC-01A	TCGA-2G-AAIC-01A-11D-A735-36	TCGA-2G-AAIC	Tumor	TGCT	FALSE	TRUE	FALSE	0	0	18.1305	0.21361									FALSE
TCGA-2G-AAID-01A	TCGA-2G-AAID-01A-11D-A735-36	TCGA-2G-AAID	Tumor	TGCT	FALSE	TRUE	FALSE	0	0	-4.60827	-1.03685									FALSE
TCGA-2G-AAIE-01A	TCGA-2G-AAIE-01A-11D-A735-36	TCGA-2G-AAIE	Tumor	TGCT	FALSE	TRUE	FALSE	0	0	-3.75921	-0.807199									FALSE
TCGA-2G-AAIF-01A	TCGA-2G-AAIF-01A-11D-A735-36	TCGA-2G-AAIF	Tumor	TGCT	FALSE	TRUE	FALSE	0	0	-2.07668	-0.965956									FALSE
TCGA-2G-AAIG-01A	TCGA-2G-AAIG-01A-11D-A735-36	TCGA-2G-AAIG	Tumor	TGCT	FALSE	TRUE	FALSE	0	0	6.58077	-0.0850734									FALSE
TCGA-2G-AAII-01A	TCGA-2G-AAII-01A-11D-A735-36	TCGA-2G-AAII	Tumor	TGCT	FALSE	TRUE	FALSE	0	0	-0.262296	-0.637184									FALSE
TCGA-2G-AAK7-01A	TCGA-2G-AAK7-01A-11D-A735-36	TCGA-2G-AAK7	Tumor	TGCT	FALSE	TRUE	FALSE	0	0	-12.2349	-1.51195									FALSE
TCGA-2G-AAKD-01A	TCGA-2G-AAKD-01A-31D-A748-36	TCGA-2G-AAKD	Tumor	TGCT	FALSE	TRUE	FALSE	0	0	-12.6793	-1.35571									FALSE		no alteration	FALSE	FALSE	FALSE	FALSE	FALSE	FALSE	FALSE	FALSE	FALSE	FALSE	FALSE	FALSE	FALSE	FALSE	FALSE	FALSE	FALSE	FALSE	FALSE	FALSE	FALSE	TRUE	FALSE	TRUE	FALSE	FALSE	FALSE
TCGA-2G-AAKF-01A	TCGA-2G-AAKF-01A-11D-A735-36	TCGA-2G-AAKF	Tumor	TGCT	FALSE	TRUE	FALSE	0	0	-1.21574	-0.567691									FALSE
TCGA-2G-AAKG-01A	TCGA-2G-AAKG-01A-11D-A702-36	TCGA-2G-AAKG	Tumor	TGCT	FALSE	TRUE	FALSE	0	0	-14.1549	-1.30887									FALSE		no alteration	FALSE	FALSE	FALSE	FALSE	FALSE	FALSE	FALSE	FALSE	FALSE	FALSE	FALSE	FALSE	FALSE	FALSE	FALSE	FALSE	FALSE	FALSE	FALSE	FALSE	FALSE	FALSE	FALSE	FALSE	FALSE	FALSE	FALSE
TCGA-2G-AAKH-01A	TCGA-2G-AAKH-01A-11D-A748-36	TCGA-2G-AAKH	Tumor	TGCT	FALSE	TRUE	FALSE	1	1	-7.10832	-0.260681									FALSE		no alteration	FALSE	FALSE	FALSE	FALSE	FALSE	FALSE	FALSE	FALSE	FALSE	FALSE	FALSE	FALSE	FALSE	TRUE	FALSE	FALSE	FALSE	FALSE	FALSE	FALSE	FALSE	TRUE	FALSE	FALSE	FALSE	FALSE	FALSE
TCGA-2G-AAKJ-01A	TCGA-2G-AAKJ-01A-12D-A735-36	TCGA-2G-AAKJ	Tumor	TGCT	FALSE	TRUE	FALSE	0	0	-5.15701	-1.01866									FALSE
TCGA-2G-AAKK-01A	TCGA-2G-AAKK-01A-12D-A735-36	TCGA-2G-AAKK	Tumor	TGCT	FALSE	TRUE	FALSE	0	0	-7.43265	-1.26072									FALSE
TCGA-2G-AAKL-01A	TCGA-2G-AAKL-01A-11D-A748-36	TCGA-2G-AAKL	Tumor	TGCT	FALSE	TRUE	FALSE	1	1	-5.60351	-0.0292851									FALSE		no alteration	FALSE	FALSE	FALSE	FALSE	FALSE	FALSE	FALSE	FALSE	FALSE	FALSE	FALSE	FALSE	FALSE	FALSE	FALSE	FALSE	FALSE	FALSE	FALSE	FALSE	FALSE	TRUE	FALSE	FALSE	FALSE	FALSE	FALSE
TCGA-2G-AAKM-01A	TCGA-2G-AAKM-01A-11D-A748-36	TCGA-2G-AAKM	Tumor	TGCT	FALSE	TRUE	FALSE	0	0	-6.86194	-1.07874									FALSE		no alteration	FALSE	FALSE	FALSE	FALSE	FALSE	FALSE	FALSE	FALSE	FALSE	FALSE	FALSE	FALSE	FALSE	FALSE	FALSE	FALSE	FALSE	FALSE	FALSE	FALSE	FALSE	FALSE	FALSE	FALSE	FALSE	FALSE	FALSE
TCGA-2G-AAKO-01A	TCGA-2G-AAKO-01A-11D-A748-36	TCGA-2G-AAKO	Tumor	TGCT	FALSE	TRUE	FALSE	0	0	-7.99182	-1.26142									FALSE		no alteration	FALSE	FALSE	FALSE	FALSE	FALSE	FALSE	FALSE	FALSE	FALSE	FALSE	FALSE	FALSE	FALSE	FALSE	FALSE	FALSE	FALSE	FALSE	FALSE	FALSE	FALSE	FALSE	FALSE	FALSE	FALSE	FALSE	FALSE
TCGA-2G-AAKQ-01A	TCGA-2G-AAKQ-01A-11D-A735-36	TCGA-2G-AAKQ	Tumor	TGCT	FALSE	TRUE	FALSE	0	0	-6.98293	-0.997877									FALSE
TCGA-2G-AAL4-01A	TCGA-2G-AAL4-01A-11D-A735-36	TCGA-2G-AAL4	Tumor	TGCT	FALSE	TRUE	FALSE	0	0	-1.10109	-1.50233									FALSE
TCGA-2G-AAL5-01A	TCGA-2G-AAL5-01A-11D-A748-36	TCGA-2G-AAL5	Tumor	TGCT	FALSE	TRUE	FALSE	2	1.58496	-7.74896	0.213164									FALSE		no alteration	FALSE	FALSE	FALSE	FALSE	FALSE	FALSE	FALSE	FALSE	FALSE	FALSE	FALSE	FALSE	FALSE	FALSE	FALSE	FALSE	FALSE	FALSE	FALSE	FALSE	FALSE	FALSE	FALSE	FALSE	FALSE	FALSE	FALSE
TCGA-2G-AAL7-01A	TCGA-2G-AAL7-01A-11D-A748-36	TCGA-2G-AAL7	Tumor	TGCT	FALSE	TRUE	FALSE	0	0	-17.6816	-2.22255									FALSE		no alteration	FALSE	FALSE	FALSE	FALSE	FALSE	FALSE	FALSE	FALSE	FALSE	FALSE	FALSE	FALSE	FALSE	FALSE	FALSE	FALSE	FALSE	FALSE	FALSE	FALSE	FALSE	FALSE	FALSE	FALSE	FALSE	FALSE	FALSE
TCGA-2G-AALC-01A	TCGA-2G-AALC-01A-11D-A735-36	TCGA-2G-AALC	Tumor	TGCT	FALSE	TRUE	FALSE	0	0	1.44313	-0.72484									FALSE
TCGA-2G-AALF-01A	TCGA-2G-AALF-01A-11D-A748-36	TCGA-2G-AALF	Tumor	TGCT	FALSE	TRUE	FALSE	2	1.58496	-11.7992	0.0779526									FALSE		no alteration	FALSE	FALSE	FALSE	FALSE	FALSE	FALSE	FALSE	FALSE	FALSE	FALSE	FALSE	FALSE	FALSE	FALSE	FALSE	FALSE	FALSE	FALSE	FALSE	FALSE	FALSE	FALSE	FALSE	FALSE	FALSE	FALSE	FALSE
TCGA-2G-AALG-01A	TCGA-2G-AALG-01A-11D-A748-36	TCGA-2G-AALG	Tumor	TGCT	FALSE	TRUE	FALSE	2	1.58496	-9.83114	0.327295									FALSE		no alteration	FALSE	FALSE	FALSE	FALSE	FALSE	FALSE	FALSE	FALSE	FALSE	FALSE	FALSE	FALSE	FALSE	FALSE	FALSE	FALSE	FALSE	FALSE	FALSE	FALSE	FALSE	FALSE	FALSE	FALSE	FALSE	FALSE	FALSE
TCGA-2G-AALN-01A	TCGA-2G-AALN-01A-11D-A748-36	TCGA-2G-AALN	Tumor	TGCT	FALSE	TRUE	FALSE	1	1	-12.5593	-0.619358									FALSE		no alteration	FALSE	FALSE	FALSE	FALSE	FALSE	FALSE	FALSE	FALSE	FALSE	FALSE	TRUE	FALSE	FALSE	FALSE	FALSE	FALSE	FALSE	FALSE	FALSE	FALSE	FALSE	TRUE	FALSE	FALSE	FALSE	FALSE	FALSE
TCGA-2G-AALO-01A	TCGA-2G-AALO-01A-12D-A748-36	TCGA-2G-AALO	Tumor	TGCT	FALSE	TRUE	FALSE	2	1.58496	-15.9907	-0.241126									FALSE		no alteration	FALSE	FALSE	FALSE	FALSE	FALSE	FALSE	FALSE	FALSE	FALSE	FALSE	FALSE	FALSE	FALSE	FALSE	FALSE	FALSE	FALSE	FALSE	FALSE	FALSE	FALSE	FALSE	FALSE	FALSE	FALSE	FALSE	FALSE
TCGA-2G-AALP-01A	TCGA-2G-AALP-01A-12D-A748-36	TCGA-2G-AALP	Tumor	TGCT	FALSE	TRUE	FALSE	1	1	-7.85452	0.0308595									FALSE		no alteration	FALSE	FALSE	FALSE	FALSE	FALSE	FALSE	FALSE	FALSE	FALSE	FALSE	FALSE	FALSE	FALSE	FALSE	FALSE	FALSE	FALSE	FALSE	FALSE	FALSE	FALSE	FALSE	FALSE	FALSE	FALSE	FALSE	FALSE
TCGA-2G-AALQ-01A	TCGA-2G-AALQ-01A-12D-A748-36	TCGA-2G-AALQ	Tumor	TGCT	FALSE	TRUE	FALSE	0	0	-1.56723	-0.43507									FALSE		no alteration	FALSE	FALSE	FALSE	FALSE	FALSE	FALSE	FALSE	FALSE	FALSE	FALSE	FALSE	FALSE	FALSE	FALSE	FALSE	FALSE	FALSE	FALSE	FALSE	FALSE	FALSE	FALSE	FALSE	FALSE	FALSE	FALSE	FALSE
TCGA-2G-AALR-01A	TCGA-2G-AALR-01A-21D-A748-36	TCGA-2G-AALR	Tumor	TGCT	FALSE	TRUE	FALSE	3	2	-6.72482	0.609538									FALSE		no alteration	FALSE	FALSE	FALSE	FALSE	FALSE	FALSE	FALSE	FALSE	FALSE	FALSE	FALSE	FALSE	FALSE	FALSE	FALSE	FALSE	FALSE	FALSE	FALSE	FALSE	TRUE	FALSE	FALSE	FALSE	FALSE	FALSE	FALSE
TCGA-2G-AALS-01A	TCGA-2G-AALS-01A-12D-A748-36	TCGA-2G-AALS	Tumor	TGCT	FALSE	TRUE	FALSE	1	1	-13.4805	-0.840587									FALSE		no alteration	FALSE	FALSE	FALSE	FALSE	FALSE	FALSE	FALSE	FALSE	FALSE	FALSE	FALSE	FALSE	FALSE	FALSE	FALSE	FALSE	FALSE	FALSE	FALSE	FALSE	FALSE	FALSE	FALSE	FALSE	FALSE	FALSE	FALSE
TCGA-2G-AALW-01A	TCGA-2G-AALW-01A-11D-A748-36	TCGA-2G-AALW	Tumor	TGCT	FALSE	TRUE	FALSE	0	0	-14.6192	-1.29098									FALSE		no alteration	FALSE	FALSE	FALSE	FALSE	FALSE	FALSE	FALSE	FALSE	FALSE	FALSE	FALSE	FALSE	FALSE	FALSE	TRUE	FALSE	FALSE	FALSE	FALSE	FALSE	FALSE	FALSE	FALSE	FALSE	FALSE	FALSE	FALSE
TCGA-2G-AALX-01A	TCGA-2G-AALX-01A-11D-A748-36	TCGA-2G-AALX	Tumor	TGCT	FALSE	TRUE	FALSE	0	0	-14.7391	-1.74319									FALSE		no alteration	FALSE	FALSE	FALSE	FALSE	FALSE	FALSE	FALSE	FALSE	FALSE	FALSE	FALSE	FALSE	FALSE	FALSE	FALSE	FALSE	FALSE	FALSE	FALSE	FALSE	FALSE	FALSE	FALSE	FALSE	FALSE	FALSE	FALSE
TCGA-2G-AALY-01A	TCGA-2G-AALY-01A-11D-A748-36	TCGA-2G-AALY	Tumor	TGCT	FALSE	TRUE	FALSE	0	0	1.42967	-0.463516									FALSE		no alteration	FALSE	FALSE	FALSE	FALSE	FALSE	FALSE	FALSE	FALSE	FALSE	FALSE	FALSE	FALSE	FALSE	FALSE	FALSE	FALSE	FALSE	FALSE	FALSE	FALSE	FALSE	FALSE	FALSE	FALSE	FALSE	FALSE	FALSE
TCGA-2G-AALZ-01A	TCGA-2G-AALZ-01A-11D-A748-36	TCGA-2G-AALZ	Tumor	TGCT	FALSE	TRUE	FALSE	0	0	-5.35232	-0.813882									FALSE		no alteration	FALSE	FALSE	FALSE	FALSE	FALSE	FALSE	FALSE	FALSE	FALSE	FALSE	FALSE	FALSE	FALSE	FALSE	FALSE	FALSE	FALSE	FALSE	FALSE	FALSE	FALSE	FALSE	FALSE	FALSE	FALSE	FALSE	FALSE
TCGA-2G-AAM2-01A	TCGA-2G-AAM2-01A-11D-A748-36	TCGA-2G-AAM2	Tumor	TGCT	FALSE	TRUE	FALSE	0	0	-9.19537	-1.20085									FALSE		no alteration	FALSE	FALSE	FALSE	FALSE	FALSE	FALSE	FALSE	FALSE	FALSE	FALSE	FALSE	FALSE	FALSE	FALSE	FALSE	FALSE	FALSE	FALSE	FALSE	FALSE	FALSE	FALSE	FALSE	FALSE	FALSE	FALSE	FALSE
TCGA-2G-AAM3-01A	TCGA-2G-AAM3-01A-11D-A748-36	TCGA-2G-AAM3	Tumor	TGCT	FALSE	TRUE	FALSE	4	2.32193	-2.58647	1.39898									FALSE		no alteration	FALSE	FALSE	FALSE	FALSE	FALSE	FALSE	FALSE	FALSE	FALSE	FALSE	FALSE	FALSE	FALSE	FALSE	FALSE	FALSE	FALSE	FALSE	FALSE	FALSE	FALSE	FALSE	FALSE	FALSE	FALSE	FALSE	FALSE
TCGA-2G-AAM4-01A	TCGA-2G-AAM4-01A-11D-A748-36	TCGA-2G-AAM4	Tumor	TGCT	FALSE	TRUE	FALSE	0	0	-8.58014	-0.916206									FALSE		no alteration	FALSE	FALSE	FALSE	FALSE	FALSE	FALSE	FALSE	FALSE	FALSE	FALSE	FALSE	FALSE	FALSE	FALSE	FALSE	FALSE	FALSE	FALSE	FALSE	FALSE	FALSE	FALSE	FALSE	FALSE	FALSE	FALSE	FALSE
TCGA-2H-A9GF-01A		TCGA-2H-A9GF	Tumor	ESCA	TRUE	FALSE	TRUE					497.14	8.96041	454.229	7.99007	159.917	7.33018	148.623	6.42809	FALSE	0.09326	P177_C182del (driver)	FALSE	TRUE	FALSE	FALSE	FALSE	FALSE	FALSE	FALSE	FALSE	FALSE	FALSE	FALSE	TRUE	TRUE	FALSE	FALSE	TRUE	FALSE	TRUE	FALSE	FALSE	FALSE	FALSE	FALSE	FALSE	FALSE	FALSE
TCGA-2H-A9GG-01A		TCGA-2H-A9GG	Tumor	ESCA	TRUE	FALSE	TRUE					253.16	7.98959	166.314	6.02572	61.575	5.96751	38.716	4.14178	FALSE	0.18875
TCGA-2H-A9GH-01A		TCGA-2H-A9GH	Tumor	ESCA	TRUE	FALSE	TRUE					352.767	8.46666	299.913	7.27146	135.082	7.08833	121.17	5.97722	FALSE	0.114871	R213* (driver)	FALSE	TRUE	FALSE	FALSE	FALSE	FALSE	FALSE	FALSE	FALSE	FALSE	FALSE	TRUE	FALSE	FALSE	FALSE	FALSE	FALSE	FALSE	FALSE	FALSE	FALSE	FALSE	TRUE	FALSE	FALSE	FALSE	FALSE
TCGA-2H-A9GI-01A		TCGA-2H-A9GI	Tumor	ESCA	TRUE	FALSE	TRUE					113	6.8329	67.0769	5.79442	31.9674	5.04297	19.8797	4.07754	FALSE	0.0998092	no alteration	TRUE	FALSE	FALSE	FALSE	FALSE	FALSE	FALSE	FALSE	FALSE	FALSE	FALSE	FALSE	TRUE	FALSE	FALSE	FALSE	TRUE	FALSE	FALSE	FALSE	FALSE	FALSE	FALSE	FALSE	FALSE	FALSE	FALSE
TCGA-2H-A9GJ-01A		TCGA-2H-A9GJ	Tumor	ESCA	TRUE	FALSE	TRUE					632.391	9.30695	586.241	8.26336	220.756	7.79283	208.609	6.82264	FALSE	0.100301	A138V (driver)	FALSE	TRUE	FALSE	FALSE	FALSE	FALSE	FALSE	FALSE	FALSE	FALSE	FALSE	FALSE	TRUE	FALSE	FALSE	FALSE	FALSE	FALSE	FALSE	FALSE	FALSE	FALSE	FALSE	FALSE	FALSE	FALSE	TRUE
TCGA-2H-A9GK-01A		TCGA-2H-A9GK	Tumor	ESCA	TRUE	FALSE	TRUE					176.127	7.46864	118.98	6.17636	53.0242	5.75553	37.9823	4.55415	FALSE	0.124203	R196* (driver)	FALSE	TRUE	FALSE	FALSE	FALSE	FALSE	FALSE	FALSE	FALSE	FALSE	TRUE	TRUE	FALSE	FALSE	FALSE	FALSE	FALSE	FALSE	FALSE	FALSE	FALSE	FALSE	FALSE	FALSE	FALSE	FALSE	FALSE
TCGA-2H-A9GL-01A		TCGA-2H-A9GL	Tumor	ESCA	TRUE	FALSE	TRUE					133.215	7.0684	42.553	5.01824	37.0193	5.24866	13.1559	3.34271	FALSE	0.197043	L257Pfs*7 (driver)	FALSE	TRUE	FALSE	FALSE	FALSE	FALSE	FALSE	FALSE	FALSE	FALSE	FALSE	FALSE	FALSE	FALSE	FALSE	FALSE	FALSE	TRUE	FALSE	FALSE	FALSE	FALSE	FALSE	FALSE	FALSE	FALSE	FALSE
TCGA-2H-A9GM-01A		TCGA-2H-A9GM	Tumor	ESCA	TRUE	FALSE	TRUE					121.906	6.94141	49.8942	5.31299	36.965	5.2466	18.0106	3.73272	FALSE	0.156509	C176dup (driver)	FALSE	TRUE	FALSE	FALSE	FALSE	FALSE	FALSE	FALSE	FALSE	FALSE	TRUE	FALSE	FALSE	FALSE	FALSE	FALSE	FALSE	FALSE	FALSE	FALSE	FALSE	FALSE	FALSE	FALSE	FALSE	FALSE	FALSE
TCGA-2H-A9GN-01A		TCGA-2H-A9GN	Tumor	ESCA	TRUE	FALSE	TRUE					275.016	8.10861	211.675	6.67626	96.6924	6.61017	80.0203	5.27858	FALSE	0.137664	R209Kfs*6 (driver)	FALSE	TRUE	FALSE	FALSE	FALSE	FALSE	FALSE	FALSE	FALSE	FALSE	FALSE	FALSE	FALSE	FALSE	FALSE	FALSE	FALSE	FALSE	FALSE	FALSE	FALSE	FALSE	FALSE	FALSE	FALSE	FALSE	FALSE
TCGA-2H-A9GO-01A		TCGA-2H-A9GO	Tumor	ESCA	TRUE	FALSE	TRUE					489.894	8.93927	421.064	7.38281	166.158	7.38507	148.041	5.93809	FALSE	0.149593	F113V (driver)	FALSE	TRUE	FALSE	FALSE	FALSE	FALSE	FALSE	FALSE	FALSE	FALSE	FALSE	FALSE	TRUE	FALSE	FALSE	FALSE	FALSE	FALSE	FALSE	FALSE	FALSE	FALSE	TRUE	FALSE	FALSE	FALSE	FALSE
TCGA-2H-A9GQ-01A		TCGA-2H-A9GQ	Tumor	ESCA	TRUE	FALSE	TRUE					276.064	8.11408	213.632	6.70227	61.8493	5.97382	45.4162	4.66133	FALSE	0.13569	R282W (driver)	TRUE	TRUE	FALSE	FALSE	FALSE	FALSE	FALSE	FALSE	FALSE	FALSE	FALSE	FALSE	FALSE	FALSE	FALSE	FALSE	FALSE	FALSE	FALSE	FALSE	FALSE	FALSE	FALSE	FALSE	FALSE	FALSE	FALSE
TCGA-2H-A9GR-01A		TCGA-2H-A9GR	Tumor	ESCA	TRUE	FALSE	TRUE					137.083	7.10939	67.5786	5.53768	45.5579	5.54096	27.2636	4.0798	FALSE	0.151059	C176F (driver)	FALSE	TRUE	FALSE	FALSE	FALSE	FALSE	FALSE	FALSE	TRUE	FALSE	FALSE	FALSE	TRUE	TRUE	FALSE	FALSE	FALSE	FALSE	TRUE	FALSE	FALSE	TRUE	FALSE	TRUE	FALSE	FALSE	FALSE
TCGA-2J-AAB1-01A	TCGA-2J-AAB1-01A-11D-A40W-08	TCGA-2J-AAB1	Tumor	PAAD	TRUE	TRUE	TRUE	0	0	-21.3887	-2.01415	18.2085	4.26368	-8.6138	3.65714	5.52668	2.70635	-1.53328	2.14248	FALSE	0.058295	no alteration	TRUE	FALSE	FALSE	FALSE	FALSE	FALSE	TRUE	FALSE	FALSE	FALSE	FALSE	FALSE	FALSE	FALSE	FALSE	FALSE	FALSE	FALSE	FALSE	FALSE	TRUE	TRUE	FALSE	FALSE	FALSE	FALSE	FALSE
TCGA-2J-AAB4-01A	TCGA-2J-AAB4-01A-12D-A40W-08	TCGA-2J-AAB4	Tumor	PAAD	TRUE	TRUE	TRUE	0	0	-16.8358	-1.71786	43.3054	5.46941	4.19442	4.58499	11.8056	3.6787	1.51112	2.85649	FALSE	0.0850028	Y126N (driver)	FALSE	TRUE	FALSE	FALSE	FALSE	FALSE	FALSE	FALSE	FALSE	FALSE	FALSE	FALSE	FALSE	FALSE	TRUE	FALSE	FALSE	FALSE	FALSE	FALSE	FALSE	TRUE	FALSE	FALSE	FALSE	FALSE	FALSE
TCGA-2J-AAB6-01A	TCGA-2J-AAB6-01A-11D-A40W-08	TCGA-2J-AAB6	Tumor	PAAD	TRUE	TRUE	TRUE	6	2.80735	-6.50369	1.40256	25.9216	4.75069	-2.75775	4.10216	8.77264	3.28875	1.22389	2.68584	FALSE	0.062331	R273H (driver)	TRUE	TRUE	FALSE	FALSE	FALSE	FALSE	FALSE	FALSE	FALSE	FALSE	FALSE	FALSE	FALSE	FALSE	FALSE	FALSE	FALSE	FALSE	FALSE	FALSE	FALSE	TRUE	FALSE	FALSE	FALSE	FALSE	FALSE
TCGA-2J-AAB8-01A	TCGA-2J-AAB8-01A-12D-A40W-08	TCGA-2J-AAB8	Tumor	PAAD	TRUE	TRUE	TRUE	0	0	-13.7536	-1.65944	117.951	6.89422	80.9631	6.05781	29.2786	4.92022	19.5429	4.14265	FALSE	0.0803883	S166* (driver)	FALSE	TRUE	FALSE	FALSE	FALSE	FALSE	FALSE	FALSE	FALSE	FALSE	TRUE	FALSE	FALSE	FALSE	FALSE	FALSE	FALSE	FALSE	FALSE	FALSE	FALSE	TRUE	FALSE	TRUE	FALSE	FALSE	FALSE
TCGA-2J-AAB9-01A	TCGA-2J-AAB9-01A-11D-A40W-08	TCGA-2J-AAB9	Tumor	PAAD	TRUE	TRUE	TRUE	0	0	-5.96153	-1.14486	38.2276	5.2938	13.6269	4.7375	12.2551	3.72848	5.77993	3.21131	FALSE	0.0534666	Q104* (driver)	FALSE	TRUE	FALSE	FALSE	FALSE	FALSE	FALSE	FALSE	FALSE	FALSE	FALSE	FALSE	FALSE	FALSE	FALSE	FALSE	FALSE	FALSE	FALSE	FALSE	FALSE	FALSE	FALSE	FALSE	FALSE	FALSE	FALSE
TCGA-2J-AABA-01A	TCGA-2J-AABA-01A-21D-A40W-08	TCGA-2J-AABA	Tumor	PAAD	TRUE	TRUE	TRUE	1	1	-18.8875	-1.06574	22.7901	4.57229	-13.4805	3.75209	2.75696	1.90957	-6.7899	1.14707	FALSE	0.0788297	no alteration	TRUE	FALSE	FALSE	FALSE	FALSE	FALSE	FALSE	FALSE	FALSE	FALSE	FALSE	FALSE	FALSE	FALSE	FALSE	FALSE	FALSE	FALSE	TRUE	FALSE	FALSE	FALSE	FALSE	FALSE	FALSE	FALSE	TRUE
TCGA-2J-AABE-01A	TCGA-2J-AABE-01A-12D-A40W-08	TCGA-2J-AABE	Tumor	PAAD	TRUE	TRUE	TRUE	1	1	-13.8137	-0.648149	59.1812	5.91124	21.607	5.06157	19.3608	4.34772	9.47086	3.55782	FALSE	0.0816628	no alteration	FALSE	FALSE	FALSE	FALSE	FALSE	FALSE	FALSE	FALSE	FALSE	FALSE	FALSE	FALSE	FALSE	FALSE	FALSE	FALSE	FALSE	FALSE	FALSE	FALSE	FALSE	TRUE	FALSE	FALSE	FALSE	FALSE	FALSE
TCGA-2J-AABF-01A	TCGA-2J-AABF-01A-31D-A40W-08	TCGA-2J-AABF	Tumor	PAAD	TRUE	TRUE	TRUE	0	0	-8.5766	-1.31595	60.9601	5.95327	22.3592	5.08038	18.5069	4.28591	8.3467	3.47443	FALSE	0.0838943	C242* (driver)	TRUE	TRUE	FALSE	FALSE	FALSE	FALSE	FALSE	FALSE	FALSE	FALSE	FALSE	FALSE	FALSE	FALSE	FALSE	FALSE	FALSE	FALSE	FALSE	FALSE	TRUE	TRUE	FALSE	FALSE	FALSE	FALSE	FALSE
TCGA-2J-AABH-01A	TCGA-2J-AABH-01A-21D-A40W-08	TCGA-2J-AABH	Tumor	PAAD	TRUE	TRUE	TRUE	1	1	-12.1014	-0.513738	18.9223	4.31631	-14.1949	3.56743	5.10491	2.60997	-3.61195	1.91376	FALSE	0.0719762	E62Kfs*61 (driver)	FALSE	TRUE	FALSE	FALSE	FALSE	FALSE	FALSE	FALSE	FALSE	FALSE	FALSE	FALSE	FALSE	FALSE	FALSE	FALSE	FALSE	FALSE	FALSE	FALSE	FALSE	TRUE	FALSE	FALSE	FALSE	FALSE	FALSE
TCGA-2J-AABI-01A		TCGA-2J-AABI	Tumor	PAAD	TRUE	FALSE	TRUE					32.6814	5.07388	-5.49309	4.21063	5.75105	2.75511	-4.29694	1.95259	FALSE	0.0829676	V217Gfs*31 (driver)	FALSE	TRUE	FALSE	FALSE	FALSE	FALSE	FALSE	FALSE	FALSE	FALSE	FALSE	FALSE	FALSE	FALSE	FALSE	FALSE	FALSE	FALSE	FALSE	FALSE	FALSE	TRUE	FALSE	FALSE	FALSE	FALSE	FALSE
TCGA-2J-AABK-01A	TCGA-2J-AABK-01A-31D-A40W-08	TCGA-2J-AABK	Tumor	PAAD	TRUE	TRUE	TRUE	0	0	-11.3592	-1.43113	27.2703	4.82122	-12.92	3.91239	6.74309	2.95291	-3.83548	2.10801	TRUE	0.0873486	V272A (driver)	TRUE	TRUE	FALSE	FALSE	FALSE	FALSE	FALSE	FALSE	FALSE	FALSE	FALSE	FALSE	FALSE	FALSE	FALSE	FALSE	FALSE	FALSE	FALSE	TRUE	FALSE	TRUE	FALSE	FALSE	FALSE	FALSE	FALSE
TCGA-2J-AABO-01A	TCGA-2J-AABO-01A-21D-A40W-08	TCGA-2J-AABO	Tumor	PAAD	TRUE	TRUE	TRUE	0	0	-16.7077	-1.68513	36.9119	5.24458	8.51031	4.60233	11.3722	3.62903	3.89654	3.03195	FALSE	0.0617274	G266V (driver)	TRUE	TRUE	FALSE	FALSE	FALSE	FALSE	FALSE	FALSE	FALSE	FALSE	TRUE	FALSE	FALSE	FALSE	FALSE	FALSE	FALSE	FALSE	FALSE	FALSE	FALSE	TRUE	FALSE	FALSE	FALSE	FALSE	FALSE
TCGA-2J-AABP-01A	TCGA-2J-AABP-01A-11D-A40W-08	TCGA-2J-AABP	Tumor	PAAD	TRUE	TRUE	TRUE	0	0	-16.9253	-1.93761	6.0299	2.8135	-18.3425	2.26237	0.342243	0.424645	-6.07285	-0.0877235	FALSE	0.0529703	G245D (driver)	FALSE	TRUE	FALSE	FALSE	FALSE	FALSE	FALSE	FALSE	FALSE	FALSE	FALSE	FALSE	TRUE	FALSE	FALSE	FALSE	FALSE	FALSE	FALSE	FALSE	FALSE	FALSE	FALSE	TRUE	FALSE	FALSE	FALSE
TCGA-2J-AABR-01A	TCGA-2J-AABR-01A-11D-A40W-08	TCGA-2J-AABR	Tumor	PAAD	TRUE	TRUE	TRUE	0	0	-11.7132	-1.42474	23.9766	4.64251	-7.86965	3.92236	5.0442	2.59555	-3.33811	1.92606	FALSE	0.0692139	no alteration	FALSE	FALSE	FALSE	FALSE	FALSE	FALSE	TRUE	FALSE	FALSE	FALSE	FALSE	FALSE	FALSE	FALSE	FALSE	FALSE	FALSE	FALSE	FALSE	FALSE	FALSE	FALSE	FALSE	FALSE	FALSE	FALSE	FALSE
TCGA-2J-AABT-01A	TCGA-2J-AABT-01A-11D-A40W-08	TCGA-2J-AABT	Tumor	PAAD	TRUE	TRUE	TRUE	0	0	-18.5402	-2.08146	24.3185	4.66212	-8.43492	3.92146	6.51088	2.90898	-2.1102	2.22042	FALSE	0.0711854	R213Dfs*34 (driver)	TRUE	TRUE	FALSE	FALSE	FALSE	FALSE	FALSE	FALSE	FALSE	FALSE	FALSE	FALSE	FALSE	FALSE	FALSE	FALSE	FALSE	FALSE	FALSE	FALSE	FALSE	TRUE	FALSE	FALSE	FALSE	FALSE	FALSE
TCGA-2J-AABU-01A	TCGA-2J-AABU-01A-11D-A40W-08	TCGA-2J-AABU	Tumor	PAAD	TRUE	TRUE	TRUE	0	0	-18.8291	-1.90928	26.2569	4.76855	-2.62544	4.11543	3.40458	2.13901	-4.1976	1.53183	FALSE	0.0627722	H214R (driver)	TRUE	TRUE	FALSE	FALSE	FALSE	FALSE	FALSE	FALSE	FALSE	FALSE	FALSE	FALSE	FALSE	FALSE	FALSE	FALSE	FALSE	FALSE	FALSE	FALSE	FALSE	TRUE	FALSE	FALSE	FALSE	FALSE	FALSE
TCGA-2J-AABV-01A	TCGA-2J-AABV-01A-12D-A40W-08	TCGA-2J-AABV	Tumor	PAAD	TRUE	TRUE	TRUE	0	0	-14.4882	-1.51204	1.02107	1.01512	-13.6923	0.6824	0.109245	0.149578	-3.76348	-0.159734	FALSE	0.0319776	no alteration	FALSE	FALSE	FALSE	FALSE	FALSE	FALSE	FALSE	FALSE	FALSE	FALSE	FALSE	FALSE	FALSE	FALSE	FALSE	FALSE	FALSE	FALSE	FALSE	FALSE	FALSE	FALSE	FALSE	FALSE	FALSE	FALSE	FALSE
TCGA-2K-A9WE-01A	TCGA-2K-A9WE-01A-12D-A75X-36	TCGA-2K-A9WE	Tumor	KIRP	TRUE	TRUE	TRUE	0	0	-13.1126	-1.48821	13.2909	3.83702	-21.0371	3.06076	2.45432	1.7884	-6.58123	1.06674	FALSE	0.0746077	no alteration	FALSE	FALSE	FALSE	FALSE	FALSE	FALSE	FALSE	FALSE	FALSE	FALSE	FALSE	FALSE	FALSE	FALSE	FALSE	FALSE	FALSE	FALSE	FALSE	FALSE	FALSE	FALSE	FALSE	FALSE	FALSE	FALSE	FALSE
TCGA-2L-AAQA-01A	TCGA-2L-AAQA-01A-21D-A38G-08	TCGA-2L-AAQA	Tumor	PAAD	TRUE	TRUE	TRUE	1	1	-11.1634	-0.399275	40.669	5.3809	-8.53186	4.26831	14.9561	3.99604	2.00583	2.96171	FALSE	0.106932	R175H (driver)	FALSE	TRUE	FALSE	FALSE	FALSE	FALSE	FALSE	FALSE	FALSE	FALSE	FALSE	TRUE	FALSE	FALSE	FALSE	FALSE	FALSE	FALSE	FALSE	FALSE	FALSE	TRUE	FALSE	FALSE	FALSE	FALSE	FALSE
TCGA-2L-AAQE-01A	TCGA-2L-AAQE-01A-11D-A397-08	TCGA-2L-AAQE	Tumor	PAAD	TRUE	TRUE	TRUE	12	3.70044	-7.11259	1.8078	39.765	5.34926	10.6826	4.69161	14.7997	3.98183	7.14492	3.37044	FALSE	0.0632069	Q38* (driver)	TRUE	TRUE	FALSE	FALSE	FALSE	FALSE	FALSE	FALSE	FALSE	FALSE	FALSE	FALSE	FALSE	FALSE	FALSE	FALSE	FALSE	FALSE	FALSE	FALSE	FALSE	TRUE	FALSE	FALSE	FALSE	FALSE	FALSE
TCGA-2L-AAQI-01A	TCGA-2L-AAQI-01A-12D-A397-08	TCGA-2L-AAQI	Tumor	PAAD	TRUE	TRUE	TRUE	0	0	-16.1433	-1.69151	29.5782	4.93443	-0.91657	4.24485	8.57883	3.25985	0.552252	2.61877	FALSE	0.0662765	R283P (driver)	TRUE	TRUE	FALSE	FALSE	FALSE	FALSE	TRUE	FALSE	FALSE	FALSE	FALSE	FALSE	FALSE	FALSE	FALSE	FALSE	FALSE	FALSE	FALSE	FALSE	FALSE	TRUE	FALSE	FALSE	FALSE	FALSE	FALSE
TCGA-2L-AAQJ-01A	TCGA-2L-AAQJ-01A-12D-A397-08	TCGA-2L-AAQJ	Tumor	PAAD	TRUE	TRUE	TRUE	1	1	-14.7282	-0.702506	20.3485	4.41606	-7.73153	3.78108	6.68845	2.94269	-0.702552	2.35238	FALSE	0.0610285	G266E (driver)	TRUE	TRUE	FALSE	FALSE	FALSE	FALSE	FALSE	FALSE	FALSE	FALSE	FALSE	FALSE	FALSE	FALSE	FALSE	FALSE	FALSE	FALSE	FALSE	FALSE	FALSE	TRUE	FALSE	FALSE	FALSE	FALSE	FALSE
TCGA-2L-AAQL-01A	TCGA-2L-AAQL-01A-11D-A38G-08	TCGA-2L-AAQL	Tumor	PAAD	TRUE	TRUE	TRUE	2	1.58496	-14.1159	-0.131278	8.2179	3.20444	-16.776	2.63925	1.80176	1.48634	-4.77692	0.960901	FALSE	0.0543211	X126_splice (driver)	TRUE	TRUE	FALSE	FALSE	FALSE	FALSE	FALSE	FALSE	FALSE	FALSE	FALSE	FALSE	FALSE	FALSE	FALSE	FALSE	FALSE	FALSE	FALSE	FALSE	FALSE	TRUE	FALSE	FALSE	FALSE	FALSE	FALSE
TCGA-2L-AAQM-01A	TCGA-2L-AAQM-01A-11D-A397-08	TCGA-2L-AAQM	Tumor	PAAD	TRUE	TRUE	TRUE	0	0	-17.4479	-1.77419	16.7389	4.14885	-22.5671	3.26001	1.52752	1.33772	-8.8183	0.511408	FALSE	0.0854268	no alteration	FALSE	FALSE	FALSE	FALSE	FALSE	FALSE	FALSE	FALSE	FALSE	FALSE	FALSE	FALSE	FALSE	FALSE	FALSE	FALSE	FALSE	FALSE	FALSE	FALSE	FALSE	FALSE	FALSE	FALSE	FALSE	FALSE	FALSE
TCGA-2V-A95S-01A		TCGA-2V-A95S	Tumor	LIHC	TRUE	FALSE	TRUE					5.91383	2.78949	-20.2769	2.19723	1.59639	1.37651	-5.29731	0.825914	FALSE	0.0569222	no alteration	FALSE	FALSE	FALSE	FALSE	FALSE	FALSE	FALSE	FALSE	FALSE	FALSE	FALSE	FALSE	FALSE	FALSE	FALSE	FALSE	FALSE	FALSE	TRUE	FALSE	FALSE	FALSE	FALSE	FALSE	FALSE	FALSE	FALSE
TCGA-2W-A8YY-01A		TCGA-2W-A8YY	Tumor	CESC	TRUE	FALSE	TRUE					12.0774	3.709	-18.2539	3.02312	2.20433	1.68002	-5.77921	1.04238	FALSE	0.0659212	R282W (driver), R196* (driver), R333C	TRUE	TRUE	TRUE	FALSE	FALSE	TRUE	TRUE	FALSE	TRUE	FALSE	TRUE	TRUE	TRUE	TRUE	TRUE	TRUE	TRUE	TRUE	TRUE	TRUE	TRUE	FALSE	TRUE	TRUE	TRUE	FALSE	TRUE
TCGA-2Y-A9GS-01A		TCGA-2Y-A9GS	Tumor	LIHC	TRUE	FALSE	TRUE					64.4931	6.03327	36.2366	5.3943	13.8354	3.89098	6.39801	3.29695	FALSE	0.0614119	R249S (driver)	FALSE	TRUE	FALSE	FALSE	FALSE	FALSE	FALSE	FALSE	FALSE	FALSE	FALSE	FALSE	FALSE	FALSE	FALSE	FALSE	FALSE	FALSE	FALSE	FALSE	FALSE	FALSE	FALSE	FALSE	FALSE	FALSE	FALSE
TCGA-2Y-A9GT-01A		TCGA-2Y-A9GT	Tumor	LIHC	TRUE	FALSE	TRUE					15.0523	4.00471	-15.3207	3.31788	5.90807	2.78828	-2.08647	2.14977	FALSE	0.066012	no alteration	FALSE	FALSE	FALSE	FALSE	FALSE	FALSE	FALSE	FALSE	FALSE	FALSE	FALSE	FALSE	FALSE	FALSE	FALSE	FALSE	FALSE	FALSE	FALSE	FALSE	FALSE	FALSE	FALSE	FALSE	FALSE	FALSE	FALSE
TCGA-2Y-A9GU-01A		TCGA-2Y-A9GU	Tumor	LIHC	TRUE	FALSE	TRUE					29.7685	4.94338	3.12411	4.34087	12.7895	3.7855	5.77637	3.22536	FALSE	0.0579082	no alteration	FALSE	FALSE	FALSE	FALSE	FALSE	FALSE	FALSE	FALSE	FALSE	FALSE	FALSE	FALSE	FALSE	FALSE	FALSE	FALSE	FALSE	FALSE	FALSE	FALSE	FALSE	FALSE	FALSE	FALSE	FALSE	FALSE	FALSE
TCGA-2Y-A9GV-01A		TCGA-2Y-A9GV	Tumor	LIHC	TRUE	FALSE	TRUE					12.8621	3.79307	-17.5284	3.10584	2.98182	1.99343	-5.01732	1.35454	FALSE	0.0660499	no alteration	FALSE	FALSE	FALSE	FALSE	FALSE	FALSE	FALSE	FALSE	FALSE	FALSE	FALSE	FALSE	FALSE	FALSE	FALSE	FALSE	FALSE	FALSE	FALSE	FALSE	FALSE	FALSE	FALSE	FALSE	FALSE	FALSE	FALSE
TCGA-2Y-A9GW-01A		TCGA-2Y-A9GW	Tumor	LIHC	TRUE	FALSE	TRUE					7.37609	3.06628	-14.9961	2.56037	1.5411	1.34545	-4.34752	0.875131	FALSE	0.0486231	no alteration	FALSE	FALSE	FALSE	FALSE	FALSE	FALSE	FALSE	FALSE	FALSE	FALSE	FALSE	FALSE	TRUE	FALSE	FALSE	FALSE	FALSE	FALSE	FALSE	FALSE	FALSE	FALSE	FALSE	FALSE	FALSE	FALSE	FALSE
TCGA-2Y-A9GX-01A		TCGA-2Y-A9GX	Tumor	LIHC	TRUE	FALSE	TRUE					18.5114	4.28624	-7.34748	3.70149	6.98516	2.99732	0.178802	2.4537	FALSE	0.056201	no alteration	FALSE	FALSE	FALSE	FALSE	FALSE	FALSE	FALSE	FALSE	FALSE	FALSE	FALSE	FALSE	FALSE	FALSE	FALSE	FALSE	FALSE	FALSE	FALSE	FALSE	FALSE	FALSE	FALSE	FALSE	FALSE	FALSE	FALSE
TCGA-2Y-A9GY-01A		TCGA-2Y-A9GY	Tumor	LIHC	TRUE	FALSE	TRUE					26.8651	4.80039	1.11706	4.21814	2.05562	1.61146	-4.72157	1.07017	FALSE	0.0559601	R213L (driver)	FALSE	TRUE	FALSE	FALSE	FALSE	FALSE	FALSE	FALSE	FALSE	FALSE	FALSE	FALSE	FALSE	FALSE	FALSE	FALSE	FALSE	FALSE	FALSE	FALSE	FALSE	FALSE	FALSE	FALSE	FALSE	FALSE	FALSE
TCGA-2Y-A9GZ-01A		TCGA-2Y-A9GZ	Tumor	LIHC	TRUE	FALSE	TRUE					21.2978	4.47883	-8.36684	3.80802	2.93161	1.97512	-4.87647	1.3515	FALSE	0.0644724	no alteration	FALSE	FALSE	FALSE	FALSE	FALSE	FALSE	FALSE	FALSE	FALSE	FALSE	FALSE	FALSE	FALSE	TRUE	FALSE	FALSE	FALSE	FALSE	FALSE	FALSE	TRUE	FALSE	FALSE	FALSE	FALSE	FALSE	FALSE
TCGA-2Y-A9H0-01A		TCGA-2Y-A9H0	Tumor	LIHC	TRUE	FALSE	TRUE					86.785	6.4559	63.0982	5.92027	16.0757	4.09387	9.84104	3.59591	FALSE	0.0514803	no alteration	FALSE	FALSE	FALSE	FALSE	FALSE	FALSE	FALSE	FALSE	FALSE	FALSE	FALSE	FALSE	TRUE	FALSE	FALSE	FALSE	FALSE	FALSE	FALSE	FALSE	FALSE	FALSE	FALSE	FALSE	FALSE	FALSE	FALSE
TCGA-2Y-A9H1-01A		TCGA-2Y-A9H1	Tumor	LIHC	TRUE	FALSE	TRUE					1.46342	1.30066	-18.4762	0.849765	0.0883893	0.122195	-5.15996	-0.296987	FALSE	0.0433363	no alteration	FALSE	FALSE	FALSE	FALSE	FALSE	FALSE	FALSE	FALSE	FALSE	FALSE	FALSE	FALSE	FALSE	FALSE	FALSE	FALSE	FALSE	FALSE	FALSE	FALSE	FALSE	FALSE	FALSE	FALSE	FALSE	FALSE	FALSE
TCGA-2Y-A9H2-01A		TCGA-2Y-A9H2	Tumor	LIHC	TRUE	FALSE	TRUE					24.753	4.68667	-13.0912	3.83089	7.98701	3.16784	-1.97403	2.37226	FALSE	0.0822496	no alteration	FALSE	FALSE	FALSE	FALSE	FALSE	FALSE	FALSE	FALSE	FALSE	FALSE	FALSE	FALSE	FALSE	FALSE	FALSE	FALSE	FALSE	FALSE	FALSE	FALSE	FALSE	FALSE	FALSE	FALSE	FALSE	FALSE	FALSE
TCGA-2Y-A9H3-01A		TCGA-2Y-A9H3	Tumor	LIHC	TRUE	FALSE	TRUE					7.98372	3.16731	-14.4585	2.65982	0.995342	0.996636	-4.91172	0.524843	FALSE	0.0487754	no alteration	FALSE	FALSE	FALSE	FALSE	FALSE	FALSE	FALSE	FALSE	FALSE	FALSE	FALSE	FALSE	FALSE	FALSE	FALSE	FALSE	FALSE	FALSE	FALSE	FALSE	FALSE	FALSE	FALSE	FALSE	FALSE	FALSE	FALSE
TCGA-2Y-A9H4-01A		TCGA-2Y-A9H4	Tumor	LIHC	TRUE	FALSE	TRUE					25.346	4.71951	3.56379	4.22695	1.18418	1.12709	-4.54915	0.669176	FALSE	0.0473409	S90Pfs*33 (driver)	FALSE	TRUE	FALSE	FALSE	FALSE	FALSE	FALSE	FALSE	FALSE	FALSE	FALSE	FALSE	FALSE	FALSE	FALSE	FALSE	FALSE	FALSE	FALSE	FALSE	FALSE	FALSE	FALSE	FALSE	FALSE	FALSE	FALSE
TCGA-2Y-A9H5-01A		TCGA-2Y-A9H5	Tumor	LIHC	TRUE	FALSE	TRUE					29.2917	4.92085	3.21791	4.33124	6.56409	2.91917	-0.298842	2.37103	FALSE	0.0566681	no alteration	FALSE	FALSE	FALSE	FALSE	FALSE	FALSE	FALSE	FALSE	FALSE	FALSE	FALSE	FALSE	TRUE	FALSE	FALSE	FALSE	FALSE	FALSE	FALSE	FALSE	FALSE	FALSE	FALSE	FALSE	FALSE	FALSE	FALSE
TCGA-2Y-A9H6-01A		TCGA-2Y-A9H6	Tumor	LIHC	TRUE	FALSE	TRUE					14.5795	3.96158	-12.1521	3.35709	4.0442	2.33462	-2.99189	1.77266	FALSE	0.0580979	no alteration	FALSE	FALSE	FALSE	FALSE	FALSE	FALSE	FALSE	FALSE	FALSE	FALSE	FALSE	FALSE	FALSE	FALSE	FALSE	FALSE	FALSE	FALSE	FALSE	FALSE	FALSE	FALSE	FALSE	FALSE	FALSE	FALSE	FALSE
TCGA-2Y-A9H7-01A		TCGA-2Y-A9H7	Tumor	LIHC	TRUE	FALSE	TRUE					13.5935	3.86725	-7.527	3.38965	2.73996	1.90302	-2.8192	1.45902	FALSE	0.0459027	no alteration	FALSE	FALSE	FALSE	FALSE	FALSE	FALSE	FALSE	FALSE	FALSE	FALSE	FALSE	FALSE	FALSE	FALSE	FALSE	FALSE	FALSE	FALSE	FALSE	FALSE	FALSE	TRUE	FALSE	TRUE	FALSE	FALSE	FALSE
TCGA-2Y-A9H8-01A		TCGA-2Y-A9H8	Tumor	LIHC	TRUE	FALSE	TRUE					22.4358	4.55064	-1.4324	4.01091	6.3782	2.88327	0.0957979	2.3815	FALSE	0.0518746	G245D (driver)	FALSE	TRUE	FALSE	FALSE	FALSE	FALSE	FALSE	FALSE	FALSE	FALSE	FALSE	FALSE	FALSE	FALSE	FALSE	FALSE	FALSE	FALSE	FALSE	FALSE	FALSE	FALSE	FALSE	FALSE	FALSE	FALSE	FALSE
TCGA-2Y-A9H9-01A		TCGA-2Y-A9H9	Tumor	LIHC	TRUE	FALSE	TRUE					10.7226	3.55122	-16.6228	2.93285	2.00014	1.58503	-5.19749	1.01016	FALSE	0.0594318	no alteration	FALSE	FALSE	FALSE	FALSE	FALSE	FALSE	FALSE	FALSE	FALSE	FALSE	FALSE	FALSE	FALSE	TRUE	FALSE	FALSE	FALSE	FALSE	FALSE	FALSE	FALSE	FALSE	FALSE	FALSE	FALSE	FALSE	TRUE
TCGA-2Y-A9HA-01A		TCGA-2Y-A9HA	Tumor	LIHC	TRUE	FALSE	TRUE					81.583	6.36777	54.5559	5.7566	18.5371	4.28814	11.4232	3.71996	FALSE	0.0587401	M237Cfs*10 (driver)	FALSE	TRUE	FALSE	FALSE	FALSE	FALSE	FALSE	FALSE	FALSE	FALSE	FALSE	FALSE	FALSE	TRUE	FALSE	FALSE	FALSE	FALSE	FALSE	FALSE	FALSE	FALSE	TRUE	FALSE	FALSE	FALSE	FALSE
TCGA-2Y-A9HB-01A		TCGA-2Y-A9HB	Tumor	LIHC	TRUE	FALSE	TRUE					6.42147	2.89171	-16.4404	2.37472	1.54018	1.34493	-4.47735	0.864314	FALSE	0.0496875	no alteration	FALSE	FALSE	FALSE	FALSE	FALSE	FALSE	FALSE	FALSE	FALSE	FALSE	FALSE	FALSE	FALSE	FALSE	FALSE	FALSE	FALSE	FALSE	FALSE	FALSE	TRUE	FALSE	FALSE	FALSE	FALSE	FALSE	FALSE
TCGA-2Z-A9J1-01A		TCGA-2Z-A9J1	Tumor	KIRP	TRUE	FALSE	TRUE					7.90904	3.15527	-21.4198	2.49205	1.46393	1.30096	-6.25577	0.684395	FALSE	0.0637426	no alteration	FALSE	FALSE	FALSE	FALSE	FALSE	FALSE	FALSE	FALSE	FALSE	FALSE	FALSE	FALSE	FALSE	FALSE	FALSE	FALSE	FALSE	FALSE	FALSE	FALSE	FALSE	FALSE	FALSE	FALSE	FALSE	FALSE	FALSE
TCGA-2Z-A9J2-01A		TCGA-2Z-A9J2	Tumor	KIRP	TRUE	FALSE	TRUE					2.15521	1.65773	-19.5101	1.16781	0.249198	0.321003	-5.45337	-0.134458	FALSE	0.0470869	no alteration	FALSE	FALSE	TRUE	FALSE	FALSE	FALSE	FALSE	FALSE	FALSE	FALSE	FALSE	FALSE	FALSE	FALSE	FALSE	FALSE	FALSE	FALSE	TRUE	FALSE	FALSE	FALSE	FALSE	FALSE	FALSE	FALSE	FALSE
TCGA-2Z-A9J3-01A		TCGA-2Z-A9J3	Tumor	KIRP	TRUE	FALSE	TRUE					26.7597	4.79492	-5.01954	4.07629	10.9236	3.57575	2.55895	2.90767	FALSE	0.0690682	no alteration	FALSE	FALSE	FALSE	FALSE	FALSE	TRUE	FALSE	FALSE	FALSE	FALSE	FALSE	FALSE	FALSE	FALSE	FALSE	FALSE	FALSE	FALSE	FALSE	FALSE	FALSE	FALSE	FALSE	FALSE	FALSE	FALSE	FALSE
TCGA-2Z-A9J5-01A		TCGA-2Z-A9J5	Tumor	KIRP	TRUE	FALSE	TRUE					6.29719	2.86734	-22.2752	2.22123	2.14379	1.6525	-5.3768	1.05184	FALSE	0.0620985	no alteration	FALSE	FALSE	FALSE	FALSE	FALSE	FALSE	FALSE	FALSE	FALSE	FALSE	FALSE	FALSE	FALSE	FALSE	FALSE	FALSE	FALSE	FALSE	TRUE	FALSE	TRUE	FALSE	FALSE	FALSE	FALSE	FALSE	FALSE
TCGA-2Z-A9J6-01A		TCGA-2Z-A9J6	Tumor	KIRP	TRUE	FALSE	TRUE					25.6797	4.73767	-16.1496	3.79178	9.78235	3.4306	-1.22762	2.55124	FALSE	0.0909108	no alteration	FALSE	FALSE	FALSE	FALSE	FALSE	FALSE	FALSE	FALSE	FALSE	FALSE	FALSE	FALSE	FALSE	FALSE	FALSE	FALSE	FALSE	FALSE	FALSE	FALSE	FALSE	FALSE	FALSE	FALSE	FALSE	FALSE	FALSE
TCGA-2Z-A9J7-01A		TCGA-2Z-A9J7	Tumor	KIRP	TRUE	FALSE	TRUE					21.3905	4.48482	-10.5171	3.76328	13.4204	3.85004	5.02193	3.17926	FALSE	0.0693473	no alteration	FALSE	FALSE	FALSE	FALSE	FALSE	FALSE	FALSE	FALSE	FALSE	FALSE	FALSE	FALSE	FALSE	FALSE	FALSE	FALSE	FALSE	FALSE	FALSE	FALSE	FALSE	FALSE	FALSE	FALSE	FALSE	FALSE	FALSE
TCGA-2Z-A9J8-01A		TCGA-2Z-A9J8	Tumor	KIRP	TRUE	FALSE	TRUE					28.1214	4.86401	-6.99886	4.06983	4.9755	2.57906	-4.26858	1.84074	FALSE	0.0763296	no alteration	FALSE	FALSE	FALSE	FALSE	FALSE	FALSE	FALSE	FALSE	FALSE	FALSE	FALSE	FALSE	FALSE	FALSE	FALSE	FALSE	FALSE	FALSE	FALSE	FALSE	FALSE	FALSE	FALSE	FALSE	FALSE	FALSE	FALSE
TCGA-2Z-A9J9-01A		TCGA-2Z-A9J9	Tumor	KIRP	TRUE	FALSE	TRUE					21.2894	4.47829	-15.9056	3.63719	3.15954	2.05643	-6.63062	1.27449	FALSE	0.0808387	no alteration	FALSE	FALSE	FALSE	FALSE	FALSE	FALSE	FALSE	FALSE	FALSE	FALSE	FALSE	FALSE	FALSE	FALSE	FALSE	FALSE	FALSE	FALSE	FALSE	FALSE	FALSE	FALSE	FALSE	FALSE	FALSE	FALSE	FALSE
TCGA-2Z-A9JD-01A		TCGA-2Z-A9JD	Tumor	KIRP	TRUE	FALSE	TRUE					20.8988	4.45278	-4.40708	3.88053	14.1842	3.9245	7.52339	3.39251	FALSE	0.0549991	no alteration	FALSE	FALSE	FALSE	FALSE	FALSE	FALSE	FALSE	FALSE	FALSE	FALSE	FALSE	FALSE	FALSE	FALSE	FALSE	FALSE	FALSE	FALSE	FALSE	FALSE	FALSE	FALSE	FALSE	FALSE	FALSE	FALSE	FALSE
TCGA-2Z-A9JE-01A		TCGA-2Z-A9JE	Tumor	KIRP	TRUE	FALSE	TRUE					11.1824	3.60673	-14.7846	3.01953	4.48735	2.45611	-2.34747	1.91022	FALSE	0.056436	no alteration	FALSE	FALSE	FALSE	FALSE	FALSE	FALSE	FALSE	FALSE	FALSE	FALSE	FALSE	FALSE	FALSE	FALSE	FALSE	FALSE	FALSE	FALSE	FALSE	FALSE	FALSE	FALSE	FALSE	FALSE	FALSE	FALSE	FALSE
TCGA-2Z-A9JG-01A		TCGA-2Z-A9JG	Tumor	KIRP	TRUE	FALSE	TRUE					29.4785	4.92972	-8.84946	4.063	15.1756	4.01574	5.08719	3.20999	FALSE	0.0833011	no alteration	FALSE	FALSE	FALSE	FALSE	FALSE	FALSE	FALSE	FALSE	FALSE	FALSE	FALSE	FALSE	FALSE	FALSE	FALSE	FALSE	FALSE	FALSE	FALSE	FALSE	FALSE	FALSE	FALSE	FALSE	FALSE	FALSE	FALSE
TCGA-2Z-A9JI-01A		TCGA-2Z-A9JI	Tumor	KIRP	TRUE	FALSE	TRUE					19.6272	4.36647	-17.1324	3.53522	2.51973	1.81547	-7.15583	1.04269	FALSE	0.0798924	no alteration	FALSE	FALSE	FALSE	FALSE	FALSE	FALSE	FALSE	FALSE	FALSE	FALSE	FALSE	FALSE	FALSE	FALSE	FALSE	FALSE	FALSE	FALSE	FALSE	FALSE	FALSE	FALSE	FALSE	FALSE	FALSE	FALSE	FALSE
TCGA-2Z-A9JJ-01A		TCGA-2Z-A9JJ	Tumor	KIRP	TRUE	FALSE	TRUE					23.2546	4.60019	-9.64733	3.85617	5.49599	2.69955	-3.16418	2.00787	FALSE	0.0715082	no alteration	FALSE	FALSE	FALSE	FALSE	FALSE	FALSE	FALSE	FALSE	FALSE	FALSE	FALSE	FALSE	FALSE	FALSE	FALSE	FALSE	FALSE	FALSE	FALSE	FALSE	FALSE	FALSE	FALSE	FALSE	FALSE	FALSE	FALSE
TCGA-2Z-A9JK-01A		TCGA-2Z-A9JK	Tumor	KIRP	TRUE	FALSE	TRUE					17.2066	4.18639	-20.0329	3.34429	4.21654	2.38309	-5.58535	1.60022	FALSE	0.0809355	no alteration	FALSE	FALSE	FALSE	FALSE	FALSE	FALSE	FALSE	FALSE	FALSE	FALSE	FALSE	FALSE	FALSE	FALSE	FALSE	FALSE	FALSE	FALSE	FALSE	FALSE	FALSE	FALSE	FALSE	FALSE	FALSE	FALSE	FALSE
TCGA-2Z-A9JL-01A		TCGA-2Z-A9JL	Tumor	KIRP	TRUE	FALSE	TRUE					33.791	5.12064	-21.6491	3.86696	12.7582	3.78222	-1.8343	2.61673	FALSE	0.120492	no alteration	FALSE	FALSE	FALSE	FALSE	FALSE	TRUE	FALSE	FALSE	FALSE	FALSE	FALSE	FALSE	FALSE	TRUE	FALSE	FALSE	FALSE	FALSE	FALSE	FALSE	FALSE	FALSE	FALSE	FALSE	FALSE	FALSE	FALSE
TCGA-2Z-A9JM-01A		TCGA-2Z-A9JM	Tumor	KIRP	TRUE	FALSE	TRUE					17.8438	4.23602	-17.1961	3.44365	5.40268	2.67868	-3.82024	1.94205	FALSE	0.0761549	no alteration	FALSE	FALSE	FALSE	FALSE	FALSE	FALSE	FALSE	FALSE	FALSE	FALSE	FALSE	FALSE	FALSE	FALSE	FALSE	FALSE	FALSE	FALSE	FALSE	FALSE	FALSE	FALSE	FALSE	FALSE	FALSE	FALSE	FALSE
TCGA-2Z-A9JN-01A		TCGA-2Z-A9JN	Tumor	KIRP	TRUE	FALSE	TRUE					12.82	3.78868	-8.59844	3.30434	1.44524	1.28998	-4.19233	0.83971	FALSE	0.0465502	no alteration	FALSE	FALSE	FALSE	FALSE	FALSE	FALSE	FALSE	FALSE	FALSE	FALSE	FALSE	FALSE	FALSE	FALSE	FALSE	FALSE	FALSE	FALSE	FALSE	FALSE	FALSE	TRUE	FALSE	FALSE	FALSE	FALSE	FALSE
TCGA-2Z-A9JO-01A		TCGA-2Z-A9JO	Tumor	KIRP	TRUE	FALSE	TRUE					10.4221	3.51375	-9.90759	3.05403	2.7182	1.89461	-2.63281	1.46723	FALSE	0.044184	no alteration	FALSE	FALSE	FALSE	FALSE	FALSE	FALSE	FALSE	FALSE	FALSE	FALSE	FALSE	FALSE	FALSE	FALSE	FALSE	FALSE	FALSE	FALSE	FALSE	FALSE	FALSE	FALSE	FALSE	FALSE	FALSE	FALSE	FALSE
TCGA-2Z-A9JP-01A		TCGA-2Z-A9JP	Tumor	KIRP	TRUE	FALSE	TRUE					4.72194	2.5165	-16.7961	2.02991	1.08168	1.05775	-4.58211	0.605388	FALSE	0.0467667	no alteration	FALSE	FALSE	FALSE	FALSE	FALSE	FALSE	FALSE	FALSE	FALSE	FALSE	FALSE	FALSE	FALSE	FALSE	FALSE	FALSE	FALSE	FALSE	FALSE	FALSE	FALSE	FALSE	FALSE	FALSE	FALSE	FALSE	FALSE
TCGA-2Z-A9JQ-01A		TCGA-2Z-A9JQ	Tumor	KIRP	TRUE	FALSE	TRUE					7.25513	3.04529	-24.9832	2.31628	0.547627	0.630057	-7.9379	-0.0476751	FALSE	0.0700661	no alteration	FALSE	FALSE	FALSE	FALSE	FALSE	FALSE	FALSE	FALSE	FALSE	FALSE	FALSE	FALSE	FALSE	FALSE	FALSE	FALSE	FALSE	FALSE	FALSE	FALSE	FALSE	FALSE	FALSE	FALSE	FALSE	FALSE	FALSE
TCGA-2Z-A9JR-01A		TCGA-2Z-A9JR	Tumor	KIRP	TRUE	FALSE	TRUE					23.8966	4.63788	-16.6656	3.72064	6.55474	2.91738	-4.12171	2.06466	FALSE	0.0881569	no alteration	FALSE	FALSE	FALSE	FALSE	FALSE	FALSE	FALSE	FALSE	FALSE	FALSE	FALSE	FALSE	FALSE	FALSE	FALSE	FALSE	FALSE	FALSE	FALSE	FALSE	TRUE	FALSE	FALSE	FALSE	FALSE	FALSE	FALSE
TCGA-2Z-A9JS-01A		TCGA-2Z-A9JS	Tumor	KIRP	TRUE	FALSE	TRUE					52.0472	5.7292	11.4311	4.81075	17.7944	4.23223	7.1038	3.37838	FALSE	0.0882739	no alteration	FALSE	FALSE	FALSE	FALSE	FALSE	FALSE	FALSE	FALSE	FALSE	FALSE	FALSE	FALSE	FALSE	FALSE	FALSE	FALSE	FALSE	FALSE	FALSE	FALSE	FALSE	FALSE	FALSE	FALSE	FALSE	FALSE	FALSE
TCGA-2Z-A9JT-01A		TCGA-2Z-A9JT	Tumor	KIRP	TRUE	FALSE	TRUE					1.84856	1.51023	-22.5244	0.959083	0.133726	0.181071	-6.28152	-0.331309	FALSE	0.0529715	no alteration	FALSE	FALSE	FALSE	FALSE	FALSE	FALSE	FALSE	FALSE	FALSE	FALSE	FALSE	FALSE	FALSE	FALSE	FALSE	FALSE	FALSE	FALSE	FALSE	FALSE	FALSE	FALSE	FALSE	FALSE	FALSE	FALSE	TRUE
TCGA-30-1714-01A	TCGA-30-1714-01A-02D-A75H-36	TCGA-30-1714	Tumor	OV	TRUE	TRUE	TRUE	12	3.70044	-3.11655	2.07885	59.6249	5.92184	22.9374	5.09222	10.4108	3.51233	0.754208	2.74106	FALSE	0.0797357	P151R (driver)	FALSE	TRUE	FALSE	FALSE	FALSE	FALSE	FALSE	FALSE	FALSE	FALSE	FALSE	FALSE	FALSE	FALSE	FALSE	FALSE	FALSE	FALSE	FALSE	FALSE	FALSE	FALSE	FALSE	FALSE	FALSE	FALSE	TRUE
TCGA-30-1718-01A		TCGA-30-1718	Tumor	OV	TRUE	FALSE	TRUE					25.6302	4.73499	-10.0285	3.92863	5.90947	2.78858	-3.47632	2.03894	FALSE	0.0774997	E294* (driver)	FALSE	TRUE	FALSE	FALSE	FALSE	FALSE	FALSE	FALSE	FALSE	FALSE	FALSE	FALSE	TRUE	FALSE	FALSE	FALSE	FALSE	FALSE	FALSE	FALSE	FALSE	FALSE	FALSE	FALSE	TRUE	FALSE	FALSE
TCGA-30-1853-01A	TCGA-30-1853-01A-02D-A75U-36	TCGA-30-1853	Tumor	OV	TRUE	TRUE	TRUE	2	1.58496	-5.56236	-0.308642	59.7006	5.92364	15.3077	4.91977	8.76066	3.28698	-2.92406	2.35373	FALSE	0.0964823	G245D (driver)	FALSE	TRUE	FALSE	FALSE	FALSE	FALSE	FALSE	FALSE	FALSE	FALSE	FALSE	FALSE	FALSE	FALSE	FALSE	FALSE	FALSE	FALSE	FALSE	FALSE	FALSE	FALSE	FALSE	FALSE	FALSE	FALSE	FALSE
TCGA-30-1855-01A	TCGA-30-1855-01A-01D-A75H-36	TCGA-30-1855	Tumor	OV	FALSE	TRUE	FALSE	9	3.32193	-5.72685	1.61041									FALSE		X187_splice (driver)	FALSE	TRUE	FALSE	FALSE	TRUE	FALSE	FALSE	FALSE	FALSE	TRUE	FALSE	TRUE	FALSE	TRUE	FALSE	FALSE	FALSE	TRUE	FALSE	TRUE	TRUE	TRUE	FALSE	FALSE	FALSE	FALSE	FALSE
TCGA-30-1856-01A	TCGA-30-1856-01A-01D-A75H-36	TCGA-30-1856	Tumor	OV	FALSE	TRUE	FALSE	31	5	16.8281	3.30143									FALSE		V216M (driver)	FALSE	TRUE	FALSE	FALSE	FALSE	FALSE	FALSE	FALSE	FALSE	FALSE	FALSE	FALSE	FALSE	FALSE	FALSE	FALSE	FALSE	FALSE	FALSE	FALSE	FALSE	FALSE	FALSE	FALSE	TRUE	FALSE	FALSE
TCGA-30-1857-01A	TCGA-30-1857-01A-02D-A75H-36	TCGA-30-1857	Tumor	OV	TRUE	TRUE	TRUE	0	0	-16.6331	-1.85184	45.0194	5.52417	-3.52034	4.42653	15.099	4.0089	2.32273	2.98847	FALSE	0.105495	Y163C (driver)	FALSE	TRUE	FALSE	FALSE	FALSE	FALSE	FALSE	FALSE	FALSE	FALSE	FALSE	TRUE	FALSE	FALSE	FALSE	FALSE	FALSE	FALSE	FALSE	FALSE	FALSE	FALSE	TRUE	FALSE	FALSE	FALSE	TRUE
TCGA-30-1859-01A	TCGA-30-1859-01A-01D-A75H-36	TCGA-30-1859	Tumor	OV	FALSE	TRUE	FALSE	4	2.32193	-16.4827	0.161798									FALSE		no alteration	FALSE	FALSE	FALSE	FALSE	FALSE	FALSE	FALSE	FALSE	FALSE	FALSE	FALSE	FALSE	FALSE	FALSE	FALSE	FALSE	FALSE	FALSE	FALSE	FALSE	FALSE	FALSE	FALSE	FALSE	FALSE	FALSE	FALSE
TCGA-30-1860-01A		TCGA-30-1860	Tumor	OV	TRUE	FALSE	TRUE					56.258	5.83941	20.9547	5.04108	12.6889	3.77494	3.39666	3.03277	FALSE	0.0767274	no alteration	FALSE	FALSE	FALSE	FALSE	FALSE	FALSE	FALSE	FALSE	FALSE	FALSE	FALSE	TRUE	TRUE	FALSE	FALSE	TRUE	FALSE	TRUE	FALSE	TRUE	FALSE	FALSE	FALSE	FALSE	TRUE	FALSE	FALSE
TCGA-30-1861-01A	TCGA-30-1861-01A-01D-A75H-36	TCGA-30-1861	Tumor	OV	TRUE	TRUE	TRUE	2	1.58496	-21.0608	-1.20728	88.6065	6.48553	55.0861	5.72753	29.4823	4.9299	20.6593	4.22521	FALSE	0.0728525	no alteration	FALSE	FALSE	FALSE	FALSE	FALSE	FALSE	FALSE	FALSE	FALSE	FALSE	FALSE	FALSE	FALSE	FALSE	FALSE	FALSE	FALSE	FALSE	FALSE	FALSE	FALSE	FALSE	FALSE	FALSE	FALSE	FALSE	FALSE
TCGA-30-1862-01A		TCGA-30-1862	Tumor	OV	TRUE	FALSE	TRUE					103.441	6.70654	52.7098	5.55935	22.4297	4.55026	9.0766	3.48377	FALSE	0.110258	X224_splice (driver)	FALSE	TRUE	FALSE	FALSE	FALSE	FALSE	FALSE	FALSE	FALSE	FALSE	FALSE	FALSE	FALSE	FALSE	FALSE	FALSE	FALSE	FALSE	TRUE	FALSE	FALSE	FALSE	TRUE	FALSE	FALSE	FALSE	TRUE
TCGA-30-1866-01A	TCGA-30-1866-01A-02D-A75U-36	TCGA-30-1866	Tumor	OV	TRUE	TRUE	TRUE	6	2.80735	-16.425	0.0491398	37.5966	5.2704	-6.44056	4.27458	6.61859	2.92952	-4.9725	2.00375	FALSE	0.0957092	no alteration	FALSE	FALSE	FALSE	FALSE	FALSE	FALSE	FALSE	FALSE	FALSE	FALSE	FALSE	FALSE	FALSE	FALSE	FALSE	FALSE	FALSE	FALSE	FALSE	FALSE	FALSE	FALSE	FALSE	TRUE	FALSE	FALSE	FALSE
TCGA-30-1867-01A	TCGA-30-1867-01A-01D-A75U-36	TCGA-30-1867	Tumor	OV	FALSE	TRUE	FALSE	1	1	-12.437	-0.709184									FALSE		no alteration	FALSE	FALSE	FALSE	FALSE	FALSE	FALSE	FALSE	FALSE	FALSE	TRUE	FALSE	FALSE	FALSE	FALSE	FALSE	FALSE	FALSE	FALSE	FALSE	FALSE	FALSE	FALSE	FALSE	FALSE	FALSE	FALSE	FALSE
TCGA-30-1891-01A	TCGA-30-1891-01A-01D-A75H-36	TCGA-30-1891	Tumor	OV	TRUE	TRUE	TRUE	0	0	-14.2308	-1.72649	14.2052	3.92649	-28.6469	2.95747	2.73953	1.90286	-8.53963	1.002	FALSE	0.0931335	L194R (driver)	FALSE	TRUE	FALSE	FALSE	FALSE	FALSE	FALSE	FALSE	FALSE	FALSE	FALSE	FALSE	FALSE	FALSE	FALSE	FALSE	FALSE	FALSE	FALSE	FALSE	FALSE	FALSE	FALSE	FALSE	FALSE	FALSE	FALSE
TCGA-30-1892-01A	TCGA-30-1892-01A-01D-A75H-36	TCGA-30-1892	Tumor	OV	TRUE	FALSE	TRUE					14.5606	3.95982	-25.5048	3.05382	3.80349	2.26408	-6.7422	1.42181	FALSE	0.0870772	no alteration	FALSE	FALSE	FALSE	FALSE	FALSE	FALSE	FALSE	FALSE	FALSE	FALSE	FALSE	FALSE	FALSE	FALSE	FALSE	FALSE	FALSE	FALSE	FALSE	FALSE	FALSE	FALSE	FALSE	FALSE	FALSE	FALSE	FALSE
TCGA-31-1944-01A	TCGA-31-1944-01A-01D-A75H-36	TCGA-31-1944	Tumor	OV	TRUE	TRUE	TRUE	0	0	-17.1846	-1.93191	66.2955	6.07244	21.2062	5.05283	14.4414	3.94874	2.57342	3.00085	FALSE	0.0979959	no alteration	FALSE	FALSE	FALSE	FALSE	FALSE	FALSE	FALSE	FALSE	FALSE	FALSE	FALSE	FALSE	FALSE	FALSE	FALSE	FALSE	FALSE	FALSE	FALSE	FALSE	FALSE	FALSE	FALSE	FALSE	FALSE	FALSE	FALSE
TCGA-31-1946-01A	TCGA-31-1946-01A-01D-A75H-36	TCGA-31-1946	Tumor	OV	TRUE	TRUE	TRUE	0	0	-13.4833	-1.94372	54.4825	5.79396	12.2064	4.83796	15.2143	4.0192	4.08674	3.13045	FALSE	0.091882	no alteration	FALSE	FALSE	FALSE	FALSE	FALSE	FALSE	FALSE	FALSE	FALSE	FALSE	FALSE	FALSE	FALSE	FALSE	FALSE	FALSE	FALSE	FALSE	FALSE	FALSE	FALSE	FALSE	FALSE	FALSE	FALSE	FALSE	FALSE
TCGA-31-1950-01A	TCGA-31-1950-01A-01D-A75H-36	TCGA-31-1950	Tumor	OV	TRUE	TRUE	TRUE	2	1.58496	-3.44362	-0.0815935	141.271	7.1525	95.4972	6.1174	29.0066	4.90721	16.9583	3.94492	FALSE	0.0994844	I195T (driver)	FALSE	TRUE	FALSE	FALSE	FALSE	FALSE	FALSE	FALSE	FALSE	TRUE	FALSE	FALSE	FALSE	FALSE	FALSE	FALSE	FALSE	FALSE	FALSE	FALSE	FALSE	FALSE	FALSE	FALSE	FALSE	FALSE	FALSE
TCGA-31-1951-01A	TCGA-31-1951-01A-01D-A75H-36	TCGA-31-1951	Tumor	OV	TRUE	TRUE	TRUE	0	0	-14.0684	-2.34324	83.902	6.40773	29.061	5.1676	25.7577	4.74188	11.3229	3.58898	FALSE	0.11919	no alteration	FALSE	FALSE	FALSE	FALSE	FALSE	FALSE	FALSE	FALSE	FALSE	FALSE	FALSE	FALSE	FALSE	FALSE	FALSE	FALSE	FALSE	FALSE	FALSE	FALSE	FALSE	FALSE	FALSE	FALSE	FALSE	FALSE	FALSE
TCGA-31-1953-01A	TCGA-31-1953-01A-01D-A75H-36	TCGA-31-1953	Tumor	OV	TRUE	TRUE	TRUE	0	0	-15.354	-1.68244	48.9531	5.6425	4.73665	4.64263	9.85765	3.44064	-1.78064	2.5111	FALSE	0.0960989	Q100Gfs*37 (driver), AMP	FALSE	TRUE	FALSE	FALSE	FALSE	FALSE	FALSE	FALSE	FALSE	FALSE	FALSE	FALSE	TRUE	TRUE	FALSE	FALSE	FALSE	TRUE	FALSE	FALSE	FALSE	TRUE	FALSE	FALSE	FALSE	TRUE	FALSE
TCGA-31-1956-01A	TCGA-31-1956-01A-01D-A75H-36	TCGA-31-1956	Tumor	OV	TRUE	TRUE	TRUE	1	1	-15.5315	-0.804265	25.1445	4.70843	-9.77387	3.91882	8.69998	3.27798	-0.490948	2.54391	FALSE	0.0758907	no alteration	FALSE	FALSE	FALSE	FALSE	FALSE	FALSE	FALSE	FALSE	FALSE	FALSE	FALSE	FALSE	FALSE	FALSE	FALSE	FALSE	FALSE	FALSE	FALSE	FALSE	FALSE	FALSE	FALSE	FALSE	FALSE	FALSE	FALSE
TCGA-31-1959-01A		TCGA-31-1959	Tumor	OV	TRUE	FALSE	TRUE					203.794	7.67803	158.144	6.64574	61.514	5.96611	49.4984	5.00643	FALSE	0.0992139	C238F (driver)	FALSE	TRUE	FALSE	FALSE	FALSE	FALSE	FALSE	FALSE	FALSE	FALSE	FALSE	FALSE	FALSE	FALSE	FALSE	TRUE	FALSE	FALSE	FALSE	FALSE	FALSE	FALSE	FALSE	FALSE	FALSE	FALSE	FALSE
TCGA-32-1970-01A	TCGA-32-1970-01A-01D-1494-08	TCGA-32-1970	Tumor	GBM	TRUE	FALSE	TRUE					12.4119	3.74544	-24.9625	2.90029	1.45372	1.29497	-8.38366	0.509267	FALSE	0.0812286	R267P (driver)	FALSE	TRUE	FALSE	FALSE	FALSE	FALSE	FALSE	FALSE	FALSE	FALSE	FALSE	FALSE	FALSE	TRUE	FALSE	FALSE	FALSE	FALSE	FALSE	FALSE	FALSE	FALSE	FALSE	FALSE	FALSE	FALSE	FALSE
TCGA-32-1980-01A		TCGA-32-1980	Tumor	GBM	TRUE	FALSE	TRUE					5.68262	2.74041	-20.0384	2.15878	0.407886	0.493531	-6.36219	-0.0471898	FALSE	0.0559014	no alteration	FALSE	FALSE	FALSE	FALSE	FALSE	FALSE	FALSE	FALSE	FALSE	FALSE	FALSE	FALSE	FALSE	FALSE	FALSE	FALSE	TRUE	FALSE	FALSE	FALSE	FALSE	FALSE	FALSE	FALSE	FALSE	FALSE	TRUE
TCGA-32-1982-01A		TCGA-32-1982	Tumor	GBM	TRUE	FALSE	TRUE					7.30155	3.05338	-27.3305	2.27024	1.301	1.20226	-7.81457	0.474208	FALSE	0.0752685	no alteration	TRUE	FALSE	FALSE	FALSE	FALSE	FALSE	FALSE	FALSE	FALSE	FALSE	FALSE	FALSE	FALSE	FALSE	FALSE	TRUE	FALSE	FALSE	FALSE	FALSE	FALSE	FALSE	FALSE	FALSE	FALSE	FALSE	FALSE
TCGA-32-2615-01A		TCGA-32-2615	Tumor	GBM	TRUE	FALSE	TRUE					11.9298	3.69263	-26.848	2.81574	2.10862	1.63627	-8.09817	0.821066	FALSE	0.0842788	no alteration	TRUE	FALSE	FALSE	FALSE	FALSE	FALSE	FALSE	FALSE	FALSE	FALSE	FALSE	FALSE	FALSE	FALSE	FALSE	FALSE	FALSE	FALSE	FALSE	FALSE	FALSE	FALSE	FALSE	FALSE	FALSE	FALSE	FALSE
TCGA-32-2616-01A		TCGA-32-2616	Tumor	GBM	TRUE	FALSE	TRUE					8.73323	3.28292	-20.9995	2.61057	0.96518	0.974661	-6.86082	0.349605	FALSE	0.0646203	R175H (driver)	FALSE	TRUE	FALSE	FALSE	FALSE	FALSE	FALSE	FALSE	FALSE	FALSE	FALSE	TRUE	FALSE	FALSE	TRUE	TRUE	FALSE	FALSE	FALSE	FALSE	TRUE	FALSE	FALSE	TRUE	TRUE	FALSE	TRUE
TCGA-32-2632-01A		TCGA-32-2632	Tumor	GBM	TRUE	FALSE	TRUE					5.57078	2.71607	-24.1717	2.04349	0.462921	0.548852	-7.36564	-0.0764099	FALSE	0.0646415	no alteration	FALSE	FALSE	FALSE	FALSE	FALSE	FALSE	FALSE	FALSE	FALSE	FALSE	FALSE	FALSE	FALSE	FALSE	FALSE	TRUE	FALSE	FALSE	FALSE	FALSE	FALSE	FALSE	FALSE	FALSE	FALSE	FALSE	FALSE
TCGA-32-2634-01A		TCGA-32-2634	Tumor	GBM	TRUE	FALSE	TRUE					18.2902	4.2698	-19.2177	3.42162	1.35855	1.2379	-8.51397	0.449387	FALSE	0.0815187	I254S (driver)	FALSE	TRUE	FALSE	FALSE	FALSE	FALSE	FALSE	FALSE	FALSE	FALSE	FALSE	FALSE	FALSE	FALSE	FALSE	TRUE	FALSE	FALSE	FALSE	FALSE	FALSE	FALSE	FALSE	FALSE	FALSE	FALSE	FALSE
TCGA-32-2638-01A		TCGA-32-2638	Tumor	GBM	TRUE	FALSE	TRUE					6.75866	2.95581	-25.2483	2.23203	0.705102	0.769858	-7.71952	0.0969903	FALSE	0.0695632	no alteration	TRUE	FALSE	FALSE	FALSE	FALSE	FALSE	FALSE	FALSE	FALSE	FALSE	FALSE	FALSE	FALSE	FALSE	FALSE	FALSE	FALSE	FALSE	FALSE	FALSE	FALSE	FALSE	FALSE	FALSE	FALSE	FALSE	FALSE
TCGA-32-4213-01A		TCGA-32-4213	Tumor	GBM	TRUE	FALSE	TRUE					8.49196	3.24671	-59.6265	1.70633	0.724151	0.785886	-17.2054	-0.646137	FALSE	0.148047	no alteration	TRUE	FALSE	FALSE	FALSE	FALSE	FALSE	FALSE	FALSE	FALSE	FALSE	FALSE	FALSE	FALSE	FALSE	FALSE	TRUE	FALSE	FALSE	FALSE	FALSE	FALSE	FALSE	FALSE	FALSE	FALSE	FALSE	FALSE
TCGA-32-5222-01A		TCGA-32-5222	Tumor	GBM	TRUE	FALSE	TRUE					3.71199	2.23634	-20.0871	1.69816	0.156189	0.209377	-6.10802	-0.29094	FALSE	0.0517244	no alteration	TRUE	FALSE	FALSE	FALSE	FALSE	FALSE	FALSE	FALSE	FALSE	FALSE	FALSE	FALSE	FALSE	FALSE	FALSE	TRUE	FALSE	FALSE	FALSE	FALSE	FALSE	FALSE	FALSE	FALSE	FALSE	FALSE	FALSE
TCGA-33-4532-01A		TCGA-33-4532	Tumor	LUSC	TRUE	FALSE	TRUE					192.532	7.59642	152.24	6.6853	60.4113	5.94043	49.806	5.0934	FALSE	0.0875692	M237I (driver)	FALSE	TRUE	FALSE	FALSE	FALSE	FALSE	FALSE	FALSE	TRUE	FALSE	FALSE	TRUE	TRUE	FALSE	TRUE	FALSE	FALSE	FALSE	FALSE	FALSE	FALSE	FALSE	FALSE	FALSE	FALSE	FALSE	FALSE
TCGA-33-4533-01A		TCGA-33-4533	Tumor	LUSC	TRUE	FALSE	TRUE					82.7824	6.38858	55.9165	5.78105	30.5481	4.97948	23.4767	4.41469	FALSE	0.0583898	E298* (driver)	FALSE	TRUE	FALSE	FALSE	FALSE	FALSE	FALSE	FALSE	FALSE	FALSE	FALSE	FALSE	TRUE	FALSE	FALSE	FALSE	FALSE	FALSE	FALSE	FALSE	FALSE	FALSE	FALSE	FALSE	TRUE	TRUE	TRUE
TCGA-33-4538-01A		TCGA-33-4538	Tumor	LUSC	TRUE	FALSE	TRUE					220.412	7.79059	188.037	7.05849	75.0485	6.24885	66.5271	5.56825	FALSE	0.0703625	H214R (driver)	TRUE	TRUE	FALSE	FALSE	FALSE	FALSE	FALSE	FALSE	FALSE	FALSE	FALSE	TRUE	TRUE	FALSE	TRUE	FALSE	FALSE	FALSE	FALSE	FALSE	FALSE	FALSE	FALSE	FALSE	FALSE	FALSE	TRUE
TCGA-33-4547-01A		TCGA-33-4547	Tumor	LUSC	TRUE	FALSE	TRUE					58.2644	5.88909	27.0222	5.18261	19.3705	4.34841	11.1472	3.69162	FALSE	0.0679009	E271K (driver)	TRUE	TRUE	FALSE	FALSE	FALSE	FALSE	FALSE	FALSE	FALSE	FALSE	FALSE	TRUE	TRUE	FALSE	FALSE	FALSE	FALSE	FALSE	FALSE	FALSE	FALSE	FALSE	FALSE	TRUE	FALSE	FALSE	FALSE
TCGA-33-4566-01A		TCGA-33-4566	Tumor	LUSC	TRUE	FALSE	TRUE					14.3225	3.93758	-9.21319	3.40536	4.96311	2.57607	-1.23175	2.08129	FALSE	0.0511518	K164E (driver)	TRUE	TRUE	FALSE	FALSE	FALSE	FALSE	FALSE	FALSE	FALSE	FALSE	TRUE	FALSE	TRUE	TRUE	FALSE	FALSE	FALSE	FALSE	FALSE	FALSE	FALSE	TRUE	TRUE	FALSE	FALSE	FALSE	TRUE
TCGA-33-4582-01A		TCGA-33-4582	Tumor	LUSC	TRUE	FALSE	TRUE					108.161	6.77032	83.4433	6.21136	28.6831	4.89157	22.177	4.37193	FALSE	0.0537217	P278S (driver)	FALSE	TRUE	TRUE	FALSE	FALSE	TRUE	FALSE	FALSE	FALSE	FALSE	FALSE	TRUE	FALSE	FALSE	FALSE	FALSE	FALSE	FALSE	FALSE	FALSE	FALSE	FALSE	FALSE	TRUE	FALSE	FALSE	FALSE
TCGA-33-4583-01A		TCGA-33-4583	Tumor	LUSC	TRUE	FALSE	TRUE					184.783	7.53747	162.431	7.03204	53.0578	5.75643	47.1747	5.28655	FALSE	0.0485776	R158L (driver), R249W (driver)	FALSE	TRUE	FALSE	FALSE	FALSE	FALSE	FALSE	FALSE	FALSE	TRUE	FALSE	TRUE	TRUE	FALSE	FALSE	TRUE	FALSE	FALSE	FALSE	FALSE	FALSE	FALSE	TRUE	FALSE	FALSE	FALSE	FALSE
TCGA-33-4586-01A	TCGA-33-4586-01A-01D-A320-08	TCGA-33-4586	Tumor	LUSC	TRUE	FALSE	TRUE					243.129	7.9315	220.723	7.42482	85.6014	6.43632	79.7037	5.96527	FALSE	0.048698	R248Q (driver)	TRUE	TRUE	FALSE	TRUE	FALSE	FALSE	FALSE	FALSE	FALSE	FALSE	FALSE	FALSE	FALSE	FALSE	FALSE	FALSE	FALSE	FALSE	FALSE	FALSE	FALSE	FALSE	FALSE	FALSE	FALSE	FALSE	FALSE
TCGA-33-4587-01A		TCGA-33-4587	Tumor	LUSC	TRUE	FALSE	TRUE					200.912	7.65758	157.63	6.67884	38.9535	5.32025	27.5612	4.41035	FALSE	0.0940682	C242G (driver)	FALSE	TRUE	FALSE	FALSE	FALSE	FALSE	FALSE	FALSE	FALSE	FALSE	FALSE	TRUE	TRUE	TRUE	FALSE	TRUE	FALSE	FALSE	FALSE	FALSE	FALSE	FALSE	FALSE	FALSE	FALSE	FALSE	FALSE
TCGA-33-4587-11A		TCGA-33-4587	Normal	LUSC	TRUE	FALSE	TRUE					9.09282	3.33526	-20.2657	2.67137	1.59673	1.3767	-6.13077	0.759506	FALSE	0.063807
TCGA-33-4589-01A		TCGA-33-4589	Tumor	LUSC	TRUE	FALSE	TRUE					4.75541	2.52492	-14.0785	2.09902	1.29848	1.20068	-3.65883	0.804745	FALSE	0.0409332	no alteration	TRUE	FALSE	FALSE	FALSE	FALSE	FALSE	FALSE	FALSE	FALSE	FALSE	FALSE	FALSE	FALSE	FALSE	FALSE	FALSE	FALSE	FALSE	FALSE	FALSE	FALSE	FALSE	TRUE	TRUE	FALSE	FALSE	FALSE
TCGA-33-6737-01A		TCGA-33-6737	Tumor	LUSC	TRUE	FALSE	TRUE					70.684	6.16358	39.8271	5.46581	20.2196	4.40733	12.0977	3.75864	FALSE	0.0670636
TCGA-33-6737-11A		TCGA-33-6737	Normal	LUSC	TRUE	FALSE	TRUE					16.2936	4.11217	-6.80142	3.58992	5.73729	2.75217	-0.341601	2.26665	FALSE	0.0501942
TCGA-33-6738-01A		TCGA-33-6738	Tumor	LUSC	TRUE	FALSE	TRUE					103.029	6.70084	76.7435	6.10644	35.5944	5.19355	28.6758	4.64097	FALSE	0.0571279	X125_splice (driver)	TRUE	TRUE	FALSE	FALSE	FALSE	FALSE	FALSE	FALSE	FALSE	FALSE	FALSE	FALSE	FALSE	FALSE	FALSE	FALSE	FALSE	FALSE	FALSE	FALSE	FALSE	FALSE	FALSE	TRUE	FALSE	FALSE	FALSE
TCGA-33-A4WN-01A	TCGA-33-A4WN-01A-11D-A731-36	TCGA-33-A4WN	Tumor	LUSC	TRUE	TRUE	TRUE	27	4.80735	22.531	4.0171	139.924	7.13878	108.243	6.42237	54.9121	5.80509	46.5733	5.13907	FALSE	0.0688548	G245C (driver)	TRUE	TRUE	FALSE	FALSE	FALSE	FALSE	FALSE	FALSE	FALSE	FALSE	FALSE	TRUE	TRUE	FALSE	FALSE	FALSE	FALSE	FALSE	FALSE	FALSE	FALSE	FALSE	TRUE	FALSE	FALSE	FALSE	FALSE
TCGA-33-A5GW-01A		TCGA-33-A5GW	Tumor	LUSC	TRUE	FALSE	TRUE					209.27	7.7161	183.618	7.13602	58.7831	5.90167	52.0311	5.36239	FALSE	0.055752	S46* (driver)	TRUE	TRUE	FALSE	FALSE	FALSE	FALSE	FALSE	FALSE	FALSE	FALSE	FALSE	FALSE	FALSE	FALSE	FALSE	FALSE	FALSE	FALSE	FALSE	FALSE	FALSE	FALSE	FALSE	FALSE	FALSE	FALSE	FALSE
TCGA-33-AAS8-01A		TCGA-33-AAS8	Tumor	LUSC	TRUE	FALSE	TRUE					176.775	7.47391	138.652	6.61183	46.7212	5.57656	36.6868	4.77512	FALSE	0.0828547	P190L (driver)	FALSE	TRUE	FALSE	FALSE	FALSE	FALSE	FALSE	FALSE	FALSE	FALSE	FALSE	TRUE	TRUE	FALSE	FALSE	TRUE	FALSE	FALSE	FALSE	FALSE	FALSE	FALSE	TRUE	FALSE	FALSE	FALSE	FALSE
TCGA-33-AASB-01A		TCGA-33-AASB	Tumor	LUSC	TRUE	FALSE	TRUE					162.639	7.35438	124.255	6.48639	34.6649	5.15643	24.5617	4.3495	FALSE	0.0834232	V157F (driver)	FALSE	TRUE	FALSE	FALSE	FALSE	FALSE	FALSE	FALSE	FALSE	FALSE	FALSE	FALSE	TRUE	FALSE	FALSE	FALSE	FALSE	FALSE	FALSE	FALSE	FALSE	TRUE	FALSE	FALSE	FALSE	FALSE	FALSE
TCGA-33-AASD-01A		TCGA-33-AASD	Tumor	LUSC	TRUE	FALSE	TRUE					237.684	7.89896	197.14	6.98212	62.486	5.98837	51.8143	5.13602	FALSE	0.0881182	X125_splice (driver)	FALSE	TRUE	FALSE	FALSE	FALSE	FALSE	FALSE	FALSE	FALSE	FALSE	FALSE	FALSE	TRUE	FALSE	TRUE	FALSE	FALSE	FALSE	FALSE	FALSE	FALSE	FALSE	FALSE	FALSE	FALSE	FALSE	FALSE
TCGA-33-AASI-01A		TCGA-33-AASI	Tumor	LUSC	TRUE	FALSE	TRUE					160.756	7.33767	133.008	6.7102	45.5122	5.53954	38.2085	4.9562	FALSE	0.0603074	H179R (driver)	TRUE	TRUE	FALSE	FALSE	FALSE	FALSE	FALSE	FALSE	TRUE	FALSE	FALSE	FALSE	TRUE	TRUE	FALSE	FALSE	FALSE	FALSE	FALSE	FALSE	FALSE	FALSE	FALSE	TRUE	TRUE	FALSE	TRUE
TCGA-33-AASJ-01A		TCGA-33-AASJ	Tumor	LUSC	TRUE	FALSE	TRUE					198.984	7.64374	159.153	6.74304	46.1917	5.56046	35.7077	4.72311	FALSE	0.0865675	X307_splice (driver)	FALSE	TRUE	FALSE	FALSE	FALSE	FALSE	FALSE	FALSE	FALSE	FALSE	FALSE	FALSE	TRUE	FALSE	FALSE	FALSE	FALSE	FALSE	FALSE	FALSE	FALSE	FALSE	TRUE	FALSE	FALSE	FALSE	FALSE
TCGA-33-AASL-01A		TCGA-33-AASL	Tumor	LUSC	TRUE	FALSE	TRUE					601.089	9.23383	565.541	8.42997	117.566	6.88954	108.209	6.14223	FALSE	0.0772601	R175G (driver)	TRUE	TRUE	FALSE	FALSE	FALSE	FALSE	FALSE	FALSE	FALSE	FALSE	FALSE	TRUE	FALSE	FALSE	FALSE	TRUE	FALSE	FALSE	FALSE	FALSE	TRUE	FALSE	FALSE	TRUE	FALSE	FALSE	FALSE
TCGA-34-2596-01A	TCGA-34-2596-01A-01D-0963-08	TCGA-34-2596	Tumor	LUSC	TRUE	FALSE	TRUE					754.701	9.56167	724.103	8.86976	280.942	8.13925	272.888	7.49601	FALSE	0.0665005	K305* (driver)	TRUE	TRUE	FALSE	FALSE	FALSE	FALSE	FALSE	FALSE	FALSE	FALSE	FALSE	TRUE	TRUE	FALSE	TRUE	TRUE	FALSE	FALSE	FALSE	TRUE	FALSE	FALSE	FALSE	FALSE	FALSE	FALSE	FALSE
TCGA-34-2600-01A	TCGA-34-2600-01A-01D-0963-08	TCGA-34-2600	Tumor	LUSC	TRUE	FALSE	TRUE					335.909	8.39621	295.167	7.47491	109.704	6.79056	98.98	5.93406	FALSE	0.0885472	G266V (driver)	TRUE	TRUE	FALSE	FALSE	FALSE	TRUE	FALSE	FALSE	FALSE	FALSE	FALSE	TRUE	FALSE	FALSE	TRUE	FALSE	FALSE	TRUE	FALSE	FALSE	FALSE	FALSE	FALSE	FALSE	FALSE	FALSE	FALSE
TCGA-34-2608-01A		TCGA-34-2608	Tumor	LUSC	TRUE	FALSE	TRUE					97.784	6.62621	71.2708	6.02666	32.0064	5.04467	25.0278	4.4873	FALSE	0.0576231	R158L (driver)	FALSE	TRUE	FALSE	FALSE	FALSE	FALSE	FALSE	FALSE	FALSE	FALSE	FALSE	FALSE	FALSE	FALSE	FALSE	FALSE	FALSE	FALSE	FALSE	FALSE	FALSE	FALSE	FALSE	FALSE	FALSE	FALSE	FALSE
TCGA-34-5231-01A	TCGA-34-5231-01A-21D-A730-36	TCGA-34-5231	Tumor	LUSC	TRUE	TRUE	TRUE	60	5.93074	41.8899	3.92794	111.621	6.81533	75.9502	6.0087	36.3703	5.22382	26.9813	4.47393	FALSE	0.077526	X224_splice (driver)	TRUE	TRUE	FALSE	FALSE	FALSE	FALSE	FALSE	FALSE	FALSE	FALSE	FALSE	TRUE	TRUE	FALSE	FALSE	FALSE	FALSE	TRUE	FALSE	TRUE	FALSE	FALSE	FALSE	FALSE	FALSE	FALSE	FALSE
TCGA-34-5232-01A	TCGA-34-5232-01A-21D-A721-36	TCGA-34-5232	Tumor	LUSC	TRUE	FALSE	TRUE					166.547	7.38842	136.764	6.71494	51.9536	5.72666	44.1145	5.10055	FALSE	0.064729	D281Y (driver)	FALSE	TRUE	FALSE	FALSE	FALSE	FALSE	FALSE	FALSE	FALSE	FALSE	FALSE	TRUE	FALSE	FALSE	FALSE	FALSE	FALSE	FALSE	FALSE	FALSE	FALSE	FALSE	FALSE	FALSE	FALSE	FALSE	FALSE
TCGA-34-5234-01A	TCGA-34-5234-01A-01D-A721-36	TCGA-34-5234	Tumor	LUSC	TRUE	FALSE	TRUE					6.62027	2.92984	-15.2651	2.43494	1.36399	1.24122	-4.39651	0.781134	FALSE	0.0475652	no alteration	FALSE	FALSE	FALSE	FALSE	FALSE	FALSE	FALSE	FALSE	FALSE	FALSE	FALSE	FALSE	FALSE	FALSE	FALSE	FALSE	TRUE	FALSE	FALSE	FALSE	FALSE	FALSE	FALSE	TRUE	FALSE	FALSE	FALSE
TCGA-34-5236-01A	TCGA-34-5236-01A-21D-A730-36	TCGA-34-5236	Tumor	LUSC	TRUE	TRUE	TRUE	46	5.55459	52.1799	4.98543	306.754	8.26563	282.408	7.71511	142.447	7.16437	136.039	6.65257	FALSE	0.0529114	K132R (driver)	FALSE	TRUE	FALSE	TRUE	FALSE	FALSE	FALSE	FALSE	FALSE	FALSE	FALSE	TRUE	FALSE	FALSE	FALSE	FALSE	FALSE	FALSE	FALSE	FALSE	FALSE	FALSE	FALSE	FALSE	FALSE	FALSE	FALSE
TCGA-34-5239-01A	TCGA-34-5239-01A-21D-A730-36	TCGA-34-5239	Tumor	LUSC	TRUE	TRUE	TRUE	11	3.58496	0.421694	1.77376	151.907	7.25651	121.005	6.55772	43.9312	5.48965	35.7974	4.84001	FALSE	0.0671616	X125_splice (driver)	FALSE	TRUE	FALSE	FALSE	FALSE	FALSE	FALSE	FALSE	FALSE	FALSE	FALSE	FALSE	FALSE	FALSE	FALSE	FALSE	FALSE	TRUE	FALSE	FALSE	FALSE	FALSE	FALSE	FALSE	FALSE	FALSE	TRUE
TCGA-34-5240-01A	TCGA-34-5240-01A-01D-A719-36	TCGA-34-5240	Tumor	LUSC	TRUE	TRUE	TRUE	44	5.49185	43.9342	4.57377	113.74	6.84222	90.6858	6.3209	36.6987	5.23644	30.6306	4.75179	FALSE	0.0501046	G245S (driver), HOMDEL (driver)	FALSE	TRUE	FALSE	FALSE	FALSE	FALSE	FALSE	FALSE	FALSE	TRUE	FALSE	FALSE	FALSE	FALSE	FALSE	FALSE	FALSE	FALSE	FALSE	FALSE	FALSE	FALSE	FALSE	TRUE	FALSE	FALSE	FALSE
TCGA-34-5241-01A	TCGA-34-5241-01A-01D-A730-36	TCGA-34-5241	Tumor	LUSC	TRUE	TRUE	TRUE	24	4.64386	6.94066	2.7821	66.4566	6.07589	42.2503	5.52851	22.301	4.54232	15.9296	4.03344	FALSE	0.0526093	E204* (driver)	FALSE	TRUE	FALSE	FALSE	TRUE	TRUE	FALSE	FALSE	FALSE	FALSE	FALSE	TRUE	TRUE	TRUE	FALSE	FALSE	FALSE	TRUE	FALSE	FALSE	FALSE	FALSE	FALSE	FALSE	FALSE	FALSE	FALSE
TCGA-34-5927-01A	TCGA-34-5927-01A-11D-A721-36	TCGA-34-5927	Tumor	LUSC	TRUE	FALSE	TRUE					604.986	9.24314	572.641	8.51173	198.438	7.6398	189.925	6.95983	FALSE	0.0702969	S183* (driver)	FALSE	TRUE	FALSE	FALSE	FALSE	FALSE	FALSE	FALSE	FALSE	FALSE	FALSE	FALSE	FALSE	FALSE	TRUE	TRUE	FALSE	FALSE	FALSE	FALSE	FALSE	FALSE	FALSE	FALSE	FALSE	FALSE	FALSE
TCGA-34-5928-01A	TCGA-34-5928-01A-11D-A721-36	TCGA-34-5928	Tumor	LUSC	TRUE	FALSE	TRUE					194.414	7.61039	172.048	7.10462	61.6163	5.96847	55.7292	5.49827	FALSE	0.0486105	G262V (driver)	FALSE	TRUE	FALSE	FALSE	FALSE	FALSE	FALSE	FALSE	FALSE	FALSE	FALSE	FALSE	TRUE	FALSE	TRUE	TRUE	FALSE	TRUE	FALSE	FALSE	FALSE	FALSE	FALSE	TRUE	FALSE	FALSE	TRUE
TCGA-34-5929-01A		TCGA-34-5929	Tumor	LUSC	TRUE	FALSE	TRUE					209.178	7.71547	179.126	7.0359	49.7268	5.66468	41.8168	5.03291	FALSE	0.0653142	R282W (driver)	TRUE	TRUE	FALSE	FALSE	FALSE	FALSE	FALSE	FALSE	FALSE	FALSE	FALSE	TRUE	FALSE	FALSE	FALSE	FALSE	FALSE	FALSE	FALSE	FALSE	FALSE	FALSE	FALSE	FALSE	FALSE	FALSE	FALSE
TCGA-34-7107-01A	TCGA-34-7107-01A-11D-A730-36	TCGA-34-7107	Tumor	LUSC	TRUE	FALSE	TRUE					434.253	8.76571	404.564	8.09436	153.398	7.27051	145.583	6.64638	FALSE	0.0645241	T155P (driver), R158L (driver)	FALSE	TRUE	FALSE	FALSE	FALSE	FALSE	FALSE	FALSE	FALSE	FALSE	FALSE	TRUE	TRUE	TRUE	TRUE	FALSE	TRUE	TRUE	FALSE	FALSE	FALSE	FALSE	FALSE	TRUE	FALSE	TRUE	FALSE
TCGA-34-7107-11A		TCGA-34-7107	Normal	LUSC	TRUE	FALSE	TRUE					14.7436	3.9767	-3.19424	3.57106	4.41967	2.43821	-0.301785	2.06111	FALSE	0.0389857
TCGA-34-8454-01A	TCGA-34-8454-01A-11D-A719-36	TCGA-34-8454	Tumor	LUSC	TRUE	FALSE	TRUE					135.987	7.0979	108.227	6.47015	28.5703	4.88608	21.2635	4.30249	FALSE	0.0603332	H179Y (driver)	TRUE	TRUE	FALSE	FALSE	FALSE	FALSE	FALSE	FALSE	FALSE	FALSE	FALSE	TRUE	FALSE	TRUE	TRUE	TRUE	TRUE	FALSE	FALSE	FALSE	FALSE	FALSE	TRUE	FALSE	FALSE	FALSE	TRUE
TCGA-34-8454-11A		TCGA-34-8454	Normal	LUSC	TRUE	FALSE	TRUE					19.9172	4.38662	-6.07888	3.79876	4.4365	2.44268	-2.40597	1.89617	FALSE	0.0564992
TCGA-34-8455-01A	TCGA-34-8455-01A-11D-A719-36	TCGA-34-8455	Tumor	LUSC	TRUE	TRUE	TRUE	8	3.16993	-2.17832	1.58377	107.323	6.7592	81.6181	6.17792	36.9048	5.24431	30.139	4.70392	FALSE	0.0558668	R249S (driver)	TRUE	TRUE	FALSE	FALSE	FALSE	FALSE	FALSE	FALSE	FALSE	FALSE	FALSE	FALSE	TRUE	FALSE	FALSE	FALSE	FALSE	FALSE	FALSE	FALSE	FALSE	FALSE	FALSE	FALSE	FALSE	FALSE	TRUE
TCGA-34-8456-01A	TCGA-34-8456-01A-21D-A719-36	TCGA-34-8456	Tumor	LUSC	TRUE	TRUE	TRUE	17	4.16993	3.59261	2.11127	570.599	9.15886	527.742	8.18974	140.674	7.14644	129.394	6.24549	FALSE	0.093143	no alteration	TRUE	FALSE	FALSE	FALSE	FALSE	FALSE	FALSE	FALSE	FALSE	FALSE	FALSE	FALSE	TRUE	TRUE	FALSE	FALSE	FALSE	FALSE	FALSE	FALSE	FALSE	FALSE	FALSE	FALSE	FALSE	FALSE	FALSE
TCGA-34-A5IX-01A		TCGA-34-A5IX	Tumor	LUSC	TRUE	FALSE	TRUE					41.8097	5.41987	14.6598	4.80592	11.0796	3.5945	3.93345	3.02374	FALSE	0.0590069	A159V (driver)	FALSE	TRUE	FALSE	FALSE	FALSE	FALSE	FALSE	FALSE	FALSE	FALSE	FALSE	FALSE	TRUE	FALSE	FALSE	TRUE	FALSE	FALSE	FALSE	FALSE	FALSE	FALSE	FALSE	FALSE	FALSE	FALSE	TRUE
TCGA-35-3615-01A		TCGA-35-3615	Tumor	LUAD	TRUE	FALSE	TRUE					16.3171	4.11412	-14.4151	3.41917	3.99988	2.32189	-4.0892	1.67583	FALSE	0.0667926	no alteration	FALSE	FALSE	FALSE	FALSE	FALSE	FALSE	TRUE	FALSE	FALSE	FALSE	FALSE	FALSE	TRUE	FALSE	FALSE	FALSE	FALSE	FALSE	FALSE	FALSE	FALSE	TRUE	FALSE	FALSE	FALSE	FALSE	FALSE
TCGA-35-4122-01A	TCGA-35-4122-01A-01D-1103-02	TCGA-35-4122	Tumor	LUAD	TRUE	FALSE	TRUE					11.7072	3.66757	-7.72304	3.22819	2.57478	1.83785	-2.53948	1.42938	FALSE	0.0422291	R249M (driver), X224_splice (driver)	TRUE	TRUE	FALSE	FALSE	FALSE	FALSE	FALSE	FALSE	FALSE	FALSE	FALSE	FALSE	FALSE	FALSE	TRUE	FALSE	FALSE	FALSE	FALSE	FALSE	FALSE	FALSE	FALSE	FALSE	TRUE	FALSE	FALSE
TCGA-35-4123-01A	TCGA-35-4123-01A-01D-1103-02	TCGA-35-4123	Tumor	LUAD	TRUE	FALSE	TRUE					9.49087	3.39106	-15.8216	2.81867	3.12737	2.04522	-3.53518	1.51309	FALSE	0.0550135	W146* (driver)	FALSE	TRUE	FALSE	FALSE	FALSE	FALSE	FALSE	FALSE	FALSE	FALSE	FALSE	FALSE	TRUE	FALSE	FALSE	FALSE	FALSE	FALSE	FALSE	FALSE	FALSE	FALSE	FALSE	FALSE	FALSE	FALSE	FALSE
TCGA-35-5375-01A	TCGA-35-5375-01A-01D-A46H-10	TCGA-35-5375	Tumor	LUAD	TRUE	FALSE	TRUE					11.62	3.65764	-14.5666	3.06548	1.9067	1.53938	-4.98594	0.988872	FALSE	0.0569134	S241F (driver)	FALSE	TRUE	FALSE	FALSE	FALSE	FALSE	FALSE	FALSE	FALSE	FALSE	FALSE	FALSE	TRUE	TRUE	FALSE	FALSE	FALSE	FALSE	FALSE	FALSE	FALSE	FALSE	FALSE	FALSE	FALSE	FALSE	FALSE
TCGA-36-1568-01A	TCGA-36-1568-01A-01D-A75H-36	TCGA-36-1568	Tumor	OV	TRUE	TRUE	TRUE	0	0	-16.5917	-1.77126	29.2126	4.91708	-7.26351	4.09224	4.72653	2.51766	-4.8744	1.75084	FALSE	0.0792762	no alteration	FALSE	FALSE	FALSE	FALSE	FALSE	FALSE	FALSE	FALSE	FALSE	FALSE	FALSE	TRUE	FALSE	FALSE	FALSE	FALSE	FALSE	FALSE	FALSE	FALSE	FALSE	FALSE	FALSE	FALSE	FALSE	FALSE	FALSE
TCGA-36-1569-01A		TCGA-36-1569	Tumor	OV	TRUE	FALSE	TRUE					63.2832	6.00637	25.6892	5.15625	8.51928	3.25085	-1.37591	2.46053	FALSE	0.0817059	no alteration	FALSE	FALSE	FALSE	FALSE	FALSE	FALSE	FALSE	FALSE	FALSE	FALSE	FALSE	FALSE	FALSE	FALSE	FALSE	FALSE	FALSE	FALSE	FALSE	FALSE	FALSE	FALSE	FALSE	FALSE	FALSE	FALSE	FALSE
TCGA-36-1570-01A	TCGA-36-1570-01A-01D-A75H-36	TCGA-36-1570	Tumor	OV	TRUE	FALSE	TRUE					72.1543	6.19287	32.8337	5.30371	16.8338	4.15654	6.48419	3.32993	FALSE	0.0854583	no alteration	FALSE	FALSE	FALSE	FALSE	FALSE	FALSE	FALSE	FALSE	FALSE	FALSE	FALSE	FALSE	FALSE	FALSE	FALSE	TRUE	FALSE	FALSE	FALSE	FALSE	FALSE	FALSE	FALSE	TRUE	FALSE	FALSE	FALSE
TCGA-36-1571-01A	TCGA-36-1571-01A-01D-A324-10	TCGA-36-1571	Tumor	OV	TRUE	FALSE	TRUE					231.366	7.86026	192.273	6.97624	78.8549	6.31931	68.5653	5.49748	FALSE	0.0849633	no alteration	TRUE	FALSE	FALSE	FALSE	FALSE	FALSE	FALSE	FALSE	FALSE	FALSE	FALSE	FALSE	FALSE	FALSE	FALSE	FALSE	FALSE	FALSE	FALSE	FALSE	FALSE	FALSE	FALSE	FALSE	FALSE	FALSE	FALSE
TCGA-36-1574-01A	TCGA-36-1574-01A-01D-A75H-36	TCGA-36-1574	Tumor	OV	TRUE	TRUE	TRUE	0	0	-15.1326	-1.79789	16.8365	4.15676	-17.1946	3.38721	3.81976	2.26896	-5.13765	1.55354	FALSE	0.0739625	no alteration	FALSE	FALSE	FALSE	FALSE	FALSE	FALSE	FALSE	FALSE	FALSE	FALSE	FALSE	FALSE	FALSE	FALSE	FALSE	FALSE	FALSE	FALSE	FALSE	FALSE	FALSE	FALSE	FALSE	FALSE	FALSE	FALSE	FALSE
TCGA-36-1576-01A	TCGA-36-1576-01A-01D-A75H-36	TCGA-36-1576	Tumor	OV	TRUE	FALSE	TRUE					101.937	6.68562	72.5115	6.02021	24.507	4.67282	16.7618	4.05422	FALSE	0.0639532	no alteration	FALSE	FALSE	FALSE	FALSE	FALSE	FALSE	FALSE	FALSE	FALSE	FALSE	FALSE	TRUE	FALSE	FALSE	FALSE	FALSE	FALSE	FALSE	FALSE	FALSE	FALSE	FALSE	FALSE	FALSE	FALSE	FALSE	FALSE
TCGA-36-1577-01A	TCGA-36-1577-01A-01D-A75H-36	TCGA-36-1577	Tumor	OV	TRUE	FALSE	TRUE					101.337	6.67718	61.2613	5.77095	28.6317	4.88907	18.0835	4.04659	FALSE	0.0870986	no alteration	FALSE	FALSE	FALSE	FALSE	FALSE	FALSE	FALSE	FALSE	FALSE	FALSE	FALSE	FALSE	FALSE	FALSE	FALSE	FALSE	FALSE	FALSE	FALSE	TRUE	FALSE	FALSE	FALSE	FALSE	FALSE	FALSE	FALSE
TCGA-36-1578-01A	TCGA-36-1578-01A-01D-A75H-36	TCGA-36-1578	Tumor	OV	FALSE	TRUE	FALSE	0	0	-5.49046	-0.984646									FALSE		no alteration	FALSE	FALSE	TRUE	FALSE	FALSE	FALSE	FALSE	FALSE	FALSE	FALSE	FALSE	FALSE	FALSE	FALSE	FALSE	FALSE	FALSE	FALSE	FALSE	FALSE	FALSE	FALSE	FALSE	FALSE	FALSE	FALSE	FALSE
TCGA-36-1580-01A	TCGA-36-1580-01A-01D-A75H-36	TCGA-36-1580	Tumor	OV	TRUE	TRUE	TRUE	4	2.32193	-11.8798	0.559242	82.2977	6.3802	34.7297	5.30454	17.9292	4.24254	5.40877	3.24254	FALSE	0.103383	no alteration	TRUE	FALSE	FALSE	FALSE	FALSE	FALSE	FALSE	FALSE	FALSE	FALSE	FALSE	FALSE	FALSE	FALSE	FALSE	FALSE	FALSE	FALSE	FALSE	FALSE	FALSE	FALSE	FALSE	FALSE	FALSE	FALSE	FALSE
TCGA-36-1581-01A	TCGA-36-1581-01A-01D-A75H-36	TCGA-36-1581	Tumor	OV	TRUE	FALSE	TRUE					372.833	8.54625	314.925	7.23676	115.163	6.86001	99.9209	5.64263	FALSE	0.125856	no alteration	FALSE	FALSE	FALSE	FALSE	FALSE	FALSE	FALSE	FALSE	FALSE	FALSE	FALSE	FALSE	TRUE	FALSE	FALSE	TRUE	FALSE	FALSE	FALSE	FALSE	FALSE	FALSE	FALSE	FALSE	FALSE	FALSE	FALSE
TCGA-36-2530-01A	TCGA-36-2530-01A-01D-A75H-36	TCGA-36-2530	Tumor	OV	FALSE	TRUE	FALSE	4	2.32193	-14.5894	0.163744									FALSE		C242Afs*5 (driver)	FALSE	TRUE	FALSE	FALSE	FALSE	FALSE	FALSE	FALSE	FALSE	FALSE	FALSE	FALSE	FALSE	FALSE	FALSE	FALSE	FALSE	FALSE	FALSE	FALSE	FALSE	FALSE	FALSE	FALSE	FALSE	TRUE	FALSE
TCGA-36-2533-01A	TCGA-36-2533-01A-01D-A75H-36	TCGA-36-2533	Tumor	OV	FALSE	TRUE	FALSE	2	1.58496	-12.3032	-0.324552									FALSE		T125M (driver)	FALSE	TRUE	TRUE	FALSE	FALSE	FALSE	TRUE	FALSE	FALSE	FALSE	FALSE	FALSE	TRUE	FALSE	FALSE	FALSE	FALSE	FALSE	FALSE	FALSE	FALSE	FALSE	FALSE	FALSE	FALSE	FALSE	FALSE
TCGA-36-2543-01A	TCGA-36-2543-01A-01D-A75H-36	TCGA-36-2543	Tumor	OV	FALSE	TRUE	FALSE	25	4.70044	7.45182	2.87461									FALSE		G262V (driver)	FALSE	TRUE	FALSE	FALSE	FALSE	FALSE	FALSE	FALSE	FALSE	FALSE	FALSE	FALSE	TRUE	TRUE	FALSE	FALSE	FALSE	TRUE	FALSE	TRUE	FALSE	FALSE	TRUE	FALSE	FALSE	FALSE	TRUE
TCGA-36-2545-01A	TCGA-36-2545-01A-01D-A75H-36	TCGA-36-2545	Tumor	OV	FALSE	TRUE	FALSE	2	1.58496	-19.1804	-0.804283									FALSE		L348Wfs*22 (driver)	FALSE	TRUE	FALSE	FALSE	FALSE	FALSE	FALSE	FALSE	TRUE	FALSE	FALSE	FALSE	FALSE	FALSE	FALSE	FALSE	FALSE	FALSE	FALSE	FALSE	FALSE	FALSE	FALSE	FALSE	FALSE	FALSE	FALSE
TCGA-36-2547-01A	TCGA-36-2547-01A-01D-A75H-36	TCGA-36-2547	Tumor	OV	FALSE	TRUE	FALSE	55	5.80735	42.3954	4.24461									FALSE		D281Afs*66 (driver)	FALSE	TRUE	FALSE	FALSE	FALSE	FALSE	FALSE	TRUE	FALSE	FALSE	FALSE	TRUE	FALSE	FALSE	FALSE	FALSE	FALSE	FALSE	FALSE	FALSE	FALSE	FALSE	TRUE	FALSE	FALSE	FALSE	FALSE
TCGA-36-2548-01A	TCGA-36-2548-01A-01D-A75H-36	TCGA-36-2548	Tumor	OV	FALSE	TRUE	FALSE	2	1.58496	-14.3733	-0.251311									FALSE		X187_splice (driver)	FALSE	TRUE	FALSE	FALSE	FALSE	FALSE	FALSE	FALSE	FALSE	FALSE	FALSE	TRUE	FALSE	FALSE	FALSE	FALSE	FALSE	FALSE	FALSE	FALSE	FALSE	FALSE	FALSE	FALSE	FALSE	FALSE	FALSE
TCGA-36-2549-01A	TCGA-36-2549-01A-01D-A75H-36	TCGA-36-2549	Tumor	OV	FALSE	TRUE	FALSE	1	1	-10.8776	-0.520032									FALSE		no alteration	FALSE	FALSE	FALSE	FALSE	FALSE	FALSE	FALSE	FALSE	FALSE	FALSE	FALSE	FALSE	TRUE	FALSE	FALSE	FALSE	FALSE	TRUE	FALSE	TRUE	FALSE	FALSE	TRUE	FALSE	FALSE	FALSE	FALSE
TCGA-36-2552-01A	TCGA-36-2552-01A-01D-A75G-36	TCGA-36-2552	Tumor	OV	FALSE	TRUE	FALSE	7	3	-5.12622	1.4197									FALSE		Q192* (driver)	FALSE	TRUE	FALSE	FALSE	FALSE	FALSE	FALSE	FALSE	FALSE	FALSE	FALSE	FALSE	FALSE	FALSE	FALSE	FALSE	FALSE	FALSE	FALSE	FALSE	FALSE	FALSE	FALSE	FALSE	FALSE	FALSE	FALSE
TCGA-37-3783-01A	TCGA-37-3783-01A-01D-A744-36	TCGA-37-3783	Tumor	LUSC	TRUE	TRUE	TRUE	7	3	-2.98473	1.65232	16.1659	4.10147	-11.0067	3.48701	3.35389	2.1223	-3.79827	1.55107	FALSE	0.0590563	R273H (driver)	TRUE	TRUE	FALSE	FALSE	FALSE	FALSE	FALSE	FALSE	FALSE	FALSE	FALSE	TRUE	TRUE	TRUE	FALSE	FALSE	FALSE	FALSE	FALSE	TRUE	FALSE	FALSE	TRUE	FALSE	FALSE	FALSE	FALSE
TCGA-37-3789-01A	TCGA-37-3789-01A-01D-A744-36	TCGA-37-3789	Tumor	LUSC	TRUE	FALSE	TRUE					65.2147	6.04908	29.5921	5.24354	17.8736	4.2383	8.49728	3.48942	FALSE	0.0774214	R65* (driver)	FALSE	TRUE	FALSE	FALSE	FALSE	FALSE	FALSE	FALSE	FALSE	FALSE	FALSE	TRUE	FALSE	FALSE	TRUE	FALSE	FALSE	FALSE	FALSE	FALSE	FALSE	FALSE	FALSE	FALSE	FALSE	FALSE	FALSE
TCGA-37-3792-01A	TCGA-37-3792-01A-01D-A744-36	TCGA-37-3792	Tumor	LUSC	TRUE	TRUE	TRUE	15	4	1.10507	2.59384	31.0856	5.00386	-2.73274	4.23911	10.3679	3.50689	1.46647	2.79594	FALSE	0.0735	G244V (driver)	FALSE	TRUE	FALSE	FALSE	FALSE	FALSE	FALSE	FALSE	FALSE	FALSE	FALSE	FALSE	TRUE	TRUE	FALSE	FALSE	FALSE	FALSE	FALSE	FALSE	FALSE	FALSE	TRUE	FALSE	FALSE	FALSE	TRUE
TCGA-37-4129-01A	TCGA-37-4129-01A-01D-A719-36	TCGA-37-4129	Tumor	LUSC	TRUE	TRUE	TRUE	0	0	11.5474	-0.422528	15.5925	4.05246	-22.3682	3.19405	2.61775	1.85509	-7.37394	1.05706	FALSE	0.0825027	no alteration	FALSE	FALSE	FALSE	FALSE	FALSE	FALSE	FALSE	FALSE	FALSE	FALSE	FALSE	FALSE	FALSE	FALSE	FALSE	FALSE	FALSE	FALSE	FALSE	FALSE	FALSE	FALSE	FALSE	FALSE	FALSE	FALSE	FALSE
TCGA-37-4130-01A	TCGA-37-4130-01A-01D-A719-36	TCGA-37-4130	Tumor	LUSC	TRUE	TRUE	TRUE	35	5.16993	32.4633	4.18647	23.7359	4.62853	-6.40264	3.947	5.00986	2.58733	-2.92296	1.95374	FALSE	0.0655023	H193R (driver), V216L (driver)	FALSE	TRUE	FALSE	FALSE	FALSE	FALSE	FALSE	FALSE	FALSE	FALSE	FALSE	FALSE	TRUE	TRUE	TRUE	FALSE	TRUE	TRUE	FALSE	FALSE	TRUE	FALSE	TRUE	TRUE	FALSE	FALSE	FALSE
TCGA-37-4132-01A	TCGA-37-4132-01A-01D-A719-36	TCGA-37-4132	Tumor	LUSC	TRUE	FALSE	TRUE					17.8503	4.23652	-15.0445	3.49266	2.60196	1.84878	-6.05634	1.15725	FALSE	0.0714928	G245V (driver)	FALSE	TRUE	FALSE	FALSE	FALSE	FALSE	FALSE	FALSE	FALSE	FALSE	FALSE	FALSE	FALSE	FALSE	FALSE	FALSE	FALSE	TRUE	FALSE	FALSE	TRUE	FALSE	FALSE	FALSE	FALSE	FALSE	FALSE
TCGA-37-4133-01A	TCGA-37-4133-01A-01D-A744-36	TCGA-37-4133	Tumor	LUSC	TRUE	TRUE	TRUE	85	6.42626	68.6234	4.64588	33.1177	5.09245	3.25286	4.41711	7.4027	3.07085	-0.458088	2.44302	FALSE	0.0649076	V218del (driver)	FALSE	TRUE	FALSE	FALSE	FALSE	FALSE	FALSE	FALSE	FALSE	FALSE	FALSE	TRUE	FALSE	FALSE	TRUE	FALSE	FALSE	FALSE	FALSE	FALSE	FALSE	FALSE	FALSE	FALSE	FALSE	FALSE	FALSE
TCGA-37-4135-01A	TCGA-37-4135-01A-01D-A320-08	TCGA-37-4135	Tumor	LUSC	TRUE	FALSE	TRUE					20.8151	4.44725	-11.1079	3.72537	1.86147	1.51676	-6.54103	0.845657	FALSE	0.0693806	E68* (driver)	TRUE	TRUE	FALSE	FALSE	FALSE	FALSE	FALSE	FALSE	FALSE	FALSE	FALSE	FALSE	TRUE	FALSE	TRUE	FALSE	FALSE	FALSE	FALSE	FALSE	FALSE	FALSE	TRUE	FALSE	FALSE	FALSE	FALSE
TCGA-37-4141-01A	TCGA-37-4141-01A-02D-A719-36	TCGA-37-4141	Tumor	LUSC	TRUE	TRUE	TRUE	1	1	1.06101	0.48975	27.3295	4.82424	-5.33149	4.08566	5.6464	2.73257	-2.95038	2.04595	FALSE	0.0709847	C242F (driver)	FALSE	TRUE	FALSE	FALSE	FALSE	FALSE	FALSE	TRUE	FALSE	FALSE	FALSE	FALSE	TRUE	FALSE	TRUE	FALSE	FALSE	FALSE	FALSE	TRUE	FALSE	FALSE	TRUE	FALSE	TRUE	FALSE	FALSE
TCGA-37-5819-01A	TCGA-37-5819-01A-01D-A721-36	TCGA-37-5819	Tumor	LUSC	TRUE	TRUE	TRUE	300	8.23362	293.057	6.80485	78.4766	6.31246	51.3884	5.69991	17.6169	4.21854	10.487	3.64908	FALSE	0.0588727	C242F (driver)	TRUE	TRUE	FALSE	FALSE	TRUE	FALSE	FALSE	FALSE	FALSE	FALSE	FALSE	TRUE	TRUE	TRUE	FALSE	FALSE	FALSE	FALSE	FALSE	FALSE	FALSE	FALSE	FALSE	TRUE	FALSE	FALSE	FALSE
TCGA-37-A5EL-01A		TCGA-37-A5EL	Tumor	LUSC	TRUE	FALSE	TRUE					257.988	8.01674	216.059	7.06859	57.9154	5.88057	46.8792	4.99912	FALSE	0.0911276	N131I (driver)	TRUE	TRUE	FALSE	FALSE	FALSE	FALSE	FALSE	TRUE	FALSE	FALSE	FALSE	TRUE	TRUE	FALSE	TRUE	FALSE	FALSE	FALSE	FALSE	FALSE	FALSE	FALSE	TRUE	TRUE	FALSE	FALSE	FALSE
TCGA-37-A5EM-01A	TCGA-37-A5EM-01A-21D-A731-36	TCGA-37-A5EM	Tumor	LUSC	TRUE	TRUE	TRUE	18	4.24793	12.2731	3.49655	221.638	7.79855	185.739	6.98677	85.9918	6.44281	76.5429	5.68813	FALSE	0.0780209
TCGA-37-A5EN-01A		TCGA-37-A5EN	Tumor	LUSC	TRUE	FALSE	TRUE					430.939	8.75468	382.389	7.6568	106.436	6.74733	93.6568	5.72667	FALSE	0.105519	G245C (driver)	TRUE	TRUE	FALSE	FALSE	FALSE	FALSE	FALSE	FALSE	FALSE	FALSE	FALSE	FALSE	TRUE	TRUE	TRUE	FALSE	TRUE	FALSE	FALSE	FALSE	FALSE	FALSE	FALSE	FALSE	FALSE	FALSE	FALSE
TCGA-38-4625-01A		TCGA-38-4625	Tumor	LUAD	TRUE	FALSE	TRUE					0.0385062	0.0545098	-24.0999	-0.491337	0	0	-6.35351	-0.50745	FALSE	0.0524618	no alteration	TRUE	FALSE	FALSE	FALSE	FALSE	FALSE	FALSE	FALSE	FALSE	FALSE	FALSE	FALSE	TRUE	FALSE	FALSE	FALSE	FALSE	FALSE	FALSE	FALSE	FALSE	FALSE	FALSE	FALSE	FALSE	FALSE	FALSE
TCGA-38-4625-11A		TCGA-38-4625	Normal	LUAD	TRUE	FALSE	TRUE					3.83559	2.27369	-17.0004	1.80252	0.606349	0.683785	-4.87794	0.245759	FALSE	0.0452845
TCGA-38-4626-01A		TCGA-38-4626	Tumor	LUAD	TRUE	FALSE	TRUE					15.8891	4.07802	-15.1273	3.37664	4.67886	2.5056	-3.48502	1.85356	FALSE	0.0674102	no alteration	FALSE	FALSE	FALSE	TRUE	FALSE	FALSE	FALSE	FALSE	FALSE	TRUE	FALSE	FALSE	TRUE	FALSE	FALSE	FALSE	FALSE	FALSE	FALSE	FALSE	FALSE	FALSE	FALSE	FALSE	FALSE	FALSE	FALSE
TCGA-38-4626-11A		TCGA-38-4626	Normal	LUAD	TRUE	FALSE	TRUE					7.69729	3.12057	-21.5031	2.46025	2.42879	1.7777	-5.25709	1.16383	FALSE	0.0634633
TCGA-38-4627-01A		TCGA-38-4627	Tumor	LUAD	TRUE	FALSE	TRUE					15.9278	4.08132	-3.31853	3.6461	5.20164	2.63265	0.13578	2.22804	FALSE	0.0418295	no alteration	FALSE	FALSE	FALSE	FALSE	FALSE	FALSE	FALSE	FALSE	FALSE	FALSE	FALSE	FALSE	FALSE	FALSE	FALSE	FALSE	FALSE	FALSE	FALSE	FALSE	FALSE	FALSE	FALSE	FALSE	FALSE	FALSE	FALSE
TCGA-38-4627-11A		TCGA-38-4627	Normal	LUAD	TRUE	FALSE	TRUE					3.71099	2.23603	-17.5892	1.75436	0.569375	0.65019	-5.03707	0.202407	FALSE	0.0462932
TCGA-38-4628-01A	TCGA-38-4628-01A-01D-1203-02	TCGA-38-4628	Tumor	LUAD	TRUE	FALSE	TRUE					23.3105	4.60351	2.21952	4.12657	5.17137	2.62559	-0.380027	2.1822	FALSE	0.0458386	no alteration	TRUE	FALSE	FALSE	FALSE	FALSE	FALSE	TRUE	FALSE	FALSE	FALSE	FALSE	FALSE	FALSE	FALSE	FALSE	FALSE	FALSE	FALSE	FALSE	FALSE	FALSE	FALSE	FALSE	FALSE	FALSE	FALSE	FALSE
TCGA-38-4629-01A	TCGA-38-4629-01A-02D-1203-02	TCGA-38-4629	Tumor	LUAD	TRUE	FALSE	TRUE					12.0836	3.70969	-9.03784	3.23207	3.29537	2.10278	-2.26406	1.65875	FALSE	0.0459049
TCGA-38-4630-01A	TCGA-38-4630-01A-01D-2364-08	TCGA-38-4630	Tumor	LUAD	TRUE	FALSE	TRUE					66.3902	6.07447	21.2918	5.05465	12.2394	3.72676	0.368928	2.77868	FALSE	0.0980158
TCGA-38-4631-01A	TCGA-38-4631-01A-01D-1751-02	TCGA-38-4631	Tumor	LUAD	TRUE	FALSE	TRUE					33.0293	5.0887	8.54155	4.53496	10.7071	3.54931	4.26163	3.03452	FALSE	0.053221	no alteration	TRUE	FALSE	FALSE	FALSE	FALSE	FALSE	FALSE	FALSE	FALSE	FALSE	FALSE	FALSE	TRUE	TRUE	FALSE	FALSE	TRUE	FALSE	TRUE	FALSE	TRUE	FALSE	TRUE	FALSE	TRUE	FALSE	TRUE
TCGA-38-4632-01A	TCGA-38-4632-01A-01D-1751-02	TCGA-38-4632	Tumor	LUAD	TRUE	FALSE	TRUE					34.2836	5.14093	12.2594	4.64289	13.572	3.86513	7.77494	3.40212	FALSE	0.0478669	A159P (driver)	FALSE	TRUE	TRUE	FALSE	FALSE	FALSE	FALSE	FALSE	FALSE	FALSE	FALSE	FALSE	TRUE	FALSE	FALSE	FALSE	FALSE	TRUE	FALSE	FALSE	FALSE	FALSE	FALSE	TRUE	FALSE	FALSE	FALSE
TCGA-38-4632-11A	TCGA-38-4632-11A-01D-1751-02	TCGA-38-4632	Normal	LUAD	TRUE	FALSE	TRUE					4.41828	2.43784	-16.6973	1.96034	0.696282	0.762376	-4.8616	0.318472	FALSE	0.0458922
TCGA-38-6178-01A	TCGA-38-6178-01A-11D-1751-02	TCGA-38-6178	Tumor	LUAD	TRUE	FALSE	TRUE					250.546	7.97468	217.954	7.23766	85.4916	6.43449	76.9129	5.74931	FALSE	0.0708355	R283P (driver)	FALSE	TRUE	FALSE	FALSE	FALSE	FALSE	FALSE	FALSE	FALSE	FALSE	FALSE	FALSE	FALSE	FALSE	FALSE	FALSE	FALSE	FALSE	FALSE	FALSE	FALSE	FALSE	FALSE	TRUE	FALSE	FALSE	FALSE
TCGA-38-7271-01A	TCGA-38-7271-01A-11D-A46H-10	TCGA-38-7271	Tumor	LUAD	TRUE	FALSE	TRUE					13.4143	3.84943	-8.13985	3.36202	2.90984	1.96711	-2.76347	1.51399	FALSE	0.0468453	no alteration	FALSE	FALSE	FALSE	FALSE	FALSE	FALSE	FALSE	FALSE	FALSE	FALSE	FALSE	FALSE	TRUE	FALSE	FALSE	FALSE	FALSE	FALSE	FALSE	FALSE	TRUE	FALSE	FALSE	FALSE	FALSE	FALSE	FALSE
TCGA-38-A44F-01A	TCGA-38-A44F-01A-11D-A702-36	TCGA-38-A44F	Tumor	LUAD	TRUE	TRUE	TRUE	0	0	-4.58761	-1.06085	8.41301	3.23466	-28.4764	2.40047	1.40791	1.26778	-8.30183	0.492272	FALSE	0.0801746	no alteration	FALSE	FALSE	FALSE	FALSE	FALSE	FALSE	FALSE	FALSE	FALSE	FALSE	FALSE	FALSE	FALSE	FALSE	TRUE	FALSE	TRUE	FALSE	FALSE	FALSE	FALSE	FALSE	FALSE	FALSE	FALSE	FALSE	FALSE
TCGA-39-5011-01A		TCGA-39-5011	Tumor	LUSC	TRUE	FALSE	TRUE					41.9865	5.42581	15.5907	4.82892	10.3846	3.50901	3.43686	2.9541	FALSE	0.0573681	L194H (driver)	FALSE	TRUE	FALSE	FALSE	FALSE	FALSE	FALSE	FALSE	FALSE	FALSE	FALSE	FALSE	TRUE	TRUE	TRUE	TRUE	FALSE	FALSE	FALSE	TRUE	FALSE	FALSE	TRUE	FALSE	FALSE	FALSE	FALSE
TCGA-39-5016-01A		TCGA-39-5016	Tumor	LUSC	TRUE	FALSE	TRUE					117.503	6.88878	93.6513	6.34942	42.6399	5.44758	36.3618	4.94615	FALSE	0.0518389	R175G (driver)	FALSE	TRUE	TRUE	FALSE	FALSE	FALSE	FALSE	FALSE	FALSE	FALSE	FALSE	TRUE	FALSE	TRUE	FALSE	FALSE	TRUE	FALSE	FALSE	FALSE	FALSE	FALSE	TRUE	FALSE	FALSE	FALSE	FALSE
TCGA-39-5019-01A		TCGA-39-5019	Tumor	LUSC	TRUE	FALSE	TRUE					264.099	8.05039	235.948	7.41381	81.5627	6.36742	74.153	5.77561	FALSE	0.0611825	E271* (driver)	TRUE	TRUE	FALSE	FALSE	FALSE	FALSE	FALSE	FALSE	FALSE	FALSE	FALSE	TRUE	FALSE	TRUE	FALSE	FALSE	FALSE	FALSE	FALSE	FALSE	FALSE	FALSE	FALSE	FALSE	FALSE	FALSE	FALSE
TCGA-39-5021-01A		TCGA-39-5021	Tumor	LUSC	TRUE	FALSE	TRUE					119.082	6.90788	92.9751	6.31752	48.1851	5.62015	41.3134	5.07132	FALSE	0.05674	C141W (driver)	FALSE	TRUE	FALSE	FALSE	FALSE	FALSE	FALSE	FALSE	FALSE	FALSE	FALSE	TRUE	FALSE	FALSE	FALSE	FALSE	FALSE	FALSE	FALSE	FALSE	FALSE	FALSE	FALSE	FALSE	FALSE	FALSE	FALSE
TCGA-39-5022-01A		TCGA-39-5022	Tumor	LUSC	TRUE	FALSE	TRUE					65.4326	6.05382	43.9554	5.56815	20.1771	4.40443	14.524	3.95293	FALSE	0.046678	S46Tfs*5 (driver)	FALSE	TRUE	FALSE	FALSE	FALSE	FALSE	FALSE	FALSE	FALSE	FALSE	FALSE	TRUE	FALSE	FALSE	FALSE	FALSE	TRUE	FALSE	TRUE	FALSE	FALSE	FALSE	TRUE	TRUE	FALSE	FALSE	FALSE
TCGA-39-5024-01A		TCGA-39-5024	Tumor	LUSC	TRUE	FALSE	TRUE					80.5937	6.35039	55.4799	5.78248	23.438	4.61106	16.8278	4.0831	FALSE	0.0545819	X307_splice (driver)	TRUE	TRUE	FALSE	FALSE	FALSE	FALSE	FALSE	FALSE	FALSE	FALSE	FALSE	FALSE	FALSE	FALSE	FALSE	TRUE	FALSE	FALSE	FALSE	FALSE	FALSE	FALSE	FALSE	FALSE	FALSE	FALSE	FALSE
TCGA-39-5027-01A		TCGA-39-5027	Tumor	LUSC	TRUE	FALSE	TRUE					186.985	7.55447	158.152	6.90247	51.9889	5.72762	44.3998	5.12148	FALSE	0.062664	no alteration	FALSE	FALSE	FALSE	FALSE	FALSE	FALSE	FALSE	FALSE	FALSE	FALSE	FALSE	TRUE	TRUE	FALSE	FALSE	FALSE	FALSE	FALSE	FALSE	FALSE	FALSE	FALSE	FALSE	FALSE	FALSE	FALSE	FALSE
TCGA-39-5028-01A		TCGA-39-5028	Tumor	LUSC	TRUE	FALSE	TRUE					26.7895	4.79647	5.73171	4.32028	9.19276	3.34947	3.6501	2.90678	FALSE	0.0457665	P278L (driver)	TRUE	TRUE	FALSE	FALSE	FALSE	FALSE	FALSE	FALSE	FALSE	FALSE	FALSE	FALSE	FALSE	TRUE	FALSE	FALSE	FALSE	FALSE	FALSE	FALSE	FALSE	FALSE	FALSE	FALSE	FALSE	FALSE	FALSE
TCGA-39-5029-01A		TCGA-39-5029	Tumor	LUSC	TRUE	FALSE	TRUE					106.279	6.74522	85.1527	6.26749	25.8596	4.74737	20.299	4.30324	FALSE	0.045915	R213* (driver)	FALSE	TRUE	FALSE	FALSE	FALSE	FALSE	FALSE	FALSE	FALSE	FALSE	FALSE	FALSE	TRUE	FALSE	FALSE	FALSE	FALSE	TRUE	FALSE	FALSE	FALSE	FALSE	FALSE	FALSE	FALSE	FALSE	FALSE
TCGA-39-5030-01A		TCGA-39-5030	Tumor	LUSC	TRUE	FALSE	TRUE					72.0127	6.19008	52.5943	5.75096	19.0219	4.32351	13.9107	3.91528	FALSE	0.0422036	no alteration	FALSE	FALSE	FALSE	FALSE	FALSE	FALSE	FALSE	FALSE	FALSE	FALSE	FALSE	FALSE	FALSE	FALSE	TRUE	FALSE	TRUE	FALSE	FALSE	FALSE	TRUE	FALSE	FALSE	FALSE	FALSE	FALSE	FALSE
TCGA-39-5031-01A		TCGA-39-5031	Tumor	LUSC	TRUE	FALSE	TRUE					137.147	7.11006	108.614	6.46483	35.4727	5.18874	27.9624	4.5889	FALSE	0.0620137	Y103* (driver)	FALSE	TRUE	FALSE	FALSE	FALSE	FALSE	FALSE	TRUE	FALSE	FALSE	FALSE	TRUE	FALSE	TRUE	TRUE	TRUE	FALSE	FALSE	FALSE	TRUE	FALSE	FALSE	TRUE	FALSE	FALSE	FALSE	FALSE
TCGA-39-5034-01A		TCGA-39-5034	Tumor	LUSC	TRUE	FALSE	TRUE					169.284	7.4118	146.167	6.88904	53.2893	5.7626	47.2045	5.27661	FALSE	0.0502432	E198* (driver)	FALSE	TRUE	FALSE	FALSE	FALSE	FALSE	FALSE	FALSE	FALSE	FALSE	FALSE	FALSE	TRUE	FALSE	FALSE	FALSE	FALSE	TRUE	FALSE	FALSE	FALSE	FALSE	TRUE	FALSE	FALSE	FALSE	FALSE
TCGA-39-5035-01A		TCGA-39-5035	Tumor	LUSC	TRUE	FALSE	TRUE					22.4875	4.55382	-1.08354	4.0208	7.75602	3.13027	1.55184	2.63475	FALSE	0.0512287	R158H (driver)	TRUE	TRUE	FALSE	FALSE	FALSE	FALSE	FALSE	FALSE	FALSE	FALSE	FALSE	FALSE	TRUE	FALSE	FALSE	FALSE	FALSE	FALSE	FALSE	FALSE	FALSE	FALSE	FALSE	FALSE	FALSE	FALSE	FALSE
TCGA-39-5036-01A		TCGA-39-5036	Tumor	LUSC	TRUE	FALSE	TRUE					198.379	7.63937	173.513	7.07706	55.2354	5.81341	48.6902	5.29065	FALSE	0.0540443	Q144Tfs*5 (driver)	FALSE	TRUE	TRUE	FALSE	FALSE	FALSE	FALSE	FALSE	FALSE	FALSE	FALSE	TRUE	TRUE	FALSE	TRUE	FALSE	FALSE	TRUE	FALSE	FALSE	FALSE	FALSE	FALSE	FALSE	FALSE	FALSE	FALSE
TCGA-39-5037-01A		TCGA-39-5037	Tumor	LUSC	TRUE	FALSE	TRUE					102.25	6.69	70.2194	5.96569	20.3252	4.41449	11.8944	3.74113	FALSE	0.069614	H179D (driver)	TRUE	TRUE	FALSE	FALSE	FALSE	FALSE	FALSE	FALSE	FALSE	FALSE	FALSE	TRUE	FALSE	FALSE	FALSE	FALSE	FALSE	TRUE	TRUE	FALSE	FALSE	FALSE	FALSE	FALSE	FALSE	FALSE	FALSE
TCGA-39-5039-01A		TCGA-39-5039	Tumor	LUSC	TRUE	FALSE	TRUE					56.5529	5.84682	35.9754	5.38149	20.243	4.40892	14.8268	3.97633	FALSE	0.0447226	X125_splice (driver)	FALSE	TRUE	FALSE	FALSE	FALSE	FALSE	FALSE	FALSE	FALSE	FALSE	FALSE	FALSE	TRUE	TRUE	FALSE	FALSE	FALSE	FALSE	TRUE	FALSE	FALSE	FALSE	FALSE	FALSE	FALSE	FALSE	FALSE
TCGA-39-5040-01A		TCGA-39-5040	Tumor	LUSC	TRUE	FALSE	TRUE					37.6349	5.27183	-2.40345	4.36644	11.5721	3.65216	1.03356	2.81045	FALSE	0.0870184	X125_splice (driver)	TRUE	TRUE	FALSE	FALSE	FALSE	FALSE	FALSE	FALSE	FALSE	FALSE	FALSE	FALSE	TRUE	TRUE	FALSE	FALSE	FALSE	TRUE	FALSE	FALSE	TRUE	FALSE	FALSE	FALSE	FALSE	FALSE	FALSE
TCGA-39-5040-11A		TCGA-39-5040	Normal	LUSC	TRUE	FALSE	TRUE					15.8785	4.07711	-26.4474	3.11999	4.3238	2.41246	-6.81688	1.52266	FALSE	0.0919901
TCGA-3A-A9I5-01A	TCGA-3A-A9I5-01A-11D-A38G-08	TCGA-3A-A9I5	Tumor	PAAD	TRUE	FALSE	TRUE					5.33361	2.66303	-24.5378	1.98754	0.994484	0.996016	-6.86803	0.368043	FALSE	0.0649218	no alteration	FALSE	FALSE	FALSE	FALSE	FALSE	FALSE	FALSE	FALSE	FALSE	FALSE	FALSE	FALSE	FALSE	FALSE	FALSE	FALSE	FALSE	FALSE	FALSE	FALSE	FALSE	FALSE	FALSE	FALSE	FALSE	FALSE	FALSE
TCGA-3A-A9I7-01A	TCGA-3A-A9I7-01A-21D-A38G-08	TCGA-3A-A9I7	Tumor	PAAD	TRUE	TRUE	TRUE	0	0	-14.1732	-1.62053	15.4715	4.0419	-12.9034	3.40026	2.01653	1.59289	-5.4521	0.996375	FALSE	0.0616694	no alteration	FALSE	FALSE	FALSE	FALSE	FALSE	FALSE	FALSE	FALSE	FALSE	FALSE	FALSE	FALSE	FALSE	TRUE	FALSE	FALSE	FALSE	FALSE	FALSE	FALSE	FALSE	TRUE	TRUE	FALSE	FALSE	FALSE	FALSE
TCGA-3A-A9I9-01A	TCGA-3A-A9I9-01A-11D-A38G-08	TCGA-3A-A9I9	Tumor	PAAD	TRUE	FALSE	TRUE					14.7623	3.97841	-14.4117	3.31869	4.77191	2.52905	-2.90705	1.91574	FALSE	0.0634062	G245S (driver)	FALSE	TRUE	FALSE	FALSE	FALSE	FALSE	FALSE	FALSE	TRUE	FALSE	FALSE	FALSE	FALSE	FALSE	FALSE	FALSE	FALSE	FALSE	FALSE	FALSE	FALSE	TRUE	TRUE	FALSE	FALSE	FALSE	FALSE
TCGA-3A-A9IB-01A	TCGA-3A-A9IB-01A-21D-A397-08	TCGA-3A-A9IB	Tumor	PAAD	TRUE	FALSE	TRUE					17.4422	4.20494	-14.2042	3.48931	3.29411	2.10236	-5.0356	1.43707	FALSE	0.0687795	Y220C (driver)	TRUE	TRUE	FALSE	FALSE	FALSE	TRUE	FALSE	FALSE	FALSE	FALSE	FALSE	TRUE	FALSE	FALSE	FALSE	FALSE	FALSE	FALSE	FALSE	FALSE	FALSE	TRUE	FALSE	FALSE	FALSE	FALSE	FALSE
TCGA-3A-A9IC-01A	TCGA-3A-A9IC-01A-11D-A38G-08	TCGA-3A-A9IC	Tumor	PAAD	TRUE	FALSE	TRUE					50.6661	5.69114	21.4253	5.02992	12.8448	3.79127	5.14829	3.17656	FALSE	0.0635511	V122Dfs*26 (driver)	FALSE	TRUE	FALSE	FALSE	FALSE	FALSE	FALSE	FALSE	FALSE	FALSE	FALSE	FALSE	FALSE	FALSE	FALSE	FALSE	FALSE	FALSE	FALSE	FALSE	FALSE	TRUE	FALSE	FALSE	FALSE	FALSE	FALSE
TCGA-3A-A9IH-01A	TCGA-3A-A9IH-01A-12D-A397-08	TCGA-3A-A9IH	Tumor	PAAD	TRUE	TRUE	TRUE	0	0	-15.1361	-1.47408	22.482	4.55348	-6.14724	3.90608	7.76481	3.13172	0.229261	2.52986	FALSE	0.062222	V143E (driver)	TRUE	TRUE	FALSE	FALSE	FALSE	FALSE	FALSE	FALSE	FALSE	FALSE	FALSE	FALSE	FALSE	FALSE	FALSE	FALSE	FALSE	FALSE	FALSE	FALSE	FALSE	TRUE	FALSE	FALSE	FALSE	FALSE	FALSE
TCGA-3A-A9IJ-01A	TCGA-3A-A9IJ-01A-11D-A397-08	TCGA-3A-A9IJ	Tumor	PAAD	TRUE	FALSE	TRUE					2.84729	1.94384	-21.8977	1.38428	0.361955	0.445679	-6.15121	-0.0745228	FALSE	0.0537801	no alteration	FALSE	FALSE	FALSE	FALSE	FALSE	FALSE	FALSE	FALSE	FALSE	FALSE	FALSE	FALSE	FALSE	FALSE	FALSE	FALSE	FALSE	FALSE	FALSE	FALSE	FALSE	FALSE	FALSE	FALSE	FALSE	FALSE	FALSE
TCGA-3A-A9IL-01A	TCGA-3A-A9IL-01A-11D-A38G-08	TCGA-3A-A9IL	Tumor	PAAD	TRUE	TRUE	TRUE	0	0	-12.6467	-1.14755	20.2791	4.41136	-21.6152	3.464	4.77381	2.52952	-6.25326	1.6488	FALSE	0.091052	no alteration	FALSE	FALSE	FALSE	FALSE	FALSE	FALSE	FALSE	FALSE	FALSE	FALSE	FALSE	FALSE	FALSE	FALSE	FALSE	FALSE	FALSE	FALSE	FALSE	FALSE	FALSE	FALSE	FALSE	FALSE	FALSE	FALSE	FALSE
TCGA-3A-A9IN-01A	TCGA-3A-A9IN-01A-11D-A397-08	TCGA-3A-A9IN	Tumor	PAAD	TRUE	FALSE	TRUE					12.1058	3.71213	-20.8552	2.96678	1.51752	1.332	-7.15821	0.639078	FALSE	0.0716366	HOMDEL (driver)	FALSE	TRUE	FALSE	FALSE	FALSE	FALSE	FALSE	FALSE	FALSE	FALSE	FALSE	FALSE	FALSE	FALSE	FALSE	FALSE	FALSE	FALSE	FALSE	FALSE	FALSE	FALSE	FALSE	FALSE	FALSE	FALSE	FALSE
TCGA-3A-A9IO-01A	TCGA-3A-A9IO-01A-11D-A38G-08	TCGA-3A-A9IO	Tumor	PAAD	TRUE	FALSE	TRUE					9.23249	3.35508	-18.3772	2.73074	0.803973	0.851178	-6.46324	0.270751	FALSE	0.0600063	no alteration	FALSE	FALSE	FALSE	FALSE	FALSE	FALSE	FALSE	FALSE	FALSE	FALSE	FALSE	FALSE	FALSE	FALSE	FALSE	FALSE	FALSE	FALSE	FALSE	FALSE	FALSE	FALSE	FALSE	FALSE	FALSE	FALSE	FALSE
TCGA-3A-A9IR-01A	TCGA-3A-A9IR-01A-11D-A38G-08	TCGA-3A-A9IR	Tumor	PAAD	TRUE	FALSE	TRUE					20.6245	4.4346	-21.5668	3.48051	7.32257	3.05703	-3.78269	2.17006	FALSE	0.0916976	no alteration	FALSE	FALSE	FALSE	FALSE	FALSE	FALSE	FALSE	FALSE	FALSE	FALSE	FALSE	FALSE	FALSE	FALSE	TRUE	FALSE	FALSE	FALSE	FALSE	FALSE	FALSE	FALSE	FALSE	FALSE	FALSE	FALSE	FALSE
TCGA-3A-A9IS-01A	TCGA-3A-A9IS-01A-21D-A397-08	TCGA-3A-A9IS	Tumor	PAAD	TRUE	FALSE	TRUE					14.7227	3.97478	-17.8908	3.23729	1.89896	1.53554	-6.6853	0.849917	FALSE	0.0708814	no alteration	FALSE	FALSE	FALSE	FALSE	FALSE	FALSE	FALSE	FALSE	FALSE	FALSE	FALSE	FALSE	FALSE	FALSE	FALSE	FALSE	FALSE	FALSE	FALSE	FALSE	FALSE	FALSE	FALSE	FALSE	TRUE	FALSE	TRUE
TCGA-3A-A9IU-01A	TCGA-3A-A9IU-01A-11D-A397-08	TCGA-3A-A9IU	Tumor	PAAD	TRUE	FALSE	TRUE					35.6863	5.19717	1.25658	4.4186	11.5425	3.64875	2.4802	2.92495	FALSE	0.0748286	no alteration	TRUE	FALSE	FALSE	FALSE	FALSE	FALSE	FALSE	FALSE	FALSE	FALSE	FALSE	FALSE	FALSE	FALSE	FALSE	FALSE	FALSE	FALSE	FALSE	FALSE	FALSE	TRUE	FALSE	FALSE	FALSE	FALSE	FALSE
TCGA-3A-A9IV-01A	TCGA-3A-A9IV-01A-11D-A40W-08	TCGA-3A-A9IV	Tumor	PAAD	TRUE	FALSE	TRUE					23.8676	4.6362	-5.98338	3.96117	3.08829	2.0315	-4.76885	1.40395	FALSE	0.0648774	no alteration	TRUE	FALSE	FALSE	FALSE	FALSE	FALSE	FALSE	FALSE	FALSE	FALSE	FALSE	FALSE	FALSE	FALSE	FALSE	FALSE	FALSE	FALSE	FALSE	FALSE	FALSE	FALSE	FALSE	FALSE	TRUE	FALSE	FALSE
TCGA-3A-A9IX-01A	TCGA-3A-A9IX-01A-11D-A40W-08	TCGA-3A-A9IX	Tumor	PAAD	TRUE	FALSE	TRUE					26.3654	4.77428	-1.07759	4.15371	7.88173	3.15084	0.658404	2.57392	FALSE	0.059644	P152Rfs*18 (driver)	TRUE	TRUE	FALSE	FALSE	FALSE	FALSE	FALSE	FALSE	FALSE	FALSE	FALSE	FALSE	FALSE	FALSE	FALSE	FALSE	FALSE	FALSE	TRUE	FALSE	FALSE	FALSE	TRUE	FALSE	FALSE	FALSE	FALSE
TCGA-3A-A9IZ-01A	TCGA-3A-A9IZ-01A-12D-A40W-08	TCGA-3A-A9IZ	Tumor	PAAD	TRUE	TRUE	TRUE	2	1.58496	-11.9486	-0.0103747	39.8459	5.35212	3.89795	4.53922	10.2988	3.4981	0.83691	2.74238	FALSE	0.0781283	S241Y (driver)	TRUE	TRUE	FALSE	FALSE	FALSE	FALSE	FALSE	FALSE	TRUE	FALSE	FALSE	TRUE	FALSE	FALSE	FALSE	FALSE	FALSE	FALSE	FALSE	FALSE	FALSE	TRUE	FALSE	FALSE	FALSE	FALSE	FALSE
TCGA-3A-A9J0-01A	TCGA-3A-A9J0-01A-11D-A40W-08	TCGA-3A-A9J0	Tumor	PAAD	TRUE	FALSE	TRUE					42.4299	5.44062	10.6812	4.72268	14.4106	3.94585	6.05399	3.27842	FALSE	0.0690017	X187_splice (driver)	TRUE	TRUE	FALSE	FALSE	FALSE	FALSE	FALSE	FALSE	FALSE	FALSE	FALSE	FALSE	FALSE	FALSE	FALSE	FALSE	FALSE	FALSE	FALSE	FALSE	FALSE	FALSE	FALSE	FALSE	FALSE	FALSE	TRUE
TCGA-3B-A9HI-01A	TCGA-3B-A9HI-01A-11D-A810-36	TCGA-3B-A9HI	Tumor	SARC	TRUE	TRUE	TRUE	0	0	7.72651	0.644378	7.74451	3.12838	-21.047	2.47731	0.907026	0.931324	-6.67125	0.326053	FALSE	0.0625748	HOMDEL (driver)	FALSE	TRUE	FALSE	FALSE	FALSE	FALSE	FALSE	FALSE	FALSE	FALSE	FALSE	FALSE	FALSE	FALSE	FALSE	TRUE	FALSE	FALSE	FALSE	FALSE	FALSE	FALSE	FALSE	FALSE	TRUE	FALSE	FALSE
TCGA-3B-A9HJ-01A	TCGA-3B-A9HJ-01A-11D-A810-36	TCGA-3B-A9HJ	Tumor	SARC	TRUE	FALSE	TRUE					5.45625	2.6907	-20.0683	2.1135	0.555262	0.637158	-6.1631	0.100567	FALSE	0.0554744	no alteration	FALSE	FALSE	FALSE	FALSE	FALSE	FALSE	FALSE	FALSE	FALSE	FALSE	FALSE	FALSE	FALSE	FALSE	FALSE	FALSE	FALSE	FALSE	FALSE	FALSE	FALSE	FALSE	FALSE	FALSE	FALSE	FALSE	FALSE
TCGA-3B-A9HL-01A	TCGA-3B-A9HL-01A-11D-A810-36	TCGA-3B-A9HL	Tumor	SARC	TRUE	FALSE	TRUE					11.2392	3.61344	-18.2216	2.94724	0.668091	0.738198	-7.08634	0.118857	FALSE	0.0640294	no alteration	FALSE	FALSE	FALSE	FALSE	FALSE	FALSE	FALSE	FALSE	FALSE	FALSE	FALSE	FALSE	FALSE	FALSE	FALSE	FALSE	FALSE	FALSE	FALSE	FALSE	FALSE	FALSE	FALSE	FALSE	TRUE	FALSE	FALSE
TCGA-3B-A9HO-01A	TCGA-3B-A9HO-01A-11D-A810-36	TCGA-3B-A9HO	Tumor	SARC	TRUE	FALSE	TRUE					2.91553	1.96921	-20.5571	1.43841	0.0144659	0.0207204	-6.16382	-0.472734	FALSE	0.0510149	no alteration	FALSE	FALSE	FALSE	FALSE	FALSE	FALSE	FALSE	FALSE	FALSE	FALSE	FALSE	FALSE	FALSE	FALSE	FALSE	FALSE	FALSE	FALSE	FALSE	FALSE	FALSE	FALSE	FALSE	FALSE	TRUE	FALSE	FALSE
TCGA-3B-A9HP-01A		TCGA-3B-A9HP	Tumor	SARC	TRUE	FALSE	TRUE					8.87901	3.30437	-25.3852	2.52954	0.764154	0.818976	-8.25461	0.0986547	FALSE	0.0744691	X126_splice (driver)	FALSE	TRUE	FALSE	FALSE	FALSE	FALSE	FALSE	FALSE	FALSE	FALSE	FALSE	FALSE	FALSE	FALSE	FALSE	TRUE	FALSE	FALSE	FALSE	FALSE	FALSE	FALSE	FALSE	FALSE	FALSE	FALSE	FALSE
TCGA-3B-A9HQ-01A	TCGA-3B-A9HQ-01A-11D-A810-36	TCGA-3B-A9HQ	Tumor	SARC	TRUE	TRUE	TRUE	0	0	-10.2504	-1.26582	28.6064	4.88784	-3.6393	4.15866	2.47912	1.79872	-6.00834	1.12083	FALSE	0.0700821	X187_splice (driver)	FALSE	TRUE	FALSE	FALSE	FALSE	FALSE	FALSE	FALSE	FALSE	FALSE	FALSE	FALSE	FALSE	FALSE	FALSE	FALSE	FALSE	FALSE	FALSE	FALSE	FALSE	FALSE	FALSE	FALSE	FALSE	FALSE	FALSE
TCGA-3B-A9HR-01A	TCGA-3B-A9HR-01A-11D-A810-36	TCGA-3B-A9HR	Tumor	SARC	TRUE	TRUE	TRUE	0	0	-13.8135	-1.45548	21.3323	4.48106	-13.9355	3.68354	3.68397	2.22773	-5.59894	1.48631	FALSE	0.0766502	TP53-FAM196B fusion	FALSE	TRUE	FALSE	FALSE	FALSE	FALSE	FALSE	FALSE	FALSE	FALSE	FALSE	FALSE	FALSE	FALSE	FALSE	FALSE	FALSE	FALSE	FALSE	FALSE	FALSE	FALSE	FALSE	FALSE	FALSE	FALSE	FALSE
TCGA-3B-A9HS-01A	TCGA-3B-A9HS-01A-11D-A810-36	TCGA-3B-A9HS	Tumor	SARC	TRUE	TRUE	TRUE	0	0	-4.35648	-0.378655	11.8576	3.68455	-14.5618	3.08712	2.77291	1.91568	-4.18097	1.36027	FALSE	0.0574191	no alteration	FALSE	FALSE	FALSE	FALSE	FALSE	FALSE	FALSE	FALSE	FALSE	FALSE	FALSE	FALSE	FALSE	FALSE	FALSE	FALSE	FALSE	FALSE	FALSE	FALSE	FALSE	FALSE	FALSE	FALSE	TRUE	FALSE	FALSE
TCGA-3B-A9HT-01A	TCGA-3B-A9HT-01A-11D-A810-36	TCGA-3B-A9HT	Tumor	SARC	TRUE	TRUE	TRUE	0	0	-9.61177	-0.769484	6.27141	2.86224	-21.979	2.2234	0.97862	0.984494	-6.45723	0.390598	FALSE	0.0613988	W91* (driver)	FALSE	TRUE	FALSE	FALSE	FALSE	FALSE	FALSE	FALSE	FALSE	FALSE	FALSE	FALSE	FALSE	FALSE	FALSE	FALSE	FALSE	FALSE	FALSE	FALSE	FALSE	FALSE	FALSE	TRUE	FALSE	FALSE	TRUE
TCGA-3B-A9HU-01A	TCGA-3B-A9HU-01A-11D-A810-36	TCGA-3B-A9HU	Tumor	SARC	TRUE	TRUE	TRUE	0	0	-6.66027	-0.483058	11.5164	3.64575	-22.3022	2.88101	0.721848	0.783958	-8.17962	0.0730041	FALSE	0.0735006	X261_splice (driver)	FALSE	TRUE	FALSE	FALSE	FALSE	FALSE	FALSE	FALSE	FALSE	FALSE	FALSE	FALSE	FALSE	FALSE	FALSE	FALSE	FALSE	FALSE	FALSE	FALSE	FALSE	FALSE	FALSE	FALSE	FALSE	FALSE	FALSE
TCGA-3B-A9HV-01A	TCGA-3B-A9HV-01A-11D-A810-36	TCGA-3B-A9HV	Tumor	SARC	TRUE	FALSE	TRUE					8.19358	3.20063	-18.727	2.59187	1.25329	1.17204	-5.83253	0.606096	FALSE	0.0585086	L194R (driver), E224D (driver)	FALSE	TRUE	FALSE	FALSE	FALSE	FALSE	FALSE	FALSE	FALSE	TRUE	TRUE	FALSE	FALSE	FALSE	FALSE	FALSE	FALSE	FALSE	FALSE	FALSE	FALSE	FALSE	FALSE	FALSE	FALSE	FALSE	FALSE
TCGA-3B-A9HX-01A	TCGA-3B-A9HX-01A-11D-A810-36	TCGA-3B-A9HX	Tumor	SARC	TRUE	TRUE	TRUE	0	0	18.3201	1.06921	27.3295	4.82423	-3.651	4.12366	5.2114	2.63492	-2.94303	1.98363	FALSE	0.0673322	R156G (driver)	FALSE	TRUE	FALSE	FALSE	TRUE	FALSE	FALSE	FALSE	FALSE	FALSE	FALSE	FALSE	FALSE	FALSE	TRUE	FALSE	FALSE	FALSE	FALSE	FALSE	FALSE	FALSE	FALSE	FALSE	TRUE	FALSE	FALSE
TCGA-3B-A9HY-01A	TCGA-3B-A9HY-01A-11D-A810-36	TCGA-3B-A9HY	Tumor	SARC	TRUE	FALSE	TRUE					57.1621	5.86201	16.448	4.94133	10.8922	3.57194	0.17573	2.71603	FALSE	0.0884871	R248W (driver)	FALSE	TRUE	FALSE	TRUE	FALSE	FALSE	FALSE	FALSE	FALSE	FALSE	FALSE	FALSE	FALSE	FALSE	FALSE	FALSE	FALSE	FALSE	FALSE	FALSE	FALSE	FALSE	FALSE	FALSE	FALSE	FALSE	FALSE
TCGA-3B-A9HZ-01A	TCGA-3B-A9HZ-01A-11D-A810-36	TCGA-3B-A9HZ	Tumor	SARC	TRUE	TRUE	TRUE	0	0	-7.03815	-0.707788	11.043	3.59012	-16.9936	2.95612	0.877199	0.908582	-6.50236	0.319182	FALSE	0.060934	C275Y (driver)	FALSE	TRUE	FALSE	FALSE	FALSE	FALSE	FALSE	FALSE	FALSE	FALSE	FALSE	FALSE	FALSE	FALSE	FALSE	TRUE	FALSE	FALSE	FALSE	FALSE	FALSE	FALSE	FALSE	FALSE	FALSE	FALSE	FALSE
TCGA-3B-A9I0-01A	TCGA-3B-A9I0-01A-11D-A810-36	TCGA-3B-A9I0	Tumor	SARC	TRUE	FALSE	TRUE					5.55367	2.7123	-26.275	1.99256	0.0446284	0.0629898	-8.33305	-0.606129	FALSE	0.0691756	Q192del (driver)	FALSE	TRUE	FALSE	FALSE	FALSE	FALSE	FALSE	FALSE	FALSE	FALSE	FALSE	FALSE	FALSE	FALSE	FALSE	FALSE	FALSE	FALSE	FALSE	FALSE	FALSE	FALSE	FALSE	FALSE	FALSE	FALSE	FALSE
TCGA-3B-A9I1-01A	TCGA-3B-A9I1-01A-11D-A810-36	TCGA-3B-A9I1	Tumor	SARC	TRUE	TRUE	TRUE	0	0	2.02289	0.26439	16.1454	4.09975	-11.6016	3.4723	2.05824	1.6127	-5.24508	1.02939	FALSE	0.0603045	G244S (driver)	FALSE	TRUE	FALSE	FALSE	FALSE	FALSE	FALSE	FALSE	FALSE	FALSE	FALSE	FALSE	FALSE	FALSE	FALSE	FALSE	FALSE	FALSE	FALSE	FALSE	FALSE	FALSE	FALSE	FALSE	TRUE	FALSE	FALSE
TCGA-3B-A9I3-01A	TCGA-3B-A9I3-01A-11D-A810-36	TCGA-3B-A9I3	Tumor	SARC	TRUE	FALSE	TRUE					9.93863	3.45136	-18.1204	2.81686	1.86694	1.51951	-5.51851	0.929642	FALSE	0.0609827	R175H (driver)	FALSE	TRUE	TRUE	FALSE	FALSE	FALSE	FALSE	FALSE	TRUE	FALSE	FALSE	FALSE	TRUE	FALSE	FALSE	TRUE	FALSE	FALSE	FALSE	FALSE	FALSE	FALSE	FALSE	FALSE	FALSE	FALSE	FALSE
TCGA-3C-AAAU-01A		TCGA-3C-AAAU	Tumor	BRCA	TRUE	FALSE	TRUE					47.0993	5.58794	6.56624	4.67136	8.73845	3.28369	-1.93034	2.43158	FALSE	0.0880936	no alteration	FALSE	FALSE	FALSE	FALSE	FALSE	FALSE	FALSE	FALSE	FALSE	FALSE	FALSE	FALSE	FALSE	FALSE	FALSE	FALSE	FALSE	FALSE	FALSE	FALSE	FALSE	FALSE	FALSE	FALSE	FALSE	FALSE	FALSE
TCGA-3C-AALI-01A		TCGA-3C-AALI	Tumor	BRCA	TRUE	FALSE	TRUE					142.227	7.16216	98.3851	6.17076	36.4375	5.22641	24.8978	4.30475	FALSE	0.0952845	S183* (driver)	FALSE	TRUE	FALSE	FALSE	FALSE	FALSE	FALSE	FALSE	TRUE	FALSE	FALSE	FALSE	FALSE	FALSE	FALSE	FALSE	FALSE	TRUE	FALSE	FALSE	FALSE	FALSE	FALSE	FALSE	FALSE	FALSE	FALSE
TCGA-3C-AALJ-01A	TCGA-3C-AALJ-01A-31D-A702-36	TCGA-3C-AALJ	Tumor	BRCA	TRUE	TRUE	TRUE	0	0	-10.0456	-1.35702	65.2115	6.04901	23.1834	5.09862	12.5227	3.75731	1.46038	2.87377	FALSE	0.0913428	no alteration	FALSE	FALSE	FALSE	FALSE	FALSE	FALSE	FALSE	FALSE	FALSE	FALSE	FALSE	FALSE	FALSE	FALSE	TRUE	FALSE	FALSE	FALSE	FALSE	FALSE	FALSE	FALSE	FALSE	FALSE	FALSE	FALSE	FALSE
TCGA-3C-AALK-01A		TCGA-3C-AALK	Tumor	BRCA	TRUE	FALSE	TRUE					24.0316	4.64568	-10.4073	3.8669	5.31951	2.65981	-3.74521	1.93582	FALSE	0.0748486	no alteration	FALSE	FALSE	FALSE	FALSE	FALSE	FALSE	FALSE	FALSE	FALSE	FALSE	FALSE	TRUE	FALSE	FALSE	FALSE	FALSE	FALSE	FALSE	FALSE	FALSE	FALSE	FALSE	FALSE	FALSE	FALSE	FALSE	FALSE
TCGA-3E-AAAY-01A	TCGA-3E-AAAY-01A-11D-A38G-08	TCGA-3E-AAAY	Tumor	PAAD	TRUE	TRUE	TRUE	0	0	-7.63195	-1.14012	18.6669	4.2977	-20.0619	3.42192	4.2712	2.39813	-5.92269	1.58395	FALSE	0.0841723	E294* (driver)	TRUE	TRUE	FALSE	FALSE	FALSE	FALSE	FALSE	FALSE	FALSE	FALSE	FALSE	FALSE	FALSE	FALSE	FALSE	FALSE	FALSE	FALSE	FALSE	FALSE	FALSE	FALSE	FALSE	FALSE	FALSE	FALSE	FALSE
TCGA-3E-AAAZ-01A	TCGA-3E-AAAZ-01A-11D-A38G-08	TCGA-3E-AAAZ	Tumor	PAAD	TRUE	TRUE	TRUE	0	0	-13.6193	-1.56745	19.0302	4.32411	-14.3947	3.56826	6.28777	2.86548	-2.51007	2.1628	FALSE	0.0726449	no alteration	FALSE	FALSE	FALSE	FALSE	FALSE	FALSE	FALSE	FALSE	FALSE	FALSE	FALSE	FALSE	FALSE	FALSE	FALSE	FALSE	FALSE	FALSE	FALSE	FALSE	FALSE	TRUE	FALSE	FALSE	FALSE	FALSE	FALSE
TCGA-3G-AB0O-01A		TCGA-3G-AB0O	Tumor	THYM	TRUE	FALSE	TRUE					10.6649	3.5441	-25.6949	2.72188	1.62339	1.39143	-7.94694	0.627059	FALSE	0.0790235	no alteration	FALSE	FALSE	FALSE	FALSE	FALSE	FALSE	FALSE	FALSE	FALSE	FALSE	FALSE	FALSE	FALSE	FALSE	FALSE	FALSE	FALSE	FALSE	FALSE	FALSE	FALSE	FALSE	FALSE	FALSE	FALSE	FALSE	FALSE
TCGA-3G-AB0Q-01A		TCGA-3G-AB0Q	Tumor	THYM	TRUE	FALSE	TRUE					71.6605	6.1831	42.8554	5.53172	8.34872	3.22477	0.766877	2.61921	FALSE	0.0626043	no alteration	FALSE	FALSE	FALSE	FALSE	FALSE	FALSE	FALSE	FALSE	FALSE	FALSE	FALSE	FALSE	TRUE	FALSE	FALSE	FALSE	FALSE	FALSE	FALSE	FALSE	FALSE	FALSE	FALSE	FALSE	FALSE	FALSE	FALSE
TCGA-3G-AB0T-01A		TCGA-3G-AB0T	Tumor	THYM	TRUE	FALSE	TRUE					11.0008	3.58506	-20.8258	2.86536	0.94013	0.956153	-7.437	0.287078	FALSE	0.0691711	no alteration	FALSE	FALSE	FALSE	FALSE	FALSE	FALSE	FALSE	FALSE	FALSE	FALSE	FALSE	FALSE	FALSE	FALSE	FALSE	FALSE	FALSE	FALSE	FALSE	FALSE	FALSE	FALSE	FALSE	FALSE	FALSE	FALSE	FALSE
TCGA-3G-AB14-01A		TCGA-3G-AB14	Tumor	THYM	TRUE	FALSE	TRUE					22.0383	4.52596	-8.06617	3.84521	5.46536	2.69273	-2.45851	2.05986	FALSE	0.0654284	R248L (driver)	FALSE	TRUE	FALSE	FALSE	FALSE	FALSE	FALSE	FALSE	FALSE	FALSE	FALSE	FALSE	FALSE	FALSE	FALSE	FALSE	FALSE	FALSE	FALSE	FALSE	FALSE	FALSE	FALSE	FALSE	FALSE	FALSE	FALSE
TCGA-3G-AB19-01A		TCGA-3G-AB19	Tumor	THYM	TRUE	FALSE	TRUE					168.359	7.40394	138.288	6.72394	37.964	5.28407	30.049	4.6519	FALSE	0.0653553	no alteration	FALSE	FALSE	FALSE	FALSE	FALSE	FALSE	FALSE	FALSE	FALSE	FALSE	FALSE	FALSE	FALSE	FALSE	FALSE	FALSE	FALSE	FALSE	FALSE	FALSE	FALSE	FALSE	FALSE	FALSE	FALSE	FALSE	FALSE
TCGA-3H-AB3K-01A	TCGA-3H-AB3K-01A-11D-A760-36	TCGA-3H-AB3K	Tumor	MESO	TRUE	FALSE	TRUE					6.63167	2.932	-18.9647	2.35318	0.618329	0.694505	-6.11895	0.156403	FALSE	0.0556306	no alteration	FALSE	FALSE	FALSE	FALSE	FALSE	FALSE	FALSE	FALSE	FALSE	FALSE	FALSE	FALSE	FALSE	FALSE	FALSE	FALSE	FALSE	FALSE	FALSE	FALSE	FALSE	FALSE	FALSE	FALSE	FALSE	FALSE	FALSE
TCGA-3H-AB3L-01A	TCGA-3H-AB3L-01A-11D-A760-36	TCGA-3H-AB3L	Tumor	MESO	TRUE	FALSE	TRUE					6.05261	2.81816	-20.6989	2.21322	1.12769	1.08929	-5.91362	0.526902	FALSE	0.058141	K132N (driver)	TRUE	TRUE	FALSE	FALSE	FALSE	FALSE	FALSE	FALSE	FALSE	FALSE	FALSE	FALSE	FALSE	FALSE	FALSE	FALSE	FALSE	FALSE	FALSE	FALSE	FALSE	FALSE	FALSE	FALSE	FALSE	FALSE	FALSE
TCGA-3H-AB3M-01A	TCGA-3H-AB3M-01A-11D-A760-36	TCGA-3H-AB3M	Tumor	MESO	TRUE	FALSE	TRUE					12.6097	3.76656	-17.357	3.08892	3.14469	2.05126	-4.74291	1.42129	FALSE	0.0651289	no alteration	TRUE	FALSE	FALSE	FALSE	FALSE	FALSE	FALSE	FALSE	FALSE	FALSE	FALSE	FALSE	FALSE	FALSE	FALSE	FALSE	FALSE	FALSE	FALSE	FALSE	FALSE	FALSE	FALSE	FALSE	FALSE	FALSE	FALSE
TCGA-3H-AB3O-01A	TCGA-3H-AB3O-01A-11D-A760-36	TCGA-3H-AB3O	Tumor	MESO	TRUE	FALSE	TRUE					5.81864	2.76948	-21.7792	2.14541	0.537443	0.620533	-6.72663	0.040357	FALSE	0.0599804	no alteration	FALSE	FALSE	FALSE	FALSE	FALSE	FALSE	FALSE	FALSE	FALSE	FALSE	FALSE	FALSE	FALSE	FALSE	FALSE	FALSE	FALSE	FALSE	FALSE	FALSE	FALSE	FALSE	FALSE	FALSE	FALSE	FALSE	FALSE
TCGA-3H-AB3S-01A	TCGA-3H-AB3S-01A-21D-A760-36	TCGA-3H-AB3S	Tumor	MESO	TRUE	FALSE	TRUE					7.95412	3.16255	-20.2278	2.52527	0.686736	0.754234	-6.73107	0.16178	FALSE	0.0612498	no alteration	TRUE	FALSE	FALSE	FALSE	FALSE	FALSE	FALSE	FALSE	FALSE	FALSE	FALSE	FALSE	TRUE	FALSE	FALSE	FALSE	FALSE	FALSE	FALSE	FALSE	FALSE	FALSE	FALSE	FALSE	FALSE	FALSE	FALSE
TCGA-3H-AB3T-01A	TCGA-3H-AB3T-01A-22D-A76S-36	TCGA-3H-AB3T	Tumor	MESO	TRUE	TRUE	TRUE	1	1	-23.6436	-1.1354	4.20391	2.3796	-18.7277	1.86104	0.45923	0.545207	-5.57665	0.0631256	FALSE	0.0498391	A276D (driver)	FALSE	TRUE	FALSE	FALSE	FALSE	FALSE	FALSE	FALSE	FALSE	FALSE	FALSE	FALSE	FALSE	FALSE	FALSE	FALSE	FALSE	FALSE	FALSE	FALSE	FALSE	FALSE	FALSE	FALSE	FALSE	FALSE	FALSE
TCGA-3H-AB3U-01A	TCGA-3H-AB3U-01A-21D-A760-36	TCGA-3H-AB3U	Tumor	MESO	TRUE	FALSE	TRUE					26.4377	4.77809	-3.24441	4.10688	10.5913	3.53497	2.77866	2.91098	FALSE	0.0645103	no alteration	FALSE	FALSE	FALSE	FALSE	FALSE	FALSE	FALSE	FALSE	FALSE	FALSE	FALSE	FALSE	FALSE	FALSE	FALSE	FALSE	FALSE	FALSE	FALSE	FALSE	FALSE	FALSE	FALSE	FALSE	FALSE	FALSE	FALSE
TCGA-3H-AB3X-01A		TCGA-3H-AB3X	Tumor	MESO	TRUE	FALSE	TRUE					28.7089	4.89282	1.48738	4.27726	7.36622	3.06458	0.201201	2.49231	FALSE	0.0591625	no alteration	FALSE	FALSE	FALSE	FALSE	FALSE	FALSE	FALSE	FALSE	FALSE	FALSE	FALSE	FALSE	FALSE	FALSE	FALSE	FALSE	FALSE	FALSE	FALSE	FALSE	FALSE	FALSE	FALSE	FALSE	FALSE	FALSE	FALSE
TCGA-3K-AAZ8-01A		TCGA-3K-AAZ8	Tumor	LIHC	TRUE	FALSE	TRUE					3.85052	2.27814	-18.2839	1.77761	0.549772	0.632056	-5.27627	0.166735	FALSE	0.0481064	no alteration	FALSE	FALSE	FALSE	FALSE	FALSE	FALSE	FALSE	FALSE	FALSE	FALSE	FALSE	FALSE	FALSE	FALSE	TRUE	FALSE	FALSE	FALSE	FALSE	FALSE	FALSE	FALSE	FALSE	FALSE	FALSE	FALSE	FALSE
TCGA-3L-AA1B-01A	TCGA-3L-AA1B-01A-11D-A729-36	TCGA-3L-AA1B	Tumor	COAD	TRUE	TRUE	TRUE	30	4.9542	14.7808	3.25191	72.7852	6.20526	29.9642	5.23694	20.0352	4.39474	8.76425	3.49453	FALSE	0.093066	no alteration	FALSE	FALSE	FALSE	FALSE	FALSE	FALSE	FALSE	FALSE	FALSE	FALSE	FALSE	TRUE	FALSE	FALSE	FALSE	FALSE	FALSE	TRUE	FALSE	TRUE	TRUE	FALSE	TRUE	FALSE	TRUE	FALSE	FALSE
TCGA-3M-AB46-01A	TCGA-3M-AB46-01A-11D-A410-08	TCGA-3M-AB46	Tumor	STAD	TRUE	TRUE	TRUE	35	5.16993	17.9445	3.5229	195.402	7.61766	140.594	6.37827	58.0765	5.88451	43.6503	4.7323	FALSE	0.119119	D281Gfs*63 (driver)	FALSE	TRUE	FALSE	FALSE	FALSE	FALSE	FALSE	FALSE	FALSE	FALSE	FALSE	FALSE	TRUE	FALSE	FALSE	TRUE	FALSE	FALSE	FALSE	FALSE	FALSE	TRUE	FALSE	FALSE	FALSE	FALSE	TRUE
TCGA-3M-AB47-01A	TCGA-3M-AB47-01A-22D-A410-08	TCGA-3M-AB47	Tumor	STAD	TRUE	TRUE	TRUE	12	3.70044	-8.39441	1.74137	58.7259	5.90028	21.062	5.04858	15.7201	4.06351	5.8065	3.27172	FALSE	0.0818578	no alteration	FALSE	FALSE	FALSE	FALSE	FALSE	FALSE	FALSE	FALSE	FALSE	FALSE	FALSE	FALSE	TRUE	FALSE	TRUE	FALSE	TRUE	TRUE	FALSE	FALSE	FALSE	FALSE	FALSE	FALSE	FALSE	FALSE	TRUE
TCGA-3Q-A9WF-01A	TCGA-3Q-A9WF-01A-11D-A761-36	TCGA-3Q-A9WF	Tumor	THYM	TRUE	FALSE	TRUE					8.12913	3.19048	-23.5726	2.4736	1.04385	1.03129	-7.30041	0.364841	FALSE	0.0688997	no alteration	FALSE	FALSE	FALSE	FALSE	FALSE	FALSE	FALSE	FALSE	FALSE	FALSE	FALSE	FALSE	FALSE	FALSE	FALSE	FALSE	FALSE	FALSE	FALSE	FALSE	FALSE	FALSE	FALSE	FALSE	FALSE	FALSE	FALSE
TCGA-3R-A8YX-01A	TCGA-3R-A8YX-01A-11D-A810-36	TCGA-3R-A8YX	Tumor	SARC	TRUE	TRUE	TRUE	0	0	-14.4615	-1.48458	5.20269	2.63289	-18.4196	2.09872	0.654696	0.726566	-5.56297	0.229966	FALSE	0.0513401	no alteration	FALSE	FALSE	FALSE	FALSE	FALSE	FALSE	FALSE	FALSE	FALSE	FALSE	FALSE	FALSE	FALSE	FALSE	FALSE	FALSE	FALSE	FALSE	FALSE	FALSE	FALSE	TRUE	FALSE	FALSE	FALSE	FALSE	TRUE
TCGA-3S-A8YW-01A	TCGA-3S-A8YW-01A-11D-A761-36	TCGA-3S-A8YW	Tumor	THYM	TRUE	FALSE	TRUE					79.7533	6.33545	51.6465	5.69986	11.3969	3.63191	3.99883	3.04103	FALSE	0.0610868	D281Afs*64 (driver)	FALSE	TRUE	FALSE	FALSE	FALSE	FALSE	FALSE	FALSE	FALSE	FALSE	FALSE	FALSE	FALSE	FALSE	FALSE	FALSE	FALSE	FALSE	FALSE	FALSE	FALSE	FALSE	FALSE	FALSE	FALSE	FALSE	FALSE
TCGA-3S-AAYX-01A	TCGA-3S-AAYX-01A-11D-A761-36	TCGA-3S-AAYX	Tumor	THYM	TRUE	FALSE	TRUE					11.9953	3.69992	-24.6975	2.87018	2.13128	1.64675	-7.52671	0.875376	FALSE	0.0797473	no alteration	FALSE	FALSE	FALSE	FALSE	FALSE	FALSE	FALSE	FALSE	FALSE	FALSE	FALSE	FALSE	FALSE	FALSE	FALSE	FALSE	FALSE	FALSE	FALSE	FALSE	FALSE	FALSE	FALSE	FALSE	FALSE	FALSE	FALSE
TCGA-3T-AA9L-01A	TCGA-3T-AA9L-01A-11D-A761-36	TCGA-3T-AA9L	Tumor	THYM	TRUE	FALSE	TRUE					10.0289	3.46322	-32.8883	2.49272	1.56016	1.35623	-9.73616	0.454003	FALSE	0.0932752	no alteration	FALSE	FALSE	FALSE	FALSE	FALSE	FALSE	FALSE	FALSE	FALSE	FALSE	FALSE	FALSE	FALSE	FALSE	FALSE	FALSE	FALSE	FALSE	FALSE	FALSE	FALSE	FALSE	FALSE	FALSE	FALSE	FALSE	FALSE
TCGA-3U-A98D-01A		TCGA-3U-A98D	Tumor	MESO	TRUE	FALSE	TRUE					12.1258	3.71433	-15.0375	3.10008	2.05459	1.61098	-5.0951	1.03994	FALSE	0.0590359	no alteration	TRUE	FALSE	FALSE	FALSE	FALSE	FALSE	FALSE	FALSE	FALSE	FALSE	FALSE	FALSE	FALSE	FALSE	FALSE	FALSE	FALSE	FALSE	FALSE	FALSE	FALSE	FALSE	FALSE	FALSE	FALSE	FALSE	FALSE
TCGA-3U-A98E-01A	TCGA-3U-A98E-01A-11D-A702-36	TCGA-3U-A98E	Tumor	MESO	TRUE	TRUE	TRUE	0	0	-13.5902	-1.21038	14.7779	3.97984	-16.5257	3.27196	3.65479	2.21872	-4.5847	1.56063	FALSE	0.0680346	R196* (driver)	FALSE	TRUE	FALSE	FALSE	FALSE	FALSE	FALSE	FALSE	FALSE	FALSE	FALSE	FALSE	FALSE	FALSE	FALSE	FALSE	FALSE	FALSE	FALSE	FALSE	FALSE	FALSE	FALSE	FALSE	FALSE	FALSE	FALSE
TCGA-3U-A98F-01A	TCGA-3U-A98F-01A-11D-A760-36	TCGA-3U-A98F	Tumor	MESO	TRUE	FALSE	TRUE					39.7008	5.34699	6.67179	4.60009	10.4215	3.51368	1.72783	2.81932	FALSE	0.0717845	no alteration	TRUE	FALSE	FALSE	FALSE	FALSE	FALSE	FALSE	FALSE	FALSE	FALSE	FALSE	FALSE	FALSE	FALSE	FALSE	FALSE	FALSE	FALSE	FALSE	FALSE	FALSE	FALSE	FALSE	FALSE	FALSE	FALSE	FALSE
TCGA-3U-A98G-01A	TCGA-3U-A98G-01A-22D-A76S-36	TCGA-3U-A98G	Tumor	MESO	TRUE	TRUE	TRUE	0	0	-19.8405	-2.07343	11.3265	3.62369	-10.6669	3.12635	2.00196	1.5859	-3.78698	1.12354	FALSE	0.0478	no alteration	FALSE	FALSE	FALSE	FALSE	FALSE	FALSE	FALSE	FALSE	FALSE	FALSE	FALSE	FALSE	FALSE	FALSE	FALSE	FALSE	FALSE	FALSE	FALSE	FALSE	FALSE	FALSE	FALSE	FALSE	FALSE	FALSE	FALSE
TCGA-3U-A98H-01A	TCGA-3U-A98H-01A-22D-A76S-36	TCGA-3U-A98H	Tumor	MESO	TRUE	TRUE	TRUE	0	0	-14.0105	-1.58913	13.3999	3.84799	-13.8039	3.23282	1.5093	1.32729	-5.65107	0.755393	FALSE	0.0591241	no alteration	FALSE	FALSE	FALSE	FALSE	FALSE	FALSE	FALSE	FALSE	FALSE	FALSE	FALSE	FALSE	FALSE	FALSE	FALSE	FALSE	FALSE	FALSE	FALSE	FALSE	FALSE	FALSE	FALSE	FALSE	FALSE	FALSE	FALSE
TCGA-3U-A98I-01A	TCGA-3U-A98I-01A-11D-A702-36	TCGA-3U-A98I	Tumor	MESO	TRUE	TRUE	TRUE	0	0	-19.457	-2.43995	17.6256	4.21922	-9.08636	3.61517	3.60503	2.20321	-3.42589	1.64166	FALSE	0.0580552	R273C (driver)	FALSE	TRUE	FALSE	FALSE	FALSE	FALSE	FALSE	FALSE	FALSE	TRUE	FALSE	FALSE	FALSE	FALSE	FALSE	FALSE	FALSE	FALSE	FALSE	FALSE	FALSE	FALSE	FALSE	FALSE	FALSE	FALSE	FALSE
TCGA-3U-A98J-01A		TCGA-3U-A98J	Tumor	MESO	TRUE	FALSE	TRUE					9.32425	3.36797	-15.1959	2.81349	0.788237	0.838538	-5.66576	0.323062	FALSE	0.0532915	no alteration	FALSE	FALSE	FALSE	FALSE	FALSE	FALSE	FALSE	FALSE	FALSE	FALSE	FALSE	FALSE	FALSE	FALSE	FALSE	FALSE	FALSE	FALSE	FALSE	FALSE	FALSE	FALSE	FALSE	FALSE	FALSE	FALSE	FALSE
TCGA-3X-AAV9-01A	TCGA-3X-AAV9-01A-71D-A765-36	TCGA-3X-AAV9	Tumor	CHOL	TRUE	FALSE	TRUE					26.6927	4.79143	-0.339071	4.18016	7.73774	3.12726	0.622672	2.55899	FALSE	0.0587501	no alteration	TRUE	FALSE	FALSE	FALSE	FALSE	FALSE	FALSE	FALSE	FALSE	FALSE	FALSE	FALSE	FALSE	FALSE	FALSE	FALSE	FALSE	FALSE	FALSE	FALSE	FALSE	FALSE	FALSE	FALSE	FALSE	FALSE	FALSE
TCGA-3X-AAVA-01A	TCGA-3X-AAVA-01A-11D-A702-36	TCGA-3X-AAVA	Tumor	CHOL	TRUE	TRUE	TRUE	0	0	-23.6681	-1.98295	17.5959	4.21691	-10.3699	3.58452	4.93643	2.5696	-2.42449	1.98168	FALSE	0.0607801	no alteration	FALSE	FALSE	FALSE	FALSE	FALSE	FALSE	FALSE	FALSE	FALSE	FALSE	FALSE	FALSE	FALSE	FALSE	FALSE	FALSE	FALSE	FALSE	FALSE	FALSE	FALSE	FALSE	FALSE	FALSE	FALSE	FALSE	FALSE
TCGA-3X-AAVB-01A	TCGA-3X-AAVB-01A-31D-A702-36	TCGA-3X-AAVB	Tumor	CHOL	TRUE	TRUE	TRUE	2	1.58496	-3.24473	0.489425	38.7297	5.31215	4.98388	4.54904	16.3818	4.1195	7.4995	3.41008	FALSE	0.0733423	R248W (driver)	TRUE	TRUE	FALSE	FALSE	FALSE	FALSE	FALSE	FALSE	FALSE	FALSE	FALSE	FALSE	FALSE	TRUE	FALSE	FALSE	FALSE	TRUE	FALSE	FALSE	FALSE	TRUE	FALSE	FALSE	FALSE	FALSE	FALSE
TCGA-3X-AAVC-01A	TCGA-3X-AAVC-01A-21D-A75W-36	TCGA-3X-AAVC	Tumor	CHOL	TRUE	TRUE	TRUE	16	4.08746	-5.08699	2.00296	91.325	6.52865	56.1268	5.7327	17.7979	4.2325	8.53326	3.49254	FALSE	0.076499	S241F (driver)	FALSE	TRUE	FALSE	FALSE	FALSE	FALSE	FALSE	FALSE	FALSE	FALSE	TRUE	FALSE	FALSE	FALSE	FALSE	FALSE	FALSE	FALSE	FALSE	FALSE	FALSE	FALSE	FALSE	FALSE	FALSE	FALSE	FALSE
TCGA-3X-AAVE-01A	TCGA-3X-AAVE-01A-11D-A75W-36	TCGA-3X-AAVE	Tumor	CHOL	TRUE	TRUE	TRUE	0	0	-14.4327	-1.74289	34.0879	5.1329	1.07502	4.38638	17.2552	4.19023	8.56579	3.49622	FALSE	0.0717495	no alteration	TRUE	FALSE	FALSE	FALSE	FALSE	FALSE	FALSE	FALSE	FALSE	FALSE	FALSE	FALSE	FALSE	FALSE	FALSE	FALSE	FALSE	FALSE	TRUE	FALSE	FALSE	FALSE	FALSE	FALSE	FALSE	FALSE	FALSE
TCGA-3Z-A93Z-01A	TCGA-3Z-A93Z-01A-11D-A702-36	TCGA-3Z-A93Z	Tumor	KIRC	TRUE	TRUE	TRUE	0	0	-5.38031	-1.17269	10.0691	3.46847	-19.0228	2.81061	2.05275	1.61011	-5.60459	0.998524	FALSE	0.0632277	no alteration	FALSE	FALSE	FALSE	FALSE	FALSE	FALSE	FALSE	FALSE	FALSE	FALSE	FALSE	FALSE	TRUE	FALSE	FALSE	FALSE	FALSE	FALSE	FALSE	FALSE	FALSE	FALSE	FALSE	FALSE	FALSE	FALSE	FALSE
TCGA-41-2571-01A		TCGA-41-2571	Tumor	GBM	TRUE	FALSE	TRUE					10.5066	3.5244	-40.5747	2.36928	1.71292	1.43984	-11.7323	0.365984	FALSE	0.111019	no alteration	FALSE	FALSE	FALSE	FALSE	FALSE	FALSE	FALSE	FALSE	FALSE	FALSE	FALSE	FALSE	FALSE	FALSE	FALSE	TRUE	FALSE	FALSE	FALSE	FALSE	FALSE	FALSE	FALSE	FALSE	FALSE	FALSE	FALSE
TCGA-41-2572-01A		TCGA-41-2572	Tumor	GBM	TRUE	FALSE	TRUE					5.91981	2.79073	-31.8412	1.93684	0.690933	0.757819	-9.24822	-0.0360132	FALSE	0.0820689	no alteration	FALSE	FALSE	FALSE	FALSE	FALSE	FALSE	FALSE	FALSE	FALSE	FALSE	FALSE	TRUE	FALSE	FALSE	FALSE	FALSE	FALSE	FALSE	FALSE	FALSE	FALSE	FALSE	FALSE	FALSE	FALSE	FALSE	FALSE
TCGA-41-3915-01A		TCGA-41-3915	Tumor	GBM	TRUE	FALSE	TRUE					9.15778	3.34451	-35.5223	2.33415	1.10995	1.07721	-10.6504	0.137921	FALSE	0.0971065	no alteration	FALSE	FALSE	FALSE	FALSE	FALSE	FALSE	FALSE	FALSE	FALSE	FALSE	FALSE	FALSE	FALSE	FALSE	FALSE	TRUE	FALSE	FALSE	FALSE	FALSE	FALSE	FALSE	FALSE	FALSE	FALSE	FALSE	FALSE
TCGA-41-4097-01A		TCGA-41-4097	Tumor	GBM	TRUE	FALSE	TRUE					13.2584	3.83374	-23.7415	2.99705	0.600956	0.678934	-9.13785	-0.098897	FALSE	0.0804146	no alteration	TRUE	FALSE	FALSE	FALSE	FALSE	FALSE	TRUE	FALSE	FALSE	FALSE	FALSE	FALSE	FALSE	FALSE	TRUE	TRUE	FALSE	TRUE	FALSE	FALSE	FALSE	FALSE	FALSE	FALSE	FALSE	FALSE	TRUE
TCGA-41-5651-01A	TCGA-41-5651-01A-01D-1696-08	TCGA-41-5651	Tumor	GBM	TRUE	FALSE	TRUE					16.424	4.123	-17.6033	3.35354	1.09932	1.06992	-7.85706	0.354583	FALSE	0.073954	X126_splice (driver)	FALSE	TRUE	FALSE	FALSE	FALSE	FALSE	TRUE	FALSE	FALSE	FALSE	FALSE	TRUE	FALSE	FALSE	FALSE	FALSE	FALSE	FALSE	FALSE	FALSE	FALSE	FALSE	FALSE	FALSE	FALSE	FALSE	FALSE
TCGA-41-6646-01A	TCGA-41-6646-01A-11D-A730-36	TCGA-41-6646	Tumor	GBM	FALSE	TRUE	FALSE	0	0	-10.6501	-1.56581									FALSE		no alteration	FALSE	FALSE	FALSE	FALSE	FALSE	FALSE	FALSE	FALSE	FALSE	FALSE	FALSE	FALSE	FALSE	FALSE	FALSE	FALSE	FALSE	FALSE	FALSE	FALSE	FALSE	FALSE	FALSE	FALSE	FALSE	FALSE	TRUE
TCGA-42-2589-01A	TCGA-42-2589-01A-01D-A75U-36	TCGA-42-2589	Tumor	OV	FALSE	TRUE	FALSE	2	1.58496	-5.70334	-0.208174									FALSE		C176Y (driver)	FALSE	TRUE	FALSE	FALSE	FALSE	FALSE	FALSE	FALSE	FALSE	FALSE	FALSE	FALSE	FALSE	FALSE	FALSE	FALSE	FALSE	FALSE	FALSE	FALSE	FALSE	FALSE	FALSE	FALSE	FALSE	FALSE	FALSE
TCGA-42-2591-01A	TCGA-42-2591-01A-01D-A75E-36	TCGA-42-2591	Tumor	OV	FALSE	TRUE	FALSE	10	3.45943	-1.14765	1.82269									FALSE		V216M (driver)	FALSE	TRUE	FALSE	FALSE	FALSE	FALSE	FALSE	FALSE	FALSE	FALSE	FALSE	TRUE	FALSE	FALSE	FALSE	FALSE	FALSE	TRUE	FALSE	TRUE	FALSE	FALSE	FALSE	FALSE	FALSE	FALSE	FALSE
TCGA-42-2593-01A	TCGA-42-2593-01A-01D-A744-36	TCGA-42-2593	Tumor	OV	FALSE	TRUE	FALSE	15	4	4.08738	2.60557									FALSE		V272G (driver)	FALSE	TRUE	FALSE	FALSE	FALSE	FALSE	FALSE	FALSE	FALSE	FALSE	FALSE	TRUE	FALSE	FALSE	FALSE	FALSE	FALSE	FALSE	FALSE	FALSE	FALSE	FALSE	FALSE	FALSE	FALSE	FALSE	FALSE
TCGA-43-2576-01A		TCGA-43-2576	Tumor	LUSC	TRUE	FALSE	TRUE					21.4439	4.48825	-7.09344	3.84293	6.8558	2.97376	-0.655563	2.37383	FALSE	0.0620223	G154V (driver)	TRUE	TRUE	FALSE	FALSE	FALSE	FALSE	FALSE	FALSE	FALSE	FALSE	FALSE	FALSE	TRUE	TRUE	FALSE	FALSE	FALSE	FALSE	FALSE	FALSE	FALSE	FALSE	FALSE	TRUE	FALSE	FALSE	TRUE
TCGA-43-2578-01A		TCGA-43-2578	Tumor	LUSC	TRUE	FALSE	TRUE					92.2456	6.54296	53.5547	5.66804	24.9224	4.69613	14.7385	3.88274	FALSE	0.08409	no alteration	FALSE	FALSE	FALSE	FALSE	FALSE	FALSE	FALSE	FALSE	FALSE	FALSE	FALSE	FALSE	FALSE	FALSE	TRUE	TRUE	FALSE	FALSE	FALSE	FALSE	FALSE	FALSE	FALSE	FALSE	FALSE	FALSE	FALSE
TCGA-43-2581-01A		TCGA-43-2581	Tumor	LUSC	TRUE	FALSE	TRUE					38.6598	5.3096	9.53725	4.65105	17.5299	4.21178	9.86448	3.59955	FALSE	0.0632942	H193P (driver)	FALSE	TRUE	FALSE	FALSE	FALSE	FALSE	FALSE	FALSE	FALSE	FALSE	FALSE	FALSE	TRUE	TRUE	FALSE	FALSE	TRUE	FALSE	FALSE	FALSE	TRUE	TRUE	TRUE	FALSE	FALSE	FALSE	FALSE
TCGA-43-3394-01A	TCGA-43-3394-01A-01D-A724-36	TCGA-43-3394	Tumor	LUSC	TRUE	TRUE	TRUE	67	6.08746	80.0398	6.15115	266.86	8.06533	234.105	7.32465	82.3967	6.38192	73.7754	5.69334	FALSE	0.0711874	S315Lfs*30 (driver)	FALSE	TRUE	FALSE	FALSE	FALSE	FALSE	FALSE	FALSE	FALSE	FALSE	FALSE	TRUE	FALSE	FALSE	TRUE	FALSE	FALSE	FALSE	TRUE	FALSE	TRUE	FALSE	FALSE	TRUE	FALSE	FALSE	TRUE
TCGA-43-3920-01A	TCGA-43-3920-01A-01D-1553-08	TCGA-43-3920	Tumor	LUSC	TRUE	FALSE	TRUE					30.4815	4.97643	-0.525226	4.27527	4.46443	2.45007	-3.69692	1.79823	FALSE	0.0673893	H193L (driver)	TRUE	TRUE	FALSE	FALSE	FALSE	FALSE	FALSE	FALSE	FALSE	FALSE	FALSE	FALSE	FALSE	FALSE	TRUE	TRUE	FALSE	FALSE	FALSE	FALSE	FALSE	FALSE	FALSE	TRUE	FALSE	FALSE	FALSE
TCGA-43-5668-01A	TCGA-43-5668-01A-01D-A721-36	TCGA-43-5668	Tumor	LUSC	TRUE	TRUE	TRUE	1	1	2.99819	0.0691784	236.253	7.89028	211.297	7.32595	76.8199	6.28207	70.2513	5.75743	FALSE	0.0542386	R273L (driver)	FALSE	TRUE	FALSE	FALSE	FALSE	FALSE	FALSE	FALSE	FALSE	FALSE	FALSE	FALSE	TRUE	FALSE	FALSE	FALSE	FALSE	FALSE	FALSE	FALSE	FALSE	FALSE	FALSE	FALSE	FALSE	FALSE	FALSE
TCGA-43-5670-01A	TCGA-43-5670-01A-21D-A721-36	TCGA-43-5670	Tumor	LUSC	TRUE	TRUE	TRUE	18	4.24793	15.2797	2.84081	138.699	7.12618	105.5	6.37543	41.0885	5.39535	32.3499	4.69741	FALSE	0.0721558	P190L (driver)	FALSE	TRUE	FALSE	FALSE	FALSE	TRUE	FALSE	FALSE	TRUE	FALSE	FALSE	FALSE	FALSE	FALSE	FALSE	FALSE	FALSE	TRUE	TRUE	FALSE	FALSE	FALSE	TRUE	FALSE	TRUE	FALSE	FALSE
TCGA-43-5670-11A		TCGA-43-5670	Normal	LUSC	TRUE	FALSE	FALSE					26.0272	4.75634	-10.8091	3.92335	8.25414	3.2101	-1.44159	2.43571	FALSE	0.080059
TCGA-43-6143-01A	TCGA-43-6143-01A-11D-A719-36	TCGA-43-6143	Tumor	LUSC	TRUE	TRUE	TRUE	64	6.02237	59.384	5.35414	544.888	9.09246	499.918	8.07554	119.819	6.9167	107.982	5.97132	FALSE	0.0977368	H214R (driver)	FALSE	TRUE	FALSE	FALSE	FALSE	FALSE	FALSE	FALSE	FALSE	FALSE	FALSE	TRUE	TRUE	FALSE	FALSE	FALSE	FALSE	TRUE	FALSE	FALSE	FALSE	FALSE	TRUE	FALSE	FALSE	FALSE	FALSE
TCGA-43-6143-11A		TCGA-43-6143	Normal	LUSC	TRUE	FALSE	TRUE					11.4072	3.6331	-13.2573	3.07536	2.64394	1.8655	-3.84805	1.34699	FALSE	0.0536053
TCGA-43-6647-01A	TCGA-43-6647-01A-11D-A730-36	TCGA-43-6647	Tumor	LUSC	TRUE	TRUE	TRUE	7	3	-4.46529	1.38234	186.009	7.54696	162.052	7.00524	75.9708	6.26624	69.6652	5.76262	FALSE	0.0520656	R248L (driver)	TRUE	TRUE	FALSE	FALSE	FALSE	FALSE	FALSE	FALSE	FALSE	FALSE	FALSE	FALSE	TRUE	FALSE	FALSE	FALSE	TRUE	FALSE	FALSE	FALSE	FALSE	FALSE	FALSE	TRUE	FALSE	FALSE	FALSE
TCGA-43-6647-11A		TCGA-43-6647	Normal	LUSC	TRUE	FALSE	TRUE					16.1601	4.10099	-10.3686	3.50109	7.13997	3.02502	0.157307	2.46732	FALSE	0.0576568
TCGA-43-6770-01A	TCGA-43-6770-01A-11D-A721-36	TCGA-43-6770	Tumor	LUSC	TRUE	TRUE	TRUE	83	6.39232	70.8439	4.59802	284.031	8.15497	247.079	7.31937	99.744	6.65455	90.0178	5.87773	FALSE	0.0803106	Y205C (driver)	FALSE	TRUE	FALSE	FALSE	FALSE	FALSE	FALSE	FALSE	FALSE	FALSE	FALSE	TRUE	TRUE	FALSE	TRUE	FALSE	FALSE	FALSE	FALSE	FALSE	FALSE	FALSE	FALSE	FALSE	FALSE	FALSE	FALSE
TCGA-43-6771-01A	TCGA-43-6771-01A-11D-A721-36	TCGA-43-6771	Tumor	LUSC	TRUE	TRUE	TRUE	0	0	-3.27233	-0.979372	39.1555	5.32753	17.0203	4.82698	13.5206	3.86002	7.69429	3.39469	FALSE	0.0481083	no alteration	TRUE	FALSE	FALSE	FALSE	FALSE	FALSE	FALSE	FALSE	FALSE	FALSE	FALSE	FALSE	TRUE	FALSE	FALSE	FALSE	FALSE	FALSE	FALSE	FALSE	FALSE	FALSE	FALSE	FALSE	FALSE	FALSE	FALSE
TCGA-43-6771-11A		TCGA-43-6771	Normal	LUSC	TRUE	FALSE	TRUE					13.6398	3.87182	-17.8957	3.1587	5.43549	2.68605	-2.86502	2.02309	FALSE	0.0685384
TCGA-43-6773-01A	TCGA-43-6773-01A-41D-A721-36	TCGA-43-6773	Tumor	LUSC	TRUE	TRUE	TRUE	1	1	-2.74229	0.219093	17.0113	4.17083	-1.46625	3.753	6.42619	2.89262	1.56268	2.50418	FALSE	0.0401587	H214R (driver)	FALSE	TRUE	FALSE	FALSE	FALSE	FALSE	FALSE	FALSE	FALSE	FALSE	FALSE	FALSE	FALSE	FALSE	FALSE	FALSE	FALSE	FALSE	FALSE	FALSE	FALSE	FALSE	FALSE	FALSE	FALSE	FALSE	FALSE
TCGA-43-6773-11A		TCGA-43-6773	Normal	LUSC	TRUE	FALSE	TRUE					22.83	4.57471	-4.96328	3.94621	4.23681	2.38869	-3.07872	1.8044	FALSE	0.0604053
TCGA-43-7656-01A	TCGA-43-7656-01A-11D-A721-36	TCGA-43-7656	Tumor	LUSC	TRUE	TRUE	TRUE	42	5.42626	58.6278	5.7133	240.804	7.9177	199.583	6.98555	74.1646	6.23198	63.3147	5.36541	FALSE	0.0895891	P278S (driver)	FALSE	TRUE	FALSE	FALSE	FALSE	FALSE	FALSE	FALSE	FALSE	FALSE	FALSE	FALSE	TRUE	TRUE	FALSE	FALSE	FALSE	TRUE	FALSE	FALSE	FALSE	FALSE	FALSE	FALSE	FALSE	FALSE	FALSE
TCGA-43-7657-01A	TCGA-43-7657-01A-31D-A721-36	TCGA-43-7657	Tumor	LUSC	TRUE	TRUE	TRUE	11	3.58496	-5.36023	1.13417	171.687	7.43202	144.55	6.81836	47.9396	5.61293	40.7967	5.04243	FALSE	0.0589795	no alteration	FALSE	FALSE	FALSE	FALSE	FALSE	FALSE	FALSE	FALSE	FALSE	FALSE	FALSE	TRUE	TRUE	FALSE	FALSE	FALSE	FALSE	FALSE	FALSE	FALSE	FALSE	FALSE	FALSE	FALSE	FALSE	FALSE	FALSE
TCGA-43-7657-11A		TCGA-43-7657	Normal	LUSC	TRUE	FALSE	TRUE					15.284	4.02538	-11.895	3.41078	3.17695	2.06245	-3.97689	1.49108	FALSE	0.0590702
TCGA-43-7658-01A	TCGA-43-7658-01A-11D-A721-36	TCGA-43-7658	Tumor	LUSC	TRUE	TRUE	TRUE	1	1	-12.2462	-0.894066	82.6119	6.38564	42.7484	5.48419	12.1768	3.71993	1.68428	2.8819	FALSE	0.0866384	R158L (driver)	FALSE	TRUE	FALSE	FALSE	FALSE	TRUE	FALSE	FALSE	FALSE	FALSE	FALSE	TRUE	FALSE	TRUE	FALSE	FALSE	TRUE	FALSE	FALSE	FALSE	FALSE	FALSE	FALSE	FALSE	FALSE	FALSE	FALSE
TCGA-43-7658-11A		TCGA-43-7658	Normal	LUSC	TRUE	FALSE	TRUE					13.4558	3.85357	-20.1071	3.09461	2.88388	1.9575	-5.95028	1.25192	FALSE	0.0729448
TCGA-43-8115-01A	TCGA-43-8115-01A-11D-A719-36	TCGA-43-8115	Tumor	LUSC	TRUE	TRUE	TRUE	5	2.58496	-1.66661	1.29897	209.087	7.71484	172.371	6.88457	68.9929	6.12914	59.3288	5.35727	FALSE	0.079798	Y163C (driver)	FALSE	TRUE	FALSE	TRUE	FALSE	FALSE	FALSE	TRUE	FALSE	FALSE	FALSE	TRUE	FALSE	FALSE	FALSE	FALSE	FALSE	TRUE	FALSE	FALSE	FALSE	FALSE	FALSE	FALSE	TRUE	FALSE	FALSE
TCGA-43-8116-01A	TCGA-43-8116-01A-11D-A721-36	TCGA-43-8116	Tumor	LUSC	TRUE	TRUE	TRUE	17	4.16993	4.79794	2.40288	222.912	7.80679	187.815	7.01312	49.8342	5.66773	40.5961	4.92989	FALSE	0.0762801	C242F (driver)	TRUE	TRUE	FALSE	FALSE	FALSE	FALSE	FALSE	FALSE	FALSE	FALSE	FALSE	FALSE	TRUE	TRUE	FALSE	FALSE	FALSE	FALSE	FALSE	FALSE	FALSE	FALSE	FALSE	FALSE	FALSE	FALSE	FALSE
TCGA-43-8118-01A	TCGA-43-8118-01A-11D-A730-36	TCGA-43-8118	Tumor	LUSC	TRUE	TRUE	TRUE	549	9.10329	544.183	7.82259	1081.33	10.0799	1041.1	9.1702	405.665	8.6677	395.076	7.82197	FALSE	0.087434	Y126H (driver)	TRUE	TRUE	TRUE	FALSE	FALSE	FALSE	FALSE	FALSE	FALSE	FALSE	FALSE	TRUE	TRUE	FALSE	FALSE	FALSE	FALSE	FALSE	FALSE	FALSE	FALSE	FALSE	FALSE	FALSE	TRUE	FALSE	FALSE
TCGA-43-A474-01A		TCGA-43-A474	Tumor	LUSC	TRUE	FALSE	TRUE					231.159	7.85897	197.779	7.10413	74.1703	6.23209	65.3841	5.53034	FALSE	0.0725488	X225_splice (driver)	FALSE	TRUE	FALSE	FALSE	FALSE	FALSE	FALSE	FALSE	FALSE	FALSE	FALSE	FALSE	TRUE	TRUE	FALSE	TRUE	FALSE	FALSE	FALSE	FALSE	FALSE	FALSE	TRUE	TRUE	TRUE	FALSE	FALSE
TCGA-43-A475-01A		TCGA-43-A475	Tumor	LUSC	TRUE	FALSE	TRUE					177.82	7.48237	126.239	6.31594	51.5119	5.71457	37.9351	4.6302	FALSE	0.112106	V157F (driver)	TRUE	TRUE	FALSE	FALSE	FALSE	FALSE	FALSE	FALSE	FALSE	FALSE	FALSE	TRUE	TRUE	FALSE	FALSE	FALSE	FALSE	FALSE	FALSE	TRUE	FALSE	FALSE	FALSE	FALSE	FALSE	FALSE	FALSE
TCGA-43-A56U-01A		TCGA-43-A56U	Tumor	LUSC	TRUE	FALSE	TRUE					50.5502	5.68791	8.5813	4.73885	13.6688	3.87468	2.62213	2.99239	FALSE	0.0912142	no alteration	FALSE	FALSE	FALSE	FALSE	FALSE	FALSE	FALSE	FALSE	FALSE	FALSE	FALSE	FALSE	FALSE	TRUE	FALSE	FALSE	FALSE	FALSE	TRUE	FALSE	FALSE	FALSE	FALSE	FALSE	FALSE	FALSE	FALSE
TCGA-43-A56V-01A		TCGA-43-A56V	Tumor	LUSC	TRUE	FALSE	TRUE					206.868	7.69952	156.735	6.56585	55.8392	5.82881	42.6436	4.77489	FALSE	0.108958	X32_splice (driver)	FALSE	TRUE	FALSE	FALSE	FALSE	FALSE	FALSE	FALSE	FALSE	FALSE	FALSE	FALSE	FALSE	FALSE	FALSE	FALSE	FALSE	FALSE	FALSE	FALSE	FALSE	FALSE	TRUE	FALSE	FALSE	FALSE	TRUE
[truncated: 9,670 more rows]
[truncated: 65 more columns]

## Sheet: Supp Data 4
Supplementary Data 4: Genome in a Bottle resources. A) Sample name. B) Relationship of this sample within the family trio. C) Sequencing platform. D) File type. E) Link used to access data.
[truncated: 13 more rows]

[truncated: 6 more sheets: Supp Data 5, Supp Data 6, Supp Data 7, Supp Data 8, Supp Data 9, Supp Data 10]
