# Supplementary material for: Pan-cancer multi-omic model of LINE-1 activity reveals locus heterogeneity of retrotransposition efficiency
Source: Nat Commun. 2025 Feb 28;16:2049. doi: 10.1038/s41467-025-57271-1 (PMC11871128; doi:10.1038/s41467-025-57271-1)
Supplement: Supplementary file 7 — Source Data [file 41467_2025_57271_MOESM7_ESM.zip]

Archive with 49 entries (48 files):
- source_data_28JAN2025/
- source_data_28JAN2025/fig3a_data.csv
- __MACOSX/source_data_28JAN2025/._fig3a_data.csv
- source_data_28JAN2025/.DS_Store
- __MACOSX/source_data_28JAN2025/._.DS_Store
- source_data_28JAN2025/fig8a_data.csv
- __MACOSX/source_data_28JAN2025/._fig8a_data.csv
- source_data_28JAN2025/fig5a_data.csv
- __MACOSX/source_data_28JAN2025/._fig5a_data.csv
- source_data_28JAN2025/fig6b_data.csv
- __MACOSX/source_data_28JAN2025/._fig6b_data.csv
- source_data_28JAN2025/fig6c_data.csv
- __MACOSX/source_data_28JAN2025/._fig6c_data.csv
- source_data_28JAN2025/fig7cd_data.csv
- __MACOSX/source_data_28JAN2025/._fig7cd_data.csv
- source_data_28JAN2025/fig2a_3_data.csv
- __MACOSX/source_data_28JAN2025/._fig2a_3_data.csv
- source_data_28JAN2025/fig2a_2_data.csv
- __MACOSX/source_data_28JAN2025/._fig2a_2_data.csv
- source_data_28JAN2025/fig4a_data.csv
- __MACOSX/source_data_28JAN2025/._fig4a_data.csv
- source_data_28JAN2025/fig2d_data.csv
- __MACOSX/source_data_28JAN2025/._fig2d_data.csv
- source_data_28JAN2025/fig5b_data.csv
- __MACOSX/source_data_28JAN2025/._fig5b_data.csv
- source_data_28JAN2025/fig5c_data.csv
- __MACOSX/source_data_28JAN2025/._fig5c_data.csv
- source_data_28JAN2025/fig8b_data.csv
- __MACOSX/source_data_28JAN2025/._fig8b_data.csv
- source_data_28JAN2025/fig3b_data.csv
- __MACOSX/source_data_28JAN2025/._fig3b_data.csv
- source_data_28JAN2025/fig4d_data.csv
- __MACOSX/source_data_28JAN2025/._fig4d_data.csv
- source_data_28JAN2025/fig7a_data.csv
- __MACOSX/source_data_28JAN2025/._fig7a_data.csv
- source_data_28JAN2025/fig2a_1_data.csv
- __MACOSX/source_data_28JAN2025/._fig2a_1_data.csv
- source_data_28JAN2025/fig4b_data.csv
- __MACOSX/source_data_28JAN2025/._fig4b_data.csv
- source_data_28JAN2025/fig4c_data.csv
- __MACOSX/source_data_28JAN2025/._fig4c_data.csv
- source_data_28JAN2025/fig2c_data.csv
- __MACOSX/source_data_28JAN2025/._fig2c_data.csv
- source_data_28JAN2025/fig5d_data.csv
- __MACOSX/source_data_28JAN2025/._fig5d_data.csv
- source_data_28JAN2025/fig6a_data.csv
- __MACOSX/source_data_28JAN2025/._fig6a_data.csv
- source_data_28JAN2025/fig2b_data.xlsx
- __MACOSX/source_data_28JAN2025/._fig2b_data.xlsx
