# Supplementary material for: Pan-cancer multi-omic model of LINE-1 activity reveals locus heterogeneity of retrotransposition efficiency
Source: Nat Commun. 2025 Feb 28;16:2049. doi: 10.1038/s41467-025-57271-1 (PMC11871128; doi:10.1038/s41467-025-57271-1)
Supplement: Supplementary file 7 — Source Data [file 41467_2025_57271_MOESM7_ESM.zip › source_data_28JAN2025/fig3a_data.csv]

	subtype	total_RNA_TPM	sample_type
0	GBM	22.17481446462544	Tumor
1	GBM	4.086269144358877	Tumor
2	GBM	5.018535296381665	Tumor
3	GBM	13.431089565926086	Tumor
4	GBM	4.329209572746786	Tumor
5	OV	47.53165420834272	Tumor
6	OV	121.46697888532694	Tumor
7	OV	248.97090455506324	Tumor
8	OV	49.3447475396003	Tumor
9	OV	32.66656277102679	Tumor
10	OV	35.63961084582176	Tumor
11	OV	57.51807778253483	Tumor
12	OV	143.63351104455657	Tumor
13	OV	40.08227695132976	Tumor
14	OV	120.18236197688952	Tumor
15	OV	233.14032102105924	Tumor
16	OV	138.62014804554923	Tumor
17	OV	143.72589598735237	Tumor
18	OV	266.5915140308512	Tumor
19	OV	50.304618539948486	Tumor
20	OV	158.39420680833763	Tumor
21	OV	25.41564629647912	Tumor
22	OV	67.44774315401109	Tumor
23	OV	171.08295119905063	Tumor
24	OV	49.13292138957606	Tumor
25	OV	85.50110775432323	Tumor
26	LUAD	39.26138296038752	Tumor
27	LUAD	54.81952979707713	Tumor
28	LUAD	27.80544383476948	Tumor
29	LUAD	172.02841429074957	Tumor
30	LUAD	121.8606995167893	Tumor
31	LUAD	110.06417859416317	Tumor
32	LUAD	38.72522769218601	Tumor
33	LUAD	35.561858496580214	Tumor
34	LUAD	950.1772961965304	Tumor
35	LUAD	60.51003272493678	Tumor
36	LUAD	32.70183956726765	Tumor
37	LUAD	126.77907780646484	Tumor
38	LUAD	7.962885255516538	Tumor
39	LUAD	83.22826946587114	Tumor
40	LUAD	153.99236505938174	Tumor
41	LUAD	59.65469667409433	Tumor
42	LUAD	146.2914517170017	Tumor
43	LUAD	51.3607183086984	Tumor
44	LUAD	55.89893081225474	Tumor
45	LUAD	174.62940969372383	Tumor
46	LUAD	1317.1307426373337	Tumor
47	LUAD	15.417021986808887	Tumor
48	LUAD	14.936338886526457	Tumor
49	LUAD	188.46922538961653	Tumor
50	LUAD	89.83985301659048	Tumor
51	LUAD	153.79386777729871	Tumor
52	LUAD	88.8301786633283	Tumor
53	LUAD	35.64182601415989	Tumor
54	LUAD	18.05198443432114	Tumor
55	LUAD	37.63736065894647	Tumor
56	LUAD	100.93992199340651	Tumor
57	LUAD	7.915012791148541	Tumor
58	LUAD	13.065895948375363	Tumor
59	LUAD	75.18948621323058	Tumor
60	GBM	13.173391516047332	Tumor
61	GBM	20.379751381122183	Tumor
62	GBM	9.033930877744409	Tumor
63	GBM	4.1800808534579375	Tumor
64	GBM	6.230441561913534	Tumor
65	GBM	4.857236642762217	Tumor
66	GBM	5.313510251636805	Tumor
67	GBM	10.857771077633574	Tumor
68	GBM	11.136384786916471	Tumor
69	GBM	15.444252643749346	Tumor
70	GBM	5.130616957519041	Tumor
71	GBM	7.165129396450696	Tumor
72	GBM	1.720716585836221	Tumor
73	GBM	3.9657632717399935	Tumor
74	GBM	9.268953049995174	Tumor
75	GBM	6.910931029322349	Tumor
76	GBM	7.556722436454614	Tumor
77	GBM	6.256602562974728	Tumor
78	GBM	1.7755353658617352	Tumor
79	GBM	9.853309086547972	Tumor
80	GBM	4.852365214786785	Tumor
81	GBM	3.8005087292587807	Tumor
82	GBM	12.4795658992146	Tumor
83	GBM	8.752925485536487	Tumor
84	GBM	16.28754095433043	Normal
85	GBM	16.500034008163393	Normal
86	GBM	19.731751699881286	Normal
87	GBM	15.250096727155766	Normal
88	GBM	7.3807144515210865	Tumor
89	GBM	11.700506570811331	Tumor
90	GBM	8.0367449106967	Tumor
91	GBM	4.051467559618548	Tumor
92	GBM	9.719512903776849	Tumor
93	GBM	5.574731556410317	Tumor
94	GBM	6.133228627904417	Tumor
95	GBM	12.162168622489244	Tumor
96	GBM	8.363086509023963	Tumor
97	GBM	23.35583396978236	Tumor
98	GBM	11.079960028329062	Tumor
99	GBM	10.997040564658995	Tumor
100	GBM	17.622458618924025	Tumor
101	GBM	13.905027995023673	Tumor
102	GBM	9.9758003092647	Tumor
103	GBM	8.029664523604506	Tumor
104	GBM	13.411564645710367	Tumor
105	GBM	18.84330237218308	Tumor
106	GBM	18.527047992709846	Tumor
107	GBM	40.56046117761869	Tumor
108	GBM	11.609996584384904	Tumor
109	GBM	5.762361341423814	Tumor
110	GBM	5.29183208448976	Tumor
111	GBM	6.634386366235521	Tumor
112	GBM	5.150721103704316	Tumor
113	GBM	5.270099391293553	Tumor
114	GBM	5.778432952462807	Tumor
115	GBM	9.989732412729849	Tumor
116	GBM	12.888833533486048	Tumor
117	GBM	7.0661324367957805	Tumor
118	GBM	8.061086827804443	Tumor
119	GBM	16.16949916041701	Tumor
120	GBM	7.0256475590539855	Tumor
121	GBM	16.626014297506092	Normal
122	GBM	19.309920211554644	Tumor
123	OV	70.32472841360398	Tumor
124	OV	76.02030138016804	Tumor
125	OV	8.471278059095386	Tumor
126	OV	38.166308503173184	Tumor
127	OV	7.871398183984104	Tumor
128	OV	73.80997008018836	Tumor
129	OV	45.577736034461104	Tumor
130	OV	95.2207292515457	Tumor
131	OV	24.980756365303176	Tumor
132	OV	43.87468483159949	Tumor
133	OV	72.8751392773606	Tumor
134	OV	112.5546629448962	Tumor
135	OV	45.61455223957877	Tumor
136	OV	125.36297721595017	Tumor
137	OV	18.825406451750137	Tumor
138	OV	33.541694092813835	Tumor
139	OV	84.9187990323467	Tumor
140	OV	69.88217311987685	Tumor
141	OV	72.6418500648441	Tumor
142	OV	193.7102548312329	Tumor
143	OV	17.05223348609575	Tumor
144	OV	80.27534229172495	Tumor
145	OV	188.2388630756633	Tumor
146	OV	46.06801530687026	Tumor
147	OV	257.34901368847767	Tumor
148	OV	51.56571436074604	Tumor
149	OV	19.370819330312624	Tumor
150	OV	53.60378147915313	Tumor
151	GBM	7.667506470026295	Tumor
152	GBM	13.734051708102852	Tumor
153	GBM	12.584733753109283	Tumor
154	GBM	13.983869545302722	Tumor
155	GBM	4.489285033690637	Tumor
156	GBM	1.755134959772386	Tumor
157	GBM	1.4785116628905686	Tumor
158	GBM	5.597200712057738	Tumor
159	GBM	1.2945393208923317	Tumor
160	GBM	3.1103561930134718	Tumor
161	OV	103.70682382790292	Tumor
162	OV	69.4652381758224	Tumor
163	OV	66.69626464705834	Tumor
164	OV	21.078698467682088	Tumor
165	OV	20.38419882701492	Tumor
166	OV	31.810683959813968	Tumor
167	OV	47.88147610939711	Tumor
168	OV	101.9283536563518	Tumor
169	OV	10.716934449669262	Tumor
170	OV	37.17899063468331	Tumor
171	OV	32.51258270277909	Tumor
172	OV	34.96770333321344	Tumor
173	OV	30.517487942698377	Tumor
174	OV	270.2434208783808	Tumor
175	OV	60.24200826271276	Tumor
176	OV	21.88018189839476	Tumor
177	OV	33.37991252728066	Tumor
178	OV	89.51095744485666	Tumor
179	OV	95.45691249145148	Tumor
180	OV	26.528990892798937	Tumor
181	OV	70.8187764708676	Tumor
182	OV	29.30065017993861	Tumor
183	OV	72.25629423079116	Tumor
184	OV	8.131587135700595	Tumor
185	OV	67.71439683406446	Tumor
186	OV	60.615395083979806	Tumor
187	OV	29.74777382161398	Tumor
188	OV	203.5656885399474	Tumor
189	OV	235.7699966308455	Tumor
190	OV	8.279169471140088	Tumor
191	OV	46.07321517590133	Tumor
192	OV	180.58514077341616	Tumor
193	OV	58.467825300068434	Tumor
194	OV	32.15508751580263	Tumor
195	OV	52.42367605253203	Tumor
196	OV	57.03595513844206	Tumor
197	OV	29.222050597614203	Tumor
198	OV	54.31947758478152	Tumor
199	OV	66.40805385120922	Tumor
200	OV	81.39131660869863	Tumor
201	OV	51.5233708146386	Tumor
202	OV	164.87066241416056	Tumor
203	OV	36.23117949804311	Tumor
204	OV	43.64769091655766	Tumor
205	OV	30.568499554419667	Tumor
206	OV	139.5129777676508	Tumor
207	OV	59.84763083155479	Tumor
208	OV	169.93662227497205	Tumor
209	OV	152.2186854405951	Tumor
210	OV	35.29271448824797	Tumor
211	OV	108.393182926019	Tumor
212	OV	33.35291608615041	Tumor
213	OV	134.9682572260402	Tumor
214	OV	95.712228550388	Tumor
215	OV	164.83366336084643	Tumor
216	OV	172.52882488466514	Tumor
217	OV	139.67318062112753	Tumor
218	OV	25.971197519753197	Tumor
219	OV	129.55398472158922	Tumor
220	OV	34.59883489678341	Tumor
221	OV	45.76905601241967	Tumor
222	OV	216.30252042426804	Tumor
223	OV	168.49749317954496	Tumor
224	OV	193.63008386780055	Tumor
225	GBM	7.313223772238689	Tumor
226	GBM	5.768755925005232	Tumor
227	GBM	9.269316165522165	Tumor
228	GBM	18.407411089796383	Tumor
229	GBM	2.050336565026852	Tumor
230	GBM	34.21053546772499	Tumor
231	GBM	6.69375347019616	Tumor
232	GBM	2.9673409454141946	Tumor
233	GBM	13.168882794453028	Tumor
234	GBM	1.635738930078957	Tumor
235	GBM	3.9215830716633375	Tumor
236	GBM	6.734385899234436	Tumor
237	GBM	11.664007046750886	Tumor
238	GBM	8.575952955421863	Tumor
239	GBM	9.047538707166906	Tumor
240	LUSC	42.44653713117508	Tumor
241	LUSC	68.19416194880199	Tumor
242	LUSC	107.69016847352862	Tumor
243	LUSC	87.77724164503084	Tumor
244	LUSC	63.242446128974514	Tumor
245	LUSC	94.46774726798468	Tumor
246	LUSC	126.91048024285956	Tumor
247	LUSC	177.5233583148354	Tumor
248	LUSC	117.7412487339928	Tumor
249	LUSC	90.84894098080191	Tumor
250	LUSC	38.537643172015535	Tumor
251	LUSC	296.94351682956454	Tumor
252	LUSC	22.452937437664765	Tumor
253	LUSC	585.2633146275787	Tumor
254	LUSC	76.80216147185354	Tumor
255	LUSC	427.2273792682748	Tumor
256	LUSC	186.95869142756268	Tumor
257	LUSC	52.2993354404212	Tumor
258	GBM	16.75795647173417	Tumor
259	GBM	27.23974884259474	Tumor
260	GBM	10.892782741132503	Tumor
261	GBM	10.862337924909518	Tumor
262	GBM	20.44586355458992	Tumor
263	GBM	12.12421055210607	Tumor
264	GBM	5.902061056642575	Tumor
265	GBM	7.006282620123753	Tumor
266	GBM	11.951170449795914	Tumor
267	OV	4.685660641057632	Tumor
268	OV	30.50483598573587	Tumor
269	OV	62.62662480778053	Tumor
270	OV	56.77039194019495	Tumor
271	OV	169.11535733184834	Tumor
272	OV	19.79304656969068	Tumor
273	LUSC	60.950080063990384	Tumor
274	LUSC	233.2769606166916	Tumor
275	LUSC	244.0463308637018	Tumor
276	LUSC	124.19885141452048	Tumor
277	LUSC	129.37757614629146	Tumor
278	LUSC	220.4228934718828	Tumor
279	LUSC	74.61891676367672	Tumor
280	LUSC	72.70746986138516	Tumor
281	LUSC	212.89335781266223	Tumor
282	LUSC	170.89151054181457	Tumor
283	LUSC	143.62433035887966	Tumor
284	LUSC	422.789657489849	Tumor
285	LUSC	592.0270482620007	Tumor
286	LUSC	120.88045003665952	Tumor
287	LUSC	24.988369606871824	Tumor
288	LUSC	148.49940566527656	Tumor
289	LUSC	35.66154891616654	Tumor
290	LUSC	120.1226176140059	Tumor
291	LUSC	193.3246941121667	Tumor
292	LUSC	63.36477357929133	Tumor
293	LUSC	22.984033546925826	Tumor
294	LUSC	235.47461363952388	Tumor
295	LUSC	44.969088178195534	Tumor
296	LUSC	161.90786046378776	Tumor
297	LUSC	62.28169230481784	Tumor
298	LUSC	131.8202726840663	Tumor
299	LUSC	191.448714575922	Tumor
300	LUSC	138.70182102952808	Tumor
301	LUSC	217.85218214022083	Tumor
302	LUSC	6.860088924931777	Normal
303	LUSC	45.02234504186503	Tumor
304	LUSC	194.35382937390176	Tumor
305	LUSC	26.344551550409797	Tumor
306	LUSC	115.87852566815336	Tumor
307	LUSC	237.7267366415649	Tumor
308	LUSC	125.68390529609484	Tumor
309	LUSC	195.9141236111063	Tumor
310	LUSC	42.17847105949706	Tumor
311	LUSC	151.26330154891352	Tumor
312	LUSC	21.266537638278	Normal
313	LUSC	383.23804913658	Tumor
314	LUSC	131.03699554420913	Tumor
315	LUSC	12.052943831900068	Normal
316	LUSC	94.30068203354595	Tumor
317	LUSC	17.691312824683223	Normal
318	LUSC	245.0185220365993	Tumor
319	LUSC	104.53168467581732	Tumor
320	LUSC	666.5694211273334	Tumor
321	LUSC	139.09577784076995	Tumor
322	LUSC	15.798800799244471	Normal
323	LUSC	131.9702997223588	Tumor
324	LUSC	100.7059385936159	Tumor
325	LUSC	70.00880351054393	Tumor
326	LUSC	12.001218260433314	Normal
327	LUSC	158.60047310047707	Tumor
328	LUSC	14.448189279832016	Normal
329	LUSC	144.51381820773298	Tumor
330	LUSC	11.362718136033022	Normal
331	LUSC	226.2425383349377	Tumor
332	LUSC	138.6284690938836	Tumor
333	LUSC	10.17196241205115	Normal
334	LUSC	201.10314787186024	Tumor
335	LUSC	10.358442619352608	Normal
336	LUSC	609.1545460904292	Tumor
337	LUSC	728.0072489239155	Tumor
338	OV	44.91671131832143	Tumor
339	OV	32.57948048618548	Tumor
340	OV	79.07220920784013	Tumor
341	OV	61.54813444993261	Tumor
342	OV	10.5336665536255	Tumor
343	OV	7.478070760895119	Tumor
344	OV	36.42074297387262	Tumor
345	OV	228.7574589461244	Tumor
346	OV	55.22938092424893	Tumor
347	OV	26.26921687714653	Tumor
348	OV	22.244925515912232	Tumor
349	OV	82.75120372816973	Tumor
350	OV	61.97029803550637	Tumor
351	OV	15.283907711978976	Tumor
352	OV	118.08830219835832	Tumor
353	OV	47.17036520514566	Tumor
354	OV	54.22423179112444	Tumor
355	OV	96.1423713783132	Tumor
356	OV	84.24981671495672	Tumor
357	OV	119.87533536378449	Tumor
358	OV	68.92095127941626	Tumor
359	OV	242.7130896982286	Tumor
360	OV	67.30193457624841	Tumor
361	OV	46.15258779760224	Tumor
362	OV	24.56193516112028	Tumor
363	OV	12.241599072343874	Tumor
364	OV	47.14138040094967	Tumor
365	OV	93.54656676446176	Tumor
366	OV	73.39998959954555	Tumor
367	OV	76.85002280331153	Tumor
368	OV	109.94474141166874	Tumor
369	OV	29.816929983526855	Tumor
370	OV	130.2306329654011	Tumor
371	OV	85.68021760044924	Tumor
372	OV	50.646212143869285	Tumor
373	OV	95.3912730732012	Tumor
374	OV	136.97460681640646	Tumor
375	OV	49.76718111177099	Tumor
376	OV	140.6824951600143	Tumor
377	OV	172.55551350336302	Tumor
378	OV	119.49238599101442	Tumor
379	OV	45.95014044581709	Tumor
380	OV	69.43608622897119	Tumor
381	OV	169.00504773154717	Tumor
382	OV	17.230312867549507	Tumor
383	OV	61.281029790135634	Tumor
384	OV	35.777674708232176	Tumor
385	OV	85.05232988918644	Tumor
386	OV	25.766347413563214	Tumor
387	OV	35.310238741872254	Tumor
388	OV	34.738329620244464	Tumor
389	OV	311.5559366350018	Tumor
390	OV	74.91718984279497	Tumor
391	OV	24.566658182884076	Tumor
392	OV	170.30434309479404	Tumor
393	OV	79.5506559076848	Tumor
394	OV	30.21765242263017	Tumor
395	OV	89.70913896550708	Tumor
396	OV	83.10422638659831	Tumor
397	OV	58.93850338478983	Tumor
398	OV	23.08259785944981	Tumor
399	OV	37.16757056668693	Tumor
400	OV	125.39929404434515	Tumor
401	OV	106.21945438020848	Tumor
402	OV	186.6936019214301	Tumor
403	OV	67.7452673824065	Tumor
404	OV	39.36348316587654	Tumor
405	OV	72.59516852678584	Tumor
406	OV	171.56540541011307	Tumor
407	OV	86.0625599458969	Tumor
408	OV	78.52583326953457	Tumor
409	OV	76.02546474098587	Tumor
410	OV	71.32459635036501	Tumor
411	OV	49.49409153062344	Tumor
412	OV	16.727570532865034	Tumor
413	OV	68.5063703202915	Tumor
414	OV	46.74856103067321	Tumor
415	OV	122.7520339961752	Tumor
416	OV	96.4993650253482	Tumor
417	OV	32.09178147643542	Tumor
418	OV	34.402647207755635	Tumor
419	OV	37.450321120004894	Tumor
420	OV	122.65784410215568	Tumor
421	OV	43.4852398645777	Tumor
422	OV	195.71463945652957	Tumor
423	OV	159.59073035908887	Tumor
424	OV	194.2936236037409	Tumor
425	OV	78.66343991873373	Tumor
426	OV	104.5482710229364	Tumor
427	OV	75.79409866131437	Tumor
428	OV	17.51145112264739	Tumor
429	OV	51.0011179594047	Tumor
430	OV	271.2016015368464	Tumor
431	OV	52.181455433286416	Tumor
432	OV	75.74799654354433	Tumor
433	OV	74.49097597022944	Tumor
434	OV	146.46567000470884	Tumor
435	OV	77.98858065214712	Tumor
436	OV	196.9036564349223	Tumor
437	OV	39.02751671671754	Tumor
438	OV	52.23074234981569	Tumor
439	OV	164.3199132690591	Tumor
440	OV	41.17319707644661	Tumor
441	OV	192.6867269164083	Tumor
442	OV	281.7142728597608	Tumor
443	OV	151.82590386276394	Tumor
444	OV	26.813080930813715	Tumor
445	OV	89.43103147383043	Tumor
446	OV	64.72637736400547	Tumor
447	OV	74.66259138393085	Tumor
448	OV	88.65937766850897	Tumor
449	OV	260.47663420229446	Tumor
450	OV	26.267904371854573	Tumor
451	OV	79.75959779909306	Tumor
452	OV	91.78784997977438	Tumor
453	OV	33.977302670680544	Tumor
454	OV	47.676843435839885	Tumor
455	OV	75.40568541646762	Tumor
456	OV	129.74614678493637	Tumor
457	OV	282.02201467746744	Tumor
458	OV	85.7989791696254	Tumor
459	OV	10.995218245534332	Tumor
460	OV	31.764876708807925	Tumor
461	OV	191.9842141427235	Tumor
462	OV	560.2846970687655	Tumor
463	OV	92.85904929811028	Tumor
464	OV	93.6768824413606	Tumor
465	OV	62.59923552557935	Tumor
466	OV	37.94408796674056	Tumor
467	OV	55.25320221114598	Tumor
468	OV	50.402252281184566	Tumor
469	OV	66.59250042816535	Tumor
470	OV	77.05684304630942	Tumor
471	OV	82.824356318934	Tumor
472	OV	37.54797223426514	Tumor
473	OV	146.0699624470054	Tumor
474	OV	218.21453236965456	Tumor
475	OV	33.48264903185494	Tumor
476	OV	30.55887838126609	Tumor
477	OV	29.522146678086447	Tumor
478	GBM	11.996487986631534	Tumor
479	GBM	16.90075687224478	Tumor
480	GBM	12.725888127836868	Tumor
481	GBM	75.25016103631685	Tumor
482	GBM	9.773236551890932	Tumor
483	GBM	18.341937412732356	Tumor
484	GBM	7.012909821037294	Tumor
485	GBM	15.569028071223569	Tumor
486	GBM	2.2596780560945957	Tumor
487	GBM	14.593484084588797	Tumor
488	GBM	10.965068187168084	Tumor
489	GBM	14.856737340152254	Tumor
490	GBM	10.215373801399872	Tumor
491	GBM	9.602336013003596	Tumor
492	GBM	6.217623337711592	Tumor
493	GBM	4.249744336050846	Tumor
494	GBM	2.7043208515450425	Tumor
495	GBM	1.3993821479287778	Tumor
496	GBM	7.18043077863205	Tumor
497	GBM	10.498632544525307	Tumor
498	GBM	13.762969596731065	Tumor
499	GBM	3.84622656342805	Tumor
500	GBM	7.245333289936984	Tumor
501	GBM	9.035297635842625	Tumor
502	GBM	5.498784988620163	Tumor
503	GBM	12.075949222310898	Tumor
504	GBM	5.888697681645807	Tumor
505	GBM	8.04534357759639	Tumor
506	GBM	4.086983246023565	Tumor
507	GBM	6.624496553235582	Tumor
508	GBM	3.112573625910226	Tumor
509	GBM	11.015215672514712	Tumor
510	GBM	7.651770480546248	Tumor
511	GBM	7.092097174002173	Tumor
512	GBM	5.91246480972887	Tumor
513	OV	19.11343934156943	Tumor
514	OV	10.666806866167557	Tumor
515	OV	201.68835474012653	Tumor
516	OV	21.503789171708096	Tumor
517	OV	30.57177830329257	Tumor
518	OV	70.85356887495485	Tumor
519	OV	42.50189627953892	Tumor
520	OV	138.1144749579521	Tumor
521	OV	29.72606928074581	Tumor
522	OV	32.685005639297714	Tumor
523	OV	37.17352104946736	Tumor
524	OV	84.12003449394093	Tumor
525	OV	20.667118468282773	Tumor
526	OV	14.813032370208514	Tumor
527	OV	73.1146102746574	Tumor
528	OV	149.04359813185812	Tumor
529	OV	116.60025586170228	Tumor
530	OV	14.995034144545846	Tumor
531	OV	27.74780267594237	Tumor
532	OV	22.819391607754177	Tumor
533	OV	82.75685310030237	Tumor
534	OV	25.235662154908372	Tumor
535	OV	22.890466103652532	Tumor
536	OV	55.2016897111434	Tumor
537	OV	14.255138028584152	Tumor
538	OV	70.49627177945827	Tumor
539	OV	51.76358306425399	Tumor
540	OV	157.21561910904788	Tumor
541	OV	77.33528879767711	Tumor
542	OV	47.04529528050797	Tumor
543	OV	28.89694748089921	Tumor
544	OV	362.2117042121221	Tumor
545	PRAD	44.97837378351265	Tumor
546	PRAD	67.32801819815407	Tumor
547	PRAD	134.5828634821928	Tumor
548	PRAD	73.59112819633383	Tumor
549	PRAD	33.31282999614014	Tumor
550	PRAD	43.814043857216575	Tumor
551	PRAD	38.60297121482413	Tumor
552	PRAD	62.28731036551162	Tumor
553	PRAD	53.99464284403125	Tumor
554	PRAD	108.7487386440138	Tumor
555	UCEC	19.806204604937	Tumor
556	BLCA	199.31107023122715	Tumor
557	BLCA	180.4649194025169	Tumor
558	BLCA	62.19510858433319	Tumor
559	BLCA	126.4579257112021	Tumor
560	BLCA	70.13978416636635	Tumor
561	BLCA	98.3404854364519	Tumor
562	ESCA	497.1396527554239	Tumor
563	ESCA	253.16001466541329	Tumor
564	ESCA	352.766912285399	Tumor
565	ESCA	113.00047288300324	Tumor
566	ESCA	632.3906836451956	Tumor
567	ESCA	176.12741831944723	Tumor
568	ESCA	133.21523310638628	Tumor
569	ESCA	121.90617202451888	Tumor
570	ESCA	275.01568557853574	Tumor
571	ESCA	489.8939123290031	Tumor
572	ESCA	276.06447039431714	Tumor
573	ESCA	137.0829350579062	Tumor
574	PAAD	18.208531008138014	Tumor
575	PAAD	43.30537576262903	Tumor
576	PAAD	25.921603085611387	Tumor
577	PAAD	117.95088197916544	Tumor
578	PAAD	38.22759535960986	Tumor
579	PAAD	22.790113525582164	Tumor
580	PAAD	59.181189321711095	Tumor
581	PAAD	60.96011217919574	Tumor
582	PAAD	18.92229767060258	Tumor
583	PAAD	32.68144738679978	Tumor
584	PAAD	27.27032987858411	Tumor
585	PAAD	36.911932905079766	Tumor
586	PAAD	6.029896068934716	Tumor
587	PAAD	23.976615486979732	Tumor
588	PAAD	24.318461208738302	Tumor
589	PAAD	26.25690988940994	Tumor
590	PAAD	1.0210652327909484	Tumor
591	KIRP	13.290897224699837	Tumor
592	PAAD	40.66902847285717	Tumor
593	PAAD	39.7649823225809	Tumor
594	PAAD	29.578160111758503	Tumor
595	PAAD	20.348519807364	Tumor
596	PAAD	8.217899534288216	Tumor
597	PAAD	16.738926840742973	Tumor
598	LIHC	5.913833002563556	Tumor
599	CESC	12.077393356574168	Tumor
600	LIHC	64.49310473556454	Tumor
601	LIHC	15.052330187105673	Tumor
602	LIHC	29.76846798505602	Tumor
603	LIHC	12.862060558621506	Tumor
604	LIHC	7.376085639785059	Tumor
605	LIHC	18.511372299443195	Tumor
606	LIHC	26.86506887187068	Tumor
607	LIHC	21.29780295040258	Tumor
608	LIHC	86.78495055933321	Tumor
609	LIHC	1.4634223074557278	Tumor
610	LIHC	24.75301361021457	Tumor
611	LIHC	7.983724679282695	Tumor
612	LIHC	25.345991525690025	Tumor
613	LIHC	29.291685627408278	Tumor
614	LIHC	14.579537732182446	Tumor
615	LIHC	13.593466316792794	Tumor
616	LIHC	22.435817764545497	Tumor
617	LIHC	10.722604465423014	Tumor
618	LIHC	81.58303875629345	Tumor
619	LIHC	6.421473647398435	Tumor
620	KIRP	7.90904094302133	Tumor
621	KIRP	2.155207738511232	Tumor
622	KIRP	26.75969086792787	Tumor
623	KIRP	6.297188901970088	Tumor
624	KIRP	25.67971384575416	Tumor
625	KIRP	21.390522936307587	Tumor
626	KIRP	28.121438341220923	Tumor
627	KIRP	21.289417279887687	Tumor
628	KIRP	20.898763139808345	Tumor
629	KIRP	11.182411033310917	Tumor
630	KIRP	29.478522525808707	Tumor
631	KIRP	19.62715220231909	Tumor
632	KIRP	23.254579091173472	Tumor
633	KIRP	17.20661416248977	Tumor
634	KIRP	33.79097465963365	Tumor
635	KIRP	17.843773936652394	Tumor
636	KIRP	12.819952158674344	Tumor
637	KIRP	10.42207263720833	Tumor
638	KIRP	4.721940020866367	Tumor
639	KIRP	7.255129183060818	Tumor
640	KIRP	23.896631038258608	Tumor
641	KIRP	52.04717067817946	Tumor
642	KIRP	1.8485596593812417	Tumor
643	OV	59.62489569532123	Tumor
644	OV	25.63019314252979	Tumor
645	OV	59.7005559016077	Tumor
646	OV	45.01936154455823	Tumor
647	OV	56.25802034938538	Tumor
648	OV	88.60650136768719	Tumor
649	OV	103.44102175998871	Tumor
650	OV	37.59656058037051	Tumor
651	OV	14.205152126965531	Tumor
652	OV	14.560585908580476	Tumor
653	OV	66.29550316584579	Tumor
654	OV	54.48254958736765	Tumor
655	OV	141.27135894599354	Tumor
656	OV	83.90199144884387	Tumor
657	OV	48.95307867742613	Tumor
658	OV	25.144480363369485	Tumor
659	OV	203.79367745368936	Tumor
660	GBM	12.411886620817675	Tumor
661	GBM	5.6826238429198215	Tumor
662	GBM	7.301547353294842	Tumor
663	GBM	11.929804573139949	Tumor
664	GBM	8.733226378498074	Tumor
665	GBM	5.570784884574841	Tumor
666	GBM	18.290187097710696	Tumor
667	GBM	6.758661536754891	Tumor
668	GBM	8.491959845494584	Tumor
669	GBM	3.711994936607528	Tumor
670	LUSC	192.5315042643752	Tumor
671	LUSC	82.78244146562122	Tumor
672	LUSC	220.41209977756415	Tumor
673	LUSC	58.26437682635349	Tumor
674	LUSC	14.32245854828902	Tumor
675	LUSC	108.1614379007054	Tumor
676	LUSC	184.7825089731976	Tumor
677	LUSC	243.12929996045088	Tumor
678	LUSC	200.91211758217204	Tumor
679	LUSC	9.092816762348056	Normal
680	LUSC	4.755411031385385	Tumor
681	LUSC	70.68396344385225	Tumor
682	LUSC	16.293621506322136	Normal
683	LUSC	103.02878994310936	Tumor
684	LUSC	139.92436906349764	Tumor
685	LUSC	209.2699715044516	Tumor
686	LUSC	176.7748481187624	Tumor
687	LUSC	162.63944337478108	Tumor
688	LUSC	237.6843882824989	Tumor
689	LUSC	160.75591265861692	Tumor
690	LUSC	198.98399401016047	Tumor
691	LUSC	601.088935689628	Tumor
692	LUSC	754.7008971079897	Tumor
693	LUSC	335.90872358772737	Tumor
694	LUSC	97.78399546319204	Tumor
695	LUSC	111.62101656163414	Tumor
696	LUSC	166.54711338765992	Tumor
697	LUSC	6.620270798421076	Tumor
698	LUSC	306.753592186487	Tumor
699	LUSC	151.90728433702475	Tumor
700	LUSC	113.7396207244867	Tumor
701	LUSC	66.4565553846815	Tumor
702	LUSC	604.9859837306683	Tumor
703	LUSC	194.41429585561488	Tumor
704	LUSC	209.17820839921015	Tumor
705	LUSC	434.2526318212324	Tumor
706	LUSC	14.743621909837566	Normal
707	LUSC	135.98747083311056	Tumor
708	LUSC	19.91717920979964	Normal
709	LUSC	107.3231364490092	Tumor
710	LUSC	570.5987634624457	Tumor
711	LUSC	41.80971004163925	Tumor
712	LUAD	16.31707072998183	Tumor
713	LUAD	11.70715069126449	Tumor
714	LUAD	9.490866238628016	Tumor
715	LUAD	11.619997570059118	Tumor
716	OV	29.212559206392765	Tumor
717	OV	63.283206404297374	Tumor
718	OV	72.15427818231366	Tumor
719	OV	231.36614239870735	Tumor
720	OV	16.83654762922116	Tumor
721	OV	101.93727755718874	Tumor
722	OV	101.3365471637277	Tumor
723	OV	82.2976605410383	Tumor
724	OV	372.8330211175721	Tumor
725	LUSC	16.165889253834518	Tumor
726	LUSC	65.21474401344474	Tumor
727	LUSC	31.085621513789835	Tumor
728	LUSC	15.592468251024634	Tumor
729	LUSC	23.735868337715647	Tumor
730	LUSC	17.850302398473783	Tumor
731	LUSC	33.11773857765139	Tumor
732	LUSC	20.81508418623222	Tumor
733	LUSC	27.329544379039096	Tumor
734	LUSC	78.47658190074752	Tumor
735	LUSC	257.9879781625584	Tumor
736	LUSC	221.6376697929556	Tumor
737	LUSC	430.9393062832265	Tumor
738	LUAD	0.0385062032702319	Tumor
739	LUAD	3.835591981370544	Normal
740	LUAD	15.88910488587003	Tumor
741	LUAD	7.6972858979762515	Normal
742	LUAD	15.927797742416743	Tumor
743	LUAD	3.710985568244096	Normal
744	LUAD	23.310494197547587	Tumor
745	LUAD	12.083638515540724	Tumor
746	LUAD	66.39023090014257	Tumor
747	LUAD	33.029264920429206	Tumor
748	LUAD	34.28364240590057	Tumor
749	LUAD	4.418284462498582	Normal
750	LUAD	250.54645709764165	Tumor
751	LUAD	13.41431627065351	Tumor
752	LUAD	8.413014907225724	Tumor
753	LUSC	41.98654340883185	Tumor
754	LUSC	117.50311668368744	Tumor
755	LUSC	264.09934171924743	Tumor
756	LUSC	119.08193536473482	Tumor
757	LUSC	65.43262431794248	Tumor
758	LUSC	80.59373547559109	Tumor
759	LUSC	186.98457744469945	Tumor
760	LUSC	26.78950372067204	Tumor
761	LUSC	106.2788664853317	Tumor
762	LUSC	72.0127170963894	Tumor
763	LUSC	137.14724242199483	Tumor
764	LUSC	169.28446698976683	Tumor
765	LUSC	22.48749044640118	Tumor
766	LUSC	198.37926319938583	Tumor
767	LUSC	102.24979317513258	Tumor
768	LUSC	56.55286586027308	Tumor
769	LUSC	37.63491038063717	Tumor
770	LUSC	15.878467179042731	Normal
771	PAAD	5.333613420278834	Tumor
772	PAAD	15.4715419680687	Tumor
773	PAAD	14.762318703961707	Tumor
774	PAAD	17.442194499224016	Tumor
775	PAAD	50.666052491653815	Tumor
776	PAAD	22.481954954116844	Tumor
777	PAAD	2.8472858167615693	Tumor
778	PAAD	20.27907497068852	Tumor
779	PAAD	12.105784975098288	Tumor
780	PAAD	9.232487198838	Tumor
781	PAAD	20.62450521165493	Tumor
782	PAAD	14.722743627287011	Tumor
783	PAAD	35.68625001384444	Tumor
784	PAAD	23.86760610107592	Tumor
785	PAAD	26.365435711780027	Tumor
786	PAAD	39.8458533749596	Tumor
787	PAAD	42.42987748969622	Tumor
788	SARC	7.7445066864759715	Tumor
789	SARC	5.456248166426371	Tumor
790	SARC	11.239217300990582	Tumor
791	SARC	2.9155275523431845	Tumor
792	SARC	8.879014192791189	Tumor
793	SARC	28.606437044541646	Tumor
794	SARC	21.33231806431112	Tumor
795	SARC	11.85756254099582	Tumor
796	SARC	6.27141436154872	Tumor
797	SARC	11.516446159587112	Tumor
798	SARC	8.193582739626473	Tumor
799	SARC	27.329474727062365	Tumor
800	SARC	57.1621492550858	Tumor
801	SARC	11.042970161869166	Tumor
802	SARC	5.5536737490995	Tumor
803	SARC	16.145367591543753	Tumor
804	SARC	9.938625960466968	Tumor
805	BRCA	47.0993157299406	Tumor
806	BRCA	142.22676749492695	Tumor
807	BRCA	65.21146596875998	Tumor
808	BRCA	24.0315503536539	Tumor
809	PAAD	18.66691297004425	Tumor
810	PAAD	19.030225889805276	Tumor
811	THYM	10.664856310826073	Tumor
812	THYM	71.66050117105071	Tumor
813	THYM	11.0008048393879	Tumor
814	THYM	22.038333973427285	Tumor
815	THYM	168.35901461007637	Tumor
816	MESO	6.631674316259111	Tumor
817	MESO	6.052610549710675	Tumor
818	MESO	12.609705965626178	Tumor
819	MESO	5.818641175373818	Tumor
820	MESO	7.954120207880894	Tumor
821	MESO	4.203907320366268	Tumor
822	MESO	26.437670251338808	Tumor
823	MESO	28.708857750576016	Tumor
824	LIHC	3.8505234011625302	Tumor
825	COAD	72.78515896890963	Tumor
826	STAD	195.4018633576353	Tumor
827	STAD	58.7258628910454	Tumor
828	THYM	8.129126154705833	Tumor
829	SARC	5.20269354326394	Tumor
830	THYM	79.75333354611523	Tumor
831	THYM	11.99534564339825	Tumor
832	THYM	10.028916119792326	Tumor
833	MESO	12.125775265032246	Tumor
834	MESO	14.77793132371488	Tumor
835	MESO	39.70082954324544	Tumor
836	MESO	11.326516289342468	Tumor
837	MESO	13.399917945911074	Tumor
838	MESO	17.62563577356416	Tumor
839	MESO	9.324252506937334	Tumor
840	CHOL	26.692658005784956	Tumor
841	CHOL	17.595888280940468	Tumor
842	CHOL	38.72968193652738	Tumor
843	CHOL	91.32499352519956	Tumor
844	CHOL	34.08794912982905	Tumor
845	KIRC	10.06912076145328	Tumor
846	GBM	10.506643508108988	Tumor
847	GBM	5.9198130452023445	Tumor
848	GBM	9.157783916658726	Tumor
849	GBM	13.258352234267148	Tumor
850	GBM	16.423998873678727	Tumor
851	LUSC	21.443877505925737	Tumor
852	LUSC	92.24562953162432	Tumor
853	LUSC	38.6597797613578	Tumor
854	LUSC	266.8596326664233	Tumor
855	LUSC	30.481517895708507	Tumor
856	LUSC	236.25255381691957	Tumor
857	LUSC	138.6993778726767	Tumor
858	LUSC	26.02718096457408	Normal
859	LUSC	544.8879835520285	Tumor
860	LUSC	11.40719157058723	Normal
861	LUSC	186.0085323445585	Tumor
862	LUSC	16.16012977244102	Normal
863	LUSC	284.0305588781718	Tumor
864	LUSC	39.15554477674792	Tumor
865	LUSC	13.639762191610258	Normal
866	LUSC	17.011322188917145	Tumor
867	LUSC	22.830025869154092	Normal
868	LUSC	240.80428925836003	Tumor
869	LUSC	171.68709081536463	Tumor
870	LUSC	15.28401079198183	Normal
871	LUSC	82.61191372241109	Tumor
872	LUSC	13.45577938216445	Normal
873	LUSC	209.08696391250515	Tumor
874	LUSC	222.91220864484555	Tumor
875	LUSC	1081.3288378823358	Tumor
876	LUSC	231.15941899679564	Tumor
877	LUSC	177.82009670839375	Tumor
878	LUSC	50.55020407449776	Tumor
879	LUSC	206.86790272680085	Tumor
880	LUAD	52.61328766166152	Tumor
881	LUAD	12.28517762988781	Normal
882	LUAD	27.187436660205563	Tumor
883	LUAD	12.007598843444883	Normal
884	LUAD	64.53920521263339	Tumor
885	LUAD	7.79412462989879	Tumor
886	LUAD	11.30897410597944	Normal
887	LUAD	11.07997850899572	Normal
888	LUAD	38.39881669838997	Tumor
889	LUAD	10.043698241336331	Normal
890	LUAD	8.782737128106172	Normal
891	LUAD	26.298634888692977	Tumor
892	LUAD	17.06945982541375	Normal
893	LUAD	6.864487201436523	Tumor
894	LUAD	14.977337278278036	Normal
895	LUAD	15.858499736402855	Tumor
896	LUAD	17.472819264347212	Tumor
897	LUAD	598.2865213066826	Tumor
898	LUAD	233.0278453866314	Tumor
899	LUAD	12.51923146512676	Normal
900	LUAD	12.46684477992831	Normal
901	LUAD	38.64749115724295	Tumor
902	LUAD	15.261636811086351	Normal
903	LUAD	24.67643643805707	Normal
904	LUAD	18.938854084269632	Normal
905	LUAD	44.08584685283203	Tumor
906	LUAD	21.71970460845808	Normal
907	LUAD	36.35189773751258	Tumor
908	LUAD	194.4901412698008	Tumor
909	LUAD	25.522725634618183	Normal
910	LUAD	17.45425844453181	Tumor
911	LUAD	12.092349112152188	Normal
912	LUAD	328.4559104238777	Tumor
913	LUAD	31.55543796376421	Normal
914	LUAD	42.377964337462046	Tumor
915	LUAD	40.417848879891096	Tumor
916	LUAD	374.01593632660206	Tumor
917	LUAD	106.85543542489155	Tumor
918	LUAD	75.91511608185014	Tumor
919	LUAD	330.412888408534	Tumor
920	LUAD	86.80410708557129	Tumor
921	LUAD	76.10962469339651	Tumor
922	LUAD	57.78958446921217	Tumor
923	LUAD	37.86062091925124	Tumor
924	LUAD	134.3942723502329	Tumor
925	LUAD	87.39513326857816	Tumor
926	LUAD	108.46712011749904	Tumor
927	LUAD	85.13394487353403	Tumor
928	LUAD	33.614079968783365	Tumor
929	LUAD	123.53684679555656	Tumor
930	LUAD	28.099980159276967	Tumor
931	LUAD	185.76569016117872	Tumor
932	LUAD	81.17037144800433	Tumor
933	LUSC	144.07156693920788	Tumor
934	LUSC	30.07450330099174	Tumor
935	LUSC	124.2144411965649	Tumor
936	LUSC	218.09985636946	Tumor
937	LUSC	103.02290246290384	Tumor
938	LUSC	268.4036773629529	Tumor
939	LUSC	153.61240507224778	Tumor
940	LUAD	6.253343089686605	Tumor
941	LUAD	82.710545090948	Tumor
942	LUAD	73.14484509087164	Tumor
943	LUAD	299.1162913644563	Tumor
944	LUAD	11.992571475864994	Normal
945	LUAD	13.339617422621291	Tumor
946	LUAD	73.1631840754112	Tumor
947	LUAD	20.976807612871504	Tumor
948	LUAD	3.601495134920889	Tumor
949	LUAD	21.11494093877214	Tumor
950	LUAD	41.38090115882901	Tumor
951	LUAD	47.181527946009936	Tumor
952	LUAD	11.451037032828186	Normal
953	LUAD	62.940737010444266	Tumor
954	LUAD	255.3735352797001	Tumor
955	LUAD	22.137454299905936	Normal
956	LUAD	1447.533317017531	Tumor
957	LUAD	14.018019750825347	Normal
958	LUAD	45.80631573249824	Tumor
959	LUAD	26.27692186064176	Normal
960	LUAD	32.05998412726712	Tumor
961	LUAD	10.211532166909508	Normal
962	LUAD	98.6282207923097	Tumor
963	LUAD	14.629471721387358	Normal
964	LUAD	114.3482515094864	Tumor
965	LUAD	183.975017527111	Tumor
966	LUAD	43.03978021445917	Tumor
967	LUAD	84.61716854017489	Tumor
968	LUAD	46.25707925814695	Tumor
969	LUAD	107.54178978923676	Tumor
970	LUAD	174.36617982011288	Tumor
971	LUAD	47.97978956720341	Tumor
972	LUAD	43.645034052746304	Tumor
973	LUAD	92.17037906936814	Tumor
974	LUAD	22.80308416494704	Tumor
975	LUAD	31.50066230013683	Tumor
976	KIRP	16.211056515573507	Tumor
977	KIRP	14.966421365079018	Tumor
978	KIRP	5.005715924305527	Tumor
979	LUAD	45.3217180290664	Tumor
980	THCA	23.20327980501853	Tumor
981	UCEC	29.220865936070155	Tumor
982	CHOL	36.74386414085057	Tumor
983	CHOL	8.701063242823944	Tumor
984	BRCA	23.05159380363204	Tumor
985	CESC	192.04060040038135	Tumor
986	PRAD	55.2968405632875	Tumor
987	COAD	35.76155238825226	Tumor
988	HNSC	39.36780138117897	Tumor
989	LIHC	51.89491236683257	Tumor
990	COAD	40.952172919633846	Tumor
991	THYM	16.386825137503504	Tumor
992	THYM	36.61245529692472	Tumor
993	THYM	50.08909071707555	Tumor
994	THYM	117.566565160013	Tumor
995	THYM	15.336219952625088	Tumor
996	THYM	17.895938730545403	Tumor
997	THYM	42.83668441516469	Tumor
998	THYM	9.653561612115396	Tumor
999	THYM	51.81836271514835	Tumor
1000	THYM	9.403803485968986	Tumor
1001	THYM	67.19100343351897	Tumor
1002	THYM	5.978937440847711	Tumor
1003	THYM	58.79845229535354	Tumor
1004	THYM	17.798863661963768	Tumor
1005	THYM	63.064467128488864	Tumor
1006	THYM	48.27950268969424	Tumor
1007	BLCA	339.70960457653166	Tumor
1008	BLCA	25.175529661567413	Tumor
1009	BLCA	113.1412131110746	Tumor
1010	BLCA	174.33465174502868	Tumor
1011	BLCA	311.1292022713595	Tumor
1012	BLCA	77.79495402273973	Tumor
1013	BLCA	14.211653270652342	Tumor
1014	BLCA	62.62016924443677	Tumor
1015	BLCA	288.3200936600672	Tumor
1016	BLCA	33.91423849419495	Tumor
1017	BLCA	65.0030009321845	Tumor
1018	BLCA	51.963071066883074	Tumor
1019	BLCA	42.06808651826556	Tumor
1020	BLCA	45.995722666186985	Tumor
1021	BLCA	42.66681821269354	Tumor
1022	BLCA	74.82988185509511	Tumor
1023	LUAD	14.149281300950364	Tumor
1024	LUAD	5.599772976516531	Tumor
1025	LUAD	16.0903188674342	Tumor
1026	LUAD	102.71388268981096	Tumor
1027	LUAD	38.57255917087869	Tumor
1028	LUAD	10.309963129236229	Tumor
1029	LUAD	6.1964403700641695	Tumor
1030	LUAD	194.4842932276405	Tumor
1031	LUAD	141.5905380366478	Tumor
1032	LUAD	10.903976145019657	Normal
1033	LUAD	293.7194355831707	Tumor
1034	LUAD	15.33010226102824	Normal
1035	LUAD	325.96804276850327	Tumor
1036	LUAD	29.352929434962597	Normal
1037	LUAD	48.23289485422772	Tumor
1038	LUAD	24.72493025902452	Normal
1039	LUAD	239.20256475961924	Tumor
1040	LUAD	20.94176028621173	Normal
1041	LUAD	24.61143867960976	Normal
1042	LUAD	36.68984881522328	Tumor
1043	LUAD	20.052731077300106	Normal
1044	LUAD	93.93329793911764	Tumor
1045	LUAD	22.12548537912853	Tumor
1046	LUAD	34.675693419043604	Tumor
1047	LUAD	418.5256146159242	Tumor
1048	LUAD	195.14422412224852	Tumor
1049	LUAD	135.8780593736826	Tumor
1050	LUAD	161.74916570178056	Tumor
1051	LUAD	118.85825512138778	Tumor
1052	LUAD	156.92515845173617	Tumor
1053	LUAD	37.57565912762423	Tumor
1054	LUAD	20.0081438866095	Normal
1055	LUAD	40.9663858714251	Tumor
1056	LUAD	237.33740785017477	Tumor
1057	LUAD	84.15948387918917	Tumor
1058	LUAD	46.97159900099746	Tumor
1059	LUAD	17.568576517815426	Tumor
1060	LUAD	17.326820743878653	Tumor
1061	LUSC	111.6947425250789	Tumor
1062	LUSC	18.4492886477028	Normal
1063	LUSC	276.5715037759577	Tumor
1064	LUSC	273.3526028035006	Tumor
1065	LUSC	13.829243023874772	Normal
1066	LUSC	585.8237780762645	Tumor
1067	LUSC	210.2465606635573	Tumor
1068	LUSC	640.7865387307455	Tumor
1069	LUSC	170.19931818607128	Tumor
1070	LUSC	222.56387385144643	Tumor
1071	LUSC	60.61749716220543	Tumor
1072	LUAD	393.2456999118087	Tumor
1073	LUAD	41.05176564803038	Tumor
1074	LUAD	51.9996092725903	Tumor
1075	LUAD	53.67893537852871	Tumor
1076	LUAD	180.4559614470417	Tumor
1077	LUAD	398.6466871213212	Tumor
1078	LUAD	77.26048252176963	Tumor
1079	LUAD	119.10397154576007	Tumor
1080	LUAD	26.9470932407532	Tumor
1081	LUAD	89.22611730414654	Tumor
1082	LUAD	38.06433725535339	Tumor
1083	LUAD	23.23007317370497	Tumor
1084	LUAD	11.08301186326027	Normal
1085	LUAD	24.6541873079038	Normal
1086	LUAD	71.86918635308905	Tumor
1087	LUAD	25.565575094357843	Normal
1088	LUAD	59.14440769851513	Tumor
1089	LUAD	23.74122696382172	Normal
1090	LUAD	86.83875422911477	Tumor
1091	LUAD	26.34345073561597	Normal
1092	LUAD	119.71730355320348	Tumor
1093	LUAD	32.903666078685355	Normal
1094	LUAD	33.84332325296018	Tumor
1095	LUAD	24.645495840822434	Normal
1096	LUAD	52.502887459451486	Tumor
1097	LUAD	19.31867076580964	Normal
1098	LUAD	106.02383530431509	Tumor
1099	LUAD	27.53326544840274	Normal
1100	LUAD	55.34514790155436	Tumor
1101	LUAD	32.67510952636168	Normal
1102	LUAD	59.13667455339355	Tumor
1103	LUAD	34.209056749396524	Normal
1104	LUAD	26.417905956075654	Tumor
1105	LUAD	26.79410903231728	Normal
1106	LUAD	16.400804565900028	Tumor
1107	LUAD	20.668952283084955	Normal
1108	LUAD	46.10501691592044	Tumor
1109	LUAD	23.702587345176536	Normal
1110	LUAD	34.852945865974206	Tumor
1111	LUAD	26.119578850881144	Normal
1112	LUAD	25.202793417622896	Tumor
1113	LUAD	22.785581816404576	Tumor
1114	LUAD	23.344334159008657	Tumor
1115	LUAD	99.9543240562152	Tumor
1116	LUAD	50.93615135651654	Tumor
1117	LUAD	64.5749916551874	Tumor
1118	LUAD	24.169590530234675	Tumor
1119	LUAD	152.09581721653137	Tumor
1120	LUAD	97.80463677993102	Tumor
1121	LUAD	201.5357468356825	Tumor
1122	LUAD	45.940671356069984	Tumor
1123	LUAD	114.1553937978463	Tumor
1124	LUAD	83.97657931397748	Tumor
1125	LUAD	51.721469792284616	Tumor
1126	LUAD	84.08901344396448	Tumor
1127	LUAD	29.959606902290087	Tumor
1128	LUAD	34.94987748161993	Tumor
1129	LUAD	108.79074344915732	Tumor
1130	LUAD	94.69282925866844	Tumor
1131	LUAD	39.81321390798217	Tumor
1132	LUAD	629.4419990664675	Tumor
1133	LUAD	31.406359284562107	Tumor
1134	LUAD	55.56019861286804	Tumor
1135	LUAD	284.75662125439806	Tumor
1136	LUAD	98.97691043407502	Tumor
1137	LUAD	159.98577865982617	Tumor
1138	LUAD	15.987334194873243	Tumor
1139	LUAD	16.532063491584186	Tumor
1140	LUAD	22.156550404193027	Tumor
1141	LUAD	142.58464837104984	Tumor
1142	LUAD	376.1636996034219	Tumor
1143	LUAD	160.22877859209993	Tumor
1144	LUAD	45.632827298851545	Tumor
1145	LUAD	21.726647389881958	Tumor
1146	LUAD	51.00255300895898	Tumor
1147	LUAD	47.51677170071177	Tumor
1148	LUAD	31.96237321596088	Tumor
1149	LUAD	114.45440880339063	Tumor
1150	LUAD	17.671938642814922	Tumor
1151	LUAD	19.948513476587184	Tumor
1152	LUAD	33.10398261479984	Tumor
1153	LUAD	52.323716649311415	Tumor
1154	LUAD	81.03912741001555	Tumor
1155	LUAD	12.794982885870436	Tumor
1156	LUAD	46.06973545415634	Tumor
1157	LUAD	103.93232039977327	Tumor
1158	LUAD	37.607777126642745	Tumor
1159	LUAD	72.14112408645636	Tumor
1160	LUAD	37.086653168375925	Tumor
1161	LUAD	30.60312615833145	Tumor
1162	LUAD	18.54268729074432	Tumor
1163	LUAD	63.744974482285386	Tumor
1164	LUAD	119.31900265052036	Tumor
1165	LUAD	80.78444691152232	Tumor
1166	LUAD	19.120585530189665	Tumor
1167	LUAD	68.1266190922516	Tumor
1168	LUAD	41.19812025709176	Tumor
1169	LUAD	65.67605022217637	Tumor
1170	LUAD	57.38334292802905	Tumor
1171	LUAD	96.30546671576246	Tumor
1172	LUAD	336.68866401694936	Tumor
1173	LUAD	27.330520584794566	Tumor
1174	LUAD	15.005046047223711	Tumor
1175	LUAD	175.64868672557046	Tumor
1176	LUAD	1217.367311317301	Tumor
1177	LUAD	206.585431892623	Tumor
1178	LUAD	337.6998534903087	Tumor
1179	LUAD	55.341443489438	Tumor
1180	LUSC	361.7540986670917	Tumor
1181	LUSC	88.77390463800093	Tumor
1182	LUSC	288.3843753521504	Tumor
1183	LUSC	225.12955443008613	Tumor
1184	LUSC	47.82580224451424	Tumor
1185	LUSC	352.34609372509794	Tumor
1186	LUSC	66.74008604613381	Tumor
1187	LUSC	15.964680674975924	Normal
1188	LUSC	1050.2090525910526	Tumor
1189	LUSC	306.2685891324205	Tumor
1190	LUSC	21.31986101059099	Normal
1191	LUSC	87.89706152841063	Tumor
1192	LUSC	23.7124244557238	Normal
1193	LUSC	875.786635487618	Tumor
1194	LUSC	21.14789338693919	Normal
1195	LUSC	793.0791878819817	Tumor
1196	LUSC	21.34075430000734	Normal
1197	LUSC	73.52827547968114	Tumor
1198	LUSC	10.831111785052652	Normal
1199	LUSC	463.2585526205836	Tumor
1200	LUSC	322.0080611109093	Tumor
1201	LUSC	21.501359507005297	Normal
1202	LUSC	733.6201396745003	Tumor
1203	LUSC	16.23544882226441	Normal
1204	LUSC	168.87190373940078	Tumor
1205	LUSC	15.320147397568304	Normal
1206	LUSC	44.4596229085362	Tumor
1207	LUSC	21.439963979838183	Normal
1208	LUSC	223.07829636066177	Tumor
1209	LUSC	300.8666463758749	Tumor
1210	LUSC	225.88440528548827	Tumor
1211	LUSC	464.8178982219527	Tumor
1212	LUSC	120.83590812537216	Tumor
1213	LUSC	15.324618201225531	Normal
1214	LUSC	150.1055074848096	Tumor
1215	LUSC	354.8829322791424	Tumor
1216	LUSC	65.96705919346455	Tumor
1217	LUSC	16.273236068134615	Tumor
1218	LUSC	16.220544889434755	Normal
1219	LUSC	141.47588501503873	Tumor
1220	LUSC	469.9358325225741	Tumor
1221	LUSC	104.06643182533216	Tumor
1222	LUSC	328.7995333376447	Tumor
1223	LUSC	382.294308508233	Tumor
1224	LUSC	130.75481893835232	Tumor
1225	LUSC	187.7475484019048	Tumor
1226	LUSC	230.94856333068196	Tumor
1227	LUSC	356.0241989846292	Tumor
1228	LUSC	25.65571938573624	Tumor
1229	LUSC	217.6044939276385	Tumor
1230	LUSC	67.1833662022585	Tumor
1231	LUSC	85.10701933944284	Tumor
1232	LUSC	401.7330435753016	Tumor
1233	OV	170.04230117854135	Tumor
1234	OV	40.95668773676287	Tumor
1235	OV	60.34449046321242	Tumor
1236	OV	62.07835592984958	Tumor
1237	OV	290.2189774718571	Tumor
1238	OV	142.4712148639778	Tumor
1239	OV	592.3377974407242	Tumor
1240	LUSC	198.3182756493113	Tumor
1241	LUSC	15.234619824163095	Normal
1242	LUSC	60.37848636842919	Tumor
1243	LUSC	310.4179716141997	Tumor
1244	LUSC	189.31981700088275	Tumor
1245	LUSC	236.07998793195688	Tumor
1246	LUSC	562.0279002554583	Tumor
1247	LUSC	150.01136845262738	Tumor
1248	LUSC	144.97255121608563	Tumor
1249	LUSC	480.11103277471113	Tumor
1250	LUSC	328.6415494516283	Tumor
1251	LUSC	355.0738495738805	Tumor
1252	LUSC	304.5935094720428	Tumor
1253	OV	59.16884933024004	Tumor
1254	OV	95.99246779251354	Tumor
1255	OV	122.22653178854272	Tumor
1256	OV	207.62326308727023	Tumor
1257	OV	74.64630979685627	Tumor
1258	OV	68.2840732805949	Tumor
1259	OV	196.410229128514	Tumor
1260	OV	132.55945100953107	Tumor
1261	UCEC	33.496795814724685	Tumor
1262	LIHC	20.04509891597168	Tumor
1263	LIHC	22.767363691331852	Tumor
1264	LIHC	9.525145910408964	Tumor
1265	THYM	94.77327575210386	Tumor
1266	THYM	46.04256501192219	Tumor
1267	BRCA	12.357833467054064	Tumor
1268	BRCA	15.419336022488928	Tumor
1269	COAD	54.38801752993006	Tumor
1270	COAD	48.1427114259068	Tumor
1271	COAD	38.974404900888985	Tumor
1272	COAD	38.04050860578564	Tumor
1273	COAD	38.3276170505147	Tumor
1274	BLCA	21.565858017480117	Tumor
1275	BLCA	16.213428996776084	Tumor
1276	KIRP	13.123888460936506	Tumor
1277	KIRP	25.37902274146672	Tumor
1278	KIRP	11.601024391603618	Tumor
1279	KIRP	15.413574631454066	Tumor
1280	KIRP	16.55188191333663	Tumor
1281	KIRP	14.457908760911549	Tumor
1282	KIRP	14.361053003548529	Tumor
1283	KIRP	7.564195768278973	Tumor
1284	KIRP	28.8917877838135	Tumor
1285	KIRP	10.382776607766422	Tumor
1286	KIRP	15.679466211073352	Tumor
1287	KIRP	12.564933695865651	Tumor
1288	KIRP	34.98761223284234	Tumor
1289	KIRP	19.694958773042213	Tumor
1290	KIRP	13.647415073329476	Tumor
1291	KIRP	35.59501271192921	Tumor
1292	KIRP	16.982569301666	Tumor
1293	LIHC	16.481706049382694	Tumor
1294	LIHC	4.509083247851555	Tumor
1295	LIHC	5.30529269172534	Tumor
1296	UCEC	15.39669618769263	Tumor
1297	BRCA	12.792868092911537	Tumor
1298	THYM	19.440164563131457	Tumor
1299	THYM	9.581665937285576	Tumor
1300	THYM	4.507250796556594	Tumor
1301	THYM	27.116294524574027	Tumor
1302	OV	118.12538331546467	Tumor
1303	LUSC	49.61033467911265	Tumor
1304	LUSC	57.07358719781233	Tumor
1305	LUSC	25.70345754379729	Tumor
1306	LUSC	208.34015115018175	Tumor
1307	LUSC	109.28697647908082	Tumor
1308	LUSC	363.1337547954234	Tumor
1309	LUSC	132.07069307367243	Tumor
1310	LUSC	95.61258981751698	Tumor
1311	LUSC	130.51230268518407	Tumor
1312	LUSC	189.98871539252428	Tumor
1313	LUSC	8.8845609831781	Normal
1314	LUSC	348.7631515811552	Tumor
1315	LUSC	862.6589060624665	Tumor
1316	LUSC	87.72163163590007	Tumor
1317	LUSC	306.06700139373066	Tumor
1318	LUSC	48.85261982941951	Tumor
1319	LUSC	152.7917282261741	Tumor
1320	LUSC	322.82803029537627	Tumor
1321	LUSC	185.7200392860999	Tumor
1322	LUSC	17.65345373156677	Tumor
1323	LUSC	297.0870576101449	Tumor
1324	LUSC	303.9729564065909	Tumor
1325	LUSC	62.20053172514591	Tumor
1326	LUSC	89.77887288701781	Tumor
1327	LUSC	128.74845506160534	Tumor
1328	LUSC	114.41051260854294	Tumor
1329	OV	15.860722334796725	Tumor
1330	OV	88.63201829728366	Tumor
1331	OV	23.010795091782125	Tumor
1332	OV	63.6648833587473	Tumor
1333	OV	78.13389567530798	Tumor
1334	OV	29.15801892607856	Tumor
1335	OV	14.931168064800469	Tumor
1336	OV	43.32050991222531	Tumor
1337	OV	177.23930206307148	Tumor
1338	OV	126.42187767657744	Tumor
1339	OV	38.56211677470496	Tumor
1340	OV	59.08491616931789	Tumor
1341	OV	56.495289084171446	Tumor
1342	OV	25.025704525789877	Tumor
1343	OV	31.79345977710912	Tumor
1344	OV	133.94445067771318	Tumor
1345	OV	54.69871937057401	Tumor
1346	OV	27.83186548918528	Tumor
1347	OV	48.42463747482548	Tumor
1348	OV	93.27479920047976	Tumor
1349	OV	145.59955671929202	Tumor
1350	OV	19.09614637221597	Tumor
1351	OV	12.533187332308948	Tumor
1352	OV	179.5366011507781	Tumor
1353	OV	205.92375257638295	Tumor
1354	OV	45.12119724251276	Tumor
1355	OV	42.89927508846574	Tumor
1356	OV	149.19338623616244	Tumor
1357	OV	65.74648358313678	Tumor
1358	OV	66.09290385793236	Tumor
1359	OV	45.43362445211366	Tumor
1360	OV	85.24378428507092	Tumor
1361	OV	36.16799452183311	Tumor
1362	OV	163.22905462026716	Tumor
1363	OV	77.92540123898696	Tumor
1364	LUAD	163.73067128283105	Tumor
1365	LUAD	29.871406950573395	Tumor
1366	LUAD	34.95736430880338	Tumor
1367	LUAD	51.87629871147414	Tumor
1368	LUAD	586.3502425415055	Tumor
1369	LUAD	109.49572376319306	Tumor
1370	LUAD	259.2922676433041	Tumor
1371	LUAD	11.591312554153614	Tumor
1372	LUAD	34.13720290577049	Tumor
1373	LUAD	121.91450560059582	Tumor
1374	LUAD	27.186705370129133	Tumor
1375	LUAD	29.606604877569836	Tumor
1376	LUAD	148.1129788017609	Tumor
1377	LUAD	178.33443488839256	Tumor
1378	LUAD	37.66509522456736	Tumor
1379	LUSC	246.55211803185992	Tumor
1380	LUSC	769.6046247226228	Tumor
1381	LUSC	16.13296822859975	Tumor
1382	LUSC	291.94822098974663	Tumor
1383	LUSC	254.27233932342645	Tumor
1384	LUSC	81.2105795768285	Tumor
1385	LUSC	201.2361760391264	Tumor
1386	LUSC	326.48405970629034	Tumor
1387	LUSC	490.2231624132165	Tumor
1388	LUSC	54.41180139102651	Tumor
1389	LUSC	117.23544490764311	Tumor
1390	LUSC	431.3684323251291	Tumor
1391	LUSC	167.6529762895166	Tumor
1392	LUSC	306.208301596575	Tumor
1393	LUSC	37.16848949037996	Tumor
1394	LUSC	162.5825430400352	Tumor
1395	LUSC	160.4917485255812	Tumor
1396	LUSC	142.42970230457067	Tumor
1397	LUSC	139.97225990266463	Tumor
1398	LUSC	95.01179633103273	Tumor
1399	LUSC	380.8634590073542	Tumor
1400	LUSC	227.8491026560785	Tumor
1401	LUSC	130.67021903399373	Tumor
1402	LUSC	133.58045536339546	Tumor
1403	LUAD	6.378091580952391	Tumor
1404	LUAD	31.245890293403523	Tumor
1405	LUAD	28.021988675926146	Tumor
1406	LUAD	190.67214077560195	Tumor
1407	LUAD	15.85635504159371	Tumor
1408	LUAD	39.45732369289994	Tumor
1409	LUAD	390.02586714912326	Tumor
1410	LUAD	106.70574207725144	Tumor
1411	LUAD	18.538228682316998	Tumor
1412	LUAD	45.2640171217837	Tumor
1413	LUAD	17.957071596270737	Tumor
1414	LUAD	47.108958923912965	Tumor
1415	LUSC	96.13121889213016	Tumor
1416	LUSC	59.1055010121484	Tumor
1417	LUSC	141.37094215290406	Tumor
1418	LUSC	236.8926889054632	Tumor
1419	LUSC	49.36215963817828	Tumor
1420	LUSC	86.22381623284006	Tumor
1421	LUSC	109.36950761397688	Tumor
1422	LUSC	85.35418997490736	Tumor
1423	LUSC	211.3848182823147	Tumor
1424	LUSC	40.46114352347325	Tumor
1425	LUSC	129.536686266666	Tumor
1426	LUSC	156.44601739781749	Tumor
1427	LUSC	114.88573193892891	Tumor
1428	LUSC	99.20643783258848	Tumor
1429	LUSC	73.10684379584781	Tumor
1430	LUSC	80.85914871733769	Tumor
1431	LUSC	112.17035803298126	Tumor
1432	LUSC	31.96361103250549	Tumor
1433	LUSC	221.686560072999	Tumor
1434	LUSC	55.36033854131975	Tumor
1435	LUSC	170.15593682789313	Tumor
1436	LUSC	148.94046440835726	Tumor
1437	LUSC	26.966067006117598	Tumor
1438	LUSC	100.58092368756196	Tumor
1439	LUSC	77.2884636151647	Tumor
1440	LUSC	76.25064925135405	Tumor
1441	LUSC	122.44745273413274	Tumor
1442	LUSC	69.2619940175701	Tumor
1443	LUSC	132.47262385183302	Tumor
1444	LUSC	169.40186343775625	Tumor
1445	LUSC	140.2937600556845	Tumor
1446	LUSC	63.87883338452584	Tumor
1447	LUSC	303.1051536534813	Tumor
1448	LUSC	216.92291644424697	Tumor
1449	LUSC	528.3447156249034	Tumor
1450	LUSC	547.6125940992034	Tumor
1451	LUSC	78.60950660539687	Tumor
1452	LUSC	257.0189766967222	Tumor
1453	LUSC	131.81618313384135	Tumor
1454	LUAD	23.64662098201671	Tumor
1455	LUAD	193.44203356685787	Tumor
1456	LUAD	29.413305697571037	Tumor
1457	LUAD	8.559938842393224	Tumor
1458	LUAD	84.49862159529839	Tumor
1459	LUAD	20.414994026596663	Tumor
1460	LUAD	25.56800366891761	Tumor
1461	LUAD	36.1627331157752	Tumor
1462	LUAD	249.5781285500725	Tumor
1463	LUSC	473.550540703346	Tumor
1464	LUSC	136.66946183046062	Tumor
1465	LUSC	87.1886473421715	Tumor
1466	LUSC	215.31969818494636	Tumor
1467	LUSC	166.8953150856563	Tumor
1468	LUSC	232.44726872115712	Tumor
1469	LUSC	156.78602349407032	Tumor
1470	LUAD	255.72776306896063	Tumor
1471	LUAD	53.46878903582504	Tumor
1472	LUAD	33.182697372154095	Tumor
1473	LUAD	121.79333922329486	Tumor
1474	LUAD	45.9905086131972	Tumor
1475	LUAD	226.47269732485785	Tumor
1476	LUAD	54.5408457873722	Tumor
1477	LUAD	66.2394818733904	Tumor
1478	LUAD	24.4333764489651	Tumor
1479	LUAD	483.7747262516745	Tumor
1480	LUAD	50.077974210473776	Tumor
1481	LUAD	33.91875542606313	Tumor
1482	LUAD	43.12889317877359	Tumor
1483	LUAD	26.760123834979087	Tumor
1484	LUAD	57.3699990689192	Tumor
1485	LUSC	77.83724088910425	Tumor
1486	KIRC	14.821180743746188	Tumor
1487	LUSC	63.323486477933294	Tumor
1488	LUSC	1646.2033358936326	Tumor
1489	LUAD	32.0810160591173	Tumor
1490	LUAD	32.439950163794066	Tumor
1491	LUAD	12.1745695948712	Tumor
1492	LUAD	61.10975319752121	Tumor
1493	LUAD	78.0567990523314	Tumor
1494	LUAD	31.394484926855743	Tumor
1495	LUAD	18.5108523675125	Tumor
1496	LUAD	49.7408089218394	Tumor
1497	LUAD	30.796544173091142	Tumor
1498	LUAD	24.98905185054511	Tumor
1499	LUAD	4.956439613524483	Normal
1500	LUAD	17.672198508665108	Tumor
1501	LUAD	90.86897556439096	Tumor
1502	LUAD	57.54273185015872	Tumor
1503	LUAD	121.31984556648462	Tumor
1504	LUAD	14.513261447802876	Tumor
1505	LUAD	48.40961550472557	Tumor
1506	LUAD	24.16257919599957	Tumor
1507	LUAD	23.25211326777589	Tumor
1508	LUAD	170.130321617952	Tumor
1509	LUAD	22.158376100836573	Tumor
1510	LUAD	29.65540453993496	Tumor
1511	LUAD	39.04821553494208	Tumor
1512	LUAD	49.57259154185609	Tumor
1513	LUAD	197.28333707200767	Tumor
1514	LUAD	14.672885800302767	Tumor
1515	LUAD	133.26493915889978	Tumor
1516	LUAD	94.23558518726172	Tumor
1517	LUAD	166.59229666911682	Tumor
1518	LUAD	23.5835064779927	Tumor
1519	LUAD	189.02014149252565	Tumor
1520	GBM	8.312721325219432	Tumor
1521	GBM	10.492631200850372	Tumor
1522	GBM	8.410021372461403	Tumor
1523	GBM	4.930255660646827	Tumor
1524	GBM	7.082094135012115	Tumor
1525	GBM	11.851006460279246	Tumor
1526	GBM	4.144327970760933	Tumor
1527	LUSC	307.5571641690236	Tumor
1528	LUSC	300.52655756883314	Tumor
1529	LUSC	271.0060670806916	Tumor
1530	LUSC	466.4845548418638	Tumor
1531	LUSC	119.56782016886164	Tumor
1532	LUSC	19.932000654463533	Normal
1533	LUSC	98.89357937831495	Tumor
1534	LUSC	114.06070208066993	Tumor
1535	LUSC	578.7413533580657	Tumor
1536	LUSC	723.4223704351276	Tumor
1537	LUSC	23.778474048989573	Normal
1538	LUSC	125.477116164117	Tumor
1539	LUSC	6.873904081975359	Normal
1540	LUSC	131.06093353186645	Tumor
1541	LUSC	13.84948730196566	Normal
1542	LUSC	153.40814578310514	Tumor
1543	LUSC	10.469574687770768	Normal
1544	LUSC	87.19156158160895	Tumor
1545	LUSC	394.8391051838125	Tumor
1546	LUSC	14.363730815781006	Tumor
1547	LUSC	11.694244042771505	Normal
1548	LUSC	140.64255620472568	Tumor
1549	LUSC	18.49785012915994	Normal
1550	LUSC	398.4846201703201	Tumor
1551	LUSC	202.20638005180248	Tumor
1552	LUSC	52.43918786365053	Tumor
1553	LUSC	117.53031084313552	Tumor
1554	LUSC	214.2476487848683	Tumor
1555	LUSC	257.1418271870362	Tumor
1556	LUSC	138.62284629814425	Tumor
1557	LUSC	95.88942378701614	Tumor
1558	LUSC	198.310100460696	Tumor
1559	LUSC	73.62644300433568	Tumor
1560	LUSC	189.86965719841825	Tumor
1561	LUSC	129.5044892577772	Tumor
1562	LUSC	60.13245860590144	Tumor
1563	LUSC	166.07678675800813	Tumor
1564	LUSC	284.62660875615376	Tumor
1565	LUSC	321.4572857353399	Tumor
1566	LUSC	91.87137833669972	Tumor
1567	LUSC	179.61937664648846	Tumor
1568	LUSC	15.562718310863676	Tumor
1569	LUSC	233.5036322619525	Tumor
1570	LUSC	866.6337408510974	Tumor
1571	LUSC	665.4259592794691	Tumor
1572	LUSC	118.1457716588262	Tumor
1573	LUSC	199.60053873202628	Tumor
1574	LUSC	109.35754118170878	Tumor
1575	LUSC	67.41887906610702	Tumor
1576	LUSC	213.57315537577625	Tumor
1577	LUSC	142.47626698472973	Tumor
1578	LUAD	56.57963356938225	Tumor
1579	LUAD	51.129426336746775	Tumor
1580	LUAD	221.77001045258237	Tumor
1581	LUAD	61.457849789259726	Tumor
1582	LUAD	117.8373629760378	Tumor
1583	LUAD	59.67166665111087	Tumor
1584	LUAD	210.4697541223909	Tumor
1585	LUAD	48.75774048841679	Tumor
1586	LUAD	24.799711243489156	Tumor
1587	LUAD	94.11996080558396	Tumor
1588	LUAD	93.67008533520588	Tumor
1589	LUAD	154.31827406178786	Tumor
1590	LUAD	32.49152722517565	Tumor
1591	LUAD	35.33475403689526	Tumor
1592	LUAD	181.82077187200557	Tumor
1593	LUAD	402.8004598801149	Tumor
1594	LUAD	54.34872505236452	Tumor
1595	LUAD	36.333845814817565	Tumor
1596	LUAD	24.45365252392073	Tumor
1597	LUAD	576.1646664492835	Tumor
1598	LUAD	427.9548794105969	Tumor
1599	LUAD	33.173291029705794	Tumor
1600	LUAD	510.1786524377479	Tumor
1601	LUAD	13.925271649471588	Tumor
1602	LUAD	251.33236722231013	Tumor
1603	LUAD	32.27790276725822	Tumor
1604	LUAD	32.51056088217946	Tumor
1605	LUAD	154.047465438845	Tumor
1606	LUAD	194.21871839863869	Tumor
1607	LUAD	15.707422040891704	Tumor
1608	LUAD	47.68519474613762	Tumor
1609	LUAD	102.98505530770626	Tumor
1610	LUAD	278.48071608615936	Tumor
1611	LUSC	376.9593604258285	Tumor
1612	LUAD	18.75630917553224	Tumor
1613	LUAD	73.72227298068937	Tumor
1614	LUAD	252.7681159153784	Tumor
1615	LUAD	243.21395055883488	Tumor
1616	LUSC	29.461718890823544	Tumor
1617	LUSC	16.32854839087858	Tumor
1618	LUSC	272.33280347062805	Tumor
1619	LUSC	95.18503398267568	Tumor
1620	LUSC	587.6433647526517	Tumor
1621	LUSC	336.6223141336278	Tumor
1622	LUSC	202.8444349783958	Tumor
1623	LUSC	223.05068984718525	Tumor
1624	LUSC	380.0293257602824	Tumor
1625	LUSC	19.165027716218276	Normal
1626	LUSC	151.66360391175405	Tumor
1627	LUSC	473.76995824009686	Tumor
1628	LUSC	510.7402457186178	Tumor
1629	LUSC	174.5460950907759	Tumor
1630	LUSC	170.93127400700442	Tumor
1631	LUSC	382.5509974962731	Tumor
1632	LUSC	132.6368008201949	Tumor
1633	LUSC	447.7206143934888	Tumor
1634	LUSC	117.8801443284096	Tumor
1635	LUSC	156.4387687542555	Tumor
1636	LUSC	114.00043682332188	Tumor
1637	LUSC	118.23508946674406	Tumor
1638	LUSC	144.33636617994364	Tumor
1639	LUSC	332.4557997707318	Tumor
1640	LUSC	226.725525533253	Tumor
1641	LUSC	187.86596089332045	Tumor
1642	LUSC	217.7790292897988	Tumor
1643	LUSC	202.68542325352576	Tumor
1644	LUSC	400.355855728821	Tumor
1645	LUSC	84.51916883733776	Tumor
1646	LUSC	64.50551751447487	Tumor
1647	LUSC	270.12546176429936	Tumor
1648	LUSC	62.40822646321749	Tumor
1649	LUSC	24.281400402431444	Tumor
1650	LUSC	113.52499066466072	Tumor
1651	LUSC	173.75294206824827	Tumor
1652	LUSC	196.6183505863364	Tumor
1653	LUSC	230.8536564198021	Tumor
1654	LUSC	67.1306750697602	Tumor
1655	LUSC	98.91594578020327	Tumor
1656	LUSC	15.927009312995237	Tumor
1657	LUSC	96.62967099200232	Tumor
1658	LUSC	219.4456490751834	Tumor
1659	LUSC	102.04570188862192	Tumor
1660	LUSC	32.25969962837567	Tumor
1661	LUSC	69.28449420121196	Tumor
1662	LUSC	211.13866287553364	Tumor
1663	LUSC	342.79897717307125	Tumor
1664	LUSC	8.821699520476908	Tumor
1665	LUSC	138.68537063550986	Tumor
1666	LUSC	167.02908388146523	Tumor
1667	LUAD	99.52120772570588	Tumor
1668	LUAD	172.45022175546768	Tumor
1669	LUAD	115.19416385869388	Tumor
1670	LUAD	95.54464682167682	Tumor
1671	LUAD	650.4553730393274	Tumor
1672	LUAD	36.83649123180384	Tumor
1673	LUAD	116.36294724884152	Tumor
1674	LUAD	930.619009020508	Tumor
1675	LUAD	109.18889136495083	Tumor
1676	LUAD	144.02875545779307	Tumor
1677	LUAD	216.5639295114964	Tumor
1678	LUAD	40.43290115630258	Tumor
1679	LUAD	131.74386778981716	Tumor
1680	LUAD	93.41955491508314	Tumor
1681	LUAD	186.42551725046997	Tumor
1682	LUAD	28.801324838104307	Tumor
1683	LUAD	58.557875060683614	Tumor
1684	LUAD	43.42859088215805	Tumor
1685	LUAD	81.32144789782127	Tumor
1686	LUAD	145.65410512397773	Tumor
1687	LUAD	196.0349941423668	Tumor
1688	LUAD	228.0125043323916	Tumor
1689	LUAD	160.03351294803912	Tumor
1690	LUAD	60.56814872349205	Tumor
1691	LUAD	77.06944352947053	Tumor
1692	LUAD	26.137114524354125	Tumor
1693	LUAD	49.59877463803817	Tumor
1694	LUAD	109.19933971268456	Tumor
1695	LUAD	70.54346638811697	Tumor
1696	LUAD	35.95282654260283	Tumor
1697	LUAD	38.17250087201832	Tumor
1698	LUAD	30.237997324384462	Tumor
1699	LUAD	85.58227171204581	Tumor
1700	LUAD	24.302429981697244	Tumor
1701	LUSC	330.5238429949285	Tumor
1702	LUSC	14.520361608467557	Normal
1703	LUSC	300.6616810572224	Tumor
1704	LUSC	361.1358746201039	Tumor
1705	LUSC	22.41529919419936	Normal
1706	LUSC	337.3597071823068	Tumor
1707	LUSC	88.48365651933878	Tumor
1708	LUSC	162.77500176075074	Tumor
1709	LUSC	225.3366964753108	Tumor
1710	LUSC	62.83934900346229	Tumor
1711	LUAD	131.9999278032917	Tumor
1712	LUAD	22.34923384225376	Normal
1713	LUAD	268.6552870449142	Tumor
1714	LUAD	20.219685054121097	Normal
1715	LUAD	389.8192693383541	Tumor
1716	LUAD	183.4429751479785	Tumor
1717	LUAD	27.9037210541788	Normal
1718	LUAD	70.05899338906121	Tumor
1719	LUAD	29.05199096505957	Normal
1720	LUAD	281.9698621642743	Tumor
1721	LUAD	23.038632687913623	Normal
1722	LUAD	418.21222221821256	Tumor
1723	LUAD	15.64768823536387	Tumor
1724	LUAD	19.61787201192824	Normal
1725	LUAD	70.99786294296625	Tumor
1726	LUAD	34.796397235061974	Tumor
1727	LUAD	28.502075174408905	Normal
1728	LUAD	128.14702933136212	Tumor
1729	LUAD	8.330235267692647	Tumor
1730	LUAD	42.19203904514632	Tumor
1731	LUAD	163.19472692172934	Tumor
1732	LUAD	80.41633098704865	Tumor
1733	LUAD	5.743901204668677	Tumor
1734	LUSC	345.22827215683697	Tumor
1735	LUSC	24.8691168707867	Normal
1736	LUSC	300.82285029867904	Tumor
1737	LUSC	277.6110377129754	Tumor
1738	LUSC	245.5754423999691	Tumor
1739	LUSC	226.8161144195052	Tumor
1740	LUAD	20.20527881327965	Tumor
1741	LUAD	30.44479166278889	Tumor
1742	LUAD	64.41021933074181	Tumor
1743	LUAD	24.045648429378435	Tumor
1744	LUAD	26.25720246946867	Tumor
1745	LUAD	46.153700754582665	Tumor
1746	LUAD	188.43360006942032	Tumor
1747	LUSC	129.21038562205572	Tumor
1748	LUSC	307.852530099899	Tumor
1749	LUSC	187.0289843859224	Tumor
1750	LUSC	189.79789904635345	Tumor
1751	LUSC	104.265418561242	Tumor
1752	LUSC	99.57508813756608	Tumor
1753	LUSC	360.6124136726085	Tumor
1754	LUSC	347.54108149108123	Tumor
1755	LUAD	39.79668332680492	Tumor
1756	LUAD	84.89428447221236	Tumor
1757	LUAD	9.618538263791566	Tumor
1758	LUAD	193.1796303373517	Tumor
1759	LUAD	18.724476136051425	Tumor
1760	LUAD	138.75697792584415	Tumor
1761	LUAD	18.157309279920643	Tumor
1762	LUAD	31.56627064290112	Tumor
1763	LUAD	27.8629217633266	Tumor
1764	LUAD	98.686434774604	Tumor
1765	LUAD	21.59984242285729	Tumor
1766	LUAD	30.96491974281254	Tumor
1767	LUSC	1066.7768086344715	Tumor
1768	LUSC	93.44935363119146	Tumor
1769	LUSC	175.10236551309458	Tumor
1770	LUSC	95.6688524482802	Tumor
1771	LUSC	476.4675769616284	Tumor
1772	LUSC	50.16120395361067	Tumor
1773	LUAD	77.29779719446181	Tumor
1774	LUAD	52.97402934307332	Tumor
1775	LUAD	26.455438424456005	Tumor
1776	LUAD	31.90710836427224	Tumor
1777	LUAD	32.98847921969535	Tumor
1778	LUAD	71.55452150006272	Tumor
1779	LUAD	305.5477818068643	Tumor
1780	LUAD	34.8069028960211	Tumor
1781	LUAD	54.18962185551339	Tumor
1782	LUAD	106.33543670984432	Tumor
1783	LUAD	36.50964459516307	Tumor
1784	LUAD	18.42399928502573	Tumor
1785	LUAD	152.47426277968046	Tumor
1786	LUAD	56.141525005986736	Tumor
1787	LUAD	101.43561818245291	Tumor
1788	LUAD	93.48028107503616	Tumor
1789	LUAD	25.98748508201473	Tumor
1790	LUAD	50.15194700588452	Tumor
1791	LUAD	75.6868289884624	Tumor
1792	LUAD	18.494580671129235	Tumor
1793	LUAD	36.43752898888032	Tumor
1794	LUAD	71.75143480102	Tumor
1795	LUAD	87.29327993414367	Tumor
1796	LUAD	134.34314479798343	Tumor
1797	LUAD	30.182757627078978	Tumor
1798	LUSC	55.77843567346332	Tumor
1799	LUSC	130.95807823904545	Tumor
1800	LUSC	621.5321859268026	Tumor
1801	LUSC	130.23680117723933	Tumor
1802	LUSC	395.6439099984503	Tumor
1803	LUSC	153.24600526139565	Tumor
1804	LUSC	128.5433183381558	Tumor
1805	LUSC	327.9825123433572	Tumor
1806	LUSC	211.9457244467147	Tumor
1807	LUSC	37.55225817496627	Tumor
1808	LUSC	17.79424745438305	Tumor
1809	LUSC	82.09419469298379	Tumor
1810	LUSC	593.3155220333006	Tumor
1811	LUSC	179.16286817681626	Tumor
1812	LUAD	63.60112701213027	Tumor
1813	LUAD	49.01474938449159	Tumor
1814	LUAD	10.49801374215271	Tumor
1815	LUAD	37.182619889532326	Tumor
1816	LUAD	26.61022422922367	Tumor
1817	LUAD	23.717787994278822	Tumor
1818	BRCA	59.28254648822524	Tumor
1819	BRCA	55.22539777097495	Tumor
1820	BRCA	35.56471923859902	Tumor
1821	BRCA	49.87505936372586	Tumor
1822	BRCA	36.15332882414762	Tumor
1823	BRCA	17.637098693695997	Tumor
1824	BRCA	23.396632023838816	Tumor
1825	BRCA	83.04338709860534	Tumor
1826	BRCA	19.99533043596285	Tumor
1827	BRCA	213.85843673950623	Tumor
1828	BRCA	57.588306428079456	Tumor
1829	BRCA	33.693909600353294	Tumor
1830	BRCA	21.287632257968003	Tumor
1831	BRCA	46.84262131243654	Tumor
1832	BRCA	27.19191453732941	Tumor
1833	BRCA	10.433137256257329	Tumor
1834	BRCA	14.323894014467148	Tumor
1835	BRCA	19.475341184453875	Tumor
1836	BRCA	15.618143873461385	Tumor
1837	BRCA	7.596260759121021	Tumor
1838	BRCA	24.214216595424528	Tumor
1839	BRCA	38.95876394336286	Tumor
1840	BRCA	24.22974774432413	Tumor
1841	BRCA	26.12940787004736	Tumor
1842	BRCA	9.748011382853642	Tumor
1843	BRCA	56.84209922116496	Tumor
1844	BRCA	23.274310326020743	Tumor
1845	BRCA	26.77923010110322	Tumor
1846	BRCA	21.507139652131368	Tumor
1847	BRCA	40.03903243885443	Tumor
1848	BRCA	4.060792230419751	Tumor
1849	BRCA	16.06959969580364	Tumor
1850	BRCA	50.23738663429948	Tumor
1851	BRCA	68.37808499820643	Tumor
1852	BRCA	18.56361591010588	Tumor
1853	BRCA	159.20532082546592	Tumor
1854	BRCA	36.11404937608201	Tumor
1855	BRCA	81.00145154162088	Tumor
1856	BRCA	24.78114170165796	Tumor
1857	BRCA	9.024241631520876	Tumor
1858	BRCA	20.319892653621743	Tumor
1859	BRCA	11.22346918366246	Tumor
1860	BRCA	33.88712911715269	Tumor
1861	BRCA	43.79901599784911	Tumor
1862	BRCA	18.66888313844945	Tumor
1863	BRCA	23.09870508908346	Tumor
1864	BRCA	14.377522332815817	Tumor
1865	BRCA	10.614351061810073	Tumor
1866	BRCA	29.762485572595573	Tumor
1867	BRCA	26.674309401219496	Tumor
1868	BRCA	38.877909949771926	Tumor
1869	BRCA	39.48307431817349	Tumor
1870	BRCA	37.14105876255108	Tumor
1871	BRCA	119.15601113203329	Tumor
1872	BRCA	37.34008652757238	Tumor
1873	BRCA	69.53935947886116	Tumor
1874	BRCA	20.66163502791634	Tumor
1875	BRCA	29.42044650618981	Tumor
1876	BRCA	11.351792752212472	Tumor
1877	BRCA	37.60369587434343	Tumor
1878	BRCA	31.57745088766637	Tumor
1879	BRCA	32.50989597224751	Tumor
1880	BRCA	34.80666998417748	Tumor
1881	BRCA	50.1197267273332	Tumor
1882	BRCA	17.365846242089795	Tumor
1883	BRCA	60.23931004573575	Tumor
1884	BRCA	41.71798317114196	Tumor
1885	BRCA	25.835181459831837	Tumor
1886	BRCA	35.16534654416979	Tumor
1887	BRCA	146.55680790589028	Tumor
1888	BRCA	34.259249971683296	Tumor
1889	BRCA	68.05981920454114	Tumor
1890	BRCA	208.26544543095164	Tumor
1891	BRCA	57.24933007793757	Tumor
1892	BRCA	156.40302363359132	Tumor
1893	BRCA	110.9111921396685	Tumor
1894	BRCA	57.6261362055606	Tumor
1895	BRCA	61.57105762449697	Tumor
1896	BRCA	33.088646683545264	Tumor
1897	BRCA	43.60893142746645	Tumor
1898	BRCA	40.33771397927927	Tumor
1899	BRCA	97.78661120554216	Tumor
1900	BRCA	35.20356287844352	Tumor
1901	BRCA	187.9117058190776	Tumor
1902	BRCA	20.81928765862351	Tumor
1903	BRCA	45.984739031119496	Tumor
1904	BRCA	72.0758267450391	Tumor
1905	BRCA	100.10737322685684	Tumor
1906	BRCA	54.8533917344211	Tumor
1907	BRCA	18.587350021238564	Tumor
1908	BRCA	20.97989466994377	Tumor
1909	BRCA	28.97064503660257	Tumor
1910	BRCA	65.13889614031191	Tumor
1911	BRCA	91.6390286545462	Tumor
1912	BRCA	9.74742520459966	Tumor
1913	BRCA	32.65195495224578	Tumor
1914	BRCA	18.125628956864308	Tumor
1915	BRCA	76.65460767975266	Tumor
1916	BRCA	41.90502299776485	Tumor
1917	BRCA	14.804079204762832	Tumor
1918	BRCA	14.013757728796968	Tumor
1919	BRCA	2.804600967282412	Tumor
1920	BRCA	3.316558167849124	Tumor
1921	BRCA	8.980917444196322	Tumor
1922	BRCA	11.739555738901908	Tumor
1923	BRCA	22.035375892089267	Tumor
1924	BRCA	90.67028630494396	Tumor
1925	BRCA	12.609364992626498	Tumor
1926	BRCA	50.142960168840006	Tumor
1927	BRCA	35.89296702500177	Tumor
1928	BRCA	30.889224360488413	Tumor
1929	BRCA	62.33750139417939	Tumor
1930	BRCA	14.72699531245922	Tumor
1931	BRCA	47.80357218229515	Tumor
1932	BRCA	151.95981915191504	Tumor
1933	KIRC	31.38053915651519	Tumor
1934	KIRC	37.867754195892296	Tumor
1935	KIRC	49.86517843604352	Tumor
1936	KIRC	21.67266897816124	Tumor
1937	KIRC	18.1194997175132	Tumor
1938	KIRC	36.62146172049236	Tumor
1939	KIRC	52.44912762263126	Tumor
1940	KIRC	35.82811242112467	Tumor
1941	KIRC	50.17131570894061	Tumor
1942	KIRC	30.544460711378708	Tumor
1943	KIRC	49.3527482918188	Tumor
1944	KIRC	16.19306738647453	Tumor
1945	KIRC	17.757177331816138	Tumor
1946	KIRC	39.98061527736207	Tumor
1947	KIRC	20.715206370287092	Tumor
1948	KIRC	14.068972700697362	Tumor
1949	KIRC	50.38099161310121	Tumor
1950	KIRC	26.27556400067638	Tumor
1951	KIRC	42.09903539227738	Tumor
1952	KIRC	8.699874129398793	Tumor
1953	KIRC	42.45200106045461	Tumor
1954	KIRC	27.92231470304848	Tumor
1955	KIRC	66.16514636515599	Tumor
1956	KIRC	34.00958415395081	Tumor
1957	KIRC	27.977051365856767	Tumor
1958	KIRC	22.344855115426867	Tumor
1959	KIRC	17.93107175298649	Normal
1960	KIRC	47.839196984725305	Tumor
1961	KIRC	39.02792271832482	Tumor
1962	KIRC	26.031114388133737	Tumor
1963	KIRC	56.44802924051047	Tumor
1964	KIRC	29.431764032482853	Tumor
1965	KIRC	39.10201106328979	Tumor
1966	KIRC	39.71878074537809	Tumor
1967	KIRC	36.836823604014576	Tumor
1968	KIRC	4.26064850483811	Tumor
1969	KIRC	41.94232378558312	Tumor
1970	KIRC	34.86892738174399	Tumor
1971	KIRC	31.082251344748062	Tumor
1972	KIRC	32.18722011858012	Tumor
1973	KIRC	5.5387506446927794	Tumor
1974	KIRC	31.060875960511588	Tumor
1975	KIRC	60.03867350686987	Tumor
1976	KIRC	13.992824127307674	Normal
1977	KIRC	26.371355809844783	Tumor
1978	KIRC	30.29827161699567	Tumor
1979	KIRC	34.61933236956646	Tumor
1980	KIRC	37.65757114265627	Tumor
1981	KIRC	31.583299620268832	Tumor
1982	KIRC	26.846136491168007	Tumor
1983	KIRC	15.427914996821372	Tumor
1984	KIRC	43.34242892229129	Tumor
1985	KIRC	16.90910854699328	Tumor
1986	KIRP	23.97630371500607	Tumor
1987	KIRP	101.83141558932672	Tumor
1988	KIRP	37.02769780018106	Tumor
1989	KIRP	49.46623490690311	Tumor
1990	KIRP	21.832327015938667	Tumor
1991	KIRP	11.69102044185834	Tumor
1992	KIRP	45.791504572629535	Tumor
1993	KIRP	44.23708674099778	Tumor
1994	KIRP	13.197966724915837	Tumor
1995	KIRP	197.54320325465008	Tumor
1996	KIRP	37.55736658497496	Tumor
1997	KIRP	65.22612511723754	Tumor
1998	KIRP	31.77168434680067	Tumor
[truncated: 7,718 more rows]
