# Supplementary material for: Pan-cancer multi-omic model of LINE-1 activity reveals locus heterogeneity of retrotransposition efficiency
Source: Nat Commun. 2025 Feb 28;16:2049. doi: 10.1038/s41467-025-57271-1 (PMC11871128; doi:10.1038/s41467-025-57271-1)
Supplement: Supplementary file 7 — Source Data [file 41467_2025_57271_MOESM7_ESM.zip › source_data_28JAN2025/fig8a_data.csv]

p-values for individual samplings comparing RT events of LFS and non-LFS subjects
0.2840404796778189
0.07576879
0.3233625244841497
0.5111763132311696
0.21167720328241202
0.16977497198089495
0.5053922523460164
0.19116080613866698
0.21197708669045953
0.17324506984058974
0.087755122
0.5598933180357356
0.229663845
0.3944185747585046
0.3440624680963321
0.41887356
0.8801328767727192
0.16375861528494728
0.23094947696177598
0.3641861300738811
0.24829222784315852
0.2723929193734414
0.536602326
0.40053541676869864
0.27174226643566335
0.1774803584287527
0.3287386659540591
0.5888252255378013
0.073147796
0.34606701337100587
0.3982597620662437
0.6027811306030997
0.26601760875335084
0.16258802227896257
0.16215988052679361
0.7644694546398704
0.14375301729550777
0.1973772835140387
0.3258428408640307
0.096489589
0.15810897501802942
0.1546848118003208
0.08245717
0.47691936946231317
0.261220762
0.27189140428941455
0.29245842289403234
0.089430489
0.37349907193800247
0.31690487688081187
0.16150121294605135
0.18486967907893956
0.5396041292504381
0.2681677770401367
0.18464189809910073
0.16562840803505388
0.3844257792154515
0.47174615506632334
0.6304997898381203
0.23016633987553375
0.6287576523669104
0.13914905648383702
0.25129338706971055
0.31561250686207193
0.5515585975045714
0.6125894539174902
0.23196655931652377
0.087749906
0.5879806193366868
0.5858004592770956
0.9536214089701468
0.06496759
0.32883965401081106
0.6355633197138759
0.29033691093287334
0.3440106951269646
0.12418862456505168
0.7200821105156591
0.2781582363906795
0.6967521508114443
0.4876705703902091
0.5213778773876327
0.3852441083592706
0.5586522205151945
0.2205661907610847
0.20085090103154885
0.3539733519478162
0.3724142369036949
0.8629777583429756
0.4815931736028811
0.08932459
0.061697132
0.7040766210563917
0.2666171153617533
0.787961959
0.39259115037894576
0.2971068228805791
0.26033650857005586
0.068046189
0.2783295861200348
0.3967932884283093
0.392915371
0.3284955046420731
0.219689532
0.22372459166973058
0.2914681720729266
0.31156237506853013
0.4397998067733767
0.43627844648365843
0.12733638705342923
0.081162725
0.39756792618111825
0.32029935133735743
0.3325465125249084
0.3173042708483874
0.2339816131969823
0.34677774793700533
0.3685023358525652
0.41151329840448614
0.3896110345496745
0.19470483061738272
0.20481858953453294
0.5886142782635919
0.40072246103124265
0.892880152
0.10865513093589965
0.12767465389871027
0.37883338826793156
0.14252399134499422
0.38265776024817255
0.6837641678076369
0.38299876847332404
0.18019556900286987
0.20144646145354209
0.16551534480057056
0.5764614348179833
0.099055033
0.5747766481200483
0.1753914220803327
0.24998022736877312
0.2537747478083282
0.056820194784683954
0.13067265477912582
0.20618693426601098
0.11819506873584748
0.23982062094518097
0.1684175258729843
0.3631513222641387
0.089423058
0.297955342
0.25182090356244274
0.3420546300913595
0.3274894526423311
0.10106457744164195
0.192601941
0.1365915415018217
0.3963782178897929
0.1477842417739837
0.3603968323583755
0.12019504567050263
0.9043160393180447
0.9729532336558132
0.2634064130945104
0.2635151699184186
0.3086842651741495
0.21024064535678316
0.20796571657345775
0.10014048676022935
0.024058090921262012
0.3966371866206453
0.097248398
0.23511682342203716
0.21167580302793199
0.1512233905447468
0.22065319442867184
0.2280055810609577
0.23081129645343265
0.30581826895450714
0.6080473528564851
0.4743874617854136
0.5109658367197222
0.2560121370831089
0.2948685596001399
0.7160127128778648
0.2835847636938152
0.052659297521948166
0.44520585300719207
0.21406561563816043
0.4040935874425562
0.3738031719105268
0.3077686423837631
0.5765765341635286
0.23342932977546899
0.8166074237384313
0.3596865073924823
0.3260672309886157
0.4399237944558555
0.15462542505912186
0.20500731176864928
0.3709132932186894
0.32265354736502627
0.25934597101060686
0.6757085660052902
0.32097632309788743
0.16834239356436284
0.3325010606938956
0.5389634784774309
0.20595814926664407
0.6372160438028278
0.33954964432057544
0.19655570851392992
0.4358511584546273
0.098180958
0.3229622413111961
0.16712544783764438
0.43057076837095565
0.3812894591326699
0.1880074942328596
0.1631364505020297
0.16824117268933916
0.3269809511468058
0.18583806584293203
0.20383118068001477
0.5324533319928824
0.3629248077131394
0.2035440211503156
0.27838856517883015
0.16635234062758106
0.1067720670456862
0.23019248300873096
0.46372982557995945
0.16806935434965098
0.3365862048329865
0.3856884538820773
0.13512960160818863
0.27071307860676574
0.2742264014657221
0.24738497187963926
0.4608002194531563
0.28232523959727485
0.38957436377438903
0.13411811603317617
0.18193122255480332
0.18074546730193794
0.22371930669702164
0.097144785
0.1448147455460887
0.17173675883736494
0.18064699911575216
0.1432724971676106
0.3403771960105848
0.2601628994055028
0.11478455899959612
0.1987960987949047
0.16125574016173955
0.2237436722357568
0.4502571963635449
0.3975582000475325
0.511177175
0.4967083660734747
0.5467418929126895
0.15870695426339446
0.1686914055038568
0.31013829199089116
0.8676061412118993
0.1362417776480666
0.8661977579309339
0.056631714
0.131748646
0.37257003017833323
0.46168028473541145
0.3605016522137855
0.20609226188064278
0.5120085012774499
0.22112040506911382
0.3942222249320573
0.7105146619143561
0.20032999322200842
0.12387313191670918
0.13030339046002878
0.7766923525171705
0.32861410146139713
0.22035495898942137
0.157411853
0.3195720328451442
0.2719958605215237
0.22200973205317634
0.11915573487553055
0.12579018850078447
0.068572363
0.5585012384908996
0.2272759850857067
0.1902475749421124
0.27847623330815285
0.4609995264279211
0.4493100823756573
0.23961904686854196
0.25841925746939653
0.19339519128906876
0.11519513183015151
0.2645506951083087
0.36253605336856687
0.23711553926682838
0.1099471725171817
0.2598438019367117
0.1788151539697731
0.16538984097677073
0.2717988469914117
0.18224656590950272
0.17383247572180954
0.13910553496913275
0.20720245329083536
0.2521590638489164
0.4743442360196022
0.1530366704578473
0.24895692210491596
0.12132329230513794
0.6870872990196576
0.2554336348313387
0.3323086064735923
0.29018422915630143
0.09205963
0.6635026191934319
0.26955788663789426
0.39253235651999485
0.24230744963763617
0.47735284919640064
0.29405285194112585
0.20957006955558655
0.24289975759833143
0.16629257472747958
0.22603151597778903
0.28448669945138805
0.20869446298718597
0.068436047
0.14115746862547932
0.28427285273320907
0.5833020109672489
0.2727132460786731
0.2597524414877715
0.604227075
0.593088132
0.2483153808277009
0.12397702284023568
0.16837695166968167
0.22305772967135543
0.4409961377322422
0.10418227759721996
0.17562320770858597
0.6213241451213414
0.450578821
0.11582726277254739
0.3947793346423002
0.37234427428894235
0.4842456155854835
0.40339809236348156
0.5308617368154042
0.2948158742676152
0.2963007684403751
0.31032979193248644
0.049874913
0.2272972808377896
0.38647398750261963
0.24014083864533417
0.27539171281936925
0.5729699665105725
0.36343589037726887
0.28045684093338596
0.24175863127483227
0.26577613906222297
0.10041444888718984
0.34284785082887625
0.337477473
0.38512411786912726
0.0973598
0.31216959338637573
0.3878721605235457
0.2696052377116064
0.46252698453748686
0.2033610910677256
0.087237224
0.23526941913650876
0.602343022
0.18512979943151314
0.098725874
0.16011657775464966
0.20485808105524866
0.3311747314236674
0.4148878218739722
0.089399118
0.32025674007302973
0.749149913
0.30394953834069355
0.25940698200632406
0.4535529260993598
0.5487338177975587
0.33183464933341367
0.16520610792677604
0.637581302
0.20672711659028747
0.13413133763002236
0.5748151759163418
0.7217811076906413
0.22110052398250885
0.32566275035253267
0.23836086239140097
0.2822405218290166
0.18603373602785309
0.4873066862535623
0.36847586751800987
0.30168252005090257
0.4199762818602003
0.6588491997054937
0.33891442997272914
0.096877766
0.11969670058648832
0.13035166808794704
0.22328185272496437
0.2784770276582625
0.21380698200280904
0.2871763832656975
0.29122976476153684
0.4234509639292108
0.1525200622303161
0.10145559774455183
0.14012760923372392
0.49811538860728366
0.2921757463410786
0.6858026723755457
0.1586211080986003
0.18482254532398404
0.2762649725482934
0.9284032608087791
0.089046646
0.12386650592379671
0.33765899621996565
0.19817642868770968
0.242674781
0.19885144082800965
0.39246233205160774
0.28906820484005036
0.2733212776695579
0.2655632337650783
0.2528207503848765
0.099857238
0.1816429155221051
0.12299121516989475
0.44572709186012127
0.42252425075794453
0.5868253480695622
0.3009382130866103
0.13752709779595185
0.7562734156316054
0.4194284897019177
0.17436681492308667
0.3651859139534007
0.44813869645357673
0.21143268737470688
0.1646575591595813
0.35872638527199485
0.27381117087075524
0.18810509651627894
0.22572112245445825
0.079892901
0.2388090888425238
0.30483336348164103
0.4684786283490394
0.21296321154534514
0.2701498053910544
0.529608516
0.30619508976526333
0.38203631123777526
0.3245195310070035
0.22418090965701834
0.10262891461403639
0.21536868449931137
0.17954672928708915
0.11968415274447147
0.4620481236577417
0.44928070017205735
0.281049802
0.2184616599632062
0.6848041140413794
0.3480526061201732
0.26513191380739376
0.33050885714386125
0.21245501555175506
0.31898362505883776
0.3207427565051551
0.11979416754324643
0.2569799687688978
0.5103980224630345
0.15760664819607745
0.18361150110856803
0.22888855982129028
0.38501138427868253
0.39005167149014575
0.28647039076965386
0.34128784534261103
0.14431679077082843
0.1846704005336876
0.2421883189503639
0.2779202314343467
0.1497719673907197
0.19574949251410884
0.28423497082426086
0.24835457486223544
0.4546496700867544
0.20660802483482898
0.1265966427950227
0.5057420031657446
0.3280657458506342
0.12369568632408062
0.2167770492417363
0.19023020320208478
0.43382271849443077
0.47066345612744165
0.15165781815161858
0.23656954238057057
0.3504791488774611
0.36528109437620515
0.019934637248923262
0.31626257814135617
0.28937395595623244
0.33946570832752465
0.42000419736904193
0.11693351224011098
0.8288260025594008
0.3040809909527223
0.3364016230038621
0.602965541
0.1423492884182742
0.25599764667971836
0.24874174556376347
0.6616337058688874
0.12443956240904691
0.5068619742312341
0.31012686683499535
0.1707262797629241
0.29358169861915306
0.9100704104370091
0.3117146024711064
0.3249113218422688
0.13856623456206435
0.4258756700381686
0.26993649962935984
0.33650686165742416
0.1350063730374974
0.15751223959214017
0.4107320256101713
0.8498567347952425
0.6112847022348753
0.14335193094015952
0.19305762520433778
0.3183432152844796
0.2685288703898348
0.705934373
0.25879272955543714
0.18018627642205048
0.16539376859177285
0.20346332778590753
0.4382736284906663
0.2918061131187487
0.053419617422964506
0.18467615233164208
0.685891885
0.7077401825558106
0.4177028664390364
0.24541809831499345
0.1834047823314834
0.23997534789612032
0.15133353071416825
0.2065922220643865
0.3264021135699362
0.28923571740498755
0.15747416287274166
0.29249830696360135
0.24179278245036087
0.12015126565992013
0.2390967398874466
0.6779400743135764
0.21754080725350894
0.25544288816655014
0.1360987834491948
0.723426979
0.265740238
0.43058849798964016
0.24507806511023245
0.18375215894753105
0.18652267120560131
0.2554779847919527
0.17443157901349618
0.4261191622928471
0.3638867649157932
0.29822246721504747
0.45012145
0.8577098683317237
0.2752560829365009
0.5868424284066414
0.5522966215777596
0.3705779668927305
0.5541914616609681
0.1892009636240386
0.16865175498592005
0.1435049472680032
0.2389275226208501
0.41014673189350803
0.4545184762640385
0.5094396179466257
0.24795117379426598
0.12481665805868214
0.45577499563359003
0.4092360443953915
0.1940646853943514
0.086768703
0.31160565862911127
0.29953144093418727
0.15862873030271402
0.9438052064937534
0.16324134295697346
0.3199936682494737
0.26037396752031433
0.28676279938234384
0.1693827292454896
0.34194821074254256
0.16495345899730804
0.3084768001237299
0.9371823351755486
0.498473219
0.31868304507836054
0.19383266538770932
0.22129665854474817
0.5445501380410749
0.067733125
0.3012126260971056
0.065491573
0.10963990129714962
0.5435508727958008
0.231439612
0.42379920399913695
0.092675749
0.4875703066303112
0.42388559177994845
0.1280615004244931
0.6964121775704251
0.11618734545735268
0.163208628
0.071064438
0.25223879
0.36437602994342155
0.26285639399414057
0.22535023172318971
0.18545448030090114
0.23337664529611035
0.22381070365575761
0.2412297219004586
0.45257294288307526
0.2553942720542372
0.19920856144784332
0.22579147001810135
0.32058422713167306
0.18523115084215488
0.2179343113018744
0.6992799779909069
0.40246517194043663
0.045383756
0.134129314
0.5979497921366153
0.33003065502082674
0.2933692918329066
0.2084945145422628
0.3977437434093577
0.28687267175143893
0.276415442
0.2980407938888926
0.12439253538959197
0.40745850641368886
0.41020361658304716
0.22233691846881834
0.5833664425851219
0.12127191224538603
0.5496965357198913
0.2853152523229277
0.7359572222305735
0.5142571641060385
0.34412931960818904
0.24080657330554606
0.10696208948706377
0.058703619
0.084061417
0.3278806184319729
0.393588315
0.3838060351211876
0.19615576084478167
0.3833145708317519
0.14887022973573125
0.3982192829053063
0.20098699221917793
0.17114873321138366
0.20275599890980397
0.308282763
0.6722137899144263
0.4243263819125531
0.4251873540131048
0.6741505332107813
0.13606760712895866
0.19294140201159915
0.244779515
0.7880451181959143
0.30530969915940354
0.5160745242853129
0.5874557102716166
0.2740011288297838
0.4082784160699715
0.29986432567566873
0.286339618
0.096689112
0.1464221368075308
0.2444855017539806
0.1078587127910147
0.17214302788573438
0.6625986822207718
0.6360871119739092
0.3981787568912397
0.18666804753655597
0.4124268917543672
0.2698811619198986
0.36101210676698026
0.5108868751074385
0.5105247281612296
0.2418413050021867
0.6679492050648768
0.3061208179705415
0.3765859155258733
0.26449020124521105
0.44363642657827995
0.5097490649985803
0.7259431158591907
0.088919281
0.27147726891843615
0.3244056735509163
0.25580294527509234
0.5177923962276845
0.0909529
0.34779663790215065
0.30622420497186875
0.2910200241641657
0.2995603810475962
0.2375515480944902
0.086196386
0.19436935404050992
0.40563758615995504
0.2506710078093088
0.43167260206867475
0.25789261000475466
0.10520817152644527
0.4564855441776172
0.10235186551325681
0.2871556851368018
0.13570681209154986
0.6270376193192948
0.24082091685644114
0.1394675421318865
0.36819827988922404
0.16401564868898078
0.10047346262236491
0.3414253748595637
0.4980220238105053
0.2208723619751506
0.1162549366004416
0.20367940272293378
0.17425023591695377
0.17631170320874343
0.9112075128411604
0.1932557224288925
0.21478128273291408
0.16586867525985438
0.304502276
0.31462043319265287
0.5050938285342232
0.3654852182763929
0.4573587981831153
0.2998405982485235
0.2786937502572841
0.253782603
0.073935826
0.20729612558558802
0.6668730925019397
0.2576304674009461
0.2944981399438875
0.9282017490109536
0.11151214124767976
0.3075583062291574
0.22534884029530197
0.34269622769274943
0.16178281772709285
0.3004827762263442
0.33096804879013875
0.19460059772411387
0.077541413
0.1633307010508452
0.6131731242622807
0.44402785551371715
0.32855554458723746
0.2168778154235152
0.18497665856208892
0.22970695834375374
0.17845639948285347
0.1263838122920259
0.42550933921815937
0.36667610511758875
0.37556876671997363
0.16198446354269233
0.5054916169882002
0.2346207571282005
0.090696009
0.24162485840718417
0.6049504721417555
0.2124413773317919
0.22778580171497032
0.3974552497177899
0.6443363370700145
0.064556675
0.45727230448837664
0.26433232891896075
0.21112825067966992
0.2297331198947011
0.18989915205888658
0.066061447
0.1797657484999055
0.27535841408622125
0.19757316557757942
0.6148682803819611
0.3169638935713807
0.2778304960681266
0.25905912787262686
0.39740638350281376
0.1953068631095064
0.22881193997682353
0.7723730365470516
0.21697825227173653
0.8649613552212776
0.24499197566382835
0.216330343
0.28242237607028114
0.2765546729285678
0.12349894675289136
0.3938897380931502
0.466458804
0.2949065121888281
0.3189681958720587
0.377112869
0.12967698053338683
0.11172560754454416
0.2051515651538729
0.092107345
0.9324366358195733
0.23055456257427354
0.3374072032119716
0.14691014136556782
0.082679381
0.051075447
0.2759754702199273
0.4194755534560366
0.2102133893718649
0.461444743
0.10458254194847871
0.24491588673243853
0.3135798467608323
0.24377145414184487
0.2168514226941794
0.2811097950949325
0.16330640085314813
0.25361852126117007
0.2598921566810479
0.097367759
0.3385029890298521
0.18003269684718604
0.30351719742193634
0.42152550491525653
0.18625743035316905
0.1365079244597145
0.2973644818641997
0.4898280431446549
0.17519113221588556
0.15603121631096695
0.2171549079462418
0.22043843020767154
0.22692039131854258
0.14424134176080472
0.22137439573972165
0.14414194453801055
0.25396045540877216
0.4743181758278714
0.087677068
0.18418709606635136
0.21701715197430677
0.2887787460433081
0.21305632581189043
0.17596026566736148
0.20258597529525565
0.26152293089855594
0.18927683741879367
0.31225655039946515
0.23527796866558132
0.3608858479475989
0.5458619452649875
0.18536771805334967
0.4257047112653094
0.9635596379741624
0.4088182065966739
0.4327453732741172
0.20298729561733203
0.21231675472055378
0.5881689579598339
0.15042138840326041
0.4877807171837574
0.39536807479574854
0.090517126
0.2937249467080002
0.17324047134767626
0.15066939466735035
0.16908398425900711
0.31426182543761655
0.6135892232330681
0.24301716652526015
0.4194883083918196
0.24770243489082888
0.2741134022178956
0.10861305692143097
0.25505100257199076
0.1993374697888287
0.5792275660706773
0.2672476664090269
0.4664673239667201
0.3080773159811888
0.2829379602839519
0.22826219599134223
0.17204190705246208
0.3030565258127466
0.6588459461304433
0.16868916741819062
0.5894784904255297
0.15439648111148488
0.3169386860663392
0.2593158964041144
0.601365541
0.14170641604864928
0.2151462519418862
0.22931292390426639
0.14439765821008949
0.18871470830016907
0.21909622327777867
0.2486262098918379
0.3147260998215622
0.3643174914514218
0.2585482107551694
0.616717472
0.544738158
0.6522961445918238
0.2755589845952827
0.1236504359575256
0.41561271330455163
0.343342706
0.1307055531585666
0.37979680906141555
0.7546869686254011
0.12504483247574344
0.42061199225147583
0.1626617247421502
0.4631792796949613
0.38865544116497686
0.6022181146809356
0.15671424134473927
0.16437560791095907
0.4638713131208281
0.13839530237911485
0.25681321981985333
0.147094283
0.3263042815310163
0.1725353386566898
0.3142495209852837
0.28853721571714425
0.30425474077178155
0.42557934701250877
0.3920571592862234
0.31715882799927775
0.16342879272513308
0.2342557544510214
0.23784896124438018
0.23318730844799707
0.24119455182129235
0.3951381988526129
0.17770318294104553
0.20743148337860373
0.5770825077884081
0.2335723414162963
0.3925488692810094
0.3745120581077116
0.059981625221197175
0.16308908935553015
0.11930980605260758
0.8897150944063503
0.2917254637556355
0.1251167819866259
0.31055954655991314
0.6468175399097057
0.34837130717315523
0.095080635
0.2765430163688408
0.17518666101695302
0.5174433434583543
0.3344605836513961
0.21315180417907523
0.6532914785377573
0.21578791376412526
0.49044251475548384
0.21880388243453136
0.1791464002267302
0.19329967122856273
0.32993841178956285
0.2073774252308576
0.087632726
0.8513501705127504
0.1762860727962607
0.631808645
0.13953882483938626
0.2275120906550581
0.081355941
0.27958986039590894
0.13503322890257902
0.31101441614829517
0.5932394210817289
0.5035986757654369
0.22118808294070377
0.6436027275410512
0.39542325558888136
0.16550372015755557
0.27164487943974613
0.4173085252413904
0.15638873683332505
0.12169999104353757
0.3117330609287918
0.34019448783947126
0.1944804752477149
0.2057633191692011
0.17311937587870846
0.3747062971419356
0.5050711298442289
0.44762638891493967
0.13084790600770865
0.7109735544002365
0.28463655150257383
0.46135822835792895
0.17997980519559478
0.16334878338600162
0.14975886238272249
0.17517284487568827
0.11182866962632644
0.4120896241419413
0.16378824966421693
0.5116282884595094
0.15951841841431366
0.071220967
0.20620698088124034
0.31519021597024705
0.642706277
0.20363321898683237
0.5117878756897856
0.35256783193625696
0.12920729362162434
0.374044417
0.3028280560266863
0.15045170158264162
0.998017254
0.267960418
0.24981929398222902
0.24636159530733567
0.33140161202779583
0.1896287915176843
0.098808818
0.3360652876979213
0.21831144236942476
0.23010662901051387
0.6314072850674395
0.24525544156836257
0.6629346941545633
0.14132846289165424
0.2144986933205561
0.053611629973094765
0.24808796338028238
0.1406538524107203
0.283605405
0.7279770671984893
0.5455258810063115
0.19206643414907806
0.433523483
0.11288812810654424
0.28780813250447773
0.3430083903908553
0.18852758618080181
0.22489134344660938
0.10412574811833324
0.35737237785184883
0.24352362082275492
0.11285694579363635
0.28081061299573673
0.3159909390127161
0.13993941955152284
0.2352573477855564
0.43494117310097435
0.26626904547934954
0.3704261586966773
0.3410400913690228
0.23788413462121744
0.5890219370121219
0.3699042247099402
0.6542655564340356
0.2943576751131647
0.16374026208539308
0.26044001184609045
0.027258734448973154
0.2930986742945595
0.19023392699817518
0.2861229622140421
0.6604519167152372
0.24598034739931754
0.5763701385322038
0.14053940164887924
0.45802654854704217
0.19878052119138037
0.22126408200117434
0.2735608623998811
0.27393102484200277
0.31115451144850675
0.16656928850434952
0.078446837
0.14207812767101516
0.6794173283032063
0.21326577973432337
0.7673950361885273
0.23187784713707488
0.8115590847260938
0.14463297172011189
0.5606735069088999
0.14382161262917761
0.17136324579046638
0.295086598
0.11072050667307284
0.6706586159201714
0.33037167192468453
0.2655902947611688
0.22470902305373577
0.2371756444584796
0.14824034983211465
0.4126141861534812
0.21752948373669292
0.5054194584732851
0.2546711312507144
0.2986878680857541
0.3704581794649817
0.20702638782819918
0.17863939584665192
0.5332245
0.340683858
0.20026529128767534
0.5814521678907578
0.7000735616252654
0.3442186047369229
0.2261678595361292
0.24210219338950734
0.24609209129341586
0.1605559175685272
0.41367228524350763
0.5953431342605329
0.36362539217529777
0.5398995424514562
0.5570251428045471
0.2830732787554878
0.31188954172362066
0.2495042195658626
0.092838439
0.25605576649393696
0.23789218767722276
0.26182165587337713
0.5293396687830809
0.15181238324743826
0.3356286576898674
0.2396698300043309
0.5883050555091751
0.23717642101795774
0.544797322
0.2109294763615268
0.2928447371544274
0.24183342527494797
0.4574033927326491
0.20783067158169446
0.3956693497952133
0.5328944707063729
0.31553652
0.30508573794794125
0.15551756724476212
0.22791627599134745
0.09876093
0.23076477715170185
0.2554725415086613
0.32131934050719485
0.15770605697150394
0.4514922286266235
0.30029459742546327
0.20598173658016516
0.16453961409130122
0.26545495267120567
0.8321702965157945
0.7136314316706551
0.32832933859889557
0.615107449
0.9249513953919283
0.34943189302796585
0.1960538919309628
0.1330623713339626
0.19718991107165412
0.14560960956516195
0.18764266180878206
0.3696700418756653
0.15140151905131777
0.3025210278201026
0.1720572921804536
0.14486577988637805
0.27357737043253283
0.24270603545615976
0.15399108397590663
0.3154508455555339
0.2499773337910193
0.4887218207260544
0.17223539050773232
0.3968709175980998
0.2874389827397223
0.25849046815198895
0.19978899120556617
0.2500062637221251
0.1404468622013604
0.1114481288902022
0.2542532281745432
0.7931779643959224
0.18483924334026514
0.24701802687214205
0.27669446516306595
0.1756062764805717
0.085376471
0.43748561958054843
0.6590005848619966
0.1256244569172259
0.21491061521534469
0.17926776024649566
0.12570150249280082
0.4473550706638254
0.2836595771777043
0.9034446675733829
0.6336616836941289
0.18696360949956148
0.33593906474477364
0.1829424408654834
0.28593568568325833
0.15307753553680065
0.2628764472161398
0.43091427706447194
0.5272831495177615
0.16465557140562195
0.27913153068983076
0.1340762305972652
0.23335466483439027
0.12221302130670125
0.3602070090053946
0.49872645594934883
0.13309575479112884
0.14399245035987465
0.1416626856351725
0.38159007644283316
0.27055736608814895
0.4002411437240687
0.532019022
0.18298062165909187
0.4862322024260467
0.12549261825769928
0.3396660233787768
0.27346971710266776
0.2613819296053923
0.30069206526733006
0.4018813462367772
0.35944578962830387
0.40695528085517874
0.22569229408717695
0.32421536469713075
0.24407130389756906
0.18471351741084963
0.20393521066050507
0.3071091920579187
0.2572353161762607
0.080140609
0.9974437450903602
0.34148106898901065
0.10583254860956397
0.13240396122413048
0.33333444048415295
0.29503516972161337
0.27202532481522185
0.5305087415773175
0.2851278739725108
0.2474568503431277
0.18621079
0.17415220692637712
0.30368535866033236
0.1406903982736612
0.3514673179272845
0.24887957203153194
0.20963489616932252
0.25302596219849294
0.6096043938048422
0.6024340295828994
0.31652565851389447
0.32366660637633393
0.24537121332114478
0.18039377377929328
0.20352269210411741
0.38047236846580224
0.12084530257938238
0.16340731616574736
0.19656287463672167
0.25945092048131135
0.34045411602062026
0.3635272438497815
0.9408878224560233
0.3097431516589425
0.848904653
0.19544352721098646
0.12155792221394933
0.078291901
0.3590450285222879
0.8362696072183761
0.21534211725495078
0.29146763419373667
0.3471641047408478
0.10040296538522418
0.4599204334738617
0.3271708005713799
0.46338384769731367
0.073854735
0.1106550186813165
0.23709290067651212
0.060884505
0.13543275412203165
0.17123359574528593
0.4031956170281509
0.11593761645171563
0.42007895514629834
0.23044167703029192
0.26661757125192326
0.9395512538249262
0.861445593
0.16116465696362686
0.2799971349310868
0.18243126702140194
0.3882754916572472
0.40619147056366756
0.5070377127703145
0.3406876430136946
0.12158098872194638
0.44875049779566745
0.2115280924416067
0.167207481
0.3856341900054864
0.3839268573994451
0.20013621168644916
0.3846606857428798
0.16960291683374773
0.2719220727595836
0.259254803
0.16770364405535546
0.062648265
0.1433043866491426
0.24551948673274918
0.4105914839191054
0.13743400834222266
0.27119754029048515
0.3692678114204525
0.38523589811736747
0.24919701150717388
0.093055929
0.2003319595941762
0.17996513668513855
0.3681245501117021
0.30521736650508546
0.3592200677011975
0.84985599
0.1097782271769269
0.45480514904546065
0.34090403768923727
0.3330279770383934
0.48394078533920226
0.1647535906169525
0.5316186627245689
0.2754176130366342
0.088889753
0.11850497682588518
0.085184593
0.14371310872860515
0.073939105
0.5639672949711223
0.3518521274313353
0.17830282030223352
0.43435887740764756
0.14208362215561177
0.5614060360846014
0.7333289944805714
0.38853581233429846
0.15429988773495962
0.1910871629792744
0.18341843019637907
0.2551715581394548
0.4885232947048719
0.30105243145656807
0.334741166
0.2463537347627275
0.13823776175040012
0.702441518
0.3534521868312128
0.14871188175765523
0.2815948922244147
0.3093913696286124
0.26489190637790794
0.1724505297573581
0.1732005783523416
0.22073976775155113
0.16126449733199544
0.7308104103145141
0.7277407505240463
0.11324364456543214
0.4066403250294288
0.4886012473205005
0.1536888481430877
0.078969121
0.7407852630056355
0.2578349620076421
0.14715159785318163
0.17035602515932746
0.5020708713187492
0.065437188
0.46918994394852953
0.5594512033346108
0.4134115512918676
0.2936427140093539
0.26941327022537714
0.097677321
0.2640563072904544
0.370151974
0.41359975129862914
0.3320484464052095
0.7420870554376076
0.47095885972448315
0.3110795867860316
0.2813143253069559
0.2957752158958229
0.3202363724689622
0.15664584892186448
0.5787553738181022
0.40097669704544137
0.24999532741872402
0.2757986317144863
0.10987470645409524
0.4930485358460628
0.36577420567565333
0.21279900431285098
0.29963233965301717
0.24427364298353127
0.3461055036032924
0.2207806321326553
0.15842920666412882
0.22984613349986036
0.10174564505150849
0.5180973871512787
0.14879058434046188
0.5800667330760909
0.7192246766333312
0.1960513402871893
0.6956049166830078
0.3670364629537407
0.2642453194590775
0.1284061516763612
0.11420605938285387
0.096275883
0.50664538
0.23421158614862383
0.1047035177175477
0.1689212668352196
0.17189441000979017
0.20460508570960628
0.45531924166838256
0.21335985653020567
0.33232745669430774
0.17975709524087718
0.7028371556697428
0.23581824059932477
0.5083136564237916
0.3407572587012382
0.11916279143433356
0.2902542445183762
0.323136181
0.9729916745840586
0.18975460602873576
0.25395610174513966
0.20420815019848454
0.3524498944101486
0.27857377130667804
0.3102304002726151
0.5794232198686258
0.9591464387293518
0.28724971216000506
0.6016621562501725
0.3267229860132036
0.35705051621574246
0.2817747441171028
0.4123009087617763
0.3550556404475763
0.2328682148243278
0.14692091265181526
0.234865384
0.3187861723333356
0.26335463265506975
0.20027758687158195
0.19629162944228853
0.093815688
0.20955988955495114
0.15930746333238913
0.5143128502638676
0.4490744165860171
0.24024368910550567
0.1804987082627654
0.19941873837688123
0.3583426244461153
0.5260123400603665
0.2739963464877011
0.17996232683059024
0.1783602360839676
0.9543777503059349
0.3938985051334093
0.30199950802010733
0.3744140747762089
0.24718654077825175
0.993579907
0.41139886305116036
0.11396784951818788
0.29861738851029324
0.8333797467419404
0.26463435433569754
0.9503716235480727
0.11386766082054867
0.6369664205454082
0.23304169170925776
0.1444214152652327
0.5341709768919914
0.9808786772963629
0.37564766917069436
0.26934164197310034
0.27136555423564174
0.13465010343261796
0.19749297728497384
0.1445664694648261
0.1372511672015436
0.8796418829877161
0.7828497667682712
0.14095958616888515
0.5823043471090408
0.34706455760575117
0.1794368549989405
0.3416493435297533
0.13604437824199572
0.23458181127339942
0.28115401915416743
0.280640855
0.26524724849277814
0.1118773381857296
0.14671056996292836
0.5506646071794344
0.35280785669412307
0.3410535143165868
0.13418086611059596
0.2809489706257609
0.35508770012859603
0.2664105587509394
0.6715970465015042
0.7143710499368204
0.2370594468200726
0.4031093006403743
0.34600125032761686
0.3444101079794013
0.25318203328658484
0.3879932246159098
0.15997970736331696
0.5641198667989145
0.031521735516755904
0.3170754929529127
0.7975419392963926
0.19262952136829598
0.4528753870060629
0.18181735446923092
0.17432204462362305
0.13071766553635786
0.49371262694642337
0.4341198854462478
0.4543850564838756
0.23248966849265443
0.4341764836295864
0.6848469850508341
0.26241094807115356
0.2623187463968405
0.1576014402262102
0.13016179525322527
0.090165789
0.686483284
0.357844709
0.17813813228618397
0.27292994207645327
0.21451667136479713
0.072704625
0.37982538289663914
0.16391469395576394
0.4793722288136647
0.324690352
0.8425045474094705
0.3360792950536714
0.8767553497842325
0.23131652325700897
0.13600829800586278
0.29571645155713594
0.494887038
0.9870110398537528
0.25277132430717236
0.20902686319395825
0.17187011893284374
0.2100646726833707
0.17687566758537993
0.16695509183890483
0.7321217239305103
0.15041400730688917
0.34342764422038274
0.15780251065154857
0.11405346501728009
0.29189278463018004
0.095113661
0.6925334150286445
0.2336442336708304
0.9343873609602288
0.5946014248566875
0.21081533362510418
0.24644563286646193
0.21191229927921484
0.49949126480435624
0.4909177589488479
0.6339107191150124
0.3211750580053207
0.7977822309037262
0.18534664390649497
0.45578334854357916
0.47945992580148034
0.9309840822962347
0.3133571446816606
0.39968962654115714
0.075979651
0.5886125450620505
0.390082742
0.45901962604790947
0.212511289
0.22226953535446667
0.6712186433699463
0.34945748358597684
0.046165224
0.1848939089604722
0.084729235
0.48930778314456524
0.16162776887753974
0.9764523951191336
0.22706152087966622
0.6111906031241376
0.49745095406038653
0.23076314326308528
0.2863202603783662
0.10900861217482545
0.3712305389070678
0.29776981414650233
0.9223824872961055
0.22535042139122324
0.26405941262211874
0.998878834
0.1437196466539887
0.17960194307945293
0.21653194608704956
0.2625348874520455
0.17641736729130836
0.27859458831224726
0.3582093928716181
0.19231897940196888
0.5954760287488206
0.3736176588673803
0.18729349220791006
0.19663173211679036
0.13131515879530034
0.20473515030586947
0.22628681984545118
0.32048002184694996
0.3184952252367511
0.4699233616241213
0.10945633064130654
0.18008953684485787
0.19773329331519104
0.10900433649483424
0.4083687892304426
0.3379000176143929
0.1306151822822013
0.063432243
0.3671346210129238
0.6313844029793552
0.39872644598485485
0.30979477139075073
0.083176887
0.5183527722565129
0.2997396584317353
0.20702866054385433
0.16948519403235174
0.42281809420575156
0.897023105
0.2836785000004651
0.8457222848901408
0.088343981
0.1297719907998347
0.3996392460545114
0.21908639699725568
0.19779233681353603
0.8384458040490597
0.1529110511837461
0.35863066973494084
0.162754922
0.18720728875312379
0.3401703824543576
0.43212148578999054
0.6399084244477132
0.12206998405254847
0.3755385380958297
0.3140950335971605
0.27911090216645923
0.2212144455192371
0.3845366542331208
0.3232574776251306
0.093077749
0.2541202796373499
0.3033966809926621
0.3015979247751714
0.23391901864731743
0.43718422712241733
0.16483614063577096
0.29725680492666406
0.083555754
0.16408938055130745
0.13350771576382406
0.14349887356823998
0.22045020328624232
0.35054966239235963
0.22515078599478638
0.34606132476800966
0.4073897003942274
0.22155708539273494
0.549634898
0.22763598969091992
0.3201267044703653
0.4945441109978521
0.41491378696920544
0.26522226239288493
0.24442616563839856
0.0924674
0.29803520536633865
0.25335066604722456
0.8352113285422651
0.067879406
0.24602385153722592
0.33555307376527077
0.7028371844365577
0.39316991146211533
0.14793807979344636
0.2879600330494335
0.22540302854490368
0.2637867940536385
0.4695244561591173
0.05720573
0.21131884443684945
0.1552070283495384
0.1923070595253694
0.3381785524949341
0.4205251555831576
0.25743289051366713
0.12800382463455065
0.24947113836819398
0.16388148662826751
0.17812818073466516
0.16008655727646254
0.23717767865713074
0.2822130303461926
0.28012238135804457
0.14985970457381728
0.25893453563908375
0.15052881542068813
0.18311298475126556
0.9346326543891093
0.33221317856527066
0.24168811754814268
0.6591267909248102
0.3915737072528923
0.8989187336991771
0.3500638820524923
0.24816794876239395
0.409136647
0.086667254
0.11852968479824749
0.4329950332959953
0.2501411099262709
0.16723688484505625
0.11465869924495715
0.3342337543924374
0.6050479896361016
0.2736004256889214
0.1878469575581877
0.19840661316125915
0.4461975014196632
0.2054992518328817
0.19308356878550564
0.2032305249911463
0.3285260154492621
0.16821477881898145
0.13993179825035457
0.2918780504926463
0.45504188866877493
0.433504571
0.3402388024317894
0.559914812
0.25139221915394533
0.18736015495127045
0.18539110059890485
0.45532447010377985
0.1877805585939095
0.8847500061531457
0.089024389
0.7328403627729141
0.516987808
0.48277754674656337
0.17041371623859375
0.14817939344419584
0.16466866978426623
0.7678673552061062
0.1466861559819218
0.28587626482175776
0.5214792430655628
0.7371761079212735
0.1669851932682348
0.2852317375889476
0.4263682658293133
0.5051869780075126
0.30388509239455297
0.5152045734709201
0.15263145575795417
0.3239517290098368
0.5779779019976599
0.1616410884190524
0.3848071173265031
0.24932975102422264
0.125073235
0.32989873854806107
0.5924483162141378
0.17556907399137428
0.11348627193113878
0.1634539479032116
0.2005204013914091
0.1783165617138193
0.194931755
0.22296328474890859
0.15268085655524438
0.3093340296075262
0.5597940053440007
0.5862372438544395
0.2018533683505906
0.7697089146348047
0.18639793078130198
0.4878989573870821
0.36784915752422753
0.4430910889346774
0.2998951366448631
0.2567895599251907
0.4723556834033973
0.6848139265531858
0.18699772486297492
0.1323623983237663
0.20532764
0.12817434333071664
0.1928735768390947
0.16593781603522437
0.21669898081670358
0.074749567
0.5722369407470512
0.073636884
0.34377634509442256
0.056667754
0.5511964058362616
0.37109568546262384
0.4657712032461274
0.14212723463249313
0.6981915575904112
0.592000514
0.1823403759099336
0.3783950269350822
0.15996483688331942
0.6797814961638274
0.4968507183800157
0.2757598532874008
0.21050790485580004
0.400692215
0.12717731028187979
0.34966432805368564
0.4512323540470853
0.2965961053171572
0.19176427668349688
0.37111058116147977
0.097022747
0.23089079058092135
0.2500593869515452
0.20160571199273525
0.42480894223654453
0.4186087211800549
0.3974776284553351
0.19880381800932764
0.2629177752262887
0.29634630514473204
0.33389874054362534
0.22550602484375865
0.2802639231302561
0.4112478081238997
0.19187387592559996
0.17858034663870212
0.1818706025792281
0.231377358
0.3803921863024031
0.6063001833974702
0.6166990807624926
0.3276787239538269
0.18364838347737855
0.32905478753117445
0.098925496
0.1879353246119287
0.12407572252801148
0.20438281994083193
0.5976343048820942
0.11893603672847423
0.10086108942436879
0.38185353089026985
0.24754035073354053
0.25589684187450595
0.47413487684087097
0.3072498860181324
0.2138309670299213
0.7411771948175209
0.25617935980132867
0.3558042571020462
0.5775049772923841
0.16561149464964148
0.6462361322288426
0.2876377778201326
0.4760624898685345
0.2660615297541651
0.3760295668982975
0.2389166030878818
0.19873169151639566
0.27694687154559394
0.1442158293843191
0.3014900071199291
0.39404177038074184
0.16020412540516749
0.3697320312523832
0.065781958
0.33521221227668063
0.1761659494533233
0.4735436907303813
0.29652919764564556
0.29602740743421446
0.38117663544983704
0.15698391186913851
0.26762290713239595
0.1329298927427378
0.4352379396929099
0.4172172643832541
0.12627251724841523
0.097303637
0.32554557827214403
[truncated: 8,001 more rows]
