# Supplementary material for: Pan-cancer multi-omic model of LINE-1 activity reveals locus heterogeneity of retrotransposition efficiency
Source: Nat Commun. 2025 Feb 28;16:2049. doi: 10.1038/s41467-025-57271-1 (PMC11871128; doi:10.1038/s41467-025-57271-1)
Supplement: Supplementary file 7 — Source Data [file 41467_2025_57271_MOESM7_ESM.zip › source_data_28JAN2025/fig5a_data.csv]

locus	0
L1HS.1.chr10:105377346-105383377.-	0.055105860794560764
L1HS.1.chr10:105775520-105781551.-	0.00762649582279103
L1HS.1.chr10:108310130-108316139.-	0.004830803496076014
L1HS.1.chr10:109812437-109818457.-	0.05135150963562816
L1HS.1.chr10:19088601-19094618.-	0.03572706993895523
L1HS.1.chr10:33510845-33516876.-	0.018604378486543862
L1HS.1.chr10:37995443-38000000.+	0.03271739489720137
L1HS.1.chr10:39508152-39514160.+	0.001762041012719507
L1HS.1.chr10:39607451-39608280.-	0.0023916904630170723
L1HS.1.chr10:5245354-5251383.+	0.03237218772402166
L1HS.1.chr10:6369617-6375667.-	0.027937318637375832
L1HS.1.chr10:85355506-85361538.+	0.16043236999238045
L1HS.1.chr10:98782941-98788971.-	0.013290403471322761
L1HS.1.chr11:109177494-109183526.-	0.0476135530068039
L1HS.1.chr11:125536609-125542640.+	0.04467347063456171
L1HS.1.chr11:24327951-24334001.+	0.050510186445689616
L1HS.1.chr11:25500009-25502139.-	0.009031494909587233
L1HS.1.chr11:31315654-31321680.-	0.04045684944764349
L1HS.1.chr11:36551606-36557636.-	0.022627562939412458
L1HS.1.chr11:48847694-48853724.-	0.0027550393127036376
L1HS.1.chr11:54849946-54851079.+	0.002477103955352872
L1HS.1.chr11:5914493-5918448.+	0.0035482403242688277
L1HS.1.chr11:78677772-78683802.-	0.035408516924831074
L1HS.1.chr11:82155865-82161891.+	0.007341770169117876
L1HS.1.chr11:85324758-85330821.+	0.01669221389084151
L1HS.1.chr11:87340031-87346061.-	0.025034716243489904
L1HS.1.chr11:90400067-90406098.-	0.022506069645139095
L1HS.1.chr11:90966271-90972302.-	0.003235525566433262
L1HS.1.chr11:93136638-93142673.+	0.06226421790618083
L1HS.1.chr11:93420986-93427031.+	0.046156497664005466
L1HS.1.chr11:95436216-95442246.+	0.1673099810021871
L1HS.1.chr12:101146043-101152064.+	0.019021528249827276
L1HS.1.chr12:108996947-109000000.+	0.07146984526758615
L1HS.1.chr12:126299023-126305038.-	0.09662937771385428
L1HS.1.chr12:3500000-3505228.-	0.05186630460769521
L1HS.1.chr12:38799646-38805673.+	0.007336773201803457
L1HS.1.chr12:44108220-44114234.-	0.0305035353366679
L1HS.1.chr12:51562631-51568657.-	0.02498864290062429
L1HS.1.chr12:54788573-54794627.+	0.019708316215474347
L1HS.1.chr12:55096256-55102283.-	0.013074165167706434
L1HS.1.chr12:69773410-69779441.-	0.04226953829170442
L1HS.1.chr12:73283667-73289668.-	0.014737843829729725
L1HS.1.chr12:74874868-74880901.+	0.20012944358735688
L1HS.1.chr13:108510472-108516495.-	0.06391368734207684
L1HS.1.chr13:19496786-19500000.+	0.02880004824998162
L1HS.1.chr13:29641706-29647706.-	0.269542364976087
L1HS.1.chr13:31302314-31308370.+	0.06623979746196332
L1HS.1.chr13:34480262-34486294.-	0.010478377324133356
L1HS.1.chr13:48465555-48471566.+	0.13859283505353315
L1HS.1.chr13:54572234-54573121.+	0.009011128516328758
L1HS.1.chr13:74426326-74432354.+	0.025293715668479686
L1HS.1.chr13:76612823-76618851.-	0.026981261433221337
L1HS.1.chr13:92685561-92691592.-	0.014952098548582881
L1HS.1.chr13:97667408-97673440.-	0.05398585817400549
L1HS.1.chr14:18283818-18289864.-	0.008643242636371298
L1HS.1.chr14:30684809-30690837.-	0.041809002978200435
L1HS.1.chr14:44705080-44711104.-	0.010765496826812623
L1HS.1.chr14:45477110-45483169.-	0.026601192258394434
L1HS.1.chr14:48187082-48193113.+	0.030461785769864448
L1HS.1.chr14:51794601-51800632.-	0.00985573546046196
L1HS.1.chr14:61055116-61061148.-	0.044034260452603245
L1HS.1.chr14:62535851-62541882.+	0.026118991342960442
L1HS.1.chr14:63116706-63122735.-	0.03132324127325399
L1HS.1.chr14:70547290-70553322.+	0.017396451068917844
L1HS.1.chr14:79314060-79314943.+	0.03879998709949781
L1HS.1.chr15:51417216-51423246.-	0.013865198237493328
L1HS.1.chr15:54926081-54932099.-	0.29892655714769006
L1HS.1.chr15:81995166-82000000.+	0.05888773958899725
L1HS.1.chr15:82882881-82888919.-	0.09671630529097036
L1HS.1.chr15:83450804-83456834.-	0.1353314671871542
L1HS.1.chr15:87509891-87515920.+	0.010001993899724237
L1HS.1.chr15:88554598-88560263.-	0.014757991710955345
L1HS.1.chr16:16840517-16846556.-	0.018536238549793575
L1HS.1.chr16:32587481-32588397.-	0.0008568534012853578
L1HS.1.chr16:33952564-33958612.-	0.11016850631254399
L1HS.1.chr16:34214324-34218873.-	0.0011507111670631717
L1HS.1.chr16:35608475-35614501.-	0.003437718452488321
L1HS.1.chr16:54042096-54048145.+	0.1325389001810244
L1HS.1.chr16:65690011-65696020.+	0.01147782885912528
L1HS.1.chr16:68583448-68589505.-	0.13548746451694652
L1HS.1.chr16:80727089-80730717.+	0.004167986067893363
L1HS.1.chr16:83637252-83643296.+	0.028670892166426355
L1HS.1.chr16:9584490-9590522.-	0.014292358854652387
L1HS.1.chr17:66596579-66602595.-	0.05920988090532388
L1HS.1.chr17:69000000-69005148.-	0.03049398551273486
L1HS.1.chr17:70458956-70464987.+	0.16388605195686462
L1HS.1.chr17:70544788-70550795.-	0.046258722167093584
L1HS.1.chr17:9615985-9622015.+	0.20594489386349013
L1HS.1.chr18:13975860-13981891.-	0.009693092596594387
L1HS.1.chr18:37819737-37825798.+	0.0038934058016966374
L1HS.1.chr18:41775014-41781045.+	0.04493141371466697
L1HS.1.chr18:44021279-44024826.-	0.012251104264605444
L1HS.1.chr18:4477329-4478177.+	0.0061922803732536716
L1HS.1.chr18:47660373-47666427.+	0.0175038985442848
L1HS.1.chr18:50343959-50349987.-	0.058605222084721395
L1HS.1.chr18:535701-541755.+	0.05311032854109566
L1HS.1.chr18:5684668-5687891.+	0.003879816135355557
L1HS.1.chr18:61512674-61515526.-	0.011686518393972157
L1HS.1.chr18:62906292-62912314.+	0.042978540644927954
L1HS.1.chr18:67603633-67605600.+	0.01232380563161692
L1HS.1.chr18:70746549-70752581.-	0.016064264356093965
L1HS.1.chr18:72966526-72972556.-	0.004078814866734193
L1HS.1.chr18:75846851-75852883.+	0.010471043218977375
L1HS.1.chr19:43864494-43867300.-	0.08502722703092894
L1HS.1.chr1:104770247-104776278.-	0.027678183694782747
L1HS.1.chr1:104843833-104849864.-	0.009730046830691168
L1HS.1.chr1:113497220-113500000.+	0.0366839700690672
L1HS.1.chr1:118852351-118858380.+	0.17219083335833799
L1HS.1.chr1:121532230-121538261.-	0.06977176778315533
L1HS.1.chr1:146717192-146723218.-	0.08391170703641529
L1HS.1.chr1:166243053-166249084.-	0.004170250399662697
L1HS.1.chr1:174590323-174596379.-	0.01643911770258807
L1HS.1.chr1:180866811-180872843.-	0.23941294218029255
L1HS.1.chr1:184845616-184851641.+	0.009577233078593667
L1HS.1.chr1:187343764-187349794.-	0.016063643709312358
L1HS.1.chr1:187597671-187603699.+	0.01657235282106791
L1HS.1.chr1:193717837-193723892.-	0.010617261334519122
L1HS.1.chr1:196219370-196225402.-	0.09840639692543841
L1HS.1.chr1:197707714-197713746.+	0.0896848714911841
L1HS.1.chr1:197802331-197803141.+	0.0035033778775730245
L1HS.1.chr1:209913771-209919823.-	0.01767427581911364
L1HS.1.chr1:216485645-216487614.+	0.0047575876806940825
L1HS.1.chr1:218009227-218015252.-	0.003181486974922904
L1HS.1.chr1:220245155-220246008.+	0.0328981297554869
L1HS.1.chr1:231646101-231652225.-	0.0057159960081250285
L1HS.1.chr1:237019467-237025494.-	0.014759662609182156
L1HS.1.chr1:237075264-237081293.+	0.020176481761085222
L1HS.1.chr1:239623498-239629523.-	0.03624035648313089
L1HS.1.chr1:247687173-247693204.+	0.015951523371967802
L1HS.1.chr1:34566055-34572105.-	0.07756298446699184
L1HS.1.chr1:67078891-67084915.-	0.12237761486766313
L1HS.1.chr1:68736693-68740136.-	0.019283861099247283
L1HS.1.chr1:77000000-77005515.-	0.019961694980165763
L1HS.1.chr1:80939203-80945257.-	0.012600589967134403
L1HS.1.chr1:84052389-84058406.-	0.0464909137983772
L1HS.1.chr1:85748519-85754548.+	0.014891569633398926
L1HS.1.chr1:85927067-85933100.+	0.03042160962505145
L1HS.1.chr1:86679080-86685111.-	0.09665807586127487
L1HS.1.chr20:11632779-11638837.+	0.015159748407562831
L1HS.1.chr20:12801017-12807044.-	0.033169127923379664
L1HS.1.chr20:23426108-23432140.+	0.8271857276458158
L1HS.1.chr20:29232462-29233891.-	0.002045593066705293
L1HS.1.chr20:55859566-55865521.+	0.02022040992056311
L1HS.1.chr20:7116194-7122199.-	0.029385883644191327
L1HS.1.chr22:15214621-15220667.-	0.00348762995052949
L1HS.1.chr22:28663283-28669315.+	1.053695751349431
L1HS.1.chr22:34549683-34555708.-	0.01481451252926428
L1HS.1.chr22:48985761-48991792.-	0.004815492114364579
L1HS.1.chr2:102566355-102572385.-	0.11569749309790685
L1HS.1.chr2:11000000-11002136.-	0.013930876416888725
L1HS.1.chr2:112503812-112509845.-	0.14668357459707157
L1HS.1.chr2:126178048-126184064.-	0.008835555356160648
L1HS.1.chr2:129415687-129417400.-	0.09593971338206428
L1HS.1.chr2:129685897-129687022.-	0.14272815177647996
L1HS.1.chr2:143860956-143866987.+	0.00658516777591544
L1HS.1.chr2:148188745-148194773.+	0.023556055917223307
L1HS.1.chr2:153007766-153013796.-	0.0051577530458360036
L1HS.1.chr2:157566353-157572377.+	0.056931474385497845
L1HS.1.chr2:159293465-159295135.-	0.007825081142020527
L1HS.1.chr2:160114516-160120680.+	0.06714712207692916
L1HS.1.chr2:16593725-16599758.-	0.05974544614823282
L1HS.1.chr2:166988454-166994509.+	0.025831963486487756
L1HS.1.chr2:169248623-169254656.+	0.031085840513282673
L1HS.1.chr2:172315270-172321297.+	0.1762171957846699
L1HS.1.chr2:175481951-175487994.-	0.006212278309578867
L1HS.1.chr2:177973073-177979090.+	0.04018996355504003
L1HS.1.chr2:180833661-180839689.-	0.03896049722491573
L1HS.1.chr2:193170704-193171720.+	0.1671824216613884
L1HS.1.chr2:193212420-193218448.-	0.052050790173429576
L1HS.1.chr2:196905587-196911636.+	0.04437573332370917
L1HS.1.chr2:197062486-197068374.+	0.008317172970298038
L1HS.1.chr2:213567231-213573262.-	0.02753115930831136
L1HS.1.chr2:230337069-230342513.-	0.02766243096122033
L1HS.1.chr2:232149196-232155229.-	0.05642589418216017
L1HS.1.chr2:36112506-36118537.-	0.010744662469440119
L1HS.1.chr2:4733729-4739760.+	0.18223599959751974
L1HS.1.chr2:71411474-71417501.-	0.07102066988384549
L1HS.1.chr2:86655238-86661268.-	0.03932270267983274
L1HS.1.chr3:103556537-103562569.-	0.03016282545923622
L1HS.1.chr3:108749400-108755425.+	0.05842450091241243
L1HS.1.chr3:109199872-109205903.+	0.02861828606906182
L1HS.1.chr3:110888814-110890548.+	0.0991990774944362
L1HS.1.chr3:113925505-113928311.-	0.009193668721316361
L1HS.1.chr3:11488672-11492490.-	0.028871129917540928
L1HS.1.chr3:116359999-116366026.+	0.01663852833675654
L1HS.1.chr3:120573021-120579186.+	0.01346493087885125
L1HS.1.chr3:132946006-132952034.-	0.006663440000665346
L1HS.1.chr3:135002247-135005976.-	0.005919447919848708
L1HS.1.chr3:136479056-136485103.-	0.054903906496594546
L1HS.1.chr3:136963693-136969736.-	0.016341954207292023
L1HS.1.chr3:139590956-139596035.+	0.030285487385138785
L1HS.1.chr3:158019676-158025704.+	0.014993414533922136
L1HS.1.chr3:159095379-159101394.-	0.07652696832462512
L1HS.1.chr3:163236941-163242962.+	0.005278745842727035
L1HS.1.chr3:164291525-164296426.+	0.005157593926724121
L1HS.1.chr3:17858274-17861391.-	0.05237112381115507
L1HS.1.chr3:18516080-18520244.+	0.018953856712396463
L1HS.1.chr3:190964647-190965526.-	0.015948266937247456
L1HS.1.chr3:26036528-26042769.-	0.001190005667731416
L1HS.1.chr3:26398017-26404045.-	0.005653310689482877
L1HS.1.chr3:29108111-29112113.-	0.11132049470660302
L1HS.1.chr3:35454617-35458296.+	0.005124281289070576
L1HS.1.chr3:3963076-3969110.+	0.04369766600494713
L1HS.1.chr3:46783105-46789138.-	0.15943912853888367
L1HS.1.chr3:4916534-4922591.+	0.029443966584125486
L1HS.1.chr3:54394322-54400323.-	0.006039603542226352
L1HS.1.chr3:77763677-77769678.-	0.02820997529008473
L1HS.1.chr3:82337499-82339442.+	0.014619661480861705
L1HS.1.chr3:89460825-89466856.-	0.04216314298822942
L1HS.1.chr3:90169567-90175598.-	0.006968293281702103
L1HS.1.chr3:90334081-90340103.+	0.002273210711547678
L1HS.1.chr4:106571057-106577070.-	0.003715677109575625
L1HS.1.chr4:110690112-110693684.-	0.003875886292174272
L1HS.1.chr4:111894801-111900831.+	0.005634132507397978
L1HS.1.chr4:119948726-119954758.-	0.02141992797392521
L1HS.1.chr4:135178140-135183747.-	0.010339018038955572
L1HS.1.chr4:135374860-135381291.-	0.0030745857122011716
L1HS.1.chr4:136293494-136299546.-	0.29044110814052815
L1HS.1.chr4:137496278-137500000.+	0.010668609920150668
L1HS.1.chr4:144809658-144810951.+	0.011785757310588426
L1HS.1.chr4:14755114-14761144.+	0.003198458261572921
L1HS.1.chr4:15841546-15847572.+	0.04603723884477607
L1HS.1.chr4:166569976-166576007.+	0.04818215812057584
L1HS.1.chr4:166755895-166761908.+	0.005328802397689244
L1HS.1.chr4:166850455-166851634.+	0.0026577609252096033
L1HS.1.chr4:16942776-16944630.+	0.006204573524895901
L1HS.1.chr4:169515501-169521532.-	0.03100352226259778
L1HS.1.chr4:189137085-189143104.+	0.006970128836405184
L1HS.1.chr4:19077911-19083929.-	0.17176720936444964
L1HS.1.chr4:21159390-21165421.+	0.0608731003132548
L1HS.1.chr4:23614771-23620793.+	0.04062292054004903
L1HS.1.chr4:48051954-48057974.-	0.013609083464820902
L1HS.1.chr4:52538471-52544498.+	0.037702113692867294
L1HS.1.chr4:52816456-52822486.+	0.07799390876087638
L1HS.1.chr4:57562316-57568347.-	0.006619683172628093
L1HS.1.chr4:59078847-59084877.+	0.00455994811274749
L1HS.1.chr4:61939927-61945962.-	0.030350120244716824
L1HS.1.chr4:62726948-62732969.-	0.009889707253806845
L1HS.1.chr4:69664009-69667565.+	0.010265106206965299
L1HS.1.chr4:70015396-70019676.-	0.008469568929275683
L1HS.1.chr4:74717539-74723587.-	0.059491786456203156
L1HS.1.chr4:78105735-78111765.+	0.015879332779200353
L1HS.1.chr4:78347980-78354013.+	0.037873661723994846
L1HS.1.chr4:79704552-79710581.+	0.007265056262534062
L1HS.1.chr4:79937715-79943746.+	0.24941674187861038
L1HS.1.chr4:79966907-79972933.+	0.10591387012257691
L1HS.1.chr4:87347103-87353146.-	0.1954516133124196
L1HS.1.chr4:90675739-90681757.-	0.0026893013618862886
L1HS.1.chr4:91437491-91443691.+	0.013769721929320251
L1HS.1.chr4:91978211-91984413.+	0.009260608740671299
L1HS.1.chr4:93608283-93614338.-	0.007663470811273056
L1HS.1.chr4:93638307-93644337.-	0.009483839939404456
L1HS.1.chr4:98592435-98598463.-	0.08232470602915302
L1HS.1.chr5:102131356-102137385.+	0.005930344867836724
L1HS.1.chr5:102189483-102194435.+	0.023984272794777006
L1HS.1.chr5:104518587-104524616.+	0.05302412021288981
L1HS.1.chr5:105513236-105519274.-	0.019940439446075528
L1HS.1.chr5:109259387-109265418.+	0.35522921401268986
L1HS.1.chr5:111302238-111308262.+	0.035526443602434336
L1HS.1.chr5:119599331-119605464.+	0.0030340450714782
L1HS.1.chr5:119684785-119690814.-	0.01726551255257428
L1HS.1.chr5:133583288-133589299.+	0.0467496734815686
L1HS.1.chr5:13416497-13422525.+	0.04192810681059759
L1HS.1.chr5:146609485-146615534.+	0.01371568894584789
L1HS.1.chr5:152076868-152082891.+	0.03186851080612579
L1HS.1.chr5:152886441-152892473.-	0.050314008935055166
L1HS.1.chr5:153070982-153077008.-	0.013352448847925824
L1HS.1.chr5:156061919-156067966.-	0.017887560598224175
L1HS.1.chr5:15906515-15912550.-	0.009410369915061537
L1HS.1.chr5:160709608-160715639.-	0.02389451968012666
L1HS.1.chr5:162530742-162531677.-	0.004985617108133997
L1HS.1.chr5:166141191-166145692.-	0.004676136002920035
L1HS.1.chr5:166966760-166972815.-	0.05975890225091298
L1HS.1.chr5:173402796-173408828.-	0.19609218225676
L1HS.1.chr5:177772245-177778274.+	0.20579828956769466
L1HS.1.chr5:34147845-34154031.+	0.0543018468924525
L1HS.1.chr5:4500001-4502372.-	0.005495684719942289
L1HS.1.chr5:46389227-46391236.+	0.0007474282612719656
L1HS.1.chr5:50156151-50161079.+	0.001924836067661269
L1HS.1.chr5:52086499-52088220.-	0.0030421089523782964
L1HS.1.chr5:58384174-58390206.+	0.02874098838547031
L1HS.1.chr5:66750283-66754219.+	0.008045778984111131
L1HS.1.chr5:79778884-79784938.-	0.07924609859793554
L1HS.1.chr5:81616090-81622140.+	0.033272134786193855
L1HS.1.chr5:86510690-86516743.+	0.011319797709879214
L1HS.1.chr6:112703745-112709778.+	0.06228176108066452
L1HS.1.chr6:117102131-117108163.+	0.01278399352567227
L1HS.1.chr6:121162716-121168725.+	0.009033690898388569
L1HS.1.chr6:128998385-129000000.+	0.008381380470657151
L1HS.1.chr6:133020691-133026746.-	0.01027596423918267
L1HS.1.chr6:156034135-156040165.+	0.016300600925675715
L1HS.1.chr6:156324980-156331010.-	0.019963248432025155
L1HS.1.chr6:19764892-19770918.+	0.02137926172410145
L1HS.1.chr6:2417774-2423803.-	0.3533636176656294
L1HS.1.chr6:24811657-24817706.-	0.09426339788518388
L1HS.1.chr6:51874783-51880802.+	0.011013672922991198
L1HS.1.chr6:69495362-69500000.+	0.001728564565715258
L1HS.1.chr6:70010347-70016552.+	0.014451083909089736
L1HS.1.chr6:72988654-72994686.-	0.043001412801794384
L1HS.1.chr6:76875759-76877075.-	0.3722694234622309
L1HS.1.chr6:78783128-78786538.+	0.003713568666399237
L1HS.1.chr6:83333952-83339981.+	0.023639468189171283
L1HS.1.chr6:84608436-84614463.+	0.0019934739847306147
L1HS.1.chr6:86000000-86005073.-	0.0025494937039223513
L1HS.1.chr6:93865738-93871783.-	0.023157524441152072
L1HS.1.chr6:94197995-94204060.-	0.013046081205954251
L1HS.1.chr6:98703059-98708329.+	0.015640681601275984
L1HS.1.chr7:110707004-110713024.-	0.017341220881070773
L1HS.1.chr7:111243515-111249546.-	0.04721524697052151
L1HS.1.chr7:111963193-111969223.+	0.10374129431506303
L1HS.1.chr7:113776122-113782152.-	0.03018442989023557
L1HS.1.chr7:12497211-12500000.+	0.11169952694979621
L1HS.1.chr7:125179570-125181978.-	0.020034150230930435
L1HS.1.chr7:141062014-141068042.-	0.07591209634660936
L1HS.1.chr7:141920659-141926712.-	0.05619619192155613
L1HS.1.chr7:147842591-147848623.-	0.0167413568612764
L1HS.1.chr7:150597094-150602628.+	0.0014657249055554762
L1HS.1.chr7:25041860-25047891.-	0.2040990617101874
L1HS.1.chr7:30439242-30445274.+	0.14577146556968076
L1HS.1.chr7:46818781-46819787.+	0.004138529524940907
L1HS.1.chr7:49680245-49686300.-	0.0406006687716087
L1HS.1.chr7:57539590-57540834.+	0.054376465981444015
L1HS.1.chr7:61837998-61844054.-	0.004502498719447451
L1HS.1.chr7:63148831-63154859.-	0.010630387150131045
L1HS.1.chr7:66286853-66292884.-	0.5379259368428608
L1HS.1.chr7:70197328-70203357.+	0.18718935834537145
L1HS.1.chr7:7465092-7471120.+	0.00931377792946714
L1HS.1.chr7:8351723-8353975.+	0.3197660038125733
L1HS.1.chr7:91173443-91179517.+	0.04443484742372734
L1HS.1.chr7:93787624-93793679.-	0.011770944745789451
L1HS.1.chr7:96846650-96852680.-	0.020118669435393595
L1HS.1.chr7:97613656-97619688.+	0.059174458990533994
L1HS.1.chr8:104739851-104745873.-	0.064565325648196
L1HS.1.chr8:104959062-104964830.-	0.001962923561864307
L1HS.1.chr8:121329878-121334807.-	0.025864091678966007
L1HS.1.chr8:125582886-125588889.+	0.15451962823532286
L1HS.1.chr8:127311575-127315431.+	0.05885922066445643
L1HS.1.chr8:128453002-128459020.-	0.07264028240691466
L1HS.1.chr8:134070756-134076773.-	0.09108409906992136
L1HS.1.chr8:135875862-135881890.+	0.0063891623122528185
L1HS.1.chr8:136438074-136444105.-	0.008361719236537972
L1HS.1.chr8:27113618-27119645.+	0.01975015856217082
L1HS.1.chr8:72875538-72881588.-	0.3193293001010343
L1HS.1.chr8:75621331-75627355.-	0.00927403744364162
L1HS.1.chr8:8470859-8476906.+	0.09836077037461463
L1HS.1.chr8:88685705-88691760.+	0.02864078242230901
L1HS.1.chr8:91522091-91528121.-	0.006288778720282242
L1HS.1.chr9:103237485-103241471.+	0.0067973652946516794
L1HS.1.chr9:110417102-110423126.+	0.05803894325356031
L1HS.1.chr9:110791097-110797129.+	0.19184643822850994
L1HS.1.chr9:112798107-112804159.-	0.21813015106820566
L1HS.1.chr9:20655632-20658802.-	0.22720157562486856
L1HS.1.chr9:2515633-2521964.-	0.005244000006844461
L1HS.1.chr9:28111895-28117865.-	0.011846563626692539
L1HS.1.chr9:63913382-63916426.+	0.0015053590178802966
L1HS.1.chr9:83049539-83055571.-	0.48306049983322213
L1HS.1.chr9:90149604-90155634.+	0.0517179189783869
L1HS.1.chr9:94113535-94119565.-	0.11665638243200954
L1HS.1.chr9:95697585-95703604.+	0.037388997618036386
L1HS.1.chr9:99498741-99500000.+	0.01882419497537374
L1HS.1.chrX:106469285-106475319.+	0.04742041461070662
L1HS.1.chrX:11707248-11713279.+	0.18931970807248613
L1HS.1.chrX:11935296-11941314.-	0.18331386338929292
L1HS.1.chrX:119435468-119441493.-	0.03981854078173551
L1HS.1.chrX:121437644-121441338.+	0.011360006760919018
L1HS.1.chrX:127362223-127368248.+	0.003594229651491446
L1HS.1.chrX:130517377-130523407.+	0.026260085244895957
L1HS.1.chrX:141421202-141427246.-	0.08635310140012016
L1HS.1.chrX:142477849-142483853.+	0.014209113802065397
L1HS.1.chrX:147653734-147659767.+	0.0434324149241066
L1HS.1.chrX:149178166-149184185.-	0.012226211584120057
L1HS.1.chrX:151330320-151336351.+	0.08929809302416991
L1HS.1.chrX:155516016-155522048.-	0.009896790683874798
L1HS.1.chrX:23238516-23244575.+	0.021046441720705536
L1HS.1.chrX:26314417-26320446.-	0.01742494889110139
L1HS.1.chrX:35221419-35223880.+	0.005679526145943486
L1HS.1.chrX:50019456-50025505.-	0.056173508883125896
L1HS.1.chrX:54118685-54124744.-	0.015679084168135394
L1HS.1.chrX:56695884-56701916.+	0.006660546626153541
L1HS.1.chrX:64013267-64019286.-	0.02056683022627326
L1HS.1.chrX:64500000-64503233.-	0.002949787724361194
L1HS.1.chrX:66180696-66186728.-	0.010422611079564645
L1HS.1.chrX:73106142-73112170.+	0.011188144070480334
L1HS.1.chrX:73380991-73387013.+	0.0032973053808050155
L1HS.1.chrX:76233354-76239154.+	0.00404885284147949
L1HS.1.chrX:76322775-76328806.-	0.003326045583147196
L1HS.1.chrX:81841153-81847184.+	0.0028760754109395164
L1HS.1.chrX:83059584-83065637.-	0.017525119423021866
L1HS.1.chrX:83542396-83548420.+	0.017814929070201886
L1HS.1.chrX:83838051-83839860.-	0.004714845135995193
L1HS.1.chrX:85733685-85734499.+	0.0037211257473482797
L1HS.1.chrX:87821407-87827419.+	0.013833992077938602
L1HS.1.chrX:92254241-92256469.-	0.002124406749567735
L1HS.1.chrX:96057824-96063842.-	0.0030835170994847724
L1HS.1.chrY:11856619-11861094.-	0.0009316342897671031
L1HS.1.chrY:19034631-19038436.+	0.010210642096182181
L1HS.1.chrY:3443550-3449565.+	0.006920130179925947
L1HS.1.chrY:4948913-4954938.-	0.006047322505378574
L1HS.1.chrY:5606144-5612199.-	0.010124351492154753
L1HS.1.chrY:9941130-9947151.+	0.002130303481127945
L1PA2.1.chr10:10650857-10656884.+	0.013224515943601349
L1PA2.1.chr10:106844583-106850610.-	0.014024213795760411
L1PA2.1.chr10:107463536-107464312.+	0.006850341179981899
L1PA2.1.chr10:108113943-108120006.+	0.002479213559830066
L1PA2.1.chr10:109223621-109229635.+	0.008127012072621304
L1PA2.1.chr10:111583927-111589948.+	0.006998061861903616
L1PA2.1.chr10:111813807-111819830.+	0.0036065374273017555
L1PA2.1.chr10:112062391-112068402.+	0.006856115231078064
L1PA2.1.chr10:115362336-115368543.-	0.018276429068829748
L1PA2.1.chr10:117079038-117085063.-	0.015506163532579461
L1PA2.1.chr10:11731436-11737465.-	0.07833180603009095
L1PA2.1.chr10:117832895-117838887.-	0.017219157146618844
L1PA2.1.chr10:125945237-125951250.+	0.04585407941082236
L1PA2.1.chr10:1302016-1308092.+	0.017765231776123803
L1PA2.1.chr10:15915731-15921753.-	0.010547918465823833
L1PA2.1.chr10:18030651-18036675.-	0.008538541697486586
L1PA2.1.chr10:20751667-20757692.-	0.008879301640174772
L1PA2.1.chr10:22123889-22129939.-	0.051636162273180346
L1PA2.1.chr10:25247314-25253340.-	0.024412291621358006
L1PA2.1.chr10:25515369-25521391.-	0.012136123814373668
L1PA2.1.chr10:31443412-31449437.-	0.008553902299968712
L1PA2.1.chr10:37896970-37902988.+	0.007626331279319962
L1PA2.1.chr10:41797910-41803897.-	0.0007778602310990188
L1PA2.1.chr10:52233328-52239334.+	0.06099741877760922
L1PA2.1.chr10:55683076-55689092.-	0.006926368470066669
L1PA2.1.chr10:62602750-62608755.-	0.06437580393170804
L1PA2.1.chr10:78088450-78094479.+	0.08608507770612873
L1PA2.1.chr10:80722509-80728544.-	0.021206558573940056
L1PA2.1.chr10:81709615-81715642.+	0.005799316388655063
L1PA2.1.chr10:82344062-82350086.-	0.02058507113723637
L1PA2.1.chr10:84279967-84286006.+	0.03525922200326194
L1PA2.1.chr10:84756878-84762878.-	0.017342400280713544
L1PA2.1.chr10:91503263-91509287.+	0.04876980177639659
L1PA2.1.chr10:94824660-94830681.-	0.007200712526135785
L1PA2.1.chr10:99152737-99158758.+	0.007907871951475527
L1PA2.1.chr11:100285746-100291751.+	0.011681252542224229
L1PA2.1.chr11:100409041-100415069.+	0.002067327283401086
L1PA2.1.chr11:100451858-100457873.+	0.0030836193529148273
L1PA2.1.chr11:100475720-100481744.-	0.004911789927859546
L1PA2.1.chr11:102369166-102375192.-	0.08953292820253704
L1PA2.1.chr11:107361810-107367839.+	0.010496803486982243
L1PA2.1.chr11:108260626-108266643.+	0.04540281063602163
L1PA2.1.chr11:108356931-108362967.+	0.06192761658074047
L1PA2.1.chr11:110208986-110215001.+	0.05375614291272669
L1PA2.1.chr11:127776695-127782718.-	0.006215195578605335
L1PA2.1.chr11:133640803-133646828.+	0.0029254218037896244
L1PA2.1.chr11:14628166-14634160.-	0.0273917466114334
L1PA2.1.chr11:14715908-14721938.+	0.1404395435147743
L1PA2.1.chr11:17028490-17034655.-	0.024193870070169012
L1PA2.1.chr11:22016002-22022021.-	0.00911259091977467
L1PA2.1.chr11:22284807-22290788.+	0.006053397906034479
L1PA2.1.chr11:23298136-23304191.-	0.010402802409103904
L1PA2.1.chr11:26965118-26971134.+	0.14493195578271073
L1PA2.1.chr11:27219703-27225730.+	0.09106853184563345
L1PA2.1.chr11:34691292-34692830.-	0.01672971693537368
L1PA2.1.chr11:37240712-37246716.-	0.003259499209758745
L1PA2.1.chr11:39846656-39852654.+	0.0023113129795700547
L1PA2.1.chr11:40585472-40591501.-	0.003743773468752548
L1PA2.1.chr11:42429263-42435286.-	0.013035031247924326
L1PA2.1.chr11:43346101-43352118.-	0.12307918280157827
L1PA2.1.chr11:48744637-48750715.-	0.0016446364345873105
L1PA2.1.chr11:49725283-49731317.+	0.0010477770895088103
L1PA2.1.chr11:49775119-49781151.-	0.002742560347123352
L1PA2.1.chr11:5477498-5483518.+	0.003254470757409183
L1PA2.1.chr11:54946966-54952988.+	0.000897214544596518
L1PA2.1.chr11:55459916-55465937.+	0.0015853053557519624
L1PA2.1.chr11:55685638-55691665.+	0.0010029103276906618
L1PA2.1.chr11:60435417-60441441.+	0.008176188629238341
L1PA2.1.chr11:60532161-60538190.+	0.0045157807948982
L1PA2.1.chr11:6185350-6191366.+	0.035114766064776946
L1PA2.1.chr11:63185545-63191694.-	0.004145135179392779
L1PA2.1.chr11:63435303-63441326.+	0.01622280589883462
L1PA2.1.chr11:74877463-74883532.-	0.14199984317605663
L1PA2.1.chr11:75748616-75754649.+	0.19032573973173317
L1PA2.1.chr11:7658148-7664171.-	0.10077629058054503
L1PA2.1.chr11:7734499-7740482.+	0.009264613495455608
L1PA2.1.chr11:7861034-7867070.+	0.033532038766757144
L1PA2.1.chr11:83587648-83593656.+	0.007913002912195054
L1PA2.1.chr11:87047304-87053192.+	0.03492471684848838
L1PA2.1.chr11:87698098-87704215.-	0.005911452620436352
L1PA2.1.chr11:89313260-89319255.-	0.049163215394815635
L1PA2.1.chr11:90089696-90095729.-	0.00821300674846951
L1PA2.1.chr11:92026888-92033124.+	0.0064266199116161235
L1PA2.1.chr11:93172447-93178521.-	0.05023821582701725
L1PA2.1.chr11:94036857-94042888.+	0.02172305308395897
L1PA2.1.chr11:94232524-94238528.-	0.06318156492733949
L1PA2.1.chr11:95626326-95632351.-	0.00610983326162445
L1PA2.1.chr11:96405620-96411665.-	0.11372504364709095
L1PA2.1.chr11:96771827-96777820.-	0.002724443886504438
L1PA2.1.chr12:102307781-102313768.-	0.020360647602904673
L1PA2.1.chr12:102827177-102833208.-	0.011851300239594706
L1PA2.1.chr12:103434388-103440411.+	0.12791987831238913
L1PA2.1.chr12:105628261-105634450.+	0.056591679851490835
L1PA2.1.chr12:106471865-106477891.-	0.07008890150517329
L1PA2.1.chr12:112621197-112627228.+	0.05885248413229807
L1PA2.1.chr12:11297656-11303685.+	0.10695975577564798
L1PA2.1.chr12:127094605-127100631.-	0.03274992721021965
L1PA2.1.chr12:17768360-17774389.-	0.004857785109077965
L1PA2.1.chr12:17855568-17861565.+	0.003386137854137076
L1PA2.1.chr12:21209060-21215087.-	0.014728168068229169
L1PA2.1.chr12:2130303-2136321.-	0.030918373744836795
L1PA2.1.chr12:21395009-21401039.+	0.018819937259205548
L1PA2.1.chr12:21419215-21425234.+	0.06017884349470214
L1PA2.1.chr12:23070636-23076652.-	0.0485492979696461
L1PA2.1.chr12:25486954-25489653.-	0.0791416612219196
L1PA2.1.chr12:28760230-28761118.+	0.02027183733055011
L1PA2.1.chr12:39978316-39984339.+	0.028991008336714762
L1PA2.1.chr12:41637415-41643440.-	0.028306823136006246
L1PA2.1.chr12:41666304-41672330.-	0.014172698680607854
L1PA2.1.chr12:41672452-41678469.+	0.01177624460208723
L1PA2.1.chr12:43470973-43477008.+	0.059265793778442384
L1PA2.1.chr12:44950958-44956988.+	0.047154185828764496
L1PA2.1.chr12:4508895-4514901.+	0.08818885231084223
L1PA2.1.chr12:46420944-46427078.-	0.016925260065963003
L1PA2.1.chr12:5116426-5122428.-	0.029648038387101325
L1PA2.1.chr12:55344249-55350274.+	0.021118160191729483
L1PA2.1.chr12:55484008-55490018.+	0.01690544786310963
L1PA2.1.chr12:57646479-57652498.+	0.015082507003077724
L1PA2.1.chr12:58109257-58115306.-	0.016663378977220897
L1PA2.1.chr12:61941440-61947489.+	0.012136021050484487
L1PA2.1.chr12:64195587-64201638.+	0.04686874661222887
L1PA2.1.chr12:64287349-64293377.-	0.14266202382026222
L1PA2.1.chr12:67900208-67906224.+	0.012947168116418443
L1PA2.1.chr12:70013065-70019067.+	0.011616433501720848
L1PA2.1.chr12:71118072-71124103.+	0.0922081804263273
L1PA2.1.chr12:7251131-7257263.+	0.010307258772658775
L1PA2.1.chr12:73147617-73153645.-	0.014207710937630385
L1PA2.1.chr12:73394809-73400830.+	0.007564337856450538
L1PA2.1.chr12:77173381-77179424.-	0.02329884676585968
L1PA2.1.chr12:79039621-79045645.-	0.016305129250834948
L1PA2.1.chr12:80244169-80250184.-	0.012261885506893668
L1PA2.1.chr12:83584266-83590245.+	0.010884605022864605
L1PA2.1.chr12:85312419-85318459.-	0.03529790378976152
L1PA2.1.chr12:88708857-88714885.-	0.0032305588452476723
L1PA2.1.chr12:90536603-90542635.+	0.00819040882007505
L1PA2.1.chr12:92313998-92320023.+	0.020337646844005814
L1PA2.1.chr12:96315942-96321971.+	0.4323602564153258
L1PA2.1.chr12:97651133-97657167.-	0.023285804213301068
L1PA2.1.chr13:100698082-100704117.+	0.08520407037453491
L1PA2.1.chr13:106213540-106219555.+	0.05524359781365993
L1PA2.1.chr13:106929331-106935363.-	0.0042121408963284755
L1PA2.1.chr13:107920656-107926706.-	0.013562442207306699
L1PA2.1.chr13:19103712-19109724.-	0.006623563667422655
L1PA2.1.chr13:19272995-19279012.+	0.002270183191505398
L1PA2.1.chr13:36008229-36014237.-	0.01345730070254083
L1PA2.1.chr13:37149952-37155982.-	0.08168835954080463
L1PA2.1.chr13:39000817-39006875.-	0.3721836036549604
L1PA2.1.chr13:40356290-40362321.+	0.0079478327735252
L1PA2.1.chr13:40734919-40740945.+	0.04450985615188349
L1PA2.1.chr13:40828819-40834834.+	0.028921055707051103
L1PA2.1.chr13:42424880-42430912.+	0.015118337488361408
L1PA2.1.chr13:43971705-43976214.-	0.07003745396124678
L1PA2.1.chr13:45645030-45651067.+	0.06668391789599823
L1PA2.1.chr13:47781888-47787912.+	0.008485157210997355
L1PA2.1.chr13:49152513-49158535.-	0.026088750629663697
L1PA2.1.chr13:50180295-50186330.-	0.17369470434814877
L1PA2.1.chr13:50982054-50988070.+	0.09434141285048742
L1PA2.1.chr13:52269640-52275659.-	0.01317018014602173
L1PA2.1.chr13:58672617-58678643.-	0.0023547271905263963
L1PA2.1.chr13:66737482-66743507.+	0.004655753751143712
L1PA2.1.chr13:67685594-67686288.-	0.024905734025827013
L1PA2.1.chr13:73640527-73646551.+	0.016116619863175887
L1PA2.1.chr13:80151905-80153647.+	0.009047596474625072
L1PA2.1.chr13:82045349-82051380.+	0.015064351385892504
L1PA2.1.chr13:85123204-85129221.+	0.008287201059314521
L1PA2.1.chr13:89087885-89093918.+	0.006757947362761427
L1PA2.1.chr13:93490518-93496537.-	0.004850174069545937
L1PA2.1.chr14:101266199-101272227.+	0.024989312598227433
L1PA2.1.chr14:25207166-25210563.-	0.037879863634503026
L1PA2.1.chr14:25778863-25784872.-	0.006396956701398674
L1PA2.1.chr14:26629268-26635299.-	0.03668902387281323
L1PA2.1.chr14:26673315-26679374.-	0.04621813754525844
L1PA2.1.chr14:28188442-28194470.+	0.02962833445386126
L1PA2.1.chr14:28312502-28318523.-	0.0536432103745444
L1PA2.1.chr14:30363537-30369568.+	0.04878160823280409
L1PA2.1.chr14:37350918-37356933.-	0.01973066267921742
L1PA2.1.chr14:40326207-40332209.+	0.01415478790582507
L1PA2.1.chr14:40348058-40354070.+	0.013178986056653798
L1PA2.1.chr14:41209338-41215358.-	0.0075107446346412525
L1PA2.1.chr14:42956044-42959252.-	0.018698575790795563
L1PA2.1.chr14:43062334-43068363.+	0.03599702283772512
L1PA2.1.chr14:43370269-43376295.+	0.029992367120734078
L1PA2.1.chr14:43492185-43498201.+	0.005051837031645155
L1PA2.1.chr14:43597900-43602088.+	0.006031311749047052
L1PA2.1.chr14:45883227-45889258.-	0.0024851703933965828
L1PA2.1.chr14:47901173-47907197.+	0.008883531984090455
L1PA2.1.chr14:49096714-49102732.+	0.003586502316985442
L1PA2.1.chr14:56441818-56447831.-	0.007614828067176034
L1PA2.1.chr14:56667527-56673561.+	0.04145849202453369
L1PA2.1.chr14:57112210-57118214.+	0.04313992460729804
L1PA2.1.chr14:58032539-58038561.+	0.02375485947240435
L1PA2.1.chr14:59946504-59952523.-	0.07403219536914937
L1PA2.1.chr14:70475203-70476939.+	0.06616307180599725
L1PA2.1.chr14:71842964-71848996.-	0.036755998778954475
L1PA2.1.chr14:82347549-82353568.+	0.006921080306628817
L1PA2.1.chr14:85885595-85891616.+	0.03940964103941695
L1PA2.1.chr14:86105459-86111494.-	0.11679966709019883
L1PA2.1.chr14:91430864-91436893.-	0.07851106280786466
L1PA2.1.chr14:91640244-91646233.-	0.07256948464256328
L1PA2.1.chr15:100417071-100423096.+	0.01767866700502142
L1PA2.1.chr15:101626450-101632475.+	0.14379029812941127
L1PA2.1.chr15:20311030-20317051.+	0.004502373721397886
L1PA2.1.chr15:37399471-37405476.-	0.006285666992291931
L1PA2.1.chr15:39420570-39426588.+	0.03979932513863445
L1PA2.1.chr15:44252034-44258049.+	0.01411596069033669
L1PA2.1.chr15:47165532-47171560.+	0.0065602034341758104
L1PA2.1.chr15:49354233-49360252.+	0.025035511615300685
L1PA2.1.chr15:49395983-49402014.+	0.0321088713179505
L1PA2.1.chr15:49778509-49784518.-	0.009874562198306399
L1PA2.1.chr15:52902265-52908197.+	0.0014088388530891344
L1PA2.1.chr15:53135442-53141475.-	0.002766119599257238
L1PA2.1.chr15:53540633-53546677.+	0.054737843359457285
L1PA2.1.chr15:55063993-55069991.+	0.006105730616942585
L1PA2.1.chr15:56134618-56140628.-	0.18252665813169616
L1PA2.1.chr15:56311143-56317177.-	0.00927406948938558
L1PA2.1.chr15:56327426-56332630.+	0.009368314415508488
L1PA2.1.chr15:58125731-58131761.+	0.00818178287198684
L1PA2.1.chr15:64326660-64332685.+	0.24052774494811488
L1PA2.1.chr15:71174139-71180152.+	0.02760082237544
L1PA2.1.chr15:73508419-73514470.-	0.06960164044707687
L1PA2.1.chr15:81668513-81674504.-	0.07420891372105147
L1PA2.1.chr15:81697165-81703174.+	0.02208986276209831
L1PA2.1.chr15:81730280-81736308.+	0.026621619985858058
L1PA2.1.chr15:81797930-81803963.+	0.06783624761549005
L1PA2.1.chr15:81870667-81876699.+	0.046376402554072944
L1PA2.1.chr15:83383651-83389616.+	0.18377220472174874
L1PA2.1.chr15:85433963-85439965.+	0.17989015239398162
L1PA2.1.chr15:86528094-86534125.+	0.05793151925517989
L1PA2.1.chr15:93675399-93681428.+	0.032468820674881035
L1PA2.1.chr15:97265580-97271604.-	0.009217854520458665
L1PA2.1.chr16:21042672-21048703.-	0.24035733603875062
L1PA2.1.chr16:36071922-36077950.+	0.0028265789448567316
L1PA2.1.chr16:46449411-46455427.-	0.001962893979713796
L1PA2.1.chr16:47807975-47814106.-	0.0016180584741943068
L1PA2.1.chr16:48015465-48021489.-	0.006395355214038378
L1PA2.1.chr16:48768571-48774603.-	0.006967186370855693
L1PA2.1.chr16:59559294-59565319.-	0.010530578710380297
L1PA2.1.chr16:59976601-59982619.+	0.02374482611286256
L1PA2.1.chr16:60522745-60528760.+	0.012962024788764718
L1PA2.1.chr16:61782078-61788101.+	0.05413975021796163
L1PA2.1.chr16:61801455-61807489.+	0.046538110459011045
L1PA2.1.chr16:63388077-63394106.+	0.0141052057672207
L1PA2.1.chr16:72627274-72633298.+	0.11110779465101958
L1PA2.1.chr16:73824400-73830431.-	0.048311685773825996
L1PA2.1.chr16:75821959-75827981.-	0.0059995326776589525
L1PA2.1.chr16:82139255-82145258.+	0.12208493744619339
L1PA2.1.chr16:86262173-86268197.+	0.00995017686251386
L1PA2.1.chr17:12449903-12455932.-	0.018031413276361125
L1PA2.1.chr17:27039669-27045623.-	0.007396972562938109
L1PA2.1.chr17:27099164-27105176.-	0.017789050317852387
L1PA2.1.chr17:3147366-3153409.-	0.022209898784553404
L1PA2.1.chr17:3176530-3182557.+	0.007800217224703746
L1PA2.1.chr17:32678257-32684272.-	0.13733578229860124
L1PA2.1.chr17:32887137-32893184.+	0.23056056563089242
L1PA2.1.chr17:3326580-3332726.-	0.006491626424956596
L1PA2.1.chr17:34292450-34298452.-	0.007545188484711325
L1PA2.1.chr17:41200867-41206900.-	0.024704416292359914
L1PA2.1.chr17:52403847-52409865.-	0.010930153388041063
L1PA2.1.chr17:55501716-55507741.+	0.39131374113981765
L1PA2.1.chr17:60881440-60887474.-	0.1274723119961778
L1PA2.1.chr17:61110229-61116238.+	0.03289497242051072
L1PA2.1.chr18:10572668-10578678.-	0.02639527949317865
L1PA2.1.chr18:12202444-12208458.-	0.12183273162832738
L1PA2.1.chr18:1516189-1522240.-	0.01655609423491999
L1PA2.1.chr18:2247167-2253196.+	0.09583946188385475
L1PA2.1.chr18:22529636-22535670.+	0.06950077445336075
L1PA2.1.chr18:24619042-24625072.-	0.04194648169917426
L1PA2.1.chr18:24710814-24716841.-	0.01062681904009488
L1PA2.1.chr18:27510008-27516039.+	0.015451881479332297
L1PA2.1.chr18:27737726-27743750.-	0.041364194872047594
L1PA2.1.chr18:28416544-28422561.-	0.011664864973628009
L1PA2.1.chr18:31347968-31353996.-	0.025908876867723536
L1PA2.1.chr18:32856626-32862684.-	0.016814795822775053
L1PA2.1.chr18:34331115-34337159.+	0.0392280961741353
L1PA2.1.chr18:34552378-34558395.-	0.012576369563291358
L1PA2.1.chr18:35205779-35211809.+	0.05633522542998547
L1PA2.1.chr18:39565592-39571600.+	0.008675089175391535
L1PA2.1.chr18:39924369-39930434.+	0.004534767122040314
L1PA2.1.chr18:40187639-40193657.-	0.00466231311510023
L1PA2.1.chr18:41631742-41637769.+	0.02381311994083828
L1PA2.1.chr18:5004136-5010155.+	0.0026130174412400202
L1PA2.1.chr18:51740631-51746665.+	0.008432835296351707
L1PA2.1.chr18:55715484-55721529.-	0.1304980151795045
L1PA2.1.chr18:57259696-57265728.+	0.003318705644145562
L1PA2.1.chr18:57719248-57725264.+	0.05083364962244106
L1PA2.1.chr18:59403939-59409970.-	0.14079793718326308
L1PA2.1.chr18:60029678-60035707.-	0.02039635092583883
L1PA2.1.chr18:68784834-68790853.-	0.06539322682106304
L1PA2.1.chr18:7966442-7972474.+	0.08839956818487357
L1PA2.1.chr18:8057452-8063463.-	0.05468882419265677
L1PA2.1.chr19:23890445-23896455.-	0.008600184374130803
L1PA2.1.chr19:24394039-24399943.+	0.004448082736985992
L1PA2.1.chr19:28756881-28762969.+	0.006490109277157207
L1PA2.1.chr19:29459290-29465188.+	0.02604798270049593
L1PA2.1.chr19:37837502-37843533.+	0.06383880903011872
L1PA2.1.chr19:55822401-55828429.+	0.0095507962766724
L1PA2.1.chr1:102928102-102934113.-	0.027831703500765224
L1PA2.1.chr1:112154799-112160810.-	0.008509953273512748
L1PA2.1.chr1:112221418-112227438.+	0.008570609698186472
L1PA2.1.chr1:115147821-115153959.+	0.003994824352307454
L1PA2.1.chr1:118280887-118286905.+	0.02035268532374733
L1PA2.1.chr1:143558090-143564124.-	0.0026092926790583964
L1PA2.1.chr1:147423218-147429241.+	0.11870827686436015
L1PA2.1.chr1:158886103-158892114.+	0.005109058852076528
L1PA2.1.chr1:158952740-158958797.+	0.023657928728186645
L1PA2.1.chr1:163639993-163646040.-	0.019998705544605193
L1PA2.1.chr1:164459203-164465253.+	0.06253211012599148
L1PA2.1.chr1:168348862-168354879.-	0.04976676024194986
L1PA2.1.chr1:169251561-169257591.-	0.023870231151126287
L1PA2.1.chr1:171373586-171379567.+	0.09189275547668325
L1PA2.1.chr1:172981279-172987306.-	0.05232915709893171
L1PA2.1.chr1:174233266-174239293.-	0.0685518032816731
L1PA2.1.chr1:174377791-174383815.-	0.050755462641349204
L1PA2.1.chr1:174843226-174849243.-	0.5717639151418574
L1PA2.1.chr1:176002354-176008367.-	0.021268355083531948
L1PA2.1.chr1:176256085-176262110.-	0.017772154713502644
L1PA2.1.chr1:177633927-177639946.+	0.005612870209285635
L1PA2.1.chr1:178314791-178320818.-	0.10705406450914955
L1PA2.1.chr1:178837547-178843666.+	0.08519255958105819
L1PA2.1.chr1:185251798-185257805.-	0.024377546487504596
L1PA2.1.chr1:185887306-185893334.-	0.007331581108550305
L1PA2.1.chr1:186637331-186643356.+	0.0642528057621633
L1PA2.1.chr1:188752216-188758260.-	0.010085233485204948
L1PA2.1.chr1:192500584-192506612.+	0.03176285626879635
L1PA2.1.chr1:207730466-207736495.+	0.16450282576250044
L1PA2.1.chr1:217690492-217696523.-	0.03832210037733133
L1PA2.1.chr1:223395534-223401557.-	0.028950421156911606
L1PA2.1.chr1:242045561-242051585.-	0.04974493835815845
L1PA2.1.chr1:247888322-247894338.-	0.0022740540044881886
L1PA2.1.chr1:248166557-248172589.-	0.007144867790954632
L1PA2.1.chr1:25506585-25512707.+	0.05768520291464882
L1PA2.1.chr1:34092394-34098413.+	0.010566286016521879
L1PA2.1.chr1:43114527-43120516.-	0.11953299009498836
L1PA2.1.chr1:48150125-48156157.+	0.04828421557392427
L1PA2.1.chr1:49282507-49288376.+	0.005094367950554148
L1PA2.1.chr1:49875162-49881175.-	0.0024580814858828656
L1PA2.1.chr1:58126455-58132485.-	0.02393490503463517
L1PA2.1.chr1:58269013-58275032.-	0.06120082456189515
L1PA2.1.chr1:58373171-58379206.-	0.08207697496378591
L1PA2.1.chr1:59647747-59653779.-	0.07522235260995996
L1PA2.1.chr1:60640012-60646037.+	0.0627539216890277
L1PA2.1.chr1:65558564-65564576.-	0.07522692753186923
L1PA2.1.chr1:68875777-68881805.-	0.005041849415561789
L1PA2.1.chr1:68923486-68926929.+	0.017437374981683497
L1PA2.1.chr1:69117059-69120511.-	0.005700869424113268
L1PA2.1.chr1:69882613-69888643.-	0.008917952983288409
L1PA2.1.chr1:71888203-71894235.+	0.09642841084934325
L1PA2.1.chr1:72898768-72900480.+	0.06083645085782079
L1PA2.1.chr1:75375826-75377085.+	0.1697656649333105
L1PA2.1.chr1:78845456-78851474.-	0.026999795226174926
L1PA2.1.chr1:79938402-79944419.-	0.0032544443538113964
L1PA2.1.chr1:82250044-82256069.+	0.004563475474710945
L1PA2.1.chr1:83182174-83188201.+	0.06785941666721944
L1PA2.1.chr1:83350413-83356465.-	0.029140704126888364
L1PA2.1.chr1:88341842-88347867.+	0.06106162087467484
L1PA2.1.chr1:89412579-89418615.-	0.03909096981507436
L1PA2.1.chr1:89747026-89753053.-	0.0626871427961677
L1PA2.1.chr1:93790652-93796681.-	0.04193465271707935
L1PA2.1.chr1:96604386-96610400.+	0.004155661888720976
L1PA2.1.chr1:98588661-98592036.+	0.009981089611090344
L1PA2.1.chr20:12582507-12588531.+	0.014378569195524833
L1PA2.1.chr20:129964-135977.+	0.10371232256279966
L1PA2.1.chr20:21887655-21893685.+	0.0038946292924477584
L1PA2.1.chr20:21910853-21916881.-	0.017118718537106944
L1PA2.1.chr20:23589308-23595311.+	0.04393781294088219
L1PA2.1.chr20:24900605-24906618.+	0.003889215501938848
L1PA2.1.chr20:26233677-26239735.+	0.027315736300367294
L1PA2.1.chr20:29525906-29531926.+	0.00231723328472211
L1PA2.1.chr20:42206269-42212317.+	0.021807713156737137
L1PA2.1.chr20:42614937-42620967.-	0.0224322813280929
L1PA2.1.chr20:43814461-43820491.+	0.03379363850598964
L1PA2.1.chr20:53472644-53478653.+	0.0355291985311125
L1PA2.1.chr20:53503851-53509874.+	0.21590289105320074
L1PA2.1.chr20:6315821-6321844.-	0.021531107507592552
L1PA2.1.chr20:8595101-8601127.-	0.3475935241200819
L1PA2.1.chr21:14927082-14933113.+	0.02352033766383959
L1PA2.1.chr21:17327482-17333500.+	0.03781869772451292
L1PA2.1.chr21:17376038-17381930.+	0.06621904995448573
L1PA2.1.chr21:25918367-25924392.+	0.04371779139523939
L1PA2.1.chr21:32219175-32221599.+	0.006055779635033535
L1PA2.1.chr21:33925606-33931606.-	0.005988055323113113
L1PA2.1.chr21:35493766-35499791.-	0.10054829040979757
L1PA2.1.chr21:40022874-40028842.-	0.010061404571781752
L1PA2.1.chr21:40033161-40039180.+	0.012040782296590584
L1PA2.1.chr21:9333721-9339873.-	0.025783363753013783
L1PA2.1.chr22:11959381-11965528.+	0.020067957438395595
L1PA2.1.chr22:15980063-15986114.-	0.0011376688359723548
L1PA2.1.chr22:16021017-16027044.+	0.0021431854838835657
L1PA2.1.chr22:16183718-16189738.+	0.005529939832694055
L1PA2.1.chr22:32294665-32300684.-	0.07144682200275351
L1PA2.1.chr22:34677368-34683400.-	0.009236607353283724
L1PA2.1.chr2:106130892-106136925.+	0.29238478681491553
L1PA2.1.chr2:116048941-116054967.-	0.002768752096441135
L1PA2.1.chr2:117156034-117162051.+	0.0067415685130172865
L1PA2.1.chr2:117525395-117530328.+	0.013871774625592246
L1PA2.1.chr2:118137000-118143020.-	0.4214605974067799
L1PA2.1.chr2:118895761-118901792.-	0.05141768271705143
L1PA2.1.chr2:122012673-122018708.-	0.022089701122509367
L1PA2.1.chr2:122348937-122352314.-	0.05921762158727305
L1PA2.1.chr2:124139775-124145807.+	0.014060113948904775
L1PA2.1.chr2:124356306-124362334.-	0.0074144597979711865
L1PA2.1.chr2:124407870-124413893.+	0.007316241931619677
L1PA2.1.chr2:124593139-124599168.-	0.016677831706564714
L1PA2.1.chr2:12521757-12527771.-	0.047280000041544666
L1PA2.1.chr2:128858984-128865016.-	0.02893372202455779
L1PA2.1.chr2:133465007-133471038.-	0.0539970854839375
L1PA2.1.chr2:133546865-133552758.+	0.04250577520053274
L1PA2.1.chr2:133910480-133916504.+	0.02809510379438714
L1PA2.1.chr2:134650547-134656574.-	0.09466138163679233
L1PA2.1.chr2:134825451-134831458.+	0.01931446879942726
L1PA2.1.chr2:137393160-137399190.-	0.005304892898336352
L1PA2.1.chr2:142607781-142613812.-	0.009446958812942689
L1PA2.1.chr2:143006042-143012076.+	0.048372445793657
L1PA2.1.chr2:143661562-143667611.+	0.028800164940527694
L1PA2.1.chr2:144897598-144903603.-	0.004009252309300765
L1PA2.1.chr2:146405741-146411341.+	0.04355308937617522
L1PA2.1.chr2:147727004-147733028.+	0.01330517243542727
L1PA2.1.chr2:148148940-148154956.-	0.009988873387155624
L1PA2.1.chr2:14848064-14854078.+	0.00837269232832164
L1PA2.1.chr2:149850457-149856466.+	0.037872096866884475
L1PA2.1.chr2:149945265-149951292.+	0.037206965998781726
L1PA2.1.chr2:151698868-151704889.-	0.046395406733581605
L1PA2.1.chr2:153397921-153403952.-	0.02609733596893898
L1PA2.1.chr2:153719447-153725466.+	0.02437679093932243
L1PA2.1.chr2:155965887-155971915.+	0.053267726383238574
L1PA2.1.chr2:156254518-156260532.+	0.06108928530188475
L1PA2.1.chr2:157368535-157374566.+	0.09958733658692107
L1PA2.1.chr2:157515143-157521173.+	0.0458187162503462
L1PA2.1.chr2:158351231-158357242.+	0.021193516952264187
L1PA2.1.chr2:158522617-158528649.+	0.043314733829565036
L1PA2.1.chr2:160850732-160856748.-	0.0701151797182817
L1PA2.1.chr2:165485934-165491963.+	0.025264086498942143
L1PA2.1.chr2:165731663-165737694.-	0.0423071948091659
L1PA2.1.chr2:167081946-167087967.-	0.004130310616041529
L1PA2.1.chr2:167441879-167447993.-	0.0028509785043096723
L1PA2.1.chr2:173699375-173705410.-	0.037382454887333626
L1PA2.1.chr2:174404458-174410482.-	0.09827716411720647
L1PA2.1.chr2:175588546-175594563.-	0.08185193425153017
L1PA2.1.chr2:175703157-175704878.-	0.03310528992628613
L1PA2.1.chr2:18012016-18018024.-	0.02058411596970589
L1PA2.1.chr2:182025225-182031239.-	0.1358593397916643
L1PA2.1.chr2:185419434-185425462.-	0.01755908981206944
L1PA2.1.chr2:185585887-185591908.-	0.012262179078209472
L1PA2.1.chr2:185841720-185847756.-	0.0354363869163013
L1PA2.1.chr2:185864597-185870656.+	0.04596831963053915
L1PA2.1.chr2:191761849-191767876.+	0.01896453588506815
L1PA2.1.chr2:192268435-192274450.-	0.00894904279302659
L1PA2.1.chr2:19305839-19311862.+	0.1617102757997964
L1PA2.1.chr2:195067521-195073543.-	0.0033462091379928413
L1PA2.1.chr2:196521488-196527500.-	0.04645775851005755
L1PA2.1.chr2:197634735-197640761.-	0.049180559081410856
L1PA2.1.chr2:197687546-197693561.-	0.10425162706626954
L1PA2.1.chr2:204991072-204997106.-	0.08981485675111602
L1PA2.1.chr2:206908035-206914052.+	0.028794050515558462
L1PA2.1.chr2:208811621-208817648.+	0.06429059893523728
L1PA2.1.chr2:209128529-209134554.+	0.00636198630492519
L1PA2.1.chr2:209746180-209752208.-	0.050074537680963115
L1PA2.1.chr2:211219320-211225344.+	0.006222869220643145
L1PA2.1.chr2:211888536-211894571.+	0.0224637146380299
L1PA2.1.chr2:214683796-214689805.+	0.02328144095938089
L1PA2.1.chr2:219931818-219937838.+	0.051575327513490324
L1PA2.1.chr2:221984562-221990586.+	0.08269561044916353
L1PA2.1.chr2:222149601-222155632.-	0.03729513926845436
L1PA2.1.chr2:228419987-228426024.-	0.009661375107797831
L1PA2.1.chr2:228568257-228574281.+	0.05988718493053963
L1PA2.1.chr2:228755693-228761717.+	0.0074806501511192
L1PA2.1.chr2:22984153-22990168.+	0.012783815210541501
L1PA2.1.chr2:23224851-23230886.-	0.015512174288871873
L1PA2.1.chr2:234888389-234894419.+	0.059554348923151985
L1PA2.1.chr2:236383666-236389689.-	0.015919138476934887
L1PA2.1.chr2:30904198-30910223.+	0.04119047541821573
L1PA2.1.chr2:40008598-40014619.-	0.014178392447916495
L1PA2.1.chr2:40232600-40238627.-	0.04819030587298022
L1PA2.1.chr2:43660471-43666500.-	0.3040600779292601
L1PA2.1.chr2:45059559-45065587.-	0.07358275452593803
L1PA2.1.chr2:45075744-45081776.+	0.03582384206689859
L1PA2.1.chr2:4642968-4648965.+	0.009286879926969775
L1PA2.1.chr2:56439363-56441692.-	0.0023376498380429486
L1PA2.1.chr2:57418710-57424719.+	0.023456543455843075
L1PA2.1.chr2:58381542-58387566.-	0.028182203407446905
L1PA2.1.chr2:60083662-60089694.+	0.015421973600977442
L1PA2.1.chr2:60141191-60147223.+	0.06316769627142874
L1PA2.1.chr2:62835478-62841498.+	0.06992366492094523
L1PA2.1.chr2:66177170-66183202.+	0.025486324609229914
L1PA2.1.chr2:66391130-66397150.+	0.09739529662750974
L1PA2.1.chr2:72063975-72069997.+	0.07122920091557847
L1PA2.1.chr2:73480076-73486099.-	0.009549245388478313
L1PA2.1.chr2:76775758-76781758.-	0.0032381955514297657
L1PA2.1.chr2:76795804-76801677.+	0.0030332296426438484
L1PA2.1.chr2:77753772-77759778.+	0.0036572847360127557
L1PA2.1.chr2:83088804-83094831.+	0.01324699501180509
L1PA2.1.chr2:83768302-83774332.+	0.01783987888134829
L1PA2.1.chr2:91921173-91927204.+	0.004788844161387347
L1PA2.1.chr3:103220448-103226476.+	0.01414569829754388
L1PA2.1.chr3:106665293-106671324.+	0.011430035272377093
L1PA2.1.chr3:106975444-106981476.+	0.036328275294048716
L1PA2.1.chr3:108257680-108263696.+	0.011196710308326271
L1PA2.1.chr3:110440086-110446113.+	0.0062140786393789236
L1PA2.1.chr3:111018716-111024745.+	0.009156418378076835
L1PA2.1.chr3:111556203-111562234.-	0.09362431503793614
L1PA2.1.chr3:116203398-116209426.-	0.018245073698737513
L1PA2.1.chr3:118914243-118920271.+	0.030998294451187295
L1PA2.1.chr3:119001470-119007490.-	0.06486624863667025
L1PA2.1.chr3:120372615-120378640.-	0.0341170939990987
L1PA2.1.chr3:122041911-122047938.-	0.18370619380071024
L1PA2.1.chr3:125936638-125942696.+	0.17704608196740992
L1PA2.1.chr3:126331604-126337586.+	0.0463484973781956
L1PA2.1.chr3:132371232-132377261.-	0.27170831362407033
L1PA2.1.chr3:132760656-132766652.-	0.00663151692811208
L1PA2.1.chr3:135252214-135258230.-	0.07939327731554055
L1PA2.1.chr3:135584725-135590755.+	0.006228690043911356
L1PA2.1.chr3:135658603-135664636.+	0.010363458654476876
L1PA2.1.chr3:137633714-137639732.-	0.012624399376955213
L1PA2.1.chr3:1387560-1393571.+	0.04155513803674011
L1PA2.1.chr3:141757129-141763153.-	0.24836924500856314
L1PA2.1.chr3:145927778-145933791.+	0.013292823772880095
L1PA2.1.chr3:151241772-151247772.+	0.05069227666088329
L1PA2.1.chr3:153235756-153241782.-	0.006942647323892759
L1PA2.1.chr3:153506403-153512405.+	0.0245796116829282
L1PA2.1.chr3:155119416-155125444.-	0.03644762642357327
L1PA2.1.chr3:155469062-155475088.+	0.011876483344667068
L1PA2.1.chr3:155506351-155512216.-	0.011943853924556432
L1PA2.1.chr3:156278973-156284990.-	0.030992146578264913
L1PA2.1.chr3:157724697-157730723.+	0.005503080476310392
L1PA2.1.chr3:158634523-158640540.+	0.03254988276790583
L1PA2.1.chr3:162405866-162411893.-	0.03364761422504074
L1PA2.1.chr3:168011032-168017055.+	0.06290841704819589
L1PA2.1.chr3:169679487-169685517.+	0.14794067353113022
L1PA2.1.chr3:170878556-170884584.-	0.14668743797091854
L1PA2.1.chr3:174259685-174265694.-	0.00860208941546892
L1PA2.1.chr3:175781710-175787737.-	0.01714605721342891
L1PA2.1.chr3:177388770-177394751.-	0.06833195111907411
L1PA2.1.chr3:178859948-178865979.+	0.024973037753474453
L1PA2.1.chr3:182426092-182432110.+	0.07454071494731189
L1PA2.1.chr3:187412123-187418152.+	0.025322095617762885
L1PA2.1.chr3:187862480-187868516.+	0.046906245929824834
L1PA2.1.chr3:187890220-187896214.+	0.2596623469846325
L1PA2.1.chr3:18930482-18936506.-	0.036796762191915904
L1PA2.1.chr3:18957806-18963833.-	0.016771625012610286
L1PA2.1.chr3:19097368-19103347.-	0.013458793165669147
L1PA2.1.chr3:192149315-192155328.-	0.015012729365704084
L1PA2.1.chr3:192739213-192745242.-	0.018886128545701635
L1PA2.1.chr3:19370610-19376625.-	0.01031408913769674
L1PA2.1.chr3:195087672-195093677.+	0.107763071048909
L1PA2.1.chr3:19855048-19861075.+	0.004725081236853707
L1PA2.1.chr3:21249724-21255755.-	0.0058652111390874295
L1PA2.1.chr3:21983139-21989177.-	0.009279545188493383
L1PA2.1.chr3:22801378-22807403.+	0.03614634592370987
L1PA2.1.chr3:24089454-24095487.-	0.06563554952581425
L1PA2.1.chr3:26384735-26390767.-	0.011712350533777515
L1PA2.1.chr3:34413126-34419172.-	0.004018554075942965
L1PA2.1.chr3:35818653-35824692.-	0.002741159825361855
L1PA2.1.chr3:3719386-3725382.+	0.005403305447319355
L1PA2.1.chr3:4253248-4259276.+	0.013716017483008068
L1PA2.1.chr3:43064774-43070790.+	0.3035675675616194
L1PA2.1.chr3:43565822-43571847.+	0.024662546594445355
L1PA2.1.chr3:53365276-53371325.-	0.401859930092272
L1PA2.1.chr3:53921747-53927805.-	0.13598552470421582
L1PA2.1.chr3:55046104-55052129.-	0.011100976557260906
L1PA2.1.chr3:55136329-55142351.+	0.02414394825978711
L1PA2.1.chr3:58816278-58822304.+	0.010438640998031318
L1PA2.1.chr3:58842154-58848179.+	0.14329520423409783
L1PA2.1.chr3:63136268-63142301.+	0.0303265747179864
L1PA2.1.chr3:63211708-63217714.-	0.008454751461161722
L1PA2.1.chr3:6484911-6490929.-	0.01054465022570459
L1PA2.1.chr3:65509292-65515316.+	0.044875558813638694
L1PA2.1.chr3:75091959-75098014.-	0.003985469946880541
L1PA2.1.chr3:75273461-75279470.-	0.0017342405986324962
L1PA2.1.chr3:80891646-80897665.-	0.01063430370922934
L1PA2.1.chr3:81051389-81057413.-	0.01336711562998397
L1PA2.1.chr3:85289930-85295940.+	0.010174685258523683
L1PA2.1.chr3:88503101-88509122.-	0.017352016128921222
L1PA2.1.chr3:88869833-88875863.+	0.007994221036413698
L1PA2.1.chr3:89345615-89351640.-	0.009383678183497519
L1PA2.1.chr3:89869044-89875069.-	0.016003113767392895
L1PA2.1.chr3:89957833-89963855.+	0.008177835836023833
L1PA2.1.chr3:90382470-90388451.-	0.0012906195125114517
L1PA2.1.chr3:94745469-94751496.+	0.010099114630871165
L1PA2.1.chr3:97641427-97645082.+	0.04889933654936816
L1PA2.1.chr4:100000524-100006553.-	0.007943774932543187
L1PA2.1.chr4:101405667-101411695.-	0.10559833545100733
L1PA2.1.chr4:102204930-102210958.-	0.08421024875079614
L1PA2.1.chr4:103250265-103256290.-	0.09011762808619567
L1PA2.1.chr4:104687024-104692901.-	0.033813138314211705
L1PA2.1.chr4:104786988-104793014.+	0.05759278547330742
L1PA2.1.chr4:105307236-105313391.-	0.00788833988809027
L1PA2.1.chr4:106119954-106121104.+	0.008877877673876348
L1PA2.1.chr4:106935103-106941147.+	0.025760975975863777
L1PA2.1.chr4:10775393-10781420.-	0.04877936803453692
L1PA2.1.chr4:10824426-10829322.-	0.027104056265919232
L1PA2.1.chr4:110409693-110411445.-	0.0848817493963453
L1PA2.1.chr4:11060915-11066938.-	0.0283913604835068
L1PA2.1.chr4:110870809-110876821.-	0.01947568165378017
L1PA2.1.chr4:111336943-111342946.+	0.011282010980095961
L1PA2.1.chr4:112086463-112092501.+	0.019471926127386872
L1PA2.1.chr4:11235217-11241254.+	0.05775744896722874
L1PA2.1.chr4:113489138-113495167.-	0.05125547926628333
L1PA2.1.chr4:11378740-11384770.-	0.00739562892634928
L1PA2.1.chr4:11792760-11798752.+	0.023150293867445923
L1PA2.1.chr4:119274113-119280127.-	0.07435053270073058
L1PA2.1.chr4:120256079-120256778.-	0.024166153231136866
L1PA2.1.chr4:120645591-120648485.-	0.02648674686007784
L1PA2.1.chr4:126928255-126934284.+	0.006352515662825503
L1PA2.1.chr4:127020568-127026555.+	0.0015788496414983412
L1PA2.1.chr4:127588930-127594962.+	0.04078728104270844
L1PA2.1.chr4:127650220-127656245.-	0.02553590557081349
L1PA2.1.chr4:128213789-128219796.+	0.07615734070710178
L1PA2.1.chr4:132631286-132637304.-	0.0018571667467633488
L1PA2.1.chr4:132944445-132950433.+	0.01643323520493012
L1PA2.1.chr4:133733942-133739952.-	0.004255228277777286
L1PA2.1.chr4:14009454-14015486.-	0.006630356626162996
L1PA2.1.chr4:140413342-140419363.+	0.07180369330428824
L1PA2.1.chr4:141877346-141883376.-	0.027696572526491724
L1PA2.1.chr4:143100259-143106289.+	0.01320362232287845
L1PA2.1.chr4:14480751-14486827.+	0.004022619753705082
L1PA2.1.chr4:145369388-145375369.+	0.0020038528856112406
L1PA2.1.chr4:146350018-146356052.+	0.024435146622478608
L1PA2.1.chr4:14660296-14666326.-	0.004106935592163878
L1PA2.1.chr4:148317874-148323904.-	0.02855967388525393
L1PA2.1.chr4:15278666-15284652.+	0.021494950427161017
L1PA2.1.chr4:156284540-156290599.-	0.005657921478303962
L1PA2.1.chr4:158084240-158090272.-	0.08960510930668474
L1PA2.1.chr4:160574032-160580085.+	0.004530219813226534
L1PA2.1.chr4:163632232-163638253.+	0.005379897539179329
L1PA2.1.chr4:164100748-164106778.+	0.025936362769787866
L1PA2.1.chr4:164241613-164247620.+	0.006649902753713797
L1PA2.1.chr4:164350749-164356776.+	0.02852772218081819
L1PA2.1.chr4:164553492-164559523.-	0.005931817702030254
L1PA2.1.chr4:166463312-166469345.+	0.01621896696277259
L1PA2.1.chr4:167276135-167282161.-	0.011149448023453499
L1PA2.1.chr4:168441989-168448038.+	0.015594345399539593
L1PA2.1.chr4:170355934-170364005.-	0.0035474105528120244
L1PA2.1.chr4:170782980-170789002.-	0.007845878222345486
L1PA2.1.chr4:174778462-174784478.+	0.0212376538403197
L1PA2.1.chr4:181408889-181414915.-	0.008837848839807465
L1PA2.1.chr4:182779057-182785080.-	0.022341572099112986
L1PA2.1.chr4:186110393-186116420.-	0.0331856648741094
L1PA2.1.chr4:188558269-188564287.-	0.00861471019270093
L1PA2.1.chr4:22146427-22152457.+	0.0036257385811450165
L1PA2.1.chr4:27070203-27076264.-	0.013253090609470207
L1PA2.1.chr4:27375687-27381719.-	0.012032513923496753
L1PA2.1.chr4:32360575-32366580.-	0.007182685758055261
L1PA2.1.chr4:4953897-4959919.-	0.005820627226323824
L1PA2.1.chr4:53328731-53334762.+	0.008821950975187063
L1PA2.1.chr4:53877116-53883135.+	0.007626638393856028
L1PA2.1.chr4:5438601-5444628.-	0.039041848717425914
L1PA2.1.chr4:55619153-55625181.+	0.19653777055008104
L1PA2.1.chr4:63532521-63538553.+	0.011070094291919338
L1PA2.1.chr4:64859153-64865171.-	0.024604724029280503
L1PA2.1.chr4:65176611-65182643.+	0.004145196731293558
L1PA2.1.chr4:65288237-65294261.-	0.0012988041109599066
L1PA2.1.chr4:65993299-65999302.-	0.0406902100622436
L1PA2.1.chr4:67177042-67183058.+	0.0016814149408991585
L1PA2.1.chr4:67967414-67973442.-	0.014931960879322104
L1PA2.1.chr4:68194058-68200204.+	0.005904576061997531
L1PA2.1.chr4:68509804-68515820.-	0.009612275426639628
L1PA2.1.chr4:75126805-75132838.+	0.07438510413339311
L1PA2.1.chr4:75270579-75276607.-	0.005524290209076984
L1PA2.1.chr4:75401194-75407226.+	0.010348459125656143
L1PA2.1.chr4:75442536-75448552.-	0.006249333001956755
L1PA2.1.chr4:84126785-84132814.+	0.016971102203708177
L1PA2.1.chr4:84298780-84304810.+	0.021298919559331567
L1PA2.1.chr4:86070390-86076419.-	0.1372976531544076
L1PA2.1.chr4:87710373-87716399.+	0.034679396253395375
L1PA2.1.chr4:91786024-91792049.-	0.02051475807124345
L1PA2.1.chr4:95914759-95920788.+	0.009773556753680525
L1PA2.1.chr5:101180130-101186147.+	0.0033306619595622287
L1PA2.1.chr5:102671229-102677260.+	0.05953291226731119
L1PA2.1.chr5:103046752-103052769.+	0.0031935444679690624
L1PA2.1.chr5:104074362-104080381.-	0.02931038029260753
L1PA2.1.chr5:104446375-104452406.-	0.0056236958912244
L1PA2.1.chr5:106425382-106431381.-	0.0017707566481029193
L1PA2.1.chr5:106713866-106719888.-	0.004913079120684396
L1PA2.1.chr5:117527598-117533625.-	0.006788277723732038
L1PA2.1.chr5:122377544-122383563.-	0.041712136620045366
L1PA2.1.chr5:123236611-123242616.-	0.016147949863564305
L1PA2.1.chr5:125359000-125365032.-	0.01042675170615059
L1PA2.1.chr5:127733931-127739952.-	0.005941267247555589
L1PA2.1.chr5:130732094-130738109.+	0.009774659103218862
L1PA2.1.chr5:132513964-132519996.+	0.13352515851504781
L1PA2.1.chr5:136782799-136788829.-	0.03739357423628803
L1PA2.1.chr5:137044642-137050656.-	0.01647833149330182
L1PA2.1.chr5:139005423-139011486.-	0.12773507198102635
L1PA2.1.chr5:145418732-145424748.-	0.020750836028119547
L1PA2.1.chr5:147715845-147721872.-	0.025366153256910842
L1PA2.1.chr5:148942273-148948290.+	0.010381473889258868
L1PA2.1.chr5:152207300-152213333.+	0.028081846762174015
L1PA2.1.chr5:152340020-152346052.-	0.06422636042974124
L1PA2.1.chr5:152653965-152659898.-	0.021689616025345294
L1PA2.1.chr5:152740936-152746968.+	0.002769831077290848
L1PA2.1.chr5:153325326-153331330.+	0.006842483648841455
L1PA2.1.chr5:160873524-160879549.+	0.0033415555417907585
L1PA2.1.chr5:161606050-161612084.-	0.004335651306387212
L1PA2.1.chr5:162030925-162036952.-	0.045683387717483155
L1PA2.1.chr5:16335410-16341440.+	0.030149203271152815
L1PA2.1.chr5:170239776-170245795.-	0.044038605173973934
L1PA2.1.chr5:171083963-171089973.-	0.005501983718758849
L1PA2.1.chr5:174017934-174020411.-	0.01796306793955982
L1PA2.1.chr5:175397769-175403801.+	0.09060182142675467
L1PA2.1.chr5:176276446-176282584.-	0.013963001214422245
L1PA2.1.chr5:180902521-180908537.-	0.01606774549692225
L1PA2.1.chr5:19161336-19167360.+	0.046474369090332694
L1PA2.1.chr5:21107412-21113430.+	0.04878982407902716
L1PA2.1.chr5:25113737-25119754.-	0.022507561273109624
L1PA2.1.chr5:25378529-25384556.-	0.01895474345317597
L1PA2.1.chr5:28798790-28804814.+	0.0029085160119963864
L1PA2.1.chr5:29191266-29192108.-	0.023673643209022793
L1PA2.1.chr5:30817969-30823996.-	0.010649285814618416
L1PA2.1.chr5:33122370-33128395.+	0.07124168038532425
L1PA2.1.chr5:39787652-39793671.+	0.10245945746325791
L1PA2.1.chr5:40541305-40547335.+	0.009444956384405113
L1PA2.1.chr5:42734714-42740780.+	0.03516907607769466
L1PA2.1.chr5:43340769-43344359.+	0.008856657585752116
L1PA2.1.chr5:43717953-43723974.+	0.05182116551592685
L1PA2.1.chr5:45658440-45664470.+	0.005305064518949457
L1PA2.1.chr5:4615428-4621437.+	0.056146570721988115
L1PA2.1.chr5:51250746-51256770.+	0.003329887506702083
L1PA2.1.chr5:57351496-57357526.-	0.025232113101904475
L1PA2.1.chr5:58552269-58558283.-	0.015383387288851066
L1PA2.1.chr5:62798974-62804997.-	0.016578506687733415
L1PA2.1.chr5:62817292-62823372.+	0.016320271650972964
L1PA2.1.chr5:64129091-64135124.-	0.003831346234605724
L1PA2.1.chr5:64709034-64715065.-	0.04556828711510795
L1PA2.1.chr5:65164017-65170048.+	0.12017334441409849
L1PA2.1.chr5:67736897-67742931.-	0.030303043508614284
L1PA2.1.chr5:67889604-67895628.+	0.0848999329669832
L1PA2.1.chr5:6966278-6967323.+	0.011305407200556169
L1PA2.1.chr5:71604580-71610593.-	0.022868527319158675
L1PA2.1.chr5:7193769-7199795.+	0.02536804106304687
L1PA2.1.chr5:75642235-75648286.+	0.09583472021460614
L1PA2.1.chr5:78452185-78458210.-	0.023034180895860727
L1PA2.1.chr5:78866805-78872828.+	0.010017354231972477
L1PA2.1.chr5:82429400-82435423.-	0.024473031200563104
L1PA2.1.chr5:83457799-83463817.-	0.024667021123970595
L1PA2.1.chr5:83793611-83799642.-	0.07491577316183316
L1PA2.1.chr5:85657593-85663641.-	0.006556855993898681
L1PA2.1.chr5:88052330-88058345.+	0.006959768130383771
L1PA2.1.chr5:90073229-90079236.+	0.04016382148821563
L1PA2.1.chr5:90208331-90214364.+	0.010414284486587981
L1PA2.1.chr5:90923630-90929658.-	0.0624136808986652
L1PA2.1.chr5:92193473-92199495.-	0.02353855200269582
L1PA2.1.chr5:92296968-92302985.-	0.007900058503724758
L1PA2.1.chr5:93213145-93219176.+	0.025326659838624022
L1PA2.1.chr5:97513923-97519943.-	0.02340600544795771
L1PA2.1.chr5:97809914-97815940.-	0.005134554014752448
L1PA2.1.chr5:99855982-99861944.+	0.002741806731287697
L1PA2.1.chr6:100196461-100202490.+	0.03263278437964456
L1PA2.1.chr6:100354703-100360725.+	0.03478596426916973
L1PA2.1.chr6:102722105-102725773.+	0.023997856836443253
L1PA2.1.chr6:103709031-103715056.+	0.005934981825737586
L1PA2.1.chr6:104489393-104495424.+	0.1268590334829538
L1PA2.1.chr6:104737315-104743324.+	0.016468111009545934
L1PA2.1.chr6:109245218-109251251.-	0.051387026044298116
L1PA2.1.chr6:111903001-111909020.-	0.010245934650832235
L1PA2.1.chr6:112813021-112819047.+	0.016177332876005097
L1PA2.1.chr6:113226487-113232515.+	0.01290601999955316
L1PA2.1.chr6:113531117-113537147.+	0.015892485865606355
L1PA2.1.chr6:114720722-114726752.-	0.008855652106663349
L1PA2.1.chr6:114970386-114976401.-	0.005991615262935427
L1PA2.1.chr6:115175227-115181228.+	0.002374174097987579
L1PA2.1.chr6:115960032-115966060.+	0.02789876704161799
L1PA2.1.chr6:116816523-116818252.+	0.04622498596723296
L1PA2.1.chr6:117244752-117250783.+	0.008500260043388053
L1PA2.1.chr6:120688739-120694768.+	0.01732728192541726
L1PA2.1.chr6:124706843-124712830.-	0.01711526236050269
L1PA2.1.chr6:124725696-124731722.+	0.005529964335533603
L1PA2.1.chr6:127593292-127599292.+	0.020456021885968127
L1PA2.1.chr6:129167160-129173198.-	0.008800111017855538
L1PA2.1.chr6:141566105-141572136.+	0.02594344827700148
L1PA2.1.chr6:141746025-141752036.+	0.010475521577786084
L1PA2.1.chr6:141814814-141820842.+	0.09818632641385934
L1PA2.1.chr6:141916863-141922880.+	0.011843930387000656
L1PA2.1.chr6:156361254-156367276.+	0.02601543836928579
L1PA2.1.chr6:162838592-162844620.-	0.01650543071056569
L1PA2.1.chr6:162989737-162995762.-	0.011899710712571935
L1PA2.1.chr6:164781960-164787983.-	0.021468310935916255
L1PA2.1.chr6:22174840-22180874.-	0.04029792785148955
L1PA2.1.chr6:39454557-39460534.+	0.0056173619317085735
L1PA2.1.chr6:44870634-44876665.+	0.009946773169290988
L1PA2.1.chr6:45062447-45068476.+	0.05626344448595795
L1PA2.1.chr6:45669375-45675401.-	0.028720137517133135
L1PA2.1.chr6:52771227-52777614.-	0.0060699190664224075
L1PA2.1.chr6:55363436-55369467.-	0.004523098120394648
L1PA2.1.chr6:64389760-64395796.+	0.01620006739864017
L1PA2.1.chr6:69439539-69445568.-	0.0044281846004473385
L1PA2.1.chr6:69515143-69521169.+	0.003983510908698503
L1PA2.1.chr6:72570139-72576167.+	0.01969768082215702
L1PA2.1.chr6:73835382-73841425.-	0.004949325932178576
L1PA2.1.chr6:76105618-76111641.-	0.0026290779265941014
L1PA2.1.chr6:77082477-77088496.-	0.028215032701552834
L1PA2.1.chr6:82101303-82107312.+	0.021595792781974953
L1PA2.1.chr6:82389419-82395425.-	0.025575928551606494
L1PA2.1.chr6:82558403-82564423.+	0.02712256078363522
L1PA2.1.chr6:84626355-84632366.+	0.023904309057663314
L1PA2.1.chr6:86021488-86027515.-	0.016576210689753488
L1PA2.1.chr6:86665208-86671238.-	0.0020872798434989756
L1PA2.1.chr6:86806663-86812682.-	0.005821580536058092
L1PA2.1.chr6:86897717-86903738.+	0.001678472447021129
L1PA2.1.chr6:8770471-8776512.-	0.10077484407466239
L1PA2.1.chr6:89225263-89231287.-	0.009168672368343496
L1PA2.1.chr6:91047151-91053161.-	0.08439528836584888
L1PA2.1.chr6:93631588-93637609.-	0.025640575620587854
L1PA2.1.chr6:94824163-94830307.+	0.008435021785422952
L1PA2.1.chr6:94942134-94948159.+	0.010528175192545872
L1PA2.1.chr6:95758386-95764412.+	0.023287577410094525
L1PA2.1.chr6:98416502-98422520.+	0.01174918734718575
L1PA2.1.chr6:9966044-9972049.-	0.018368155088844564
L1PA2.1.chr6:99823597-99829594.+	0.009187995006067182
L1PA2.1.chr7:104557650-104563706.-	0.0907969243058678
L1PA2.1.chr7:110557531-110563563.-	0.016842760471516692
L1PA2.1.chr7:111445694-111451725.+	0.08068920036297339
L1PA2.1.chr7:113533338-113538585.+	0.013129284048714645
L1PA2.1.chr7:113742900-113748900.+	0.004446050931036694
L1PA2.1.chr7:115025114-115031115.-	0.043043620812601484
L1PA2.1.chr7:116718497-116724489.-	0.04935899328808316
L1PA2.1.chr7:119586709-119592736.+	0.014418616993061425
L1PA2.1.chr7:122238520-122244551.+	0.02937317872190117
L1PA2.1.chr7:122278915-122284945.-	0.06059989427876222
L1PA2.1.chr7:133889425-133895455.-	0.03117382756138823
L1PA2.1.chr7:136414180-136420210.-	0.00819970210602696
L1PA2.1.chr7:136774756-136780783.-	0.006568094939175127
L1PA2.1.chr7:136831191-136837216.+	0.004708356276579197
L1PA2.1.chr7:13765644-13767081.+	0.00992456378420958
L1PA2.1.chr7:13806269-13812292.+	0.011836106121871515
L1PA2.1.chr7:141032606-141038609.+	0.07068667461613787
L1PA2.1.chr7:146013558-146019592.-	0.003609965109853044
L1PA2.1.chr7:14647630-14653668.+	0.0034596046334472415
L1PA2.1.chr7:146905784-146911817.+	0.01075968792729429
L1PA2.1.chr7:15547309-15553333.+	0.012006198030964478
L1PA2.1.chr7:15940231-15946255.+	0.0070714057499886756
L1PA2.1.chr7:16216428-16222457.+	0.029602681863525195
L1PA2.1.chr7:19189041-19195047.-	0.005951102775977836
L1PA2.1.chr7:23035734-23039855.+	0.05358572954819356
L1PA2.1.chr7:25603033-25609049.+	0.023439194719248078
L1PA2.1.chr7:25743832-25749863.+	0.044600264065033514
L1PA2.1.chr7:29579936-29585963.+	0.010671118180391287
L1PA2.1.chr7:30414475-30420503.-	0.10384909296942732
L1PA2.1.chr7:30636808-30642830.-	0.14999693666530278
L1PA2.1.chr7:32682678-32688715.-	0.038924196140904664
L1PA2.1.chr7:32697653-32703545.-	0.05819399410782165
L1PA2.1.chr7:33521747-33527773.-	0.051642435548393054
L1PA2.1.chr7:33988616-33994636.-	0.016739007302391626
L1PA2.1.chr7:34169569-34175587.-	0.013469581943489992
L1PA2.1.chr7:34513494-34515633.+	0.01097469457713298
L1PA2.1.chr7:35092957-35098972.+	0.017865749041248317
L1PA2.1.chr7:39007527-39013552.-	0.09518930724069131
L1PA2.1.chr7:43059096-43065116.+	0.14139503136691148
L1PA2.1.chr7:43414979-43417052.-	0.062221493724805566
L1PA2.1.chr7:50898842-50904874.+	0.08473247452890335
L1PA2.1.chr7:51889909-51895941.+	0.010311108311426717
L1PA2.1.chr7:53026321-53032336.-	0.00887276302878748
L1PA2.1.chr7:56584796-56590824.+	0.012604388363139866
L1PA2.1.chr7:62858907-62864926.+	0.0012376802266276861
L1PA2.1.chr7:79229794-79235811.-	0.030750264597656136
L1PA2.1.chr7:83989325-83995342.-	0.032837552497321024
L1PA2.1.chr7:84062409-84068436.+	0.005898384001251568
L1PA2.1.chr7:85249854-85255879.+	0.045802356731634665
L1PA2.1.chr7:85329687-85335739.-	0.01337426406248421
L1PA2.1.chr7:86340208-86346233.+	0.009151565950792475
L1PA2.1.chr7:87039756-87045768.+	0.09563955327269152
L1PA2.1.chr7:91583270-91589300.+	0.010955623354538091
L1PA2.1.chr7:91903682-91909706.-	0.0848166963208279
L1PA2.1.chr7:93586902-93591767.-	0.27689271223583733
L1PA2.1.chr7:9398757-9404781.-	0.010811467889523899
L1PA2.1.chr7:96552195-96558214.-	0.12216497181181386
L1PA2.1.chr7:99809199-99815231.+	0.036212484635795586
L1PA2.1.chr8:101678069-101684093.+	0.14100965735518878
L1PA2.1.chr8:101891500-101897529.+	0.01730959173065406
L1PA2.1.chr8:103602996-103609018.-	0.008502397761664584
L1PA2.1.chr8:10932425-10938427.-	0.039560255821017506
L1PA2.1.chr8:112594005-112600030.+	0.005906431120844651
L1PA2.1.chr8:114000279-114006307.-	0.0032153970133969793
L1PA2.1.chr8:114504030-114510051.+	0.03667615212468094
L1PA2.1.chr8:114631285-114637315.-	0.05830671707640672
L1PA2.1.chr8:119159398-119165410.-	0.09280589983790953
L1PA2.1.chr8:120644161-120650187.-	0.024156076575395112
L1PA2.1.chr8:122244418-122250436.+	0.09693011633435229
L1PA2.1.chr8:123859986-123866007.-	0.13720896379486788
L1PA2.1.chr8:126313241-126319040.-	0.02312781491818608
L1PA2.1.chr8:126799617-126805646.-	0.06605850365609617
L1PA2.1.chr8:128714351-128720388.+	0.03817228906652571
L1PA2.1.chr8:128891488-128897521.-	0.08694082025805777
L1PA2.1.chr8:129152124-129158150.-	0.004525639104713192
L1PA2.1.chr8:131770949-131776926.+	0.0029680868115299548
L1PA2.1.chr8:135259101-135265130.+	0.019649000641936934
L1PA2.1.chr8:136190201-136196222.-	0.013136413454566665
L1PA2.1.chr8:137558584-137564612.-	0.007913217011392349
L1PA2.1.chr8:138116165-138122224.+	0.0031479567861086404
L1PA2.1.chr8:15555981-15562028.-	0.025346535901383277
L1PA2.1.chr8:15576322-15582323.-	0.008214097196439162
L1PA2.1.chr8:1607577-1613555.+	0.007933873199775914
L1PA2.1.chr8:16670119-16674066.+	0.021159306854698388
L1PA2.1.chr8:16943968-16949995.+	0.008828628525996376
L1PA2.1.chr8:2317683-2323739.-	0.010569068791625898
L1PA2.1.chr8:23645193-23651219.-	0.02826953535466288
L1PA2.1.chr8:2397987-2404043.+	0.016452099339806545
L1PA2.1.chr8:25730343-25736354.-	0.009587546746298766
L1PA2.1.chr8:26395612-26401579.+	0.0908620035485469
L1PA2.1.chr8:35171472-35177508.-	0.006751855099368911
L1PA2.1.chr8:35528045-35534071.-	0.05881018066511056
L1PA2.1.chr8:36388573-36394608.-	0.03161504788009222
L1PA2.1.chr8:36408118-36414268.-	0.003583464645077165
L1PA2.1.chr8:40432212-40438240.+	0.08879606664719589
L1PA2.1.chr8:40647061-40653096.+	0.0069924657227434526
L1PA2.1.chr8:43307287-43313276.-	0.0016488540173489172
L1PA2.1.chr8:43391074-43397080.-	0.0039049331951114654
L1PA2.1.chr8:47095089-47100980.-	0.09268738760586598
L1PA2.1.chr8:4854406-4860419.+	0.007854386338069208
L1PA2.1.chr8:48793905-48799930.-	0.05309600845886033
L1PA2.1.chr8:58914690-58920717.+	0.03163128268959759
L1PA2.1.chr8:59869799-59875822.-	0.005609234002914286
L1PA2.1.chr8:61268015-61274014.-	0.05825949423357472
L1PA2.1.chr8:63484306-63490336.-	0.01303669791309599
L1PA2.1.chr8:63797384-63803439.-	0.012912237971590142
L1PA2.1.chr8:66949103-66955119.-	0.13546477033990273
L1PA2.1.chr8:69254219-69260249.+	0.013705560718803836
L1PA2.1.chr8:71406360-71412376.+	0.07213757822215551
L1PA2.1.chr8:72147447-72153464.-	0.035815621455804365
L1PA2.1.chr8:72479440-72485463.+	0.0057666507152169385
L1PA2.1.chr8:74866519-74872545.+	0.07168622291538078
L1PA2.1.chr8:74942646-74948678.-	0.10823677084828143
L1PA2.1.chr8:76308116-76314119.+	0.005001414620257425
L1PA2.1.chr8:77088411-77094444.+	0.023030577588743682
L1PA2.1.chr8:773346-779366.-	0.007220863053842924
L1PA2.1.chr8:77940513-77946526.+	0.018113785993850298
L1PA2.1.chr8:81768216-81774242.+	0.05265742580811651
L1PA2.1.chr8:83447142-83453169.+	0.07606712431822166
L1PA2.1.chr8:84419545-84425573.-	0.00777900031010293
L1PA2.1.chr8:84464142-84470166.-	0.01720831635859539
L1PA2.1.chr8:87321803-87327829.-	0.004196687165845861
L1PA2.1.chr8:87424652-87426343.-	0.007803636016549252
L1PA2.1.chr8:87624830-87630833.+	0.014586368517737439
L1PA2.1.chr8:88148848-88154880.+	0.016745628073562786
L1PA2.1.chr8:89535240-89541269.+	0.03905577060181242
L1PA2.1.chr8:91558668-91564687.+	0.015080467695943369
L1PA2.1.chr8:91869518-91875534.+	0.0031836568061631406
L1PA2.1.chr8:92364192-92370208.-	0.04727497588987036
L1PA2.1.chr8:93405812-93411825.+	0.03600748255806816
L1PA2.1.chr8:95371358-95375735.-	0.007880402027411412
L1PA2.1.chr8:95552232-95558265.-	0.015371662057642467
L1PA2.1.chr8:96116677-96122698.+	0.009921735992778341
L1PA2.1.chr8:97295603-97301657.+	0.03975426515606471
L1PA2.1.chr8:98260275-98266293.+	0.032679906134363015
L1PA2.1.chr8:98614445-98620471.+	0.02321903076701926
L1PA2.1.chr9:100527228-100533251.+	0.05882398924004573
L1PA2.1.chr9:100690713-100696743.+	0.06344212160774475
L1PA2.1.chr9:101102144-101108174.-	0.03887572762602535
L1PA2.1.chr9:105576167-105582192.-	0.012491465531401746
L1PA2.1.chr9:105777057-105783078.-	0.00727182553087828
L1PA2.1.chr9:106181588-106187641.-	0.015868284926670292
L1PA2.1.chr9:108501091-108507115.+	0.004324178301656677
L1PA2.1.chr9:117066017-117072036.-	0.057350264896723964
L1PA2.1.chr9:119169116-119175132.+	0.04407685592239576
L1PA2.1.chr9:119621304-119627350.-	0.005231456973041376
L1PA2.1.chr9:120055235-120061264.+	0.04040676558428228
L1PA2.1.chr9:1223881-1229900.+	0.07287501301812181
L1PA2.1.chr9:123903370-123909365.+	0.03508251215808118
L1PA2.1.chr9:13037883-13043909.+	0.024832973858787723
L1PA2.1.chr9:14663995-14670015.+	0.010748170016642234
L1PA2.1.chr9:17285003-17291034.-	0.030249019996310186
L1PA2.1.chr9:19536200-19542230.-	0.01582143996827786
L1PA2.1.chr9:22348829-22354859.-	0.009636455845502639
L1PA2.1.chr9:24574536-24580564.-	0.0058636308642124844
L1PA2.1.chr9:27690519-27696535.+	0.11135538968714245
L1PA2.1.chr9:28348134-28354162.+	0.013381063810236777
L1PA2.1.chr9:31294065-31300087.+	0.025672062639635607
L1PA2.1.chr9:32710379-32716388.+	0.014168078646930595
L1PA2.1.chr9:32729016-32735047.+	0.008994058836174062
L1PA2.1.chr9:40873600-40875654.+	0.03592237376202979
L1PA2.1.chr9:6135847-6141850.+	0.01307425372700614
L1PA2.1.chr9:65061993-65068014.+	0.0018322356697751516
L1PA2.1.chr9:69477107-69483129.+	0.047571953424656796
L1PA2.1.chr9:69506051-69512070.+	0.12442653995695842
L1PA2.1.chr9:70199056-70205081.-	0.20715722446737034
L1PA2.1.chr9:74424274-74430304.+	0.028687714623080996
L1PA2.1.chr9:76670038-76676075.+	0.04574621507523114
L1PA2.1.chr9:79097851-79103879.-	0.031210484744906203
L1PA2.1.chr9:80654116-80660135.-	0.0063532236212845575
L1PA2.1.chr9:80741662-80747689.-	0.013401446836144653
L1PA2.1.chr9:82769371-82775374.-	0.06793223759328015
L1PA2.1.chr9:83222905-83228949.-	0.01761551550336145
L1PA2.1.chr9:86157088-86163107.+	0.11421533504163431
L1PA2.1.chr9:86606053-86612054.-	0.008366610994295214
L1PA2.1.chr9:94089082-94095103.-	0.3983914078274648
L1PA2.1.chr9:97580993-97587031.-	0.19504799145704885
L1PA2.1.chrX:100134937-100140964.+	0.0032226794173528008
L1PA2.1.chrX:100550262-100555448.+	0.011542309357677704
L1PA2.1.chrX:103891506-103897537.-	0.018777572378100484
L1PA2.1.chrX:104026871-104032902.-	0.017004599538261347
L1PA2.1.chrX:104672099-104678122.-	0.0015682928536662965
L1PA2.1.chrX:104904301-104910378.-	0.001727814494484555
L1PA2.1.chrX:106751017-106753156.+	0.008502459449394695
L1PA2.1.chrX:107155767-107161785.+	0.027880638471500047
L1PA2.1.chrX:107364336-107370349.+	0.20255433516293989
L1PA2.1.chrX:109113307-109119363.+	0.0032487412664257555
L1PA2.1.chrX:110816764-110822773.-	0.0033577010143885522
L1PA2.1.chrX:111588704-111594727.-	0.006464416936271773
L1PA2.1.chrX:112718609-112724627.+	0.004510934416492528
L1PA2.1.chrX:113337822-113343853.-	0.0052881870602897885
L1PA2.1.chrX:114720516-114726531.-	0.0015242285447381835
L1PA2.1.chrX:114830697-114836732.-	0.00728209698284541
L1PA2.1.chrX:116964806-116970835.-	0.032820011052797214
L1PA2.1.chrX:117727933-117733746.-	0.009588293374311873
L1PA2.1.chrX:117873996-117880023.-	0.013570995938224303
L1PA2.1.chrX:126185218-126191252.-	0.06325564362557018
L1PA2.1.chrX:127116697-127122729.-	0.014255039561417344
L1PA2.1.chrX:129044337-129050401.+	0.002245238633988631
L1PA2.1.chrX:130958931-130964957.+	0.07330533752148422
L1PA2.1.chrX:131152270-131158293.-	0.010619218854006246
L1PA2.1.chrX:131245544-131251574.-	0.030992445147884906
L1PA2.1.chrX:131578680-131584735.+	0.024698802781113652
L1PA2.1.chrX:131663952-131669984.+	0.01717587922533339
L1PA2.1.chrX:132156145-132162158.-	0.03166790938051034
L1PA2.1.chrX:136440268-136446301.-	0.0666324479294943
L1PA2.1.chrX:142338123-142344150.+	0.0250463807772984
L1PA2.1.chrX:150417926-150421451.-	0.010582857885955265
L1PA2.1.chrX:152235997-152242028.-	0.006020698826479145
L1PA2.1.chrX:152544525-152550550.+	0.003703620692542883
L1PA2.1.chrX:155299575-155305601.-	0.025319513682082507
L1PA2.1.chrX:1703771-1709786.-	0.01835502189964491
L1PA2.1.chrX:17342483-17348512.-	0.032152559789015635
L1PA2.1.chrX:19142668-19148700.+	0.022735209156510394
L1PA2.1.chrX:19940253-19946296.-	0.04432000976276468
L1PA2.1.chrX:28206791-28212789.+	0.016055151498296196
L1PA2.1.chrX:34249185-34253913.-	0.018834933776725925
L1PA2.1.chrX:36465194-36471217.-	0.018509052694458742
L1PA2.1.chrX:42424860-42430890.-	0.008266069088704715
L1PA2.1.chrX:42888370-42894396.+	0.1548529504158443
L1PA2.1.chrX:47783671-47789697.-	0.01549563091703091
L1PA2.1.chrX:50060143-50066175.+	0.06137156966585901
L1PA2.1.chrX:52020447-52026584.-	0.003282780373039121
L1PA2.1.chrX:52222105-52228125.+	0.0031790949041327864
L1PA2.1.chrX:54765705-54770404.-	0.046240626202105624
L1PA2.1.chrX:5480456-5486466.+	0.01001017181117627
L1PA2.1.chrX:57629388-57635409.+	0.014878107291408923
L1PA2.1.chrX:63597195-63603223.-	0.0029611568025024863
L1PA2.1.chrX:64296582-64302591.-	0.018928570216415218
L1PA2.1.chrX:65614680-65620735.-	0.022769774449292172
L1PA2.1.chrX:66924856-66930874.-	0.005083590446555714
L1PA2.1.chrX:66942792-66948817.+	0.0054569860529660764
L1PA2.1.chrX:67060006-67066134.-	0.0006789956405927923
L1PA2.1.chrX:68216915-68222939.+	0.0041655231210810766
L1PA2.1.chrX:69448371-69454392.+	0.0060209240202702494
L1PA2.1.chrX:74788952-74795000.-	0.015043764688790413
L1PA2.1.chrX:75555159-75561178.-	0.0035875911706947554
L1PA2.1.chrX:76005216-76007849.-	0.004930424888737671
L1PA2.1.chrX:76267405-76273429.+	0.001997340964014438
L1PA2.1.chrX:76577828-76583982.-	0.001634288238823431
L1PA2.1.chrX:76720028-76726045.-	0.0032373405480603068
L1PA2.1.chrX:79926799-79932829.+	0.004797530106306047
L1PA2.1.chrX:86969631-86975651.+	0.01249370697067401
L1PA2.1.chrX:87116306-87122337.+	0.0015021477993483624
L1PA2.1.chrX:88207885-88213919.+	0.0021009478730362715
L1PA2.1.chrX:93939741-93945900.+	0.004825131426404016
L1PA2.1.chrX:98424325-98430357.-	0.0030963149763528794
L1PA2.1.chrX:98687494-98693514.-	0.006772132299760613
L1PA2.1.chrY:11992980-11994466.-	0.002442751815649772
L1PA2.1.chrY:13179085-13185115.-	0.004879428580807081
L1PA2.1.chrY:13559272-13565292.-	0.003288365168465679
L1PA2.1.chrY:13770703-13776733.-	0.0029305559945217922
L1PA2.1.chrY:13951827-13958005.+	0.0004937904907066758
L1PA2.1.chrY:14012531-14018535.+	0.002473513077542924
L1PA2.1.chrY:14024193-14030198.-	0.0027461082652711997
L1PA2.1.chrY:17060920-17066963.-	0.004508594260648112
L1PA2.1.chrY:19373283-19379312.-	0.0018149983417333033
L1PA2.1.chrY:20367992-20374018.+	0.005804682901182961
L1PA2.1.chrY:20944133-20950163.-	0.0014585124965971344
L1PA2.1.chrY:21005916-21011937.-	0.011855519963234846
L1PA2.1.chrY:21063741-21069758.+	0.005880448264861788
L1PA2.1.chrY:22339612-22345645.-	0.0036599517274060107
L1PA2.1.chrY:22854945-22860960.+	0.002426657702368702
L1PA2.1.chrY:23144667-23150705.+	0.0023374925000634
L1PA2.1.chrY:23258083-23264121.-	0.0040030176313335985
L1PA2.1.chrY:24294421-24300439.-	0.00017872165909268604
L1PA2.1.chrY:24488693-24494708.+	0.003252969546536899
L1PA2.1.chrY:24776006-24782046.+	0.0032868615100024217
L1PA2.1.chrY:24876137-24882178.-	0.004679705805469971
L1PA2.1.chrY:25175396-25181411.-	0.0031824811194496676
L1PA2.1.chrY:25369702-25375721.+	0.0015392707469059522
L1PA2.1.chrY:7154111-7160133.-	0.011389129521133062
L1PA2.1.chrY:7249559-7255517.-	0.002302883115040842
L1PA2.1.chrY:8134318-8140335.-	0.003226080232701585
