# Supplementary material for: Pan-cancer multi-omic model of LINE-1 activity reveals locus heterogeneity of retrotransposition efficiency
Source: Nat Commun. 2025 Feb 28;16:2049. doi: 10.1038/s41467-025-57271-1 (PMC11871128; doi:10.1038/s41467-025-57271-1)
Supplement: Supplementary file 7 — Source Data [file 41467_2025_57271_MOESM7_ESM.zip › source_data_28JAN2025/fig6b_data.csv]

locus	brouha_l1rp	coeff	lower	upper
L1HS.1.chr10:109812437-109818457.-	0.11599999999999999	0.1267686528908302	0.0084989650616885	0.0084989650616885
L1HS.1.chr10:19088601-19094618.-	0.0	-0.0033322459170281	0.0103607210772255	0.0103607210772255
L1HS.1.chr10:33510845-33516876.-	0.0	-0.0037811427116509	0.0172397499589056	0.0172397499589056
L1HS.1.chr10:5245354-5251383.+	0.0	0.0018506794415382	0.0139489045464373	0.0139489045464373
L1HS.1.chr10:98782941-98788971.-	0.0	-0.0055618340174013	0.0242053268040229	0.0242053268040229
L1HS.1.chr11:109177494-109183526.-	0.0	0.0076606558483806	0.0094605948365366	0.0094605948365366
L1HS.1.chr11:24327951-24334001.+	0.0	0.0002738850725347	0.0075327764810306	0.0075327764810306
L1HS.1.chr11:78677772-78683802.-	0.0	-0.0024715951631232	0.0158086753015091	0.0158086753015091
L1HS.1.chr11:85324758-85330821.+	0.0	-0.0053211418640119	0.0210439271179025	0.0210439271179025
L1HS.1.chr11:90400067-90406098.-	0.0	0.0172147938654035	0.0178131975808815	0.0178131975808815
L1HS.1.chr11:93136638-93142673.+	0.0	0.0915484497850979	0.0074967117416842	0.0074967117416842
L1HS.1.chr11:95436216-95442246.+	0.012	-0.0013750112935865	0.0033115622416609	0.0033115622416609
L1HS.1.chr12:126299023-126305038.-	0.023	-0.0011713629027577	0.0066724845812161	0.0066724845812161
L1HS.1.chr12:3500000-3505228.-	0.001	0.0818699248662463	0.0094069900730685	0.0094069900730685
L1HS.1.chr12:54788573-54794627.+	0.0	0.0560700236942948	0.020019697135051	0.020019697135051
L1HS.1.chr13:29641706-29647706.-	0.0	0.0005071852244582	0.0032267627205715	0.0032267627205715
L1HS.1.chr14:63116706-63122735.-	0.0	-0.0061997546900133	0.0150134042504856	0.0150134042504856
L1HS.1.chr14:70547290-70553322.+	0.0	0.0003564297195323	0.026424393585638	0.026424393585638
L1HS.1.chr15:87509891-87515920.+	0.0	-0.003836884307793	0.0347643777340448	0.0347643777340448
L1HS.1.chr16:83637252-83643296.+	0.0	-0.002660333318516	0.0162485042308337	0.0162485042308337
L1HS.1.chr16:9584490-9590522.-	0.0	-0.004738509405902	0.0190027240161118	0.0190027240161118
L1HS.1.chr18:50343959-50349987.-	0.0	-0.001356150652809	0.0101288468636941	0.0101288468636941
L1HS.1.chr18:70746549-70752581.-	0.0	-0.0036560379598327	0.02433050578618	0.02433050578618
L1HS.1.chr1:113497220-113500000.+	0.03	0.0096316593759896	0.0134901843989201	0.0134901843989201
L1HS.1.chr1:174590323-174596379.-	0.003	-0.000293117835031	0.0171377658299393	0.0171377658299393
L1HS.1.chr1:180866811-180872843.-	0.002	-0.0013438801005085	0.0028767855073661	0.0028767855073661
L1HS.1.chr1:187343764-187349794.-	0.0	-0.0055134308574279	0.0208671867438997	0.0208671867438997
L1HS.1.chr1:187597671-187603699.+	0.003	-0.0067798917640314	0.0226062766587315	0.0226062766587315
L1HS.1.chr1:209913771-209919823.-	0.0	-0.0104154874159389	0.0221644309702784	0.0221644309702784
L1HS.1.chr1:239623498-239629523.-	0.0	-0.0057997233889059	0.0132937995386123	0.0132937995386123
L1HS.1.chr1:247687173-247693204.+	0.121	0.0025163243645855	0.0291553266436974	0.0291553266436974
L1HS.1.chr20:11632779-11638837.+	0.0	-0.0070611011304974	0.0251859525296836	0.0251859525296836
L1HS.1.chr20:12801017-12807044.-	0.0	-0.0036470769650738	0.0110768201572682	0.0110768201572682
L1HS.1.chr20:7116194-7122199.-	0.024	-0.0040341741447649	0.0165646560915845	0.0165646560915845
L1HS.1.chr22:28663283-28669315.+	0.138	0.0751623900166724	0.0011148722763225	0.0011148722763225
L1HS.1.chr2:102566355-102572385.-	0.009000000000000001	-0.0022065495044518	0.0039988574798849	0.0039988574798849
L1HS.1.chr2:175481951-175487994.-	0.0	-0.0065694799619534	0.0454976922519325	0.0454976922519325
L1HS.1.chr2:86655238-86661268.-	0.0	-0.0020256638981886	0.0186187731341894	0.0186187731341894
L1HS.1.chr3:103556537-103562569.-	0.001	-0.0023961582947075	0.0146220618347165	0.0146220618347165
L1HS.1.chr3:136479056-136485103.-	0.0	0.0005579030139134	0.012716377718573	0.012716377718573
L1HS.1.chr3:3963076-3969110.+	0.0	0.0007636455492904	0.0108032933706033	0.0108032933706033
L1HS.1.chr4:111894801-111900831.+	0.001	-0.0135334651274324	0.0452489566794837	0.0452489566794837
L1HS.1.chr4:136293494-136299546.-	0.062	0.0053024531280159	0.0026624436677852	0.0026624436677852
L1HS.1.chr4:21159390-21165421.+	0.071	-0.0025675421682258	0.0074732221512847	0.0074732221512847
L1HS.1.chr4:59078847-59084877.+	0.034	-0.0138005118763478	0.0530622718389474	0.0530622718389474
L1HS.1.chr4:78347980-78354013.+	0.0	-0.0043908456652607	0.0126954945321675	0.0126954945321675
L1HS.1.chr4:93638307-93644337.-	0.005	-0.0066607568544309	0.0356679892031714	0.0356679892031714
L1HS.1.chr5:58384174-58390206.+	0.0	-0.0027419253520699	0.0103323382776745	0.0103323382776745
L1HS.1.chr5:79778884-79784938.-	0.09699999999999999	0.0069061493065105	0.0080876903798712	0.0080876903798712
L1HS.1.chr6:2417774-2423803.-	0.01	0.0049969261862903	0.0020238677414269	0.0020238677414269
L1HS.1.chr6:24811657-24817706.-	1.127	0.0188504338798811	0.0061172932322118	0.0061172932322118
L1HS.1.chr6:72988654-72994686.-	0.0	-0.0037321189135356	0.0107958988363186	0.0107958988363186
L1HS.1.chr7:110707004-110713024.-	0.021	0.0055944086518907	0.0140156030626297	0.0140156030626297
L1HS.1.chr7:113776122-113782152.-	0.038	0.0024131859155144	0.0109597615766939	0.0109597615766939
L1HS.1.chr7:141920659-141926712.-	0.114	0.0164172389388561	0.0072070455553831	0.0072070455553831
L1HS.1.chr7:30439242-30445274.+	0.03	-0.0020291902770749	0.0052736586056085	0.0052736586056085
L1HS.1.chr7:49680245-49686300.-	0.11199999999999999	0.0144321159156454	0.0094109488906651	0.0094109488906651
L1HS.1.chr7:63148831-63154859.-	0.001	-0.0022644774674939	0.0463136990742406	0.0463136990742406
L1HS.1.chr7:93787624-93793679.-	0.0	-0.0062333850081869	0.0340021255920533	0.0340021255920533
L1HS.1.chr8:134070756-134076773.-	0.894	0.1440605483023311	0.0048866387616934	0.0048866387616934
L1HS.1.chr9:90149604-90155634.+	0.0	-0.003500743017047	0.0091514169353495	0.0091514169353495
L1HS.1.chr9:95697585-95703604.+	0.013999999999999999	-0.0028372414693613	0.0153706379858092	0.0153706379858092
L1HS.1.chrX:11707248-11713279.+	0.026000000000000002	0.0355106746567881	0.0035162644388675	0.0035162644388675
L1HS.1.chrX:11935296-11941314.-	1.32	0.1808590257109525	0.0029653619407084	0.0029653619407084
L1HS.1.chrX:142477849-142483853.+	0.001	-0.005254026379241	0.0338164696908547	0.0338164696908547
L1HS.1.chrX:155516016-155522048.-	0.0	0.0105920256301692	0.0459717215390258	0.0459717215390258
L1HS.1.chrX:23238516-23244575.+	0.0	-0.0073718801699564	0.0195843967264447	0.0195843967264447
L1HS.1.chrX:64013267-64019286.-	0.0	-0.0039373652722212	0.0188995591932103	0.0188995591932103
L1HS.1.chrX:83059584-83065637.-	0.004	-0.0068216612462135	0.0210464031653822	0.0210464031653822
L1HS.1.chrX:96057824-96063842.-	0.423	-0.0093365567481088	0.0781619747084094	0.0781619747084094
L1HS.1.chrY:5606144-5612199.-	0.0	-0.0104603874421588	0.0377865003668901	0.0377865003668901
L1PA2.1.chr12:92313998-92320023.+	0.0	-0.0036776008380134	0.0142416948807228	0.0142416948807228
L1PA2.1.chr1:174377791-174383815.-	0.0	-0.0023003867934657	0.0083603026821162	0.0083603026821162
L1PA2.1.chr6:104489393-104495424.+	0.0	-0.0024833803642517	0.0048768405584613	0.0048768405584613
L1PA2.1.chr6:44870634-44876665.+	0.0	-3.352216897863637e-05	0.0210449645307358	0.0210449645307358
L1PA2.1.chr8:91558668-91564687.+	0.0	-0.0080739614479384	0.0250980483643127	0.0250980483643127
