# Supplementary material for: Pan-cancer multi-omic model of LINE-1 activity reveals locus heterogeneity of retrotransposition efficiency
Source: Nat Commun. 2025 Feb 28;16:2049. doi: 10.1038/s41467-025-57271-1 (PMC11871128; doi:10.1038/s41467-025-57271-1)
Supplement: Supplementary file 7 — Source Data [file 41467_2025_57271_MOESM7_ESM.zip › source_data_28JAN2025/fig7cd_data.csv]

	all_loci_TPM_log2_adj	intersection_calls_log2_adj	rna_bin	binary_TP53	p53
0	4.1467733036651655	0.8816603975967139	3	1	Mutant
1	7.001178652739061	0.7277878569935925	5	0	WT
2	5.441360998371229	2.267381102386609	4	0	WT
3	5.221407020612528	2.5238207798831898	4	1	Mutant
4	5.530414151169038	-1.743171401903844	4	1	Mutant
5	5.337824775011414	-1.5572727455476587	4	0	WT
6	4.401162489179126	0.7263564865155612	3	1	Mutant
7	5.036927077024567	-0.3376848929368701	4	0	WT
8	4.521163220554272	1.96783190926496	3	0	WT
9	4.994844374089188	-2.613504966444005	4	0	WT
10	4.627531303021453	-2.997316428264434	4	1	Mutant
11	5.866301506142018	-0.2062077495129983	5	1	Mutant
12	3.6204710948762857	-1.967219339755486	2	0	WT
13	5.289402412439552	-0.745625119757285	4	1	Mutant
14	5.055445608349639	-0.9157658729879814	4	1	Mutant
15	2.6243649896088903	-2.099433334166755	1	1	Mutant
16	3.8554172070882906	1.6090315557176402	3	0	WT
17	3.780647732905335	-2.1080952292037884	3	1	Mutant
18	3.911166038784956	1.5015103348829075	3	1	Mutant
19	3.719950651556181	-2.202034971391064	3	0	WT
20	4.888431147778591	0.4704199750954805	4	1	Mutant
21	3.631701276806084	-0.3913737160667887	2	1	Mutant
22	4.933819346118916	0.8462083057898737	4	1	Mutant
23	4.97670967502274	-1.814640376356626	4	1	Mutant
24	4.01049392468118	-0.3999608322311963	3	1	Mutant
25	4.559738739039354	2.666712691578571	4	1	Mutant
26	4.133013455956447	0.9075702209446016	3	1	Mutant
27	2.5266209594503746	-0.210064084451498	1	1	Mutant
28	4.654045062197919	0.0041608847783258	4	1	Mutant
29	6.5369918428401705	2.754536646934844	5	1	Mutant
30	5.163684211303796	-1.3710920724370217	4	1	Mutant
31	4.00338562762296	-1.687078036954477	3	1	Mutant
32	4.936747089103757	1.061455358240655	4	1	Mutant
33	3.81140850959274	-1.5375180545431055	3	0	WT
34	4.555293892168983	-2.1288359865942845	4	1	Mutant
35	3.768657306001778	-1.6595923660863217	3	0	WT
36	6.147864986477035	4.246896845535382	5	1	Mutant
37	4.958727009972432	-0.9138967335953928	4	1	Mutant
38	5.921826935581047	0.457503949839751	5	1	Mutant
39	5.9977073408556985	0.8970083720299815	5	1	Mutant
40	4.311243279309238	0.8436097298080427	3	1	Mutant
41	6.244982215296728	-0.084114442018903	5	1	Mutant
42	5.60674164887537	-2.676779385613121	4	1	Mutant
43	6.569976597985858	-1.1177618944628485	5	1	Mutant
44	6.156898001791373	1.791299602778089	5	1	Mutant
45	6.40664832901424	3.392690056378842	5	1	Mutant
46	3.901752233873896	-0.1414699018701584	3	1	Mutant
47	4.274891057765995	-1.7183601385930434	3	1	Mutant
48	4.46923836318151	0.1874358866450229	3	1	Mutant
49	7.046124225525998	2.466694211344513	5	1	Mutant
50	6.661507241426852	4.841023180755911	5	1	Mutant
51	6.567588814742814	-1.815185831888484	5	1	Mutant
52	3.813439818637673	1.2509669518695417	3	1	Mutant
53	5.1593335810253045	1.6415940195035423	4	1	Mutant
54	6.473871305356663	5.106700894887992	5	0	WT
55	6.265782689354759	3.062036697179508	5	1	Mutant
56	6.843866695946484	4.851465428274233	5	1	Mutant
57	6.139086811027452	3.948167375009331	5	1	Mutant
58	4.147546739649739	0.395665694053589	3	1	Mutant
59	2.3292471446645706	-2.116433702650017	1	1	Mutant
60	3.4774865996780795	-2.0973765660877945	2	0	WT
61	5.3223627938692175	0.9942417577199256	4	1	Mutant
62	3.211516222112897	-1.5297545320203216	2	1	Mutant
63	5.6993430117040615	0.6313245872306137	5	1	Mutant
64	4.532647529813591	0.5758808031509179	3	1	Mutant
65	5.870231532659224	1.4445107666201156	5	1	Mutant
66	5.277930391147235	-1.6133556557848594	4	1	Mutant
67	4.171774065969963	-0.5148004974446505	3	1	Mutant
68	5.211171837690946	0.5024356206506775	4	0	WT
69	5.954679176182317	1.4814870259290194	5	1	Mutant
70	3.833779378432373	-1.5321106861078246	3	1	Mutant
71	6.223849346715185	0.8001593165366052	5	1	Mutant
72	4.780363763597832	-0.8765345646749987	4	1	Mutant
73	5.978315089382103	3.641739022054652	5	1	Mutant
74	5.865435126948087	0.7764090672600077	5	1	Mutant
75	4.022762800289398	-1.5312383886720375	3	1	Mutant
76	5.707363390601512	1.7804038146287708	5	1	Mutant
77	3.9729059517805214	-1.764986052446182	3	1	Mutant
78	3.9564601378216464	-3.243371720205423	3	1	Mutant
79	3.839383461495716	-2.8513988619464787	3	1	Mutant
80	7.098917055938809	4.529560706217219	5	1	Mutant
81	6.501346257860594	1.3201290928892222	5	1	Mutant
82	5.617703520413572	2.6340370372290467	4	0	WT
83	4.938573839233086	0.5619630369607336	4	1	Mutant
84	4.4644857026951374	-0.0012089886408246	3	0	WT
85	6.103553951595061	0.1066319353071045	5	0	WT
86	5.514022492528403	-0.9896958955502256	4	0	WT
87	5.703099324321668	0.1776498346910231	5	1	Mutant
88	5.365890221910703	0.0037165235758167	4	1	Mutant
89	4.63579332935835	1.4389697122749938	4	1	Mutant
90	4.680378826775113	-1.7421513750518995	4	1	Mutant
91	4.145887350962362	1.892097746503274	3	0	WT
92	6.487515855214543	2.5598887915898425	5	0	WT
93	5.664313985287581	0.6102519249528024	5	1	Mutant
94	3.2319481671149504	-1.7383858219061037	2	0	WT
95	4.900515397464892	-1.9892928959447047	4	1	Mutant
96	5.000036316307529	0.6698090117448949	4	1	Mutant
97	4.382972663808972	-2.29940640539892	3	1	Mutant
98	7.166508310087111	3.4260327432467816	5	1	Mutant
99	6.431267483072718	3.4699861234513087	5	1	Mutant
100	4.042408922063461	-0.6387327922611621	3	0	WT
101	5.269291228560464	1.100875751351521	4	0	WT
102	4.85659906570631	-0.7094244015182096	4	0	WT
103	7.0960156590714165	4.882686644551924	5	0	WT
104	5.3573751139202646	1.262696912317002	4	1	Mutant
105	5.236109729158636	1.1001124327307632	4	0	WT
106	5.828575675414673	-2.05466519290414	5	0	WT
107	5.350114704838983	-2.115685023621155	4	0	WT
108	4.261636115357583	-2.020480028890042	3	0	WT
109	6.810334037317509	1.0373113027382304	5	0	WT
110	8.532949302486486	4.565012048805113	5	0	WT
111	5.77024683407653	1.4620574076831838	5	0	WT
112	3.906610258094229	2.741937390955405	3	0	WT
113	5.105256490592119	3.1153432722174363	4	1	Mutant
114	5.489459280448504	1.9526502254340783	4	1	Mutant
115	3.647433213869455	-1.2326208710829412	2	1	Mutant
116	5.27160347044538	0.6725513743086449	4	1	Mutant
117	4.730014378597224	-1.181812949329566	4	1	Mutant
118	6.304323198306716	1.788061471711019	5	1	Mutant
119	4.221356400026332	3.06439272063614	3	1	Mutant
120	4.33668638928083	-0.3997870716203331	3	1	Mutant
121	3.175681025530355	2.682835860869412	2	1	Mutant
122	5.390413930664593	0.2928095826844288	4	1	Mutant
123	6.049319978154957	3.692882249615179	5	1	Mutant
124	3.848686329980074	-0.3860067014230439	3	1	Mutant
125	4.817061329219789	0.9217565520246294	4	1	Mutant
126	5.285290675179776	0.8921472955248864	4	1	Mutant
127	4.346505445535435	-2.4260435889921155	3	1	Mutant
128	7.240876759825564	-0.8123958571886423	5	1	Mutant
129	4.70051058875031	0.5369559829855317	4	1	Mutant
130	5.275841573366248	2.4483952361757755	4	0	WT
131	6.047018418425962	-0.6982337166394265	5	1	Mutant
132	5.5556724975191685	0.9877836225547904	4	0	WT
133	4.4372321797284	2.0111791980216265	3	0	WT
134	4.762386633661732	1.814245830719048	4	0	WT
135	4.629076745871111	-1.5794309327142866	4	0	WT
136	5.331468781158746	0.8596239578515523	4	0	WT
137	5.121651921661859	1.127250874523108	4	0	WT
138	6.1156122391891765	-0.156615027836565	5	0	WT
139	3.696486506231349	-0.8189011117144183	3	1	Mutant
140	6.650948940172423	2.326790810990998	5	0	WT
141	6.627261196257422	2.954149350832388	5	1	Mutant
142	5.264443540449559	1.47032911636491	4	0	WT
143	5.907143043114643	0.0477999713012706	5	0	WT
144	5.116790572854136	2.7009223198732784	4	0	WT
145	5.952168705554479	3.959018071708244	5	0	WT
146	3.657136351364629	-2.0141483027220213	3	0	WT
147	4.584985668828276	-1.7178566093532162	4	1	Mutant
148	4.102160321621272	1.402558667817356	3	1	Mutant
149	6.057810221389476	-1.659439012837066	5	1	Mutant
150	4.737495861786795	-1.1448628942197727	4	1	Mutant
151	3.752094997728436	-1.06574268969579	3	0	WT
152	5.0615680521782735	-0.6481488769049908	4	0	WT
153	5.080377219072961	-1.3159476936459342	4	1	Mutant
154	3.567425139517149	-0.5137375892841574	2	1	Mutant
155	4.602328259953374	-1.685131538714803	4	1	Mutant
156	2.262366052630141	-1.9376087903232064	1	1	Mutant
157	3.9223598469232783	-1.424739573859826	3	0	WT
158	3.921458813664779	-2.081456359014483	3	1	Mutant
159	4.115427484572332	-1.909283133185468	3	1	Mutant
160	0.682400226604142	-1.5120378093213358	1	0	WT
161	3.0607577597973363	-1.4882076027622628	2	0	WT
162	4.268313775122119	-0.3992750968198737	3	1	Mutant
163	4.69161296028281	1.8077971881733144	4	1	Mutant
164	4.244846066763563	-1.6915071397360106	3	1	Mutant
165	3.7810840998604185	-0.7025062575877854	3	1	Mutant
166	2.639246137999147	-0.1312784500923167	1	1	Mutant
167	3.260011073354608	-1.774187367038041	2	0	WT
168	5.09221659072491	2.0788504089241044	4	1	Mutant
169	4.919773487107701	-0.3086417886325137	4	1	Mutant
170	4.426530758572209	-1.8518376128346232	3	1	Mutant
171	5.727526911739699	-1.2072819713496057	5	0	WT
172	4.274579882999733	0.0491398263954967	3	0	WT
173	2.957467092848724	-1.726487461586879	1	1	Mutant
174	5.052825387517755	-1.931908297939328	4	0	WT
175	4.837962344134117	-1.9437195662786424	4	0	WT
176	6.11740131841116	-0.0815934797380675	5	1	Mutant
177	5.167596534439077	-2.3432448887242985	4	0	WT
178	4.642626496187589	-1.6824375778673817	4	1	Mutant
179	3.9188184969973054	-0.8042654438696197	3	0	WT
180	6.422367364625564	4.017100538450652	5	1	Mutant
181	6.008701553892063	3.9279446160742393	5	1	Mutant
182	7.715107412072201	4.985428531624725	5	1	Mutant
183	6.55772054243764	1.7737629484832846	5	1	Mutant
184	6.320899135001781	4.573772534663788	5	1	Mutant
185	5.528505515054565	2.782098867217564	4	1	Mutant
186	6.177923237269446	1.5837707356676196	5	1	Mutant
187	8.189738888493814	2.1112651211847258	5	0	WT
188	4.092235561467902	-1.7712564481443915	3	0	WT
189	3.3872107425372624	-1.7978896870104244	2	0	WT
190	5.304540383440568	0.559242077765199	4	0	WT
191	3.487012697387022	1.6523161723672417	2	1	Mutant
192	4.239113421263804	2.593839170593783	3	1	Mutant
193	3.194045084312368	-0.4225282188721315	2	0	WT
194	3.947004287970028	4.18646735023928	3	1	Mutant
195	4.417109410435456	4.645882276739414	3	1	Mutant
196	4.085664701526603	0.4897502644632584	3	1	Mutant
197	5.699908221785714	6.8048457043222825	5	1	Mutant
198	2.4004684156459115	-1.06084797373141	1	0	WT
199	3.400255334591744	-1.6205262124339566	2	0	WT
200	3.906082631165982	-1.4740837833926097	3	1	Mutant
201	3.463999552753396	-1.1475542555752734	2	0	WT
202	4.5392202863546585	-0.0103747262508318	4	1	Mutant
203	2.477308251868037	0.6443775925376922	1	1	Mutant
204	4.158659418653562	-1.2658173905534698	3	1	Mutant
205	3.683542779748567	-1.455482132331155	3	1	Mutant
206	3.087119761769256	-0.3786546599509501	2	0	WT
207	2.2234031292234526	-0.7694844015172095	1	1	Mutant
208	2.881005240014483	-0.483058291074829	1	1	Mutant
209	4.123664130031557	1.0692139229587354	3	1	Mutant
210	2.956122542894891	-0.7077884001690502	1	1	Mutant
211	3.4722998557940983	0.2643900876042561	2	1	Mutant
212	5.0986195178414615	-1.3570158282175886	4	0	WT
213	3.4219154926948203	-1.1401224412979392	2	1	Mutant
214	3.5682621974486386	-1.5674481103721725	2	0	WT
215	1.8610369933725976	-1.1353990156943523	1	1	Mutant
216	5.236939820064409	3.2519117579241823	4	0	WT
217	6.378273582738184	3.522897994548826	5	1	Mutant
218	5.04858232009659	1.7413720802222403	4	0	WT
219	2.098719196188032	-1.4845805564732064	1	0	WT
220	3.271960116488408	-1.2103842412579011	2	1	Mutant
221	3.1263510608413787	-2.0734293176430545	2	0	WT
222	3.232823257212611	-1.5891281426101571	2	0	WT
223	3.615173866056372	-2.439947113852489	2	1	Mutant
224	3.5845162334883263	-1.982946877743932	2	0	WT
225	4.549044548718246	0.4894247333862254	4	1	Mutant
226	5.732704210007866	2.0029565103538696	5	1	Mutant
227	4.386375453322412	-1.7428915070998496	3	0	WT
228	2.8106067852281096	-1.1726912767570516	1	0	WT
229	7.324653553779475	6.151145692895094	5	1	Mutant
230	7.325946284035599	0.0691783833844945	5	1	Mutant
231	6.375426110312033	2.8408136420202785	5	1	Mutant
232	8.075544162500513	5.35413800804869	5	1	Mutant
233	7.0052360619054825	1.382341506070233	5	1	Mutant
234	7.319369296341776	4.598023890839095	5	1	Mutant
235	4.8269773963873694	-0.9793716249719344	4	0	WT
236	3.752995062606165	0.2190930208089898	3	1	Mutant
237	6.985553006480294	5.713303703416055	5	1	Mutant
238	6.818355511827241	1.1341690342591098	5	0	WT
239	5.484194593465793	-0.8940661133107144	4	1	Mutant
240	6.884572760266682	1.2989707581200642	5	1	Mutant
241	7.013121818211082	2.40288405913807	5	1	Mutant
242	9.170203213080304	7.822591348016678	5	1	Mutant
243	6.583338017642412	4.502885029277708	5	1	Mutant
244	4.522525615979916	1.560474095432687	3	0	WT
245	6.390695158682887	2.7007886613483256	5	1	Mutant
246	3.472549872238832	-1.3673813674710804	2	0	WT
247	2.1052939987552435	-1.5997290427829556	1	0	WT
248	4.574412389888834	-1.751035968884588	4	1	Mutant
249	3.983391704987354	-1.502249866307371	3	0	WT
250	4.27983662708698	-0.5846564161340089	3	0	WT
251	2.615141039655517	-1.5031877525373796	1	0	WT
252	3.866500359620904	-0.6486476894030146	3	0	WT
253	5.153410856362839	0.1646170554574051	4	0	WT
254	4.224690067898448	3.8587023669956126	3	1	Mutant
255	3.3890562264295907	-2.228508953752193	2	0	WT
256	7.053531013905514	5.0948192563239125	5	1	Mutant
257	3.842014238678232	-1.6365241164273134	3	0	WT
258	6.11385240612898	2.5052152593524064	5	0	WT
259	7.388242830023826	5.335131209998044	5	1	Mutant
260	5.401410012671774	4.4459950332480105	4	0	WT
261	3.4027389056563377	3.3471799715410047	2	1	Mutant
262	5.183556963367312	0.0817914212488766	4	0	WT
263	7.455035312016609	6.940319979031222	5	1	Mutant
264	4.549004617863269	0.5448856373046045	4	0	WT
265	5.3878962746392505	1.864663788333592	4	0	WT
266	4.647588749490456	1.861753081691801	4	0	WT
267	4.815809297812778	4.070147729001875	4	1	Mutant
268	4.947457689135822	0.2942473152639524	4	1	Mutant
269	4.726935447085295	5.161538539105976	4	1	Mutant
270	5.3181721412829015	-1.7332324083534136	4	0	WT
271	8.267037513617282	5.603782838117352	5	1	Mutant
272	6.837246403929504	4.437674194172788	5	1	Mutant
273	7.219967504274684	3.91292710701773	5	0	WT
274	6.029248179824876	0.1705670406078048	5	1	Mutant
275	7.571313534368518	4.054315758806842	5	1	Mutant
276	7.262321951200206	3.463786335375682	5	1	Mutant
277	7.536360803053971	4.528198723868288	5	1	Mutant
278	5.37307655265246	3.705147138343758	4	1	Mutant
279	8.97481184755208	6.277979839153748	5	1	Mutant
280	5.616486755251938	4.482805295094411	4	1	Mutant
281	8.611786005673142	2.724497677084749	5	1	Mutant
282	6.295776089557433	0.8669265472256136	5	1	Mutant
283	4.926806382011952	2.165698784615722	4	1	Mutant
284	6.170478851546984	0.844267502897559	5	1	Mutant
285	6.553378869824961	-1.201895064667407	5	1	Mutant
286	7.764701615143988	4.777798146316373	5	1	Mutant
287	3.3799821855264662	-0.8501397695646464	2	0	WT
288	8.008645656489676	7.4058242330603905	5	1	Mutant
289	7.307043168867459	2.9995285771933204	5	1	Mutant
290	7.070931103652773	0.3363278636808497	5	1	Mutant
291	4.404955122463611	-1.210569264226788	3	1	Mutant
292	3.936955178650903	0.1691086924025	3	1	Mutant
293	3.3530744479496475	0.6010246676010425	2	0	WT
294	3.1683149978789125	-1.4735373762434891	2	0	WT
295	5.281629371567262	-0.1728498529925617	4	0	WT
296	3.3864282990351704	-1.4601390222145358	2	1	Mutant
297	2.9718560823450284	-0.8056592767618782	1	1	Mutant
298	7.154482182874168	6.358388796612386	5	1	Mutant
299	8.941930896034266	5.552488292654052	5	1	Mutant
300	3.5681525380370296	-0.240434907497855	2	1	Mutant
301	7.160273265557748	1.3795189084383224	5	1	Mutant
302	5.852814485085565	2.5987031295116223	5	1	Mutant
303	6.851589336137254	4.268940752755677	5	0	WT
304	6.077320107986458	3.5556771664099416	5	1	Mutant
305	5.521368589479087	2.7290797821525503	4	1	Mutant
306	6.4371914700139445	3.248703536746779	5	0	WT
307	6.994891197374689	1.7664113124305452	5	1	Mutant
308	6.646147818779314	2.09020333260255	5	0	WT
309	3.278904824427341	-0.1023179272254013	2	0	WT
310	5.582852515934651	-1.108903525500382	4	1	Mutant
311	6.0244971439405255	1.5673169887741905	5	1	Mutant
312	7.223788571378334	2.236050904451655	5	1	Mutant
313	5.94207165290621	5.352838109717693	5	1	Mutant
314	5.651637760972073	3.6890533480178656	4	1	Mutant
315	7.827390845308591	3.809526194531877	5	1	Mutant
316	6.2828375682351005	2.5444591690750338	5	1	Mutant
317	6.830518770323146	1.6772757651667716	5	1	Mutant
318	6.534862953517458	0.9186851605649148	5	1	Mutant
319	5.523269633767005	3.170282633198021	4	1	Mutant
320	6.060115299985243	2.171246436383217	5	0	WT
321	6.510111770834676	4.564243041788035	5	1	Mutant
322	3.2723989977129344	-0.8775445840504615	2	0	WT
323	7.767903674422553	5.018931167509685	5	1	Mutant
324	6.073393014457074	5.499078297294068	5	1	Mutant
325	8.202460027830842	2.9149900684827577	5	1	Mutant
326	7.706362694045604	4.423668476286709	5	1	Mutant
327	6.905446970745725	4.428629923436427	5	1	Mutant
328	8.17065142825399	3.0930594421621764	5	1	Mutant
329	6.678129318373957	3.481207919433053	5	1	Mutant
330	7.808383426430736	5.228969617587565	5	1	Mutant
331	6.211251721711967	0.7170225498676297	5	1	Mutant
332	6.456218851435815	1.4893164192200437	5	1	Mutant
333	7.473998825837756	2.3182955136610435	5	1	Mutant
334	7.129663572294127	3.9665713868260335	5	1	Mutant
335	6.662335376840893	4.6299270297989406	5	1	Mutant
336	7.189124247882421	4.522070951475715	5	1	Mutant
337	6.644241361809746	8.158281264450807	5	1	Mutant
338	7.840751696395396	3.278988572544949	5	1	Mutant
339	5.564704528863719	1.6358237278059518	4	1	Mutant
340	5.363997124059148	3.725606419388185	4	1	Mutant
341	3.872854382772478	0.1420072878694138	3	0	WT
342	6.076955765441604	3.443659345391217	5	1	Mutant
343	6.856802007731255	4.799094468160991	5	1	Mutant
344	6.916229085799542	3.667549531910238	5	1	Mutant
345	5.068943596509155	3.305787890161435	4	1	Mutant
346	6.82658131806622	5.240873932463795	5	1	Mutant
347	7.281107888480441	3.694329134806956	5	1	Mutant
348	6.360966734112625	2.395622906181811	5	1	Mutant
349	4.074973276716486	-0.1389596709074507	3	0	WT
350	4.468669100380366	0.7785980926628834	3	0	WT
351	4.295707630492548	-1.5087221316042154	3	1	Mutant
352	5.303963679048319	-1.456029699729755	4	1	Mutant
353	3.313177888785648	-1.4863286343895066	2	0	WT
354	7.610439246884134	-0.9029641994721718	5	0	WT
355	7.782053499183108	6.382981569557612	5	1	Mutant
356	5.6979691519774285	1.2618775882151798	5	0	WT
357	5.398597350550991	0.7418716769145703	4	1	Mutant
358	2.092044458394419	-1.5809778981930105	1	0	WT
359	7.887653292717384	4.71152916976871	5	1	Mutant
360	7.313705978215855	3.682816233538712	5	1	Mutant
361	7.132162789811718	4.260889659240181	5	1	Mutant
362	3.4659871396535475	-0.3357108576755732	2	1	Mutant
363	3.415409952510852	-1.4821124365791076	2	1	Mutant
364	6.3865145726358525	-0.9322848682034276	5	0	WT
365	6.091121851877444	3.9394272391009295	5	1	Mutant
366	6.886691375291759	2.7242487960144524	5	1	Mutant
367	6.777604883596913	5.036863234638954	5	0	WT
368	4.129746019101801	-1.8862470564293687	3	0	WT
369	5.99931006731696	3.382461993239428	5	1	Mutant
370	6.709896653363822	3.766943250417503	5	1	Mutant
371	5.1539958104810095	0.0029758309800418	4	0	WT
372	6.518114102784025	4.990862391087103	5	1	Mutant
373	8.491442842128876	4.09350212410151	5	1	Mutant
374	6.124047631095476	0.8879617190309719	5	0	WT
375	7.907163584246647	3.4314179777410505	5	1	Mutant
376	7.326398632804058	3.9002050454035344	5	1	Mutant
377	4.64979305329204	-1.5101154266667685	4	1	Mutant
378	4.619076775360341	-1.6527201086722978	4	0	WT
379	6.293797274552862	-1.6014621851877069	5	0	WT
380	4.4672036040425285	-0.4718488722245164	3	0	WT
381	3.0245503146123527	0.096171405440592	2	0	WT
382	4.663981430278047	-1.8873346110570848	4	1	Mutant
383	4.31327801791007	-1.2348207807958758	3	1	Mutant
384	4.84799948496167	-1.5813663224326011	4	0	WT
385	6.61167366463654	-1.7898356957128332	5	0	WT
386	5.37348351791851	-1.727624771689395	4	0	WT
387	6.217259597182857	0.0054783757263678	5	1	Mutant
388	5.182923555969682	0.2509693962483852	4	1	Mutant
389	4.270464397156078	-1.5337537593947983	3	0	WT
390	4.820709956411768	-0.2176090195887008	4	0	WT
391	6.076792903494483	0.0082303241055514	5	1	Mutant
392	4.315583937681258	-0.5781943851863341	3	0	WT
393	6.554687182043721	5.084347281162928	5	0	WT
394	5.756095501957775	-1.742798099524765	5	1	Mutant
395	1.321990440267268	2.266262156021376	1	1	Mutant
396	4.757114008701986	-1.031151843820238	4	1	Mutant
397	1.9221551848808485	1.2669013758329295	1	0	WT
398	2.2761679027401565	0.2976479169475514	1	0	WT
399	6.79555063047682	4.399197731012045	5	1	Mutant
400	3.9010876737193225	1.6488376185860882	3	0	WT
401	3.416477558867223	-1.2645017118344382	2	1	Mutant
402	4.5498544057263945	-0.051943823678747	4	0	WT
403	4.180385850387083	-0.0666210875215742	3	0	WT
404	4.514789919401004	4.110081284702296	3	0	WT
405	5.673907443355204	3.5969863672288893	5	1	Mutant
406	6.555756787298232	5.309959081149962	5	1	Mutant
407	5.701291810308405	0.7602559121543466	5	0	WT
408	4.99568957620286	-0.1653838629528874	4	0	WT
409	4.483032499655654	-1.6134146929076056	3	0	WT
410	4.456328626145134	-1.3640760307933886	3	0	WT
411	5.913002215233708	-1.498115655901588	5	0	WT
412	3.596862539391472	-2.721307412476741	2	0	WT
413	5.4677874353524345	-1.0738658802289698	4	0	WT
414	5.914507577804935	1.4658066230679	5	1	Mutant
415	3.0569509728022664	5.495271199248804	2	0	WT
416	6.286337833350178	0.4615027212857137	5	1	Mutant
417	5.299526416093356	1.3838921071834147	4	1	Mutant
418	3.386218998168147	-1.3863620280588382	2	1	Mutant
419	4.518868491562612	-1.3475332491798304	3	0	WT
420	3.4996552988612297	-1.7984486426665425	2	1	Mutant
421	3.1460990608552524	-0.7816928558073923	2	1	Mutant
422	4.831867570415153	3.3607539986628603	4	1	Mutant
423	4.569793788008316	0.8765173494243472	4	0	WT
424	4.639293859751519	-1.3421552828802377	4	0	WT
425	6.0715935929652645	1.4382497450277696	5	0	WT
426	5.209270136558859	0.7781874398409807	4	0	WT
427	3.47893338667928	-1.4161947673313042	2	1	Mutant
428	3.2727782033015846	-1.3463779782408805	2	0	WT
429	3.751847621420081	-1.414007200057257	3	1	Mutant
430	6.141202339189255	0.2241779737922011	5	1	Mutant
431	4.699740701466644	5.676888584042899	4	1	Mutant
432	4.356195999401587	0.2715664973786769	3	0	WT
433	4.335624112213629	0.6989689793430685	3	0	WT
434	3.3551026720156107	-1.0389856654001686	2	0	WT
435	2.7299618007818003	0.4661091258931598	1	0	WT
436	3.709811374506584	-1.330039452892457	3	0	WT
437	5.29345639587595	-0.6484652307137564	4	1	Mutant
438	5.069802488021872	-0.0847049034500315	4	0	WT
439	2.226124165741507	0.0069918826250625	1	1	Mutant
440	6.5406726595529765	-2.4711430685572724	5	0	WT
441	5.901770128721183	-1.4665790031370711	5	0	WT
442	4.930823571851874	1.6855875210834612	4	0	WT
443	4.611745561196235	1.8633814198847551	4	0	WT
444	3.621609512543502	-0.8752536981006591	2	1	Mutant
445	3.5758736159378115	-0.6915745239111917	2	0	WT
446	7.103635445024833	-0.8798567754390536	5	1	Mutant
447	3.4413969984381985	1.2263090454042689	2	0	WT
448	1.8331419333272283	0.5377754591674422	1	0	WT
449	3.267366363416844	1.199631254969416	2	1	Mutant
450	3.162487689275427	-0.1957199525291255	2	1	Mutant
451	5.31141271085423	-1.5531462300688494	4	0	WT
452	5.403449854678148	3.653125985460531	4	1	Mutant
453	3.6252498876366985	-0.6470463434290161	2	0	WT
454	4.991175782417534	0.408514161533561	4	1	Mutant
455	2.823166637841533	-0.6079784113802207	1	1	Mutant
456	1.576778592715808	-0.6107828165277911	1	0	WT
457	2.801562156778396	4.066046409767685	1	0	WT
458	2.172603122845949	-0.4707399167261654	1	0	WT
459	6.533254437910779	1.65896862957443	5	1	Mutant
460	3.482090828453104	-1.0638997165248962	2	0	WT
461	4.391391140434467	-1.216248020765838	3	0	WT
462	4.621238055220372	0.8499514222054045	4	0	WT
463	4.516636643381214	-1.2755784641585883	3	1	Mutant
464	4.241217798890292	1.762438458138953	3	0	WT
465	3.574561530011011	-0.2939764915179148	2	0	WT
466	2.065901024682103	-0.8212353421917501	1	1	Mutant
467	4.139194224869757	0.8555601352961193	3	0	WT
468	5.022607700873017	0.6231306201397988	4	1	Mutant
469	4.163214017369426	-1.499116530262126	3	0	WT
470	3.941702676714943	1.4498218069225866	3	1	Mutant
471	3.66936855201891	3.064744896547544	3	1	Mutant
472	3.0709015926189256	-0.0446548321412141	2	1	Mutant
473	4.610782306238015	0.8345544955383599	4	1	Mutant
474	5.054990594709361	-0.9828210708866584	4	1	Mutant
475	4.172079765182735	-0.5125192552282991	3	0	WT
476	7.14685897147536	6.608490734875684	5	1	Mutant
477	4.406508195066	-2.089685453978219	3	0	WT
478	3.6026149341548708	-0.8866451511829322	2	0	WT
479	3.5010931347208603	0.8610288940932549	2	0	WT
480	3.811964564049803	-1.739388271626159	3	0	WT
481	2.5296569726654474	-1.1184901533779064	1	0	WT
482	2.688269548228944	2.6568934493907883	1	1	Mutant
483	6.075077731053695	4.4892783041346735	5	1	Mutant
484	7.560829708334441	0.6059941589017426	5	1	Mutant
485	5.796659047911448	1.844905942930952	5	1	Mutant
486	5.448925577707169	-0.4007419495516697	4	0	WT
487	7.9489699792557245	2.896921396670076	5	1	Mutant
488	5.995002631923931	-1.616912553693857	5	0	WT
489	4.930829507757887	-1.595044810834358	4	1	Mutant
490	6.346392737837001	4.18496001760704	5	1	Mutant
491	6.197738279408301	-0.408265355836636	5	0	WT
492	5.953152304028818	4.211755316549539	5	1	Mutant
493	5.236312811022929	4.949544763586562	4	1	Mutant
494	4.60041869377456	2.658116994901924	4	1	Mutant
495	6.247645620000981	4.096875617081984	5	0	WT
496	4.358820879574324	2.418466284289172	3	1	Mutant
497	6.383920454968395	3.1444636490356936	5	1	Mutant
498	4.076541514641439	5.23669005500909	3	1	Mutant
499	5.279798299963091	2.1460283348740044	4	0	WT
500	5.625530251722776	-0.8909996390206016	4	0	WT
501	5.86769992808928	3.031320001018214	5	1	Mutant
502	4.696422124832471	5.396665523976253	4	1	Mutant
503	3.7681877168252775	3.3268068458221824	3	1	Mutant
504	3.265667030117649	2.2017502455306017	2	1	Mutant
505	6.775800063041981	4.164021354682756	5	1	Mutant
506	3.8982827457281815	-1.0490189542643933	3	1	Mutant
507	6.257442735381621	4.211478153944406	5	1	Mutant
508	4.420372596207681	3.399440444886689	3	0	WT
509	5.873501518360415	3.776897160232617	5	1	Mutant
510	7.060821789833719	4.040652696360576	5	1	Mutant
511	5.873250179578546	1.1608084915954235	5	0	WT
512	6.559704083689187	3.588949550408527	5	1	Mutant
513	6.265113325235228	6.831327790580115	5	1	Mutant
514	4.728742156211581	3.34784452803355	4	1	Mutant
515	4.246197571178535	0.6803289747798387	3	0	WT
516	5.219484476937163	0.1280338906642282	4	1	Mutant
517	2.8971825516713148	-2.798578533780536	1	1	Mutant
518	6.298831793173131	-1.2835799715821998	5	1	Mutant
519	3.1160751124432746	-0.7237727186033898	2	0	WT
520	2.718809736342436	-1.6637493602933104	1	0	WT
521	2.223561184729061	-1.7163791706151403	1	0	WT
522	5.207411687004687	-1.8153937982384576	4	1	Mutant
523	3.655027665692424	-1.4545676183740124	3	0	WT
524	1.685405926126637	-1.3944647240787251	1	1	Mutant
525	5.53118245828464	-0.1582419649528093	4	0	WT
526	3.8898132695422296	-1.404371666241077	3	0	WT
527	1.6631333083091078	-1.3323041566665568	1	0	WT
528	2.0993774666330105	-1.5243651491652408	1	0	WT
529	2.518838152843744	-1.0752365079517587	1	0	WT
530	0.984832905506007	-1.6421195814378329	1	0	WT
531	0.9684965573363592	-1.2132070565893418	1	0	WT
532	5.2763991937200245	-1.40018192860836	4	0	WT
533	2.440441538236096	-1.593396698164399	1	1	Mutant
534	5.265409797338903	-2.791366227360302	4	0	WT
535	6.843877543205053	0.6403175682778284	5	1	Mutant
536	3.627240004415823	-1.6986735315159822	2	1	Mutant
537	5.310445810251147	-1.6090333395790546	4	1	Mutant
538	3.3436549376506064	-1.665268099239121	2	0	WT
539	4.838056323129757	-1.7296600694158994	4	0	WT
540	4.533062290110051	-1.6803344084649714	3	0	WT
541	4.376687800967369	-1.010051877675683	3	0	WT
542	3.3884324145860494	-1.6674296351455522	2	0	WT
543	2.816764785487912	-1.3180164047944158	1	0	WT
544	2.7041483612506467	-1.5985396517056232	1	0	WT
545	4.388821725830398	-0.0651832872182947	3	0	WT
546	2.9229193304155765	-1.6483808341974082	1	0	WT
547	3.375513719118388	-1.1090784809644871	2	0	WT
548	4.446725420499928	-1.4826414312897975	3	0	WT
549	3.409410016369181	-1.660999733190088	2	0	WT
550	3.906051422456935	-1.99838833978941	3	0	WT
551	4.073421673921281	-1.9067547792069588	3	0	WT
552	3.995627356174991	-2.146277947789675	3	0	WT
553	3.643792532501952	-1.3864629594841604	2	0	WT
554	4.15808866506817	-1.7212911685294496	3	0	WT
555	4.011600934109821	-0.567625609244536	3	0	WT
556	1.4598960598261064	-2.016911071652503	1	0	WT
557	3.295271905724398	-1.5559697553730352	2	0	WT
558	2.872958310657182	-1.614182566660557	1	0	WT
559	1.974091124258292	-1.6088656621322177	1	0	WT
560	3.5722827495055203	-1.3755976410169213	2	0	WT
561	3.5951811232181283	-1.7287839177993214	2	0	WT
562	1.7960502339811852	-2.7217080366851425	1	0	WT
563	3.6800312572026233	-1.8250184615727847	3	0	WT
564	3.18376400881034	-1.7184138850297817	2	0	WT
565	2.9574557932990384	-1.9842887253947743	1	0	WT
566	2.98819689651022	-0.5724523829851351	1	0	WT
567	2.498662477993044	-1.780240889982334	1	0	WT
568	2.099297091560229	-1.582001672849724	1	0	WT
569	1.919819352662603	-1.857515399924451	1	0	WT
570	3.447826690249606	-1.1918674004887675	2	0	WT
571	1.6519132985309546	-1.4466630032683268	1	0	WT
572	1.942378453558633	-1.6569680837333929	1	0	WT
573	3.1393604288203707	-1.660926775445482	2	0	WT
574	3.4766534623633767	-1.7051607950281231	2	0	WT
575	3.086542368206067	-1.989104605378848	2	0	WT
576	2.729274087657087	-0.9140689653321934	1	0	WT
577	2.654989518911901	-1.939110157237118	1	0	WT
578	3.8612235589413775	-1.3049033422358645	3	0	WT
579	3.366636520642121	-1.3006966992297226	2	0	WT
580	2.8773058239360627	-1.422475487500194	1	0	WT
581	2.212563588301036	-0.5872128799583073	1	0	WT
582	5.108034302330435	-1.4448981835750572	4	1	Mutant
583	4.056004970033642	0.8841331994302872	3	0	WT
584	4.065495039439504	-1.4294648658095803	3	0	WT
585	6.327081566435978	-1.828820007419456	5	1	Mutant
586	5.308951047500581	1.336151494268163	4	0	WT
587	4.835184762788145	-0.5729660326101058	4	0	WT
588	5.202906425719902	0.3696566790159745	4	0	WT
589	5.37554845085674	3.396655048219019	4	0	WT
590	4.342889212227622	3.0156004589313365	3	0	WT
591	4.095446427499013	1.620402929676687	3	0	WT
592	4.380235706009408	-0.8219112097878074	3	0	WT
593	3.516615438166044	-0.8181554948755241	2	0	WT
594	4.260486347202632	-1.5529336935910634	3	0	WT
595	5.52205811442417	5.92851307624522	4	1	Mutant
596	4.46217995054888	2.2783851756156697	3	1	Mutant
597	4.64449782821213	-2.193689050972542	4	1	Mutant
598	7.415681165721261	3.997047737864084	5	1	Mutant
599	5.558294039886154	4.08672028786096	4	0	WT
600	3.783318895936264	3.0410912709456315	3	0	WT
601	8.551571795419337	3.0411157355131007	5	0	WT
602	5.138100493554182	0.4501988053651873	4	0	WT
603	5.534013872380596	-0.5847577918614104	4	0	WT
604	4.455936263609329	1.3868087272671543	3	0	WT
605	4.21050239407299	3.429442659997795	3	0	WT
606	6.348547144764567	-0.6756384994693025	5	0	WT
607	3.7727245969787866	-0.4681618739825546	3	0	WT
608	4.310100142018979	-2.3336018433330663	3	1	Mutant
609	3.871478148985502	1.8061495962784584	3	1	Mutant
610	6.153294085477896	5.520999720771128	5	1	Mutant
611	3.5666745914122	-0.5295763741237047	2	0	WT
612	4.176163500776746	-0.3270102929033758	3	0	WT
613	5.079359667232144	3.67260002632917	4	1	Mutant
614	3.012863207226129	4.00486629158332	1	0	WT
615	4.496713036129305	1.2678080803527136	3	0	WT
616	3.158359820821418	-0.0739404317885368	2	0	WT
617	4.09364683351204	2.97565788578628	3	0	WT
618	2.681440284020148	-1.039407344321924	1	0	WT
619	3.687899659282016	-1.3984204978918386	3	1	Mutant
620	3.9370264221038	1.147005128759612	3	0	WT
621	3.896845248024605	-1.0144322255615728	3	1	Mutant
622	5.381408644507709	0.4298054994141598	4	0	WT
623	3.8347178140348737	-0.6975418341730715	3	0	WT
624	6.208643319621166	2.859254797866529	5	1	Mutant
625	4.951172881271694	-2.002104440705309	4	0	WT
626	3.9950908702244368	1.8031513847503584	3	1	Mutant
627	4.662106981723079	-0.631329359699758	4	1	Mutant
628	6.878335535992035	4.0406837160245335	5	1	Mutant
629	6.118632229630382	3.2176562497297474	5	0	WT
630	3.8821612124396063	-1.3700824011201824	3	0	WT
631	5.4546139975452	5.367661925665895	4	1	Mutant
632	3.468930378741645	3.514913246302978	2	0	WT
633	6.01072017336515	0.9763472997494071	5	1	Mutant
634	5.208823478062891	-0.3855247806867998	4	0	WT
635	4.189229263346157	1.363660780504366	3	0	WT
636	6.182386294138752	2.9075433878680754	5	0	WT
637	4.48567569427389	0.4241576198877266	3	0	WT
638	6.674893713767356	5.733378172495856	5	0	WT
639	6.188659353372608	4.496003389832899	5	1	Mutant
640	5.192554173388193	1.8493623893550053	4	1	Mutant
641	5.712326834728311	4.608164098254029	5	1	Mutant
642	3.7014452049318898	3.634355847539835	3	1	Mutant
643	5.588277861919913	-0.0283824840321802	4	0	WT
644	5.798804153981201	0.7931485086566197	5	1	Mutant
645	6.263152663914724	2.337723162092114	5	1	Mutant
646	5.000529934049675	-1.2907849384208876	4	0	WT
647	5.854115975239958	4.197477954921608	5	1	Mutant
648	5.5636650707012345	-3.4364231600811013	4	1	Mutant
649	5.196034537871007	4.090850566420595	4	1	Mutant
650	4.045425448970453	2.519818122833155	3	1	Mutant
651	5.650496527462311	-3.348889362225009	4	0	WT
652	4.497851550671757	-2.181709608411116	3	0	WT
653	5.001895948921466	1.057966064497534	4	0	WT
654	5.8229475142175575	1.6518158511970582	5	0	WT
655	5.262860674783476	1.839478743805138	4	0	WT
656	5.304177767952033	2.0449760506808987	4	1	Mutant
657	3.981968749861564	-0.4585670273766769	3	0	WT
658	5.563105341098416	1.101198448170453	4	0	WT
659	6.855322345590076	0.4624674273959361	5	0	WT
660	4.935736188966181	-0.5319523041197023	4	0	WT
661	5.950366694883239	-1.284702049850082	5	0	WT
662	4.461558917173412	1.097372299929508	3	0	WT
663	4.727594245359158	0.2581312719632955	4	0	WT
664	5.219865987172259	2.823615450054888	4	1	Mutant
665	4.869974318573773	-3.694239116332593	4	1	Mutant
666	7.009229500114198	4.11222755058322	5	0	WT
667	6.381123992467707	0.7117167379967326	5	1	Mutant
668	4.746867727216242	-1.7742520843479423	4	1	Mutant
669	5.495182574637998	3.261730811021872	4	0	WT
670	5.457840401163509	0.8850991261838019	4	0	WT
671	6.9043037521207165	2.7799193521775187	5	1	Mutant
672	4.148631894555204	2.3602007334052786	3	0	WT
673	4.886433587029437	-1.4619061723636704	4	0	WT
674	4.922537635209956	-3.849531805627887	4	0	WT
675	5.1807251925179125	-0.6100902899796072	4	0	WT
676	5.863241477553815	2.322766990607362	5	1	Mutant
677	6.295670973671658	2.3216999935483384	5	1	Mutant
678	5.883431295287308	0.3356371771361632	5	0	WT
679	4.404972662469462	-1.9302155461251973	3	1	Mutant
680	6.160666597972878	1.2641419821945823	5	1	Mutant
681	4.818505350389156	-1.210951189997791	4	0	WT
682	6.0630613069999	0.85121476926566	5	0	WT
683	5.950184501360526	2.9421142706904035	5	1	Mutant
684	3.726586335258657	-0.9583682641865576	3	0	WT
685	5.255556491113626	1.313587189543405	4	1	Mutant
686	5.58902155773757	-1.5371790273264216	4	1	Mutant
687	4.783978961504213	-0.4296008725143014	4	1	Mutant
688	4.2144486955424165	-1.0270173980250128	3	0	WT
689	4.536050355945909	0.6216683296296233	4	0	WT
690	4.579841613990482	0.6524458951072719	4	0	WT
691	4.165393385474618	-0.3632250766279299	3	0	WT
692	3.906077590520054	0.5488624930415091	3	0	WT
693	4.164158028166025	-1.5384202665415931	3	1	Mutant
694	4.366841446329925	-1.888069506880934	3	0	WT
695	5.732923471123703	4.311093587665667	5	1	Mutant
696	4.12792174006982	5.042814519584812	3	0	WT
697	1.3137183472329732	1.2690936079671051	1	0	WT
698	2.516806116238718	0.0386352476988931	1	0	WT
699	7.881086684711303	1.5652104423080684	5	0	WT
700	7.143463175885134	1.6047037150868182	5	0	WT
701	7.113871435795376	4.142416506769404	5	1	Mutant
702	6.234444408254188	1.1828167919032015	5	1	Mutant
703	7.100260683160059	3.561714986831526	5	1	Mutant
704	6.128003816229137	-1.7835150734794567	5	1	Mutant
705	6.468740772120289	1.944717339429484	5	0	WT
706	6.657732818283353	3.6720833874352734	5	0	WT
707	6.166918080950564	1.5720552800723837	5	1	Mutant
708	5.6762985201240665	4.207181254941983	5	1	Mutant
709	4.697288234399039	2.390958228189436	4	1	Mutant
710	6.361822454385125	-0.072160509756213	5	0	WT
711	6.266605158708902	4.276974314769098	5	0	WT
712	4.811885169751104	2.10122247605634	4	0	WT
713	4.758920549268242	0.8892403452145987	4	1	Mutant
714	3.834082307022226	1.1585338819671382	3	1	Mutant
715	2.684627965553044	-0.6606753456228938	1	0	WT
716	7.752765623312463	1.2088609647055728	5	0	WT
717	6.33033095922194	0.2149406129820863	5	0	WT
718	7.670213772155047	2.788620754654024	5	1	Mutant
719	3.33416805844872	-1.4685925867802117	2	1	Mutant
720	6.31297233914486	-0.1338455634913911	5	0	WT
721	5.769017667000993	-1.5243854819409224	5	1	Mutant
722	3.436568985588809	-1.2046789062013308	2	0	WT
723	5.177505780704133	-1.3137589984396445	4	0	WT
724	5.028548220453719	-1.7465834286685722	4	1	Mutant
725	3.5949639906398527	-0.4649703782437047	2	0	WT
726	3.4841005724062253	0.9785866567430612	2	0	WT
727	5.824064863957829	3.9268596495784656	5	1	Mutant
728	5.654824874798506	-0.157311732751447	4	1	Mutant
729	2.3583239531281284	-1.5866606739999651	1	1	Mutant
730	3.57175111160587	-0.5390631166085482	2	0	WT
731	4.345620147302383	1.0601430659417317	3	1	Mutant
732	6.994237511280808	3.771895435648231	5	1	Mutant
733	3.661444656931824	-0.3585691182540433	3	0	WT
734	4.836208168955005	2.140915533862839	4	0	WT
735	5.813254005747713	5.981302945357592	5	1	Mutant
736	4.242318629313097	4.582382035366914	3	1	Mutant
737	7.219062832047823	5.20578407081071	5	1	Mutant
738	6.338661131303103	0.3801001243956312	5	1	Mutant
739	7.292167956627533	3.2601188956381657	5	1	Mutant
740	6.796207551729673	4.465795801334291	5	0	WT
741	4.18930758447712	0.976301444232636	3	1	Mutant
742	5.023969317401305	-1.6880864413909078	4	0	WT
743	5.870247767350882	1.5944251329976922	5	1	Mutant
744	4.257925855317689	-3.127640523324499	3	1	Mutant
745	5.977289199847534	0.2364221214282373	5	0	WT
746	7.772657232913795	1.7968903446129212	5	1	Mutant
747	4.85000007811835	-0.956227289718159	4	0	WT
748	6.289584643973955	2.0171990407172755	5	1	Mutant
749	5.1784565493396135	4.282049545387893	4	1	Mutant
750	6.781618094387856	3.210102128561221	5	1	Mutant
751	6.072062053399471	6.688864430580434	5	0	WT
752	5.653749735384297	3.853838130750305	4	1	Mutant
753	4.59606618373012	2.775391332628178	4	0	WT
754	3.992458548900172	-1.3471489675786106	3	0	WT
755	3.2573588986266	-1.400550539784872	2	0	WT
756	3.690571509878704	-1.4676608553798824	3	0	WT
757	3.610440951999757	-1.552768863253183	2	0	WT
758	3.651217471794913	-1.609356176990722	3	0	WT
759	3.488078209682186	-1.75335553291937	2	0	WT
760	3.314686492580866	-1.7655503002863029	2	0	WT
761	3.837739034271292	-2.0669873531474523	3	0	WT
762	3.967410129093839	-1.688557400233147	3	0	WT
763	5.988975096253278	2.9255910593006726	5	1	Mutant
764	5.257297467780106	0.2237458285671207	4	0	WT
765	3.798399821390036	1.0678934817470895	3	0	WT
766	4.854751528210343	2.01786469161983	4	1	Mutant
767	5.2416997786477015	2.85983796128644	4	0	WT
768	3.903854668486788	0.8656223252321991	3	0	WT
769	3.506974583939264	-0.8367086775630121	2	0	WT
770	4.930846782543542	1.7661546241046144	4	0	WT
771	4.464215420999725	0.5871443787593782	3	0	WT
772	2.6770042115455577	-1.7625641406075443	1	0	WT
773	5.869747948869723	3.2901725167855185	5	0	WT
774	4.431620959172271	-1.9158332898269568	3	1	Mutant
775	4.3472978682333	-1.837900597533844	3	1	Mutant
776	4.031102019657019	0.17797158067571	3	0	WT
777	4.305219041433018	-1.3423323019557931	3	0	WT
778	4.803688251821394	0.5113086242467633	4	0	WT
779	2.936939128325114	0.8803225313494514	1	0	WT
780	4.771793733295803	2.5957840721887324	4	0	WT
781	4.4562151577197495	0.3537648419312904	3	0	WT
782	6.736966961606603	3.12777487661242	5	0	WT
783	4.769606180725898	-1.3821607166973444	4	0	WT
784	5.86196850889908	-1.344882862631145	5	0	WT
785	4.4989359566849405	2.142761389893262	3	0	WT
786	4.243402699770796	2.4437862089095725	3	0	WT
787	4.3636009985247535	1.8546803553893527	3	0	WT
788	5.202142750100951	0.9621920779074218	4	1	Mutant
789	6.795882916562809	4.260766969229016	5	1	Mutant
790	6.168687907949777	7.423021791946155	5	1	Mutant
791	4.429774197825796	1.5334925621579545	3	0	WT
792	5.028120794069916	1.7246187950642116	4	0	WT
793	4.896225069057777	-0.8055266776378296	4	0	WT
794	6.357570247446058	3.5931400374029945	5	1	Mutant
795	5.03315314685258	-1.365079797833844	4	0	WT
796	5.599872993487774	2.249234715758309	4	0	WT
797	5.85264274890573	4.345666786393879	5	1	Mutant
798	5.7462526492040205	3.1174954223237306	5	1	Mutant
799	7.436245077324168	2.759908107218438	5	0	WT
800	5.59152457067618	1.49180712053445	4	0	WT
801	5.126210129924575	-2.221762609248011	4	1	Mutant
802	4.951550063666784	2.646833982732941	4	1	Mutant
803	5.546208510082118	4.127585959890499	4	1	Mutant
804	4.73318588612519	-1.3691341694787846	4	0	WT
805	4.230460537714856	0.3827567083180545	3	0	WT
806	5.0799015055839	0.8876449331364173	4	1	Mutant
807	4.192306035692566	-0.4432544761636325	3	0	WT
808	5.548810064064529	2.056841434322936	4	1	Mutant
809	5.503662271825068	5.19824133615087	4	0	WT
810	3.881571093494857	0.0035819219340407	3	0	WT
811	3.5233434105025987	1.2298422937209952	2	1	Mutant
812	3.9515428514443895	-0.5153544361485451	3	0	WT
813	6.105130230260292	-1.3230585524763494	5	0	WT
814	5.847714556483123	-0.7031934884083803	5	0	WT
815	5.22993464982921	-1.698171318707522	4	0	WT
816	5.411941762146168	2.3613504302147867	4	0	WT
817	4.891943276975659	-0.1414915621710708	4	0	WT
818	5.12357760907018	0.8543812146801248	4	0	WT
819	4.940628970338055	-0.2411323936099971	4	0	WT
820	6.077264349191556	0.6610615750083191	5	0	WT
821	4.877532042793992	0.5565294183481466	4	0	WT
822	5.333219565690667	-0.9085227431639238	4	0	WT
823	5.11852328211134	1.15889434404577	4	0	WT
824	6.317096428475113	0.2789718077356804	5	0	WT
825	6.09141103200811	0.3724124436660013	5	0	WT
826	5.576806298944743	0.838808255980819	4	0	WT
827	4.638400533878053	-0.7716219605778276	4	0	WT
828	5.597243725097319	-1.2299964985733065	4	0	WT
829	5.935947760753702	1.076763621227144	5	0	WT
830	5.269388146627658	-0.4449943154712463	4	0	WT
831	4.667429525662425	1.620106860733627	4	0	WT
832	5.533469341777766	-0.5139034269478033	4	0	WT
833	6.601255051477537	1.8583418216903187	5	1	Mutant
834	4.8018300248798615	1.8319519017480503	4	1	Mutant
835	4.887542771158652	3.433225018460176	4	1	Mutant
836	5.68051919742119	2.0864590030676338	5	1	Mutant
837	4.976972232089895	2.194923392540593	4	1	Mutant
838	5.452828599610324	3.8044626591035287	4	1	Mutant
839	5.920219322863395	2.2459757895677424	5	0	WT
840	7.456714836709711	4.332388740628447	5	1	Mutant
841	6.212469665063086	1.0627173721751997	5	1	Mutant
842	6.082977459776	3.3981876600631926	5	1	Mutant
843	7.292104328004668	2.4536808082579253	5	1	Mutant
844	4.814138393319351	3.8885540531502976	4	1	Mutant
845	6.00998636232645	0.6521129106208043	5	0	WT
846	6.123320142353191	3.023197543243035	5	1	Mutant
847	6.996752025006649	4.43032917764925	5	1	Mutant
848	4.987351101686035	-1.0702457044625175	4	1	Mutant
849	7.782950273587303	4.086742179431655	5	1	Mutant
850	7.614114069546383	3.110811934029724	5	1	Mutant
851	8.735172094768668	5.643827677140434	5	0	WT
852	6.655604938584507	1.7215847974536889	5	1	Mutant
853	5.684127442164796	2.199284406445738	5	1	Mutant
854	6.762262618011626	3.00993173161586	5	1	Mutant
855	5.9402785462455885	-0.6892285180416613	5	0	WT
856	6.935744097438279	1.5370656767524713	5	1	Mutant
857	4.657508179258498	1.0898398476912152	4	0	WT
858	8.156472401456636	6.006446953518616	5	1	Mutant
859	7.478998012306831	3.447226752742373	5	1	Mutant
860	7.8432850937450675	5.254341618063995	5	1	Mutant
861	6.029363247654915	2.928996993918486	5	1	Mutant
862	5.664692592094678	1.641058688896234	5	1	Mutant
863	4.835381685372897	-1.477175706654923	4	0	WT
864	6.39134152806405	2.626046003258653	5	1	Mutant
865	7.472022918445636	5.287900035110614	5	1	Mutant
866	6.081804774467253	4.308249508870459	5	1	Mutant
867	7.21516656520498	5.122781572073476	5	1	Mutant
868	5.962966035331635	2.1623611061708305	5	1	Mutant
869	8.940011964008583	5.741948077769333	5	1	Mutant
870	6.931837016137184	7.582341367687777	5	1	Mutant
871	6.794235820120621	2.3624223395227686	5	1	Mutant
872	7.159530931514118	3.249312896877898	5	1	Mutant
873	8.094251197186054	5.085163254688004	5	1	Mutant
874	8.453494805029973	2.954655543746385	5	1	Mutant
875	3.996813155722081	2.266648200090234	3	1	Mutant
876	4.893953032524801	-1.543817276155635	4	1	Mutant
877	6.740492436798677	4.375898555917712	5	1	Mutant
878	5.1992692409733126	2.722108091432521	4	1	Mutant
879	6.199733399624954	1.9503094161649093	5	1	Mutant
880	6.71305233944071	-0.1003268949891333	5	0	WT
881	5.060831274611508	-0.8240470503321278	4	1	Mutant
882	4.670986996030783	1.6766538295362772	4	0	WT
883	5.853931301806911	2.3673695368747785	5	1	Mutant
884	4.794515743722516	4.362754182302359	4	1	Mutant
885	5.7819395518416	3.3081328098540403	5	0	WT
886	4.737071802128151	4.035407353682928	4	1	Mutant
887	5.467618674251868	3.321025335110572	4	1	Mutant
888	3.426529474416922	1.9144627406150505	2	0	WT
889	2.696868471965032	-1.095443954144214	1	0	WT
890	5.301583826994759	2.8293221330611167	4	1	Mutant
891	4.405876774971672	1.008248546958175	3	0	WT
892	4.687938910643461	2.105039809050372	4	0	WT
893	6.802063429708582	2.723949706138244	5	0	WT
894	4.963540826731967	0.5964145095727891	4	0	WT
895	4.76400792249099	0.844541768472149	4	0	WT
896	5.095520406606314	1.572273495969771	4	1	Mutant
897	4.836674967981111	-0.6030755488022506	4	1	Mutant
898	6.455793897193648	0.0941205093851551	5	1	Mutant
899	7.163931882331619	7.786665629126665	5	1	Mutant
900	6.769468898211825	3.075067388463646	5	1	Mutant
901	6.00213976607804	1.942517966357683	5	1	Mutant
902	5.739666047000344	-0.4361582666425878	5	1	Mutant
903	5.25862080235424	2.266259003466797	4	1	Mutant
904	4.551528682445248	0.4760759387084028	4	1	Mutant
905	7.140564415832486	3.967498989547964	5	1	Mutant
906	5.604855317950133	3.795240145635887	4	1	Mutant
907	4.317799190987244	1.4557367972503672	3	0	WT
908	8.169067259384505	2.801606076221897	5	1	Mutant
909	5.23822504689929	2.168251780085347	4	1	Mutant
910	6.7531816136455145	2.381181131697668	5	0	WT
911	5.460680319740808	0.2791401437199297	4	1	Mutant
912	5.698411848970275	3.875872688380971	5	1	Mutant
913	5.008964223843987	1.844508867345879	4	0	WT
914	5.880317233404115	4.043917035997928	5	1	Mutant
915	6.785735543995978	3.5139773383608097	5	1	Mutant
916	6.170903393133491	1.9566910310788768	5	0	WT
917	6.576146240246661	6.454492870798964	5	1	Mutant
918	4.341067719852417	-1.4752102311796356	3	0	WT
919	4.959338753364566	2.595506963328088	4	0	WT
920	5.648306039615819	3.4469622152339374	4	0	WT
921	6.412595372008995	1.5288594686754045	5	0	WT
922	5.121624319051293	-0.221463035212331	4	0	WT
923	6.5984824247567575	3.6838978422320654	5	1	Mutant
924	7.7647259961331345	3.089645865958511	5	1	Mutant
925	5.869101017091766	3.862062051718216	5	1	Mutant
926	6.058932269595289	-0.3933406247096571	5	0	WT
927	4.021797208611363	-1.50799963972902	3	0	WT
928	3.9144650321774295	-0.1953818495021539	3	0	WT
929	5.595012842165686	1.9012607061551403	4	1	Mutant
930	6.1568959268801216	2.5067078301610075	5	0	WT
931	7.783050982122814	5.69184120805169	5	0	WT
932	6.1435055636634734	2.717127705216063	5	1	Mutant
933	7.558720231825095	4.462361871419361	5	1	Mutant
934	5.140509031461046	2.1986047992056985	4	1	Mutant
935	5.5616229501424606	2.120332484526994	4	0	WT
936	7.300528095595292	1.8713243516551104	5	1	Mutant
937	6.233737303023155	0.950987989072272	5	0	WT
938	9.121747106918058	6.825769541462565	5	1	Mutant
939	7.98426266846478	5.041158370975813	5	1	Mutant
940	5.842164670644299	2.8604023184596192	5	1	Mutant
941	5.902562214346316	3.105464707029183	5	1	Mutant
942	9.0828246779394	4.7644324856476965	5	1	Mutant
943	5.711700538888481	-0.4050763099052989	5	1	Mutant
944	6.440492591901827	0.762210403116115	5	1	Mutant
945	6.49177316721083	4.778150071476295	5	1	Mutant
946	7.613594667126733	3.816086658937766	5	1	Mutant
947	6.240200181640939	0.8258289624738073	5	0	WT
948	5.039858715482206	2.4090776954397555	4	1	Mutant
949	6.834189587909926	1.5430650300136115	5	1	Mutant
950	7.497904604374159	3.518683694865908	5	1	Mutant
951	6.649916072546112	2.2813247896605984	5	0	WT
952	6.598672720914441	2.963046314028785	5	1	Mutant
953	5.613176244006689	-1.4918561340281118	4	0	WT
954	5.925201972251631	-0.6998187499133179	5	0	WT
955	5.465374825359852	-0.4056291659623503	4	0	WT
956	5.016049397409326	-0.4848269522161517	4	0	WT
957	6.865266199949708	4.404749424572303	5	1	Mutant
958	7.67795573821048	5.278669239145267	5	1	Mutant
959	6.288416328707511	5.150477831987259	5	1	Mutant
960	7.120157786099695	3.756351139203704	5	1	Mutant
961	6.614881405539632	1.558479070015245	5	0	WT
962	2.924023286336604	-1.7371839823667283	1	1	Mutant
963	3.62500821518271	-1.633493515693163	2	0	WT
964	3.013379542682	-0.8160758553724194	1	1	Mutant
965	3.078776045437818	-1.4727212351971062	2	1	Mutant
966	3.688247107731757	-1.810518471964504	3	0	WT
967	3.51667239799946	-0.7878596291224038	2	1	Mutant
968	3.5932772924726946	-1.5162320493222108	2	0	WT
969	4.117263691125899	-1.2516445361249324	3	0	WT
970	3.4806447780985703	-1.821980762460147	2	1	Mutant
971	3.5714229274568003	-1.533763187254521	2	0	WT
972	3.5809603569996256	-1.3124093952925089	2	0	WT
973	2.860706151719267	-1.2892623605672504	1	0	WT
974	3.075970300581525	-1.325770666258733	2	1	Mutant
975	3.340141579484849	-1.5401526919987345	2	1	Mutant
976	3.1993526129632217	-1.703880269719435	2	1	Mutant
977	3.6822405340577	-1.0542745428362383	3	0	WT
978	6.114915278153866	0.4903487590460753	5	0	WT
979	5.968772177559504	1.757959951009381	5	0	WT
980	7.531204927967911	3.495147873159431	5	1	Mutant
981	6.2564689294333045	1.564174250030607	5	0	WT
982	5.129516016305751	2.732552323380153	4	0	WT
983	6.237510013144873	2.3528173930581784	5	0	WT
984	8.017664825643225	4.384173537719279	5	1	Mutant
985	6.859093845462657	7.337847282262824	5	1	Mutant
986	7.073338330147133	6.3638942858575	5	1	Mutant
987	5.784675643027254	1.2533389100999128	5	1	Mutant
988	6.646751723422719	4.180784694276319	5	1	Mutant
989	6.0349661028382044	4.870185676612765	5	0	WT
990	5.235602700390908	4.3430722671173765	4	0	WT
991	4.662117234418563	1.1810981789120971	4	0	WT
992	6.96982995582845	3.99873613613852	5	1	Mutant
993	3.283140632878158	0.0627277917115614	2	1	Mutant
994	6.695972956370767	1.7147219684545243	5	1	Mutant
995	5.388775258609732	0.5683894692736562	4	1	Mutant
996	6.747907883574998	2.529574317958259	5	1	Mutant
997	6.9161329976514025	5.25495082929598	5	1	Mutant
998	6.2449991766650905	-0.4068569652391962	5	1	Mutant
999	6.446440785227901	3.2309625953260297	5	1	Mutant
1000	7.848301553037529	5.346317824623697	5	1	Mutant
1001	4.920623532030335	2.634399737005176	4	0	WT
1002	6.0241516221039015	-1.29217627394277	5	0	WT
1003	5.814746007052909	0.5922933135047568	5	1	Mutant
1004	5.6522854495369685	1.888550950263704	4	1	Mutant
1005	5.817225829015613	4.8101970439732575	5	1	Mutant
1006	5.889325563449391	-0.6014662012423153	5	1	Mutant
1007	6.348436150974201	4.043913333426408	5	1	Mutant
1008	6.5044998601291	1.0319131389622642	5	0	WT
1009	4.657598616288017	-1.4830309916904487	4	1	Mutant
1010	6.891842789374069	3.493271881170545	5	1	Mutant
1011	6.50991022198895	4.450742045217004	5	1	Mutant
1012	5.590323818281768	1.7816024059516198	4	0	WT
1013	5.680404170959433	2.4175782841599585	5	1	Mutant
1014	7.607215235883789	5.507671174168401	5	1	Mutant
1015	5.928994194432954	2.775394512475172	5	1	Mutant
1016	7.447924778407733	5.426681330918644	5	1	Mutant
1017	8.306150866836532	4.462589275720438	5	1	Mutant
1018	4.394857171775847	1.813533993593436	3	1	Mutant
1019	4.737469610192749	1.6006476833652938	4	1	Mutant
1020	7.0715289725326	4.881063881689323	5	1	Mutant
1021	6.978935211730781	5.654512182894497	5	1	Mutant
1022	7.146617374886562	4.602580563733529	5	1	Mutant
1023	7.232147295134558	6.935825878758837	5	0	WT
1024	8.140022997048892	5.587076746533738	5	0	WT
1025	5.297304564841337	2.5875924827387875	4	1	Mutant
1026	8.451097392522193	3.8972923493211833	5	0	WT
1027	6.836823692232295	-0.1889805079747095	5	0	WT
1028	7.266271849228804	2.9733890746435225	5	1	Mutant
1029	6.736307492889396	3.068494920868655	5	1	Mutant
1030	7.381427356412142	3.626023832836849	5	1	Mutant
1031	8.472748254787373	4.2645685930723385	5	1	Mutant
1032	6.049806213340845	5.085920527983993	5	1	Mutant
1033	6.851757771704448	3.017826976641738	5	1	Mutant
1034	7.808120351787097	5.770525202742295	5	1	Mutant
1035	7.042585138821678	2.747099025801007	5	0	WT
1036	5.414068209193244	1.827914432113328	4	0	WT
1037	8.236371850634711	4.076589291050027	5	1	Mutant
1038	5.949227069464288	1.5000186548476837	5	1	Mutant
1039	6.63363042698507	2.5462098311606995	5	1	Mutant
1040	6.356032711541489	3.4134552604748274	5	1	Mutant
1041	5.086752957801623	-0.6257452043680398	4	1	Mutant
1042	9.565965099262364	6.741299575922899	5	1	Mutant
1043	6.132075967517316	2.025088658634803	5	1	Mutant
1044	5.031760115109965	-0.552484610351974	4	1	Mutant
1045	2.675853327273115	3.4834332920289324	1	1	Mutant
1046	3.257252469576925	-1.8594310873837143	2	0	WT
1047	6.752903331128853	5.348328637681476	5	1	Mutant
1048	6.400263632804466	3.501444802609333	5	1	Mutant
1049	5.03583566826542	1.2784152664021504	4	1	Mutant
1050	5.193874578283281	1.7471808971311944	4	1	Mutant
1051	3.2931191302629634	0.6624037287843014	2	1	Mutant
1052	3.1273109577569893	2.9612463698763456	2	1	Mutant
1053	4.360531621012092	6.3985709339184105	3	1	Mutant
1054	4.687362206390741	1.156001884944378	4	0	WT
1055	3.30998454150798	2.107783764025384	2	1	Mutant
1056	5.845646764446949	3.641351945731047	5	1	Mutant
1057	5.904940733668727	0.7719350107953336	5	1	Mutant
1058	5.094480815636721	-1.1528631368729525	4	0	WT
1059	6.169696982853963	3.0450905143396394	5	1	Mutant
1060	7.360580518871621	5.319557979452609	5	1	Mutant
1061	7.299170423165912	4.623472169505618	5	1	Mutant
1062	4.139588446122661	0.1083503741358768	3	1	Mutant
1063	4.183825044508892	-0.6130143181638685	3	1	Mutant
1064	1.2669286838974938	-1.7249181021597	1	0	WT
1065	5.000811200275053	-0.884698755437209	4	1	Mutant
1066	5.900215532071143	2.3664056410433423	5	1	Mutant
1067	5.818464701378463	3.1655002697496712	5	1	Mutant
1068	6.1627769999171305	-0.1761500001506257	5	0	WT
1069	8.622157573711537	3.907109345552173	5	1	Mutant
1070	6.063855036764762	2.3064948437380943	5	1	Mutant
1071	4.538457463167495	0.0344615451249352	4	0	WT
1072	5.334565757163892	2.258611622975456	4	1	Mutant
1073	6.083595107759807	3.598671513101692	5	1	Mutant
1074	2.2403760806288524	0.7106217678108535	1	0	WT
1075	2.215159415988386	-1.6774369552875283	1	1	Mutant
1076	2.1344943479871112	1.7622095334437824	1	0	WT
1077	5.237185525631651	2.399499261909697	4	1	Mutant
1078	5.198322500216802	6.054440762459424	4	1	Mutant
1079	3.638770009915886	3.3168797583477363	2	1	Mutant
1080	3.571397589797991	2.841892440059316	2	0	WT
1081	4.768334846609296	2.236910368741769	4	1	Mutant
1082	3.7665142410663313	1.364230962725679	3	0	WT
1083	5.536434333569788	4.225010821489654	4	1	Mutant
1084	4.625630859308486	0.5967181370063086	4	0	WT
1085	4.977074560030647	1.987964007475771	4	1	Mutant
1086	4.795525263669084	-1.3917620446861974	4	1	Mutant
1087	3.74521164309301	-2.058535686270961	3	0	WT
1088	3.9835462134160826	0.4911919920862817	3	0	WT
1089	5.213498533640304	4.044451558730506	4	1	Mutant
1090	6.016049730116577	5.332712549277676	5	1	Mutant
1091	5.324444964552148	4.620167067265756	4	1	Mutant
1092	4.6770259672349646	1.563191498265774	4	1	Mutant
1093	5.907495500073102	6.587564953441921	5	1	Mutant
1094	5.253494207980522	3.0573663716732	4	1	Mutant
1095	6.2707359364548765	2.710669635975501	5	1	Mutant
1096	4.355917851659725	-0.5001598519531996	3	0	WT
1097	7.283174456296185	7.516677947678909	5	0	WT
1098	4.353490528703687	-2.162693103272262	3	0	WT
1099	6.641200893268938	-1.5197944175828666	5	0	WT
1100	4.841091817968859	0.3678799982664653	4	1	Mutant
1101	7.762524004913956	3.073308029898905	5	1	Mutant
1102	4.752229228395319	2.277783816750401	4	0	WT
1103	4.311063526495906	2.458970915860464	3	1	Mutant
1104	3.63215542347356	1.2078003514627893	2	0	WT
1105	4.186477266081967	0.0459427915934778	3	0	WT
1106	5.893664479308406	3.1124212549280346	5	1	Mutant
1107	5.85676784187365	2.331723869818502	5	1	Mutant
1108	5.389253038556674	2.0282583048476064	4	0	WT
1109	3.646905655503241	1.4097911729134165	2	0	WT
1110	6.654065926997894	4.993876210181089	5	1	Mutant
1111	6.709443808699168	-1.1779028957593156	5	1	Mutant
1112	5.515282681457257	-0.0374673014312718	4	0	WT
1113	4.125905859026095	1.177657796041768	3	0	WT
1114	4.789578035972813	4.503765145413079	4	0	WT
1115	2.9681540599198155	-1.2899924545379704	1	0	WT
1116	4.823061855083577	-0.5477980057145595	4	0	WT
1117	3.406846142585054	0.5614319403543095	2	0	WT
1118	3.349613298872753	-1.1497218697406475	2	0	WT
1119	3.1187919083551137	-1.4172153291279503	2	1	Mutant
1120	1.3311809141577404	-1.6594917274664276	1	0	WT
1121	3.460122644121091	-1.8240792940004715	2	1	Mutant
1122	3.031013779720848	-0.7401886144996609	2	1	Mutant
1123	2.943881004899974	-1.3106010534585455	1	0	WT
1124	3.4162113810083854	-0.8096228830964276	2	0	WT
1125	3.57024843784329	-1.1482388934059822	2	1	Mutant
1126	3.604117528762046	-1.7218988135261553	2	1	Mutant
1127	2.4049235878598543	-1.0509154293451948	1	0	WT
1128	3.923881570818401	-1.4438607588044476	3	1	Mutant
1129	3.5230907567483563	-1.771482432113065	2	1	Mutant
1130	3.407658661700097	-0.7566596203105788	2	1	Mutant
1131	3.378287509119798	-1.6726951470536784	2	1	Mutant
1132	2.844475285412287	-1.6164840292076654	1	1	Mutant
1133	3.0846587866434345	-1.3100108144253706	2	0	WT
1134	2.577740376888453	-1.6016141165365831	1	0	WT
1135	2.9892282313987084	-1.5595274026001975	1	0	WT
1136	2.4897574763965222	-1.3772790464537226	1	0	WT
1137	3.325052007108116	-1.8310519195988568	2	0	WT
1138	3.45588353002604	-1.8028529876120545	2	0	WT
1139	3.0383230567050585	-1.625079654535464	2	0	WT
1140	2.088994563768257	-1.6114724879681908	1	0	WT
1141	3.2617926376187363	-1.7453042509276733	2	0	WT
1142	2.166832810550769	-1.0269430615539634	1	1	Mutant
1143	2.8236677330939592	-1.3507723161498657	1	0	WT
1144	2.9472008448556903	-1.713688721568333	1	1	Mutant
1145	3.000909552222492	-1.406252560830019	1	1	Mutant
1146	3.082912102706988	-1.6058517760596591	2	1	Mutant
1147	2.358382376774919	-1.4968703584948997	1	0	WT
1148	3.024897079886039	-1.7525420958901234	2	0	WT
1149	2.405871380981377	-1.7295203944696058	1	1	Mutant
1150	1.15836752947577	-1.19930055601524	1	0	WT
1151	3.899131946799593	-1.445771331655393	3	1	Mutant
1152	3.604699139637413	-2.180539569316653	2	0	WT
1153	3.892093482932343	-1.7915449941279198	3	0	WT
1154	3.885583830899744	-1.5407350285464834	3	0	WT
1155	4.123996600196844	-1.5724144689852046	3	0	WT
1156	3.4724821738975207	-1.4438160964259683	2	0	WT
1157	3.655394729503838	-1.693223903255599	3	0	WT
1158	4.570685064202962	-1.4887595528339466	4	0	WT
1159	1.7821578757531946	-2.145643243343242	1	0	WT
1160	3.241547974795952	-1.7831128332855852	2	0	WT
1161	3.4302317008530734	-1.6400596164644312	2	0	WT
1162	3.165289567184106	-2.140430978502423	2	0	WT
1163	3.65197962333312	-2.2748067616937577	3	0	WT
1164	3.7179269968691706	-1.9855346339902484	3	0	WT
1165	3.791230403860509	-1.359758760523346	3	0	WT
1166	4.446847252909911	-1.836571340497331	3	1	Mutant
1167	2.5563595886098875	-0.8038482541273537	1	1	Mutant
1168	1.5367018276983333	-0.480153369755689	1	1	Mutant
1169	1.6553878640143265	-1.6230288806901645	1	0	WT
1170	1.3799285113003332	-1.4582017652914177	1	0	WT
1171	2.969106609568377	1.456170328520775	1	1	Mutant
1172	3.185882585993417	-1.7255593756862806	2	1	Mutant
1173	3.127632378983757	-0.8943103558231063	2	1	Mutant
1174	2.87514857198211	-1.3815514462988971	1	1	Mutant
1175	2.993698499889128	-1.4498705867377486	1	0	WT
1176	2.469297143358249	-1.8805036780347213	1	0	WT
1177	2.299787630855872	-1.4957878208256552	1	1	Mutant
1178	3.3083191066170823	-1.670363620945641	2	1	Mutant
1179	2.782140724678765	-1.1188515314885574	1	0	WT
1180	3.838689720594193	-1.4381909021508423	3	1	Mutant
1181	3.1676853049327085	-1.673371882656571	2	0	WT
1182	2.910114080237503	-1.4923274123327026	1	0	WT
1183	3.092685115201128	-1.719010061466176	2	1	Mutant
1184	3.4384238917617864	-1.4610531485335203	2	1	Mutant
1185	3.112371825252488	3.5797738554635417	2	1	Mutant
1186	3.4517068514778853	-0.7978588849453594	2	0	WT
1187	3.130876770497986	0.873943226948835	2	1	Mutant
1188	3.344042493320312	-1.3416063585367572	2	0	WT
1189	1.9878107851642577	-1.4568070506995872	1	0	WT
1190	3.829921524875269	-1.5097943750274876	3	0	WT
1191	1.879738036928015	-1.2685259912014994	1	0	WT
1192	3.472338851438142	-1.8084846043551115	2	0	WT
1193	4.14820930201532	-0.7783229036712442	3	0	WT
1194	3.528262323629515	-1.7988141568378042	2	0	WT
1195	3.303282287571485	-1.6009558677677849	2	0	WT
1196	4.824219424339489	0.3849476523981507	4	0	WT
1197	3.166270009786888	-1.6450330992430595	2	0	WT
1198	3.9536027926455946	-1.82813642442642	3	0	WT
1199	4.054966244111254	-1.463574937563567	3	0	WT
1200	3.4165019633307323	-1.828804479330352	2	0	WT
1201	3.152734208689556	-1.937881878006875	2	0	WT
1202	4.125666012275458	-2.318714664421654	3	0	WT
1203	3.3883326244517624	-0.7409114923728493	2	0	WT
1204	3.912396069433445	-1.372359762940278	3	0	WT
1205	3.526403563086012	-1.6182532257855573	2	0	WT
1206	3.187346752050888	-1.5179420607870424	2	0	WT
1207	4.876058917983628	-1.4784316727257116	4	0	WT
1208	3.756321464880223	-1.7978370514002333	3	0	WT
1209	3.661850862693776	-1.680757032153677	3	0	WT
1210	3.690470184206388	-1.5622465589000432	3	0	WT
1211	3.6332461318992495	-0.3326020471798534	2	0	WT
1212	3.711136216949905	-1.9266464312873028	3	0	WT
1213	4.49765750691132	-2.173026660875327	3	0	WT
1214	3.810316748847312	-1.6411045831478015	3	0	WT
1215	4.535846945162945	-1.3800013045857815	3	0	WT
1216	3.40013989465774	-1.5699088302918591	2	0	WT
1217	3.243443437440888	-2.3166539407604274	2	0	WT
1218	3.173250858935009	-1.870031195850428	2	0	WT
1219	3.0989487551119232	-1.507940251310511	2	0	WT
1220	2.256046501887993	-1.4256272365830691	1	0	WT
1221	3.422504670671019	-1.4730984338036817	2	0	WT
1222	3.880080449687577	-1.4617083467110703	3	0	WT
1223	3.813726296936882	-1.840138206199092	3	0	WT
1224	3.484288187584696	-1.199747441015177	2	0	WT
1225	4.051073393209976	-1.4811265684299404	3	0	WT
1226	3.5681272999029883	-1.5830048023074503	2	0	WT
1227	4.128083592141551	-1.3972719128186928	3	0	WT
1228	1.1516256325077543	-1.6400551542121584	1	0	WT
1229	3.842808863129971	-0.0699563305397292	3	0	WT
1230	2.271917426235009	-1.4360384486733178	1	0	WT
1231	3.893802156870043	-1.4297866172703604	3	0	WT
1232	3.4893388299431534	-1.4863833054627962	2	0	WT
1233	4.447794564783601	-1.4592704268564505	3	0	WT
1234	3.989612966534537	-0.0048638659978026	3	0	WT
1235	4.651810976354893	-1.3200092992982349	4	0	WT
1236	3.4356783955619665	-0.6211827698818573	2	0	WT
1237	3.1018056224834245	-1.7322438493080117	2	0	WT
1238	3.3988665068082176	-1.2702494891108176	2	0	WT
1239	3.181452740790539	-1.4024827372362882	2	0	WT
1240	3.777923961887815	-1.415738420903784	3	0	WT
1241	2.778742560242689	-1.5811372079963515	1	0	WT
1242	3.5624371845099327	-1.759836154683551	2	0	WT
1243	3.507649762575501	-1.4408882357727997	2	0	WT
1244	4.209268748995337	-1.5249501152997724	3	0	WT
1245	2.844195497746222	-0.9848311070864316	1	0	WT
1246	3.0500172233636627	-0.6656306255675	2	0	WT
1247	3.273060262727527	-1.4926356986550782	2	0	WT
1248	3.453923496908522	-1.3592092247530914	2	0	WT
1249	3.101892902886724	-1.4028387330396117	2	0	WT
1250	2.45403457727158	-1.3784589564730652	1	0	WT
1251	2.931832902770013	-1.5263111008128931	1	0	WT
1252	3.622240690066035	-1.5164955001714129	2	0	WT
1253	4.318244196550187	-1.6178464899022411	3	0	WT
1254	2.47974202930766	-1.2175365305941803	1	0	WT
1255	3.6695387667382713	-1.434903810072072	3	0	WT
1256	3.583075291410198	-0.9153163556367924	2	0	WT
1257	3.088153109333241	-1.487461630867705	2	0	WT
1258	3.589981607693882	-0.8984053923857435	2	0	WT
1259	2.971906467162871	-1.3642297340977558	1	0	WT
1260	3.112947803767929	-0.7735344295728894	2	0	WT
1261	3.2078874486772384	-0.8922334840662655	2	0	WT
1262	2.463210847673229	-1.2387057781133337	1	0	WT
1263	4.418389969467413	-1.5436759683661272	3	0	WT
1264	2.2698638957271773	-1.435094010245921	1	0	WT
1265	3.400445113098057	-1.4940694636531822	2	0	WT
1266	3.640010784477628	-1.3027710743829384	2	0	WT
1267	2.848491864384704	-1.3478821423993428	1	0	WT
1268	3.2671092870638154	-1.496046176623712	2	0	WT
1269	3.801101063552796	-1.5056807583753296	3	0	WT
1270	4.160098944497467	-0.4439867679284881	3	0	WT
1271	3.605338211895092	-1.2419745273959977	2	0	WT
1272	2.968902746796677	-1.293574426667275	1	0	WT
1273	3.586036770736268	-1.1209817104903952	2	0	WT
1274	5.621771410564298	0.77944756290907	4	1	Mutant
1275	5.651180164117125	-0.8204508853944321	4	1	Mutant
1276	5.124745151622646	4.233928764115407	4	1	Mutant
1277	7.617559542112826	-1.6001600183129143	5	1	Mutant
1278	5.507420345821204	-0.5776208434478951	4	0	WT
1279	4.750418898224078	0.5864262136729146	4	0	WT
1280	5.138575858842792	-0.3436515799127941	4	0	WT
1281	3.894947176977953	5.9650146647174855	3	1	Mutant
1282	6.220329677508201	3.069908009012093	5	1	Mutant
1283	7.643391352471723	4.804242005619665	5	1	Mutant
1284	7.014074402892158	4.055006240297054	5	1	Mutant
1285	5.4876539448064126	1.1111986134895306	4	0	WT
1286	5.177858014031501	0.0829108072628842	4	1	Mutant
1287	5.151750071163565	2.3372036071709568	4	0	WT
1288	5.145492044142226	1.64841064655302	4	1	Mutant
1289	5.412610628126499	-2.121461632131828	4	1	Mutant
1290	4.348167607646212	2.912409261602239	3	0	WT
1291	6.207820167960178	-1.3290648523380575	5	0	WT
1292	3.4583994848965096	-3.521150306730151	2	0	WT
1293	5.1747854735405205	0.9363609097266424	4	1	Mutant
1294	6.8791592269653465	0.6942464012265264	5	1	Mutant
1295	5.597952553263643	2.900469519050429	4	0	WT
1296	3.079325325613896	-1.3355384679807571	2	0	WT
1297	3.618337054748177	-1.7032530317509889	2	0	WT
1298	6.022615067841072	0.8896467482253503	5	0	WT
1299	5.879389026042479	3.5889550091961047	5	0	WT
1300	5.412142446596595	-1.215422167198155	4	0	WT
1301	6.214888805642616	0.973981698734592	5	1	Mutant
1302	4.084863556831599	0.6876766824936573	3	1	Mutant
1303	3.453027098886291	-0.0033928994275473	2	1	Mutant
1304	6.2516357005361165	1.2041091567380149	5	0	WT
1305	5.244625499025668	0.4433933101410012	4	1	Mutant
1306	4.774429553051705	-1.5629097772526823	4	0	WT
1307	2.5059439080277377	-1.7388611542760737	1	0	WT
1308	6.043384585818553	1.827443134689352	5	1	Mutant
1309	4.840872356408787	3.5370576982909387	4	1	Mutant
1310	4.979739500114085	-1.3814137462584382	4	1	Mutant
1311	5.859716931093432	3.8917412197865593	5	0	WT
1312	2.6962026880690946	1.888594476222517	1	1	Mutant
1313	4.792416770206165	6.420456847521178	4	0	WT
1314	6.8887231633836254	0.2709234275557106	5	0	WT
1315	5.256108513696218	-1.4209181407968037	4	1	Mutant
1316	4.370709625671698	-1.2891613034070453	3	0	WT
1317	3.954921240935199	-2.3224730406946343	3	0	WT
1318	3.3320601006759496	-1.501085489813086	2	0	WT
1319	5.874057205461969	2.9833638343671	5	0	WT
1320	8.617646017250713	6.311446913895091	5	1	Mutant
1321	4.704929039119267	2.7269538927738286	4	1	Mutant
1322	5.747685473509795	3.5407293685852608	5	1	Mutant
1323	3.751624835167535	-1.389409413999008	3	0	WT
1324	3.1347549105415027	-1.3033710686582232	2	0	WT
1325	3.067956701979848	-1.4838098095779395	2	0	WT
1326	3.196153891971173	-1.6359312806632316	2	1	Mutant
1327	3.490088206125888	-1.4018469229045731	2	0	WT
1328	3.220881803905765	-1.4930918586805306	2	1	Mutant
1329	3.5522699294250017	-1.5246229002475489	2	1	Mutant
1330	2.523223068277896	-1.6838458126322875	1	1	Mutant
1331	3.4628882329134454	-1.471615428369363	2	0	WT
1332	3.4685904921607724	-0.4094315292056583	2	1	Mutant
1333	3.3990303674322453	-1.2783418720109183	2	0	WT
1334	2.816765013309364	-1.3710027709055923	1	1	Mutant
1335	3.249943686685989	-1.25966898099328	2	0	WT
1336	3.178798323744068	-1.333292849777163	2	1	Mutant
1337	3.379852322991404	-1.4323194098326997	2	0	WT
1338	3.3127667239410963	-1.198621253438684	2	0	WT
1339	3.273376851357466	-1.6519349576089766	2	0	WT
1340	3.7609007105988	-1.5917982198403848	3	0	WT
1341	3.819247613107126	-1.4379331730050922	3	0	WT
1342	2.6540225847549586	-2.650102325061596	1	1	Mutant
1343	3.369111976760089	-1.5743623245664091	2	1	Mutant
1344	3.847744156823968	-1.1978888010261703	3	1	Mutant
1345	3.262250990824734	-1.4405139808197724	2	0	WT
1346	3.896762491759756	-1.4297217564753788	3	1	Mutant
1347	2.7370259583439367	-1.7641019824748512	1	1	Mutant
1348	3.229918277961348	-1.2615199008975986	2	0	WT
1349	3.688230902028289	-1.5022617306645427	3	1	Mutant
1350	3.9691095266298033	-1.3997417588042542	3	0	WT
1351	3.5971059898348354	-1.4357255605262411	2	1	Mutant
1352	2.195352028095672	-1.6685831689822497	1	0	WT
1353	3.0045503049855884	-1.324730728524022	1	1	Mutant
1354	2.9334672598025007	-1.513990873209633	1	0	WT
1355	2.889303749756038	-1.4128038459264392	1	1	Mutant
1356	3.619232956650813	-1.5059536613043498	2	0	WT
1357	3.073599975414972	-1.4202501815728228	2	0	WT
1358	3.238592902219358	-1.6773372147384924	2	1	Mutant
1359	3.2441884237160994	-1.3327592177256546	2	1	Mutant
1360	3.036408948033491	-1.628344917466246	2	1	Mutant
1361	3.5855528167907904	-1.5354020067957763	2	0	WT
1362	3.3051747673433285	-1.6725603899459949	2	1	Mutant
1363	2.332283644825708	-1.1623459735095556	1	1	Mutant
1364	3.757117305056464	-1.374247409220246	3	0	WT
1365	3.736800793907424	-1.267354439619546	3	0	WT
1366	3.779078194398408	-1.5082582063693732	3	0	WT
1367	3.5423299374956008	-1.4015398836645805	2	1	Mutant
1368	3.3341797902819588	-1.65767916704976	2	0	WT
1369	4.703625050148792	-1.6016463574329465	4	1	Mutant
1370	3.72348917473148	-1.4612758581933205	3	1	Mutant
1371	3.866223181964667	-1.5450519429417755	3	0	WT
1372	3.097668639575674	-1.0987376957208124	2	1	Mutant
1373	2.0205109368345395	-1.3372068583158838	1	1	Mutant
1374	2.249806288550171	-0.8546744133752332	1	0	WT
1375	2.4345823987148223	-1.5688067710921465	1	1	Mutant
1376	3.026260807558412	-1.5355790269471938	2	1	Mutant
1377	3.0586412180501776	-1.3991541140389363	2	0	WT
1378	2.884605137235764	-1.3504663391966432	1	0	WT
1379	3.5968002136201367	-1.773328485403703	2	0	WT
1380	3.198615043374049	-1.61730125549032	2	1	Mutant
1381	2.909280257686989	-0.3119159228190504	1	0	WT
1382	3.293602732057636	-0.2049791304249518	2	0	WT
1383	3.2284247437810984	-1.1471945210311274	2	1	Mutant
1384	3.683807917427986	-1.4505730706571427	3	0	WT
1385	3.115917069307105	-1.388568517520794	2	1	Mutant
1386	3.1183592060436727	-0.6419728316545198	2	1	Mutant
1387	2.7837815924441367	-1.5570341576272906	1	0	WT
1388	3.51270161302348	-1.6459385751262872	2	0	WT
1389	3.2748378349442	-1.4357506303767509	2	0	WT
1390	3.5581942764601413	-1.0557062112856352	2	0	WT
1391	3.3029305396045485	-1.831591413593249	2	0	WT
1392	2.881143241930238	-1.270107990173976	1	0	WT
1393	2.501926026308933	-1.1520914586170572	1	0	WT
1394	2.914869533027679	-1.5794794455435437	1	0	WT
1395	3.5207120552531643	-1.4646219039310306	2	0	WT
1396	2.343921512554274	-1.4746930759147456	1	0	WT
1397	2.415535476516666	-1.810282188769948	1	0	WT
1398	5.087750348293462	-1.4171232190643075	4	0	WT
1399	1.921827324485076	-1.180258904991039	1	0	WT
1400	2.409192499188377	-1.5779334755546637	1	0	WT
1401	2.7644137102799355	-1.2015448400825504	1	0	WT
1402	3.075949976069641	-1.2801095227336778	2	0	WT
1403	5.625094402096846	-1.4981162606244984	4	0	WT
1404	3.2880227900232217	-1.7539736418678349	2	0	WT
1405	1.0188356908876717	-1.8878428461637315	1	1	Mutant
1406	3.1459618514192664	-1.3814702535292165	2	0	WT
1407	1.5646137266661806	-1.4001682741515	1	0	WT
1408	2.4871568786078098	-0.4036231653154623	1	0	WT
1409	2.8265730990365534	-1.311095988017286	1	0	WT
1410	2.5404493521277827	-1.0260138123558735	1	0	WT
1411	0.8658888006448588	-0.9626544640999596	1	1	Mutant
1412	2.5338968226102843	-1.6849147055500926	1	0	WT
1413	1.9982916324080853	-1.8474176355337664	1	0	WT
1414	1.747467548484816	-1.4403672779603498	1	0	WT
1415	3.8247316028977294	-1.473340265374707	3	0	WT
1416	1.963330390536104	-1.5455539481432343	1	0	WT
1417	4.050684805002129	-1.2897565610967243	3	0	WT
1418	2.7517786724317475	-1.5493433850829912	1	1	Mutant
1419	4.14703075697535	-1.3818243653587523	3	1	Mutant
1420	3.662218082558168	-1.4868921874032863	3	0	WT
1421	3.4349353848782185	-1.5426283265291518	2	1	Mutant
1422	2.80211804442066	-1.6381752761960142	1	0	WT
1423	2.288868406788352	-1.4074680707622458	1	1	Mutant
1424	3.637687575025103	-1.161236832936565	2	1	Mutant
1425	2.961859726782434	-1.0720834649147657	1	0	WT
1426	4.072406753392109	-1.4004993132889934	3	1	Mutant
1427	2.8227839964640733	-1.2661993498776396	1	0	WT
1428	1.689936894047206	-1.512160758497115	1	0	WT
1429	2.8171579946282588	-1.3154641706676389	1	0	WT
1430	2.5007659662571164	-1.6135516607505829	1	0	WT
1431	3.7222338510261848	-1.1920077616474054	3	0	WT
1432	3.906101567631774	-1.4173986000072307	3	1	Mutant
1433	3.3522888754513644	-2.002726653672296	2	0	WT
1434	3.171296649325196	-1.3431397350236425	2	1	Mutant
1435	3.303066115864725	-1.645678283767531	2	1	Mutant
1436	3.0107054003573883	-1.2337736820429832	1	1	Mutant
1437	3.939600827912956	-1.5779346835854091	3	0	WT
1438	3.570654015085819	-1.300684034529559	2	1	Mutant
1439	2.8195476058940603	-1.5158653167025882	1	0	WT
1440	3.829255295768668	-1.033561280461673	3	0	WT
1441	2.338884205874138	-1.7545393722331566	1	0	WT
1442	3.8225964685283182	-1.2234112278096745	3	1	Mutant
1443	2.368154358918378	-1.6142015494043918	1	1	Mutant
1444	3.14913158324306	-1.3137388675656272	2	1	Mutant
1445	2.2754347731050286	-1.17807840795259	1	1	Mutant
1446	1.477031563987695	-1.4252687514918985	1	1	Mutant
1447	1.910633081966272	-1.1849649281925203	1	0	WT
1448	3.020211683384629	-1.2471970032641475	2	1	Mutant
1449	1.8499628315725856	-1.5231388665105832	1	1	Mutant
1450	2.280609623397254	-0.2209751319807948	1	1	Mutant
1451	1.90301577225012	-0.2412724794554783	1	0	WT
1452	3.105406925994575	-1.3817201569460842	2	1	Mutant
1453	2.956180682308958	-1.3656761790327272	1	1	Mutant
1454	3.309602401137321	-1.5296976790445889	2	1	Mutant
1455	3.313507175329031	-1.180542011251608	2	0	WT
1456	1.233096748728732	-1.5962726314081863	1	0	WT
1457	2.214979256557758	-1.4591331504585767	1	0	WT
1458	1.6221531026682108	-1.2312927661941726	1	0	WT
1459	4.106160872927011	-1.5074686492114566	3	0	WT
1460	3.2650169175996564	-1.2781003993587885	2	0	WT
1461	2.3207775188561266	-1.3020869366603534	1	0	WT
1462	2.603422613556691	-1.8183277857370368	1	0	WT
1463	4.998507064902102	-0.2719917180277742	4	1	Mutant
1464	1.7172448213648237	-1.266496698462644	1	0	WT
1465	3.772287231183841	-1.4064559767317903	3	1	Mutant
1466	2.5093324730080564	-1.6470345560550623	1	1	Mutant
1467	0.7700636577979401	-1.5386213223263487	1	1	Mutant
1468	1.019688479117926	-1.5375942065000645	1	1	Mutant
1469	3.4309151736700967	-1.328329774885567	2	1	Mutant
1470	2.1550585987046413	-1.4292589594251766	1	1	Mutant
1471	2.33996468566136	-1.3662575726267896	1	0	WT
1472	3.3575960754206218	-1.106253521189031	2	0	WT
1473	2.4447652637111785	-1.3718620772126933	1	0	WT
1474	4.534767688941847	-0.297585705897391	3	0	WT
1475	3.306997468448775	-0.96815725762723	2	0	WT
1476	3.2170414990422627	-1.4910578825874654	2	1	Mutant
1477	2.5052156832643693	-1.147177059969391	1	1	Mutant
1478	3.473992636944919	-1.2044130239077155	2	1	Mutant
1479	3.3017179882440555	-1.366867732262333	2	1	Mutant
1480	3.254924736581174	-1.7419453528719586	2	1	Mutant
1481	3.1827359586751687	-1.7189028570282587	2	0	WT
1482	2.934040414901796	-1.5784032594952733	1	0	WT
1483	3.29762215543304	-1.4122165026693132	2	0	WT
1484	3.424269874869009	-1.398126626373294	2	1	Mutant
1485	3.948810405270274	-1.5822023103993603	3	1	Mutant
1486	3.739276004812571	-1.355551396271975	3	1	Mutant
1487	3.0032499951667657	-1.2354150822749856	1	1	Mutant
1488	3.5050878634767333	-1.8267331949472985	2	1	Mutant
1489	2.7334712484653574	-1.629448583055332	1	0	WT
1490	2.822421566268375	-1.2113883536654682	1	1	Mutant
1491	3.107462896663657	-1.420928625802687	2	1	Mutant
1492	2.877898028561377	-1.49322648599387	1	0	WT
1493	3.237656139722991	-1.733510058742229	2	0	WT
1494	3.118784171065953	-1.3530859679248226	2	0	WT
1495	3.6253252114145145	-1.4908380917083015	2	0	WT
1496	3.4375397834754304	-0.1609553967212809	2	0	WT
1497	3.012580626769804	-1.613665073260578	1	1	Mutant
1498	3.4488226116542773	-1.690218045799896	2	1	Mutant
1499	3.763583892895203	-1.3181372381311798	3	1	Mutant
1500	3.2478892619779747	-1.6513720496180853	2	0	WT
1501	2.928654535661832	-1.649486065304749	1	0	WT
1502	3.23666469407538	-1.5546561259146994	2	1	Mutant
1503	3.2908700553343007	-1.284110247658106	2	1	Mutant
1504	3.65062315595262	-1.603871562108348	2	1	Mutant
1505	3.697182330577075	-1.2668612747047852	3	0	WT
1506	4.025915120977994	-1.4118976958809957	3	0	WT
1507	4.508503173595518	-1.4789639897474656	3	0	WT
1508	3.371922120136537	-1.555241466697475	2	0	WT
1509	3.536469758177561	-1.3103166994727184	2	0	WT
1510	3.404813325158752	-1.3793765425192814	2	0	WT
1511	3.4893643639007488	-0.8493403395740802	2	0	WT
1512	6.511122761614415	2.088627663930434	5	1	Mutant
1513	8.020976196401488	2.9718497819269043	5	1	Mutant
1514	4.992911658594637	-0.3144619532664652	4	1	Mutant
1515	2.926267277378836	-2.2028685998032307	1	1	Mutant
1516	3.4789729140350545	0.5450797992293479	2	0	WT
1517	6.364525726183396	-1.826437462483546	5	0	WT
1518	5.755520342863037	-3.2669017143101984	5	0	WT
1519	6.845090788508016	5.438532404669296	5	0	WT
1520	4.459424623753914	3.4747676497507136	3	0	WT
1521	2.4662557993947067	-1.3172100474063213	1	0	WT
1522	3.368551064361478	1.0990858115207076	2	0	WT
1523	6.515491961949754	4.997411163613805	5	0	WT
1524	7.244865667245446	-0.3454274398663595	5	0	WT
1525	5.379588288241419	-1.7907663910661005	4	0	WT
1526	3.631726259237852	-1.9713313869530107	2	0	WT
1527	6.062107493359108	3.810550997418692	5	0	WT
1528	6.404028338616195	-0.9743579539830662	5	1	Mutant
1529	4.502040863069431	1.320394858312136	3	1	Mutant
1530	3.203468595625326	3.156749400570772	2	1	Mutant
1531	5.921759815408112	4.995480065068466	5	0	WT
1532	6.680601331160395	2.754515949869672	5	0	WT
1533	7.033843944739459	4.855374783856478	5	0	WT
1534	5.3269615154536	-1.591523197859794	4	0	WT
1535	5.467082240148509	2.023145721889355	4	0	WT
1536	5.210761521972019	0.4741400730788268	4	1	Mutant
1537	3.117360447399389	-1.3276077890259084	2	0	WT
1538	2.1078517025342087	-1.460637618217736	1	0	WT
1539	2.0489911799886675	-1.3912700157039302	1	0	WT
1540	3.545423367776636	-1.458114369917497	2	0	WT
1541	4.238022936152581	-1.5405600915988331	3	0	WT
1542	3.60066319345	-1.353407159455605	2	0	WT
1543	4.327894296862349	-1.624889339472106	3	0	WT
1544	3.1128630330166334	-1.4651645900693229	2	0	WT
1545	3.367799081621908	-1.630536629043149	2	0	WT
1546	3.0779325524103824	-1.325596799516696	2	0	WT
1547	4.380792091958259	-1.4468916604671844	3	0	WT
1548	1.7829839901739517	-1.3063621267300165	1	0	WT
1549	3.1147185945450566	-1.470192215928248	2	0	WT
1550	4.086091356108197	-1.3794559821771917	3	0	WT
1551	2.619301380303149	-1.1764379772475362	1	0	WT
1552	3.002555161706564	-1.467988339865694	1	0	WT
1553	2.761056895697053	-1.4438964611049017	1	0	WT
1554	3.4137934436992694	-1.4773806809118182	2	0	WT
1555	6.484874764399927	1.6896486645705089	5	0	WT
1556	5.835029857657223	1.3844572288697674	5	0	WT
1557	5.388224272705705	-0.8018481302237275	4	0	WT
1558	2.5259077989602674	-1.069854646885159	1	0	WT
1559	3.0552047450068542	-1.1024760113138394	2	0	WT
1560	4.052415851973975	-0.2107031972680968	3	1	Mutant
1561	2.9730727110917856	-0.9210918610520042	1	0	WT
1562	2.9570872753176225	-0.993765644674204	1	0	WT
1563	3.2358857615147176	-1.8947564121383813	2	1	Mutant
1564	2.431381360591029	-1.5905888590233146	1	0	WT
1565	1.6725573978406052	-1.4211680433210925	1	0	WT
1566	3.0478913854973144	-1.3361274408879775	2	0	WT
1567	3.6026300464627923	-0.5812416697182347	2	0	WT
1568	1.9705527569117207	-1.4037733952953415	1	0	WT
1569	2.9454866020217856	-1.110833469687249	1	1	Mutant
1570	4.003847464714093	-1.8282064818524617	3	0	WT
1571	3.938552279145747	-1.6711961785171745	3	0	WT
1572	3.1031884712591475	-1.1442828204993507	2	0	WT
1573	4.098815555127437	-1.0832318318581835	3	1	Mutant
1574	3.358562731930934	-1.2625395075250168	2	0	WT
1575	3.096180991199688	0.0686729213482565	2	0	WT
1576	2.902913503770844	-1.7925166932479133	1	0	WT
1577	4.659054001354355	-1.4702920180231145	4	0	WT
1578	2.989104701990769	-0.9796911366141052	1	0	WT
1579	2.815513120478322	-1.6065878292131468	1	0	WT
1580	2.350970572744107	-1.241525752195087	1	0	WT
1581	3.9374513610679935	-1.5388120929454283	3	0	WT
1582	5.3130716612460285	-1.4134493682754414	4	0	WT
1583	2.285345045006195	-1.7337936753910956	1	0	WT
1584	1.9267150808015008	-0.9940578306508964	1	0	WT
1585	3.5942235701989977	-0.9765915918886914	2	1	Mutant
1586	2.6205046425338367	-1.5500222751834347	1	0	WT
1587	1.1643421672025438	-1.7410900243061893	1	0	WT
1588	2.2370167491842388	-1.4891348318431468	1	0	WT
1589	3.1291191546867188	-0.9556096971986668	2	0	WT
1590	4.3231940281760055	-1.4120679872547095	3	0	WT
1591	2.791054048124963	-1.3578977812004247	1	0	WT
1592	5.046264426796509	-1.428158019863901	4	0	WT
1593	6.023603563388596	2.14299372939509	5	0	WT
1594	6.408834089291883	1.1230532350736977	5	0	WT
1595	5.535464697404255	0.0996581009010912	4	0	WT
1596	6.098663992017571	1.5157588979650842	5	0	WT
1597	4.957039650692151	-0.1390031659295147	4	0	WT
1598	4.666157927527301	1.0172932600128783	4	0	WT
1599	5.102386936186849	1.0300326084552398	4	0	WT
1600	5.642700124379965	-1.1187008687160225	4	0	WT
1601	5.5622636583695	-0.8819395043192141	4	0	WT
1602	5.227787418144997	1.5677904889429195	4	0	WT
1603	4.9486026495029405	0.4905771950873482	4	0	WT
1604	5.919872940966002	-0.9522750299448955	5	0	WT
1605	7.474141074151618	1.69806910819599	5	1	Mutant
1606	5.980621160158311	-0.5918346005728923	5	0	WT
1607	4.713975389288435	-0.0781280406953366	4	0	WT
1608	5.104565775652353	-0.7129502165795505	4	0	WT
1609	6.644421905371878	0.9219167556645677	5	0	WT
1610	5.684467603146403	0.4071114707209236	5	0	WT
1611	5.4649087141049	0.6999140336791059	4	1	Mutant
1612	5.0803627726666285	-1.294706574972598	4	0	WT
1613	5.739135530082227	0.1050296997314144	5	0	WT
1614	5.239453006060159	-1.372950522047255	4	0	WT
1615	4.789802600398399	-0.612045123481231	4	0	WT
1616	4.984651892261582	-0.4370928092306831	4	0	WT
1617	6.23937820352079	0.2548730845751161	5	0	WT
1618	6.31936017728773	-1.3522707712304376	5	0	WT
1619	6.180466077283225	0.8332572839859553	5	1	Mutant
1620	5.959210876850606	-0.616699352069092	5	0	WT
1621	5.927655333207321	-0.865789529048926	5	1	Mutant
1622	6.580038554864704	1.152457362893196	5	0	WT
1623	5.279816772295648	0.0397232014766377	4	0	WT
1624	5.617502963843301	-0.3558826553595136	4	0	WT
1625	6.624107117152977	0.891929769736036	5	0	WT
1626	4.47684971076295	0.7157551525348966	3	0	WT
1627	4.835156532779538	0.4016626961353073	4	0	WT
1628	3.974782909665852	1.1251475174970702	3	0	WT
1629	4.485098724260117	-1.4057339619717264	3	0	WT
1630	5.309312544906314	-0.1466189516024012	4	0	WT
1631	5.568136196055981	-1.270927685941648	4	1	Mutant
1632	5.291281536343159	-1.6768026017517226	4	0	WT
1633	3.145722185416365	0.415935861684972	2	1	Mutant
1634	5.434297386141724	0.9003882981868396	4	0	WT
1635	3.1674725113331106	-1.182320410095281	2	0	WT
1636	6.393597757265114	0.2643747603241708	5	0	WT
1637	4.765385636211373	1.1979083683815757	4	0	WT
1638	5.536729802619208	1.2318942147732792	4	0	WT
1639	5.474765742127297	0.0870816786564971	4	0	WT
1640	6.566778595249091	0.6114621889385987	5	1	Mutant
1641	5.668252465894716	2.8057562882000853	5	1	Mutant
1642	5.947792995007364	-0.1109925625872687	5	0	WT
1643	6.823413096598775	2.339567960614517	5	0	WT
1644	5.65575432084868	0.9469426211836628	5	0	WT
1645	5.4776230116315565	-1.380345116008126	4	0	WT
1646	5.86924959144304	-1.3545039722997665	5	0	WT
1647	6.153883181593466	-0.9302171013381632	5	0	WT
1648	5.190443703661664	-0.562819368077597	4	0	WT
1649	5.251053849898978	-0.0330762223956124	4	0	WT
1650	5.773378550696813	-1.4163660418252482	5	0	WT
1651	5.574815041815692	-0.3301087227732062	4	0	WT
1652	5.626705368403211	-1.261614531619397	4	0	WT
1653	5.173464154389111	0.1704131782457583	4	0	WT
1654	5.631858720264986	-0.5205905495232503	4	0	WT
1655	5.197899761925696	-1.0899563451827745	4	0	WT
1656	5.96555232612077	0.2813116866139762	5	1	Mutant
1657	4.505985376172468	-1.5991529115305616	3	1	Mutant
1658	4.523407383024515	-1.12890771592205	3	0	WT
1659	4.791549815749236	-0.7773022117580137	4	0	WT
1660	4.3381997055644135	-1.5102255080141684	3	0	WT
1661	4.547894738947623	-0.503083421810496	4	0	WT
1662	5.373791736177975	2.397000536640759	4	0	WT
1663	4.028943960785724	-0.3995549579162325	3	0	WT
1664	3.736902796754882	0.349790448366432	3	0	WT
1665	3.754293175221528	-1.1913707988439557	3	0	WT
1666	4.87095918982041	0.5157642370498587	4	0	WT
1667	4.469140221957179	-1.0341953366260097	3	0	WT
1668	4.879429528711344	1.1778393046234552	4	0	WT
1669	4.021582542119004	1.1142581803379756	3	0	WT
1670	4.719884552907267	-1.2781553330146775	4	0	WT
1671	4.531096060231153	-2.364212176138315	3	0	WT
1672	4.9075036509519405	-1.0541365420590203	4	0	WT
1673	4.8591481060984	1.3184897683006576	4	0	WT
1674	5.695259081223321	0.4501269648498018	5	0	WT
1675	4.747578509956961	-1.544575614731654	4	0	WT
1676	5.205699510229266	-0.9142884373083888	4	0	WT
1677	3.1932928357032404	-1.3993874318135664	2	0	WT
1678	3.5760972530561386	-1.5957475745535448	2	0	WT
1679	4.25055780281779	-1.1761185685870608	3	0	WT
1680	3.03868420891864	-1.4818621062758628	2	0	WT
1681	3.2909174123892067	-1.3213088950483851	2	0	WT
1682	4.028120375974219	-1.5373454940575335	3	0	WT
1683	3.607042461131427	-1.220773124288418	2	0	WT
1684	2.999252225133346	-1.2155002522814615	1	0	WT
1685	3.523998537136125	-1.403307901239382	2	0	WT
1686	4.4907482255724815	-1.2918865450718693	3	0	WT
1687	4.888240897043881	-1.1558724037371952	4	0	WT
1688	3.460795636959315	-0.970902563961421	2	0	WT
1689	4.572452237889704	-1.6149394901911376	4	0	WT
1690	3.153358144097952	-1.199882216868562	2	0	WT
1691	4.522885960079476	-1.5442660714639536	3	0	WT
1692	4.057676907162041	-1.2432246847119717	3	0	WT
1693	3.908879143944653	-1.9482646408817088	3	0	WT
1694	4.336840243221594	-1.4470154607738712	3	0	WT
1695	4.103205051642807	-1.6746026782067371	3	0	WT
1696	4.429409067245485	-1.5101664169237323	3	0	WT
1697	2.986602758611794	-1.9061824802501068	1	0	WT
1698	3.298947263796136	-1.4817813481630848	2	0	WT
1699	3.642453791421784	-1.7339002570347102	2	0	WT
1700	3.4145847994115943	-1.4958096393044031	2	0	WT
1701	3.5402096509272134	-1.6411162179116618	2	0	WT
1702	3.06152491992828	-0.958827044676037	2	0	WT
1703	2.754214576696067	-1.273604387579169	1	0	WT
1704	3.492438508105293	-1.7930215015166144	2	0	WT
1705	3.2132759026817763	-1.689246864699825	2	0	WT
1706	3.85669473649036	-1.919990066023024	3	0	WT
1707	3.220630295006256	-1.455021082443429	2	0	WT
1708	4.310472157529156	-1.623117551658892	3	0	WT
1709	2.8183709595502	-1.7837666572610502	1	0	WT
1710	3.000254215585979	-1.6117456705805056	1	0	WT
1711	3.7862232024441766	-1.800678032798426	3	0	WT
1712	3.30791682974364	-1.6487529307037765	2	0	WT
1713	3.0991044065435567	-1.4219878376968114	2	0	WT
1714	3.325889151336777	-1.429459267385906	2	0	WT
1715	2.855676254286776	-1.3866650995419425	1	0	WT
1716	3.931343845611952	-1.827361945310061	3	0	WT
1717	3.609380388372936	-1.5805302251052118	2	0	WT
1718	2.693565303933415	-1.6187005549252147	1	0	WT
1719	1.1993603211861652	-1.3861161415638628	1	0	WT
1720	3.349482433465884	-1.864663756726232	2	0	WT
1721	2.549005028135556	-1.7785558989042238	1	0	WT
1722	3.812192224553981	-0.4943179961238571	3	0	WT
1723	1.8188514998012453	-1.5409598928543975	1	0	WT
1724	3.651730835073015	-1.7690896840873402	3	0	WT
1725	3.7121417063208177	-1.6072488291988345	3	0	WT
1726	3.607268240876121	-1.6460704406124786	2	0	WT
1727	3.830021293100255	-1.4251254242464202	3	0	WT
1728	3.525765499909644	-1.8052520911089325	2	0	WT
1729	3.206615831326596	-1.7625948197120265	2	0	WT
1730	3.4897566542869782	-1.8031856635999988	2	0	WT
1731	4.442278870976291	-1.5115086836036729	3	0	WT
1732	2.2535896753768965	-1.6175709839591532	1	0	WT
1733	3.5113124039110977	-0.5738295235076845	2	0	WT
1734	2.852843872477889	-1.655396231701873	1	0	WT
1735	3.1864034574366027	-1.2345131504825124	2	0	WT
1736	2.136625190464432	-1.0407233523153945	1	0	WT
1737	3.421294590923014	-1.5978536581241385	2	0	WT
1738	3.655110918065009	-1.812376869019084	3	0	WT
1739	4.202334490717225	-1.753344410110906	3	0	WT
1740	3.3840658979810296	-1.654480440368375	2	0	WT
1741	3.632891809520325	-1.5906598338288294	2	0	WT
1742	4.299301010899868	-1.7241781166048378	3	0	WT
1743	2.611437319664892	-1.7245201544479856	1	0	WT
1744	2.9610550524178234	-1.7902010114583735	1	0	WT
1745	2.2362176686582687	-1.6544497243400504	1	1	Mutant
1746	3.690941023920544	-1.7418578887861131	3	0	WT
1747	3.986513067680757	-1.6197223216912608	3	0	WT
1748	3.012357322840032	-1.6820302513469636	1	0	WT
1749	3.721415733235159	-1.53601539672793	3	0	WT
1750	3.607371273356741	-1.9893097029114368	2	0	WT
1751	4.346130614396135	-1.909479533391904	3	0	WT
1752	3.975929403946277	-1.773287039600382	3	0	WT
1753	2.431972724150178	-1.7946740750715888	1	0	WT
1754	3.213081410559073	-2.2145190306472844	2	0	WT
1755	2.894006272763737	-1.0682999209002195	1	0	WT
1756	2.2815239371652245	-0.7761254768327956	1	0	WT
1757	3.229637359337422	-1.4833975937391377	2	0	WT
1758	3.756537874742828	-1.1229654617882576	3	0	WT
1759	4.158160003331093	-1.3308395219502145	3	0	WT
1760	3.8198708911936734	-1.0646516301232285	3	0	WT
1761	2.775323729106959	-1.6717270790781775	1	0	WT
1762	3.130966309239532	-1.5236711367038387	2	0	WT
1763	3.986323813457093	-1.5631492129654008	3	0	WT
1764	2.5107256298037672	-1.5477840755976429	1	0	WT
1765	3.6298017972766727	-1.6879643328588507	2	0	WT
1766	3.4024626912558027	-1.506498348638272	2	0	WT
1767	3.2988231468625555	-1.3244556863892836	2	0	WT
1768	2.7568980023852165	-1.600220275394361	1	0	WT
1769	3.75900125200966	-0.3827900150953307	3	0	WT
1770	2.613413644685536	-1.249456130678588	1	0	WT
1771	3.521111843984416	-1.214589661409046	2	0	WT
1772	4.097777893937055	-1.194713019026945	3	0	WT
1773	5.250791048843828	-1.339999672754432	4	0	WT
1774	3.793999015653149	-1.3110200580918463	3	0	WT
1775	3.3103356588190063	-1.592661849006856	2	0	WT
1776	4.472836075152203	-1.473474729337238	3	0	WT
1777	4.535493055020477	-0.6606279771702006	3	0	WT
1778	3.499446187917158	-1.6256407587939232	2	0	WT
1779	2.841411717109794	-1.4357100675782517	1	0	WT
1780	3.7989865425745526	-1.1703710316722913	3	0	WT
1781	4.486240172358757	-1.489987556735894	3	0	WT
1782	2.569116302026538	-1.7285890832311004	1	0	WT
1783	4.3514778720850895	-1.6808364368460995	3	0	WT
1784	3.333916673774688	-0.6023388815604458	2	0	WT
1785	4.0992900374850745	-1.439354087714256	3	0	WT
1786	2.392220240934427	-1.383402409066241	1	0	WT
1787	2.120507124927323	-1.8897870284865768	1	0	WT
1788	3.489400483028726	-1.639277942131415	2	0	WT
1789	2.6451980287697903	-1.8464154827757704	1	0	WT
1790	3.369911090555417	-1.999649074103199	2	0	WT
1791	3.85549371395926	-1.6248475382684773	3	0	WT
1792	3.059784891445237	-1.6221965602501829	2	0	WT
1793	2.5397513196880306	-1.828946638957876	1	0	WT
1794	3.806098271439796	-1.585824142605064	3	0	WT
1795	4.019557118689126	-1.5337468788281294	3	0	WT
1796	2.654459741756741	-1.715959432362496	1	0	WT
1797	3.791707187467586	-1.645322027427586	3	1	Mutant
1798	3.250498268477747	-1.3949647768859827	2	0	WT
1799	1.5728746358149022	-1.8387440948283835	1	0	WT
1800	3.82207157108288	-1.9168168426059768	3	0	WT
1801	2.326976943465352	-1.7196504645168948	1	0	WT
1802	3.211032387477074	-1.797142127263751	2	0	WT
1803	2.8382526992156505	-1.958035840884648	1	0	WT
1804	2.7450140381328274	-1.4434922640827863	1	0	WT
1805	3.491665708873433	-1.5576306208337165	2	0	WT
1806	2.4738220919885765	-1.9313019391937087	1	0	WT
1807	1.7781916529030832	-1.7621870476683947	1	0	WT
1808	2.67320273127248	-1.393797848788357	1	0	WT
1809	1.9195627445270924	-1.62192401214677	1	0	WT
1810	3.380978796665996	-1.4016846015150706	2	0	WT
1811	3.322363955264896	-1.6354702435037791	2	0	WT
1812	3.334848665604274	-1.473893183836945	2	0	WT
1813	3.3233287122676405	-1.54839986466013	2	0	WT
1814	4.300525096913167	1.811421046432704	3	0	WT
1815	4.646665236558288	-0.6592477357953648	4	0	WT
1816	3.3401095902924904	-0.2782325090466937	2	0	WT
1817	2.327004332925046	0.0609414237161549	1	0	WT
1818	2.9706124556550675	0.0279324275484245	1	1	Mutant
1819	4.113151130764936	-0.9226774246461108	3	0	WT
1820	3.9238098171584816	-1.5279814428974183	3	1	Mutant
1821	5.720631260052363	1.657798039286038	5	1	Mutant
1822	5.49012274738609	2.186934060401532	4	1	Mutant
1823	3.9393556934637823	1.4495441372371054	3	0	WT
1824	5.973139233720444	2.599487515142502	5	1	Mutant
1825	6.421756914033212	4.704438602717813	5	1	Mutant
1826	1.875652774933448	-1.1925178191624086	1	0	WT
1827	3.632867624509944	-1.3708757176274644	2	0	WT
1828	2.5799878428089618	-1.6440032324016278	1	0	WT
1829	3.637283970916954	-1.5025045198327611	2	0	WT
1830	2.46443383954082	-1.157044468092692	1	0	WT
1831	2.679038504438597	-1.5562335029922734	1	0	WT
1832	3.304175979329397	-1.56323391333094	2	0	WT
1833	2.4798104614690395	-0.8603006709212078	1	0	WT
1834	4.162862867951154	-1.5919141723552952	3	0	WT
1835	3.615500532171179	-1.4177842704739467	2	0	WT
1836	3.061080065193695	-1.3221604949245067	2	0	WT
1837	3.856967820608309	-1.8052285863195112	3	0	WT
1838	3.3227898287252366	-1.440981733028095	2	0	WT
1839	4.068776919865154	-1.4993170842609094	3	0	WT
1840	4.274149169184318	-1.423409498988693	3	0	WT
1841	2.008654014209559	-1.3264493959527626	1	0	WT
1842	2.4945177693026865	-1.4137308787586254	1	0	WT
1843	3.3298530465235374	-2.2879791956637856	2	0	WT
1844	3.950842592010921	-1.5970430886431357	3	0	WT
1845	3.416106028780961	-1.3442847092631132	2	0	WT
1846	2.1230560311418145	-0.6151298828041796	1	0	WT
1847	3.8658112850563686	-1.4384953753108491	3	0	WT
1848	2.4660181888144628	-1.23221008442859	1	0	WT
1849	3.109245977131664	-1.5629041219270343	2	0	WT
1850	2.9800452413144902	-1.7231943666316998	1	0	WT
1851	4.472416743981519	-1.5854072913043065	3	0	WT
1852	3.089541591490333	-1.8384717789873604	2	0	WT
1853	4.003728712776911	-1.525143273396012	3	0	WT
1854	3.1675076860687006	-1.7608633808347216	2	0	WT
1855	3.775513201158158	-1.6839214297931306	3	0	WT
1856	3.034664119632809	-1.7304729570991393	2	0	WT
1857	2.902871061595087	-1.821513370206665	1	0	WT
1858	3.7933826705059817	-1.6060737408430312	3	0	WT
1859	4.014922488405353	-1.422057080086479	3	0	WT
1860	3.566599114770037	-1.7515780081428596	2	0	WT
1861	3.07205805692359	-1.9534410452641728	2	0	WT
1862	4.156448157178146	-1.7108431346770456	3	0	WT
1863	4.1558290131712585	-1.6527785521876477	3	0	WT
1864	4.226010804799229	-1.4322014431542225	3	0	WT
1865	4.237546122290849	-2.023757341537233	3	0	WT
1866	2.314888322820045	-2.031856384189552	1	0	WT
1867	3.222444242631372	-1.7190094323472005	2	0	WT
1868	2.458220233996035	-1.3655012804597684	1	0	WT
1869	2.901755251535766	-1.2693418961184606	1	0	WT
1870	3.943620926446245	-1.0122018543875453	3	0	WT
1871	3.339099495386696	-1.5246129603036342	2	0	WT
1872	2.693158995500305	-1.5733315663037435	1	0	WT
1873	4.053057246050015	-1.6265341202210848	3	0	WT
1874	3.359686769993002	-0.861918050202096	2	0	WT
1875	2.750402870401291	-1.792540926510361	1	0	WT
1876	2.962752885522847	0.2103846047153053	1	0	WT
1877	2.0352971457872595	-0.645043060350607	1	0	WT
1878	5.64090760710953	-1.9500644387301485	4	1	Mutant
1879	5.018270628815423	0.7956214644818618	4	1	Mutant
1880	2.4797092945356813	1.3003566258292016	1	0	WT
1881	3.427923125622044	-1.5628318306993223	2	0	WT
1882	4.50392430445732	5.240004006598794	3	0	WT
1883	5.340670023222345	-0.9442061868639766	4	1	Mutant
1884	5.318103417267049	4.439267425378579	4	1	Mutant
1885	4.218746906550614	1.7301002497717977	3	0	WT
1886	4.211079686992579	-2.1024282728795463	3	1	Mutant
1887	5.0419426376153424	-1.359034832251752	4	1	Mutant
1888	2.366100707096688	-1.5750568894393426	1	0	WT
1889	3.580847576773837	-2.248394789789077	2	0	WT
1890	3.307203443015593	-1.710601813753543	2	0	WT
1891	4.0301986297543495	-1.9864354849018344	3	0	WT
1892	2.584272272398611	-1.1217428580384414	1	0	WT
1893	4.043153001369608	-1.6508732992695	3	1	Mutant
1894	2.9514956202007068	-1.6004963480868102	1	0	WT
1895	3.153328609266222	-0.9124643235866146	2	1	Mutant
1896	7.471979808693664	5.512757067087076	5	1	Mutant
1897	5.65388959708685	3.406825665162751	4	1	Mutant
1898	5.586917898516427	5.236547662187081	4	1	Mutant
1899	5.03338323076162	0.7765766069395916	4	0	WT
1900	3.8050686053812814	0.7928575409495127	3	1	Mutant
1901	6.025988250870567	0.8230682317540754	5	1	Mutant
1902	3.642571630844897	-0.6014476937821016	2	1	Mutant
1903	4.533657146576414	1.6036989551722796	3	0	WT
1904	2.522666514704605	4.6036571581011225	1	1	Mutant
1905	3.7696731937834143	-1.629182580039615	3	0	WT
1906	5.032431830453238	-1.9908403183750072	4	0	WT
1907	2.576870960000352	-0.4399588446313682	1	0	WT
1908	4.697475471179255	-0.5557130724812902	4	0	WT
1909	4.100961489251441	-1.6907896569686915	3	0	WT
1910	3.38819393285296	-2.485925159400707	2	0	WT
1911	4.09932297144373	-1.8481782458145224	3	0	WT
1912	4.696359483604772	-1.475747166503179	4	1	Mutant
1913	3.78179274654591	0.1788410351816922	3	1	Mutant
1914	5.417568934655687	-1.3473713117237849	4	0	WT
1915	4.008787341197725	3.0098789310436853	3	1	Mutant
1916	3.250019109156801	-1.5791408186504403	2	1	Mutant
1917	3.125069018592401	-1.9196681389127064	2	0	WT
1918	3.956177320747111	0.3638313407072302	3	1	Mutant
1919	4.411453893957039	1.1491331657175483	3	1	Mutant
1920	3.362521129864292	-1.457212230214775	2	1	Mutant
1921	2.671983697803234	-1.6065113444152463	1	1	Mutant
1922	3.955794765411292	-1.71784158522372	3	1	Mutant
1923	2.951766210740973	-1.4537151503986312	1	1	Mutant
1924	3.843592675336852	0.5582782842149512	3	1	Mutant
1925	6.073474412768406	1.373269955943456	5	0	WT
1926	3.791415780063595	0.4652111385195372	3	0	WT
1927	4.9851680769159135	1.83249370840278	4	0	WT
1928	3.2324408284163733	0.955334063670202	2	0	WT
1929	4.008376850365708	-1.3833994434701975	3	0	WT
1930	3.1214023302232348	-0.8762477117022838	2	0	WT
1931	5.328563181560706	-1.611044343810636	4	0	WT
1932	5.949460278319309	0.6439762981122015	5	0	WT
1933	7.892248843794714	3.950050853421063	5	0	WT
1934	6.457199917725885	3.2662485631918736	5	1	Mutant
1935	7.293855895499949	1.4078833420964405	5	1	Mutant
1936	6.345730941244262	-1.1425823119814125	5	1	Mutant
1937	4.557750262477651	3.2131438756682105	4	1	Mutant
1938	6.448934754016136	3.618650367882621	5	0	WT
1939	5.474299106061024	2.309668303522079	4	1	Mutant
1940	7.312157872002604	3.037039074377546	5	1	Mutant
1941	6.5889026703229785	2.822537208774432	5	1	Mutant
1942	6.777845831655416	1.5873408757312768	5	0	WT
1943	5.159450429351946	2.240648395889404	4	0	WT
1944	5.414822137877683	-2.8048034242458693	4	1	Mutant
1945	5.651435017681729	-0.1187313550693187	4	1	Mutant
1946	4.301461401322786	-0.8529231117633032	3	0	WT
1947	7.323444746908611	2.232394538864333	5	1	Mutant
1948	4.945671329698143	4.922504106766787	4	1	Mutant
1949	6.542661356018665	3.1224312807822177	5	1	Mutant
1950	2.7054063698128417	-1.4947722453958656	1	0	WT
1951	3.745964493785409	1.0608038595514115	3	0	WT
1952	4.19468731901376	-1.889564882524249	3	0	WT
1953	5.424047649965998	1.2563520753463686	4	0	WT
1954	4.637610916911087	1.140697805963692	4	1	Mutant
1955	2.768804801846348	-1.7615220873403916	1	0	WT
1956	1.5546107952832235	1.3088828092493308	1	0	WT
1957	4.902988385095618	-1.7567483448867731	4	1	Mutant
1958	3.874552263814727	0.0188769207703254	3	0	WT
1959	4.50231387917762	-1.866582570669118	3	0	WT
1960	5.790185957297632	1.4628122499163698	5	0	WT
1961	3.220560022161817	0.0583054945535208	2	0	WT
1962	2.7559628426466927	0.2354312383954022	1	1	Mutant
1963	5.399836305037729	1.431236237792597	4	0	WT
1964	4.668966888487681	2.8975841687427306	4	0	WT
1965	6.488128421529005	-0.0187093693220805	5	1	Mutant
1966	4.625749064024558	0.808050500746667	4	0	WT
1967	4.93455844941326	-0.5023229407406542	4	0	WT
1968	5.4298611650928095	0.6982330811101018	4	1	Mutant
1969	3.268919001290738	0.7097456470975416	2	1	Mutant
1970	5.3983963371216594	-0.234361223852227	4	1	Mutant
1971	4.17129099095448	-1.263448003384588	3	1	Mutant
1972	4.013809821002734	0.047572210776426	3	0	WT
1973	4.739978368183579	0.874714350291568	4	0	WT
1974	3.8037583524149294	1.2004305284842958	3	0	WT
1975	3.783894379390354	-1.676063033971913	3	0	WT
1976	3.5244202583223974	-1.75946181918189	2	0	WT
1977	3.3881770863509466	-1.7504114435701916	2	0	WT
1978	2.954291702153008	-1.951744832382242	1	0	WT
1979	3.4497648460281134	-1.873392700342697	2	0	WT
1980	2.890903068571298	-1.786349414083232	1	0	WT
1981	2.198686622085648	-1.7069689983693987	1	0	WT
1982	3.4542208798871856	-1.376444648971471	2	0	WT
1983	3.401683982067208	-1.3520122421980796	2	0	WT
1984	3.673555122410389	-1.5561285208252336	3	1	Mutant
1985	3.968355114501433	-1.556537344991324	3	0	WT
1986	2.661128742733177	-1.5170190183807744	1	0	WT
1987	3.2064369932250254	-1.5240315997367375	2	0	WT
1988	2.359766769013793	-1.7778083954162789	1	0	WT
1989	2.361654298595905	-1.735302788236157	1	0	WT
1990	3.7637129399480695	-1.2070324742929444	3	0	WT
1991	2.732706131103342	-1.5496657825069986	1	0	WT
1992	3.517217099884656	-1.64344390536688	2	1	Mutant
1993	3.764582645069448	-1.5654334731568855	3	0	WT
1994	3.149769699978752	-1.4260407724712607	2	1	Mutant
1995	3.2760045894804284	-1.2303386991700695	2	1	Mutant
1996	3.267356463698126	-1.6197390510969631	2	1	Mutant
1997	3.09686648136587	-1.19767317509076	2	0	WT
1998	3.862462519066793	-1.4983781223981356	3	0	WT
[truncated: 1,794 more rows]
