# Supplementary material for: Pan-cancer multi-omic model of LINE-1 activity reveals locus heterogeneity of retrotransposition efficiency
Source: Nat Commun. 2025 Feb 28;16:2049. doi: 10.1038/s41467-025-57271-1 (PMC11871128; doi:10.1038/s41467-025-57271-1)
Supplement: Supplementary file 7 — Source Data [file 41467_2025_57271_MOESM7_ESM.zip › source_data_28JAN2025/fig4a_data.csv]

subtype	median_group	total_RNA_TPM
ESCA	Median RTs > 0	236.89023423678148
COAD	Median RTs > 0	52.79262985399368
LUSC	Median RTs > 0	206.2223886543715
HNSC	Median RTs > 0	120.56304487651124
STAD	Median RTs > 0	120.9988837837314
BLCA	Median RTs > 0	89.60564211912728
CESC	Median RTs > 0	45.5813756913706
UCS	Median RTs > 0	46.29377338733159
OV	Median RTs > 0	87.43054168059527
UCEC	Median RTs > 0	41.036966151392576
PRAD	Median RTs > 0	54.36325789948161
PAAD	Median RTs = 0	31.62529116852829
CHOL	Median RTs = 0	45.543226263504046
LUAD	Median RTs = 0	105.24641917202231
BRCA	Median RTs = 0	55.44052897137579
KIRP	Median RTs = 0	30.84488531945016
ACC	Median RTs = 0	9.759032675927497
KICH	Median RTs = 0	16.527551787617394
DLBC	Median RTs = 0	17.29335755837275
THYM	Median RTs = 0	104.76027049730678
SARC	Median RTs = 0	16.031218937508026
SKCM	Median RTs = 0	15.33047547156606
MESO	Median RTs = 0	17.729613268336582
GBM	Median RTs = 0	9.918580748132136
THCA	Median RTs = 0	17.8732331224724
PCPG	Median RTs = 0	11.28288600993095
LGG	Median RTs = 0	15.474053502994773
UVM	Median RTs = 0	5.184667882716863
KIRC	Median RTs = 0	33.264587248076126
LIHC	Median RTs = 0	19.633482551626823
