# Supplementary material for: Pan-cancer multi-omic model of LINE-1 activity reveals locus heterogeneity of retrotransposition efficiency
Source: Nat Commun. 2025 Feb 28;16:2049. doi: 10.1038/s41467-025-57271-1 (PMC11871128; doi:10.1038/s41467-025-57271-1)
Supplement: Supplementary file 7 — Source Data [file 41467_2025_57271_MOESM7_ESM.zip › source_data_28JAN2025/fig2d_data.csv]

	subtype	intersection_calls
0	OV	5.0
1	OV	0.0
2	OV	14.0
3	OV	5.0
4	OV	20.0
5	OV	26.0
6	OV	0.0
7	GBM	0.0
8	GBM	0.0
9	GBM	0.0
10	GBM	0.0
11	GBM	0.0
12	OV	0.0
13	OV	7.0
14	OV	6.0
15	OV	18.0
16	OV	0.0
17	OV	0.0
18	OV	2.0
19	OV	24.0
20	OV	1.0
21	OV	1.0
22	OV	32.0
23	OV	1.0
24	OV	8.0
25	OV	1.0
26	OV	1.0
27	OV	12.0
28	OV	20.0
29	OV	74.0
30	OV	0.0
31	OV	12.0
32	OV	1.0
33	OV	0.0
34	OV	27.0
35	OV	8.0
36	OV	0.0
37	OV	0.0
38	OV	0.0
39	OV	0.0
40	OV	9.0
41	OV	3.0
42	OV	44.0
43	OV	3.0
44	OV	9.0
45	OV	0.0
46	OV	2.0
47	OV	20.0
48	OV	6.0
49	OV	0.0
50	OV	2.0
51	OV	0.0
52	OV	5.0
53	OV	18.0
54	OV	0.0
55	OV	1.0
56	OV	0.0
57	OV	11.0
58	OV	2.0
59	OV	1.0
60	OV	30.0
61	OV	0.0
62	OV	0.0
63	OV	1.0
64	OV	0.0
65	OV	63.0
66	OV	1.0
67	OV	0.0
68	OV	4.0
69	OV	26.0
70	OV	7.0
71	OV	5.0
72	OV	2.0
73	OV	0.0
74	OV	0.0
75	OV	1.0
76	OV	2.0
77	OV	12.0
78	OV	30.0
79	OV	4.0
80	OV	0.0
81	OV	3.0
82	OV	22.0
83	OV	81.0
84	OV	17.0
85	OV	0.0
86	OV	0.0
87	OV	2.0
88	OV	6.0
89	OV	8.0
90	OV	0.0
91	LUSC	131.0
92	LUSC	35.0
93	LUSC	87.0
94	LUSC	26.0
95	LUSC	2.0
96	OV	0.0
97	OV	0.0
98	OV	8.0
99	OV	0.0
100	OV	5.0
101	OV	2.0
102	OV	4.0
103	OV	21.0
104	OV	12.0
105	OV	19.0
106	OV	0.0
107	OV	1.0
108	OV	6.0
109	OV	2.0
110	OV	4.0
111	OV	0.0
112	OV	11.0
113	OV	0.0
114	OV	6.0
115	OV	2.0
116	OV	45.0
117	OV	5.0
118	OV	0.0
119	OV	11.0
120	OV	0.0
121	OV	3.0
122	OV	0.0
123	OV	0.0
124	OV	155.0
125	OV	7.0
126	OV	19.0
127	OV	3.0
128	OV	2.0
129	OV	3.0
130	OV	3.0
131	OV	1.0
132	OV	0.0
133	OV	5.0
134	OV	5.0
135	OV	7.0
136	OV	1.0
137	OV	0.0
138	OV	4.0
139	OV	21.0
140	OV	9.0
141	OV	14.0
142	OV	20.0
143	OV	0.0
144	OV	27.0
145	OV	5.0
146	OV	0.0
147	OV	0.0
148	OV	4.0
149	OV	0.0
150	OV	32.0
151	OV	27.0
152	OV	1.0
153	OV	6.0
154	OV	1.0
155	OV	85.0
156	OV	8.0
157	OV	8.0
158	OV	6.0
159	OV	0.0
160	OV	0.0
161	OV	0.0
162	OV	6.0
163	OV	83.0
164	OV	10.0
165	OV	0.0
166	OV	21.0
167	OV	2.0
168	OV	27.0
169	OV	13.0
170	OV	1.0
171	OV	1.0
172	OV	7.0
173	OV	1.0
174	OV	17.0
175	OV	26.0
176	OV	35.0
177	OV	3.0
178	OV	31.0
179	OV	4.0
180	OV	7.0
181	OV	45.0
182	OV	2.0
183	OV	0.0
184	OV	13.0
185	OV	5.0
186	OV	0.0
187	OV	0.0
188	OV	13.0
189	OV	6.0
190	OV	1.0
191	PRAD	1.0
192	PRAD	10.0
193	PRAD	0.0
194	PRAD	3.0
195	PRAD	4.0
196	PRAD	8.0
197	PRAD	0.0
198	PRAD	3.0
199	PRAD	5.0
200	PRAD	1.0
201	UCEC	1.0
202	BLCA	20.0
203	BLCA	42.0
204	BLCA	7.0
205	BLCA	2.0
206	BLCA	28.0
207	BLCA	57.0
208	TGCT	0.0
209	TGCT	0.0
210	TGCT	0.0
211	TGCT	0.0
212	TGCT	0.0
213	TGCT	0.0
214	TGCT	0.0
215	TGCT	0.0
216	TGCT	0.0
217	TGCT	0.0
218	TGCT	0.0
219	TGCT	0.0
220	TGCT	0.0
221	TGCT	0.0
222	TGCT	0.0
223	TGCT	0.0
224	TGCT	0.0
225	TGCT	0.0
226	TGCT	0.0
227	TGCT	0.0
228	TGCT	0.0
229	TGCT	0.0
230	TGCT	0.0
231	TGCT	0.0
232	TGCT	0.0
233	TGCT	0.0
234	TGCT	0.0
235	TGCT	0.0
236	TGCT	0.0
237	TGCT	0.0
238	TGCT	0.0
239	TGCT	0.0
240	TGCT	0.0
241	TGCT	0.0
242	TGCT	4.0
243	TGCT	0.0
244	TGCT	0.0
245	TGCT	0.0
246	TGCT	0.0
247	TGCT	0.0
248	TGCT	0.0
249	TGCT	0.0
250	TGCT	2.0
251	TGCT	2.0
252	TGCT	1.0
253	TGCT	0.0
254	TGCT	8.0
255	TGCT	0.0
256	TGCT	0.0
257	TGCT	0.0
258	TGCT	0.0
259	TGCT	0.0
260	TGCT	0.0
261	TGCT	1.0
262	TGCT	0.0
263	TGCT	0.0
264	TGCT	0.0
265	TGCT	3.0
266	TGCT	0.0
267	TGCT	6.0
268	TGCT	0.0
269	TGCT	0.0
270	TGCT	0.0
271	TGCT	0.0
272	TGCT	0.0
273	TGCT	0.0
274	TGCT	1.0
275	TGCT	0.0
276	TGCT	0.0
277	TGCT	0.0
278	TGCT	0.0
279	TGCT	0.0
280	TGCT	0.0
281	TGCT	0.0
282	TGCT	0.0
283	TGCT	0.0
284	TGCT	0.0
285	TGCT	0.0
286	TGCT	0.0
287	TGCT	0.0
288	TGCT	0.0
289	TGCT	0.0
290	TGCT	0.0
291	TGCT	0.0
292	TGCT	0.0
293	TGCT	0.0
294	TGCT	0.0
295	TGCT	0.0
296	TGCT	0.0
297	TGCT	0.0
298	TGCT	0.0
299	TGCT	0.0
300	TGCT	0.0
301	TGCT	0.0
302	TGCT	0.0
303	TGCT	0.0
304	TGCT	0.0
305	TGCT	0.0
306	TGCT	0.0
307	TGCT	0.0
308	TGCT	0.0
309	TGCT	0.0
310	TGCT	0.0
311	TGCT	0.0
312	TGCT	0.0
313	TGCT	0.0
314	TGCT	0.0
315	TGCT	0.0
316	TGCT	0.0
317	TGCT	0.0
318	TGCT	0.0
319	TGCT	1.0
320	TGCT	0.0
321	TGCT	0.0
322	TGCT	1.0
323	TGCT	0.0
324	TGCT	0.0
325	TGCT	0.0
326	TGCT	0.0
327	TGCT	2.0
328	TGCT	0.0
329	TGCT	0.0
330	TGCT	2.0
331	TGCT	2.0
332	TGCT	1.0
333	TGCT	2.0
334	TGCT	1.0
335	TGCT	0.0
336	TGCT	3.0
337	TGCT	1.0
338	TGCT	0.0
339	TGCT	0.0
340	TGCT	0.0
341	TGCT	0.0
342	TGCT	0.0
343	TGCT	4.0
344	TGCT	0.0
345	PAAD	0.0
346	PAAD	0.0
347	PAAD	6.0
348	PAAD	0.0
349	PAAD	0.0
350	PAAD	1.0
351	PAAD	1.0
352	PAAD	0.0
353	PAAD	1.0
354	PAAD	0.0
355	PAAD	0.0
356	PAAD	0.0
357	PAAD	0.0
358	PAAD	0.0
359	PAAD	0.0
360	PAAD	0.0
361	KIRP	0.0
362	PAAD	1.0
363	PAAD	12.0
364	PAAD	0.0
365	PAAD	1.0
366	PAAD	2.0
367	PAAD	0.0
368	OV	12.0
369	OV	2.0
370	OV	9.0
371	OV	31.0
372	OV	0.0
373	OV	4.0
374	OV	2.0
375	OV	6.0
376	OV	1.0
377	OV	0.0
378	OV	0.0
379	OV	0.0
380	OV	2.0
381	OV	0.0
382	OV	0.0
383	OV	1.0
384	LUSC	27.0
385	LUSC	60.0
386	LUSC	46.0
387	LUSC	11.0
388	LUSC	44.0
389	LUSC	24.0
390	LUSC	8.0
391	LUSC	17.0
392	OV	0.0
393	OV	0.0
394	OV	0.0
395	OV	4.0
396	OV	4.0
397	OV	2.0
398	OV	25.0
399	OV	2.0
400	OV	55.0
401	OV	2.0
402	OV	1.0
403	OV	7.0
404	LUSC	7.0
405	LUSC	15.0
406	LUSC	0.0
407	LUSC	35.0
408	LUSC	85.0
409	LUSC	1.0
410	LUSC	300.0
411	LUSC	18.0
412	LUAD	0.0
413	PAAD	0.0
414	PAAD	0.0
415	PAAD	0.0
416	PAAD	2.0
417	SARC	0.0
418	SARC	0.0
419	SARC	0.0
420	SARC	0.0
421	SARC	0.0
422	SARC	0.0
423	SARC	0.0
424	SARC	0.0
425	SARC	0.0
426	BRCA	0.0
427	PAAD	0.0
428	PAAD	0.0
429	MESO	1.0
430	COAD	30.0
431	STAD	35.0
432	STAD	12.0
433	SARC	0.0
434	MESO	0.0
435	MESO	0.0
436	MESO	0.0
437	MESO	0.0
438	CHOL	0.0
439	CHOL	2.0
440	CHOL	16.0
441	CHOL	0.0
442	KIRC	0.0
443	GBM	0.0
444	OV	2.0
445	OV	10.0
446	OV	15.0
447	LUSC	67.0
448	LUSC	1.0
449	LUSC	18.0
450	LUSC	64.0
451	LUSC	7.0
452	LUSC	83.0
453	LUSC	0.0
454	LUSC	1.0
455	LUSC	42.0
456	LUSC	11.0
457	LUSC	1.0
458	LUSC	5.0
459	LUSC	17.0
460	LUSC	549.0
461	LUAD	0.0
462	LUAD	1.0
463	LUSC	61.0
464	LUSC	3.0
465	LUSC	15.0
466	KIRP	0.0
467	KIRP	0.0
468	LUAD	0.0
469	THCA	0.0
470	CHOL	0.0
471	CHOL	0.0
472	CHOL	1.0
473	CHOL	1.0
474	CHOL	0.0
475	BRCA	1.0
476	TGCT	0.0
477	TGCT	0.0
478	TGCT	0.0
479	TGCT	0.0
480	PRAD	1.0
481	COAD	42.0
482	THYM	0.0
483	GBM	0.0
484	GBM	0.0
485	BLCA	100.0
486	BLCA	0.0
487	BLCA	16.0
488	BLCA	147.0
489	BLCA	56.0
490	BLCA	35.0
491	BLCA	3.0
492	BLCA	448.0
493	BLCA	3.0
494	BLCA	9.0
495	BLCA	13.0
496	BLCA	79.0
497	BLCA	2.0
498	BLCA	116.0
499	BLCA	0.0
500	LUSC	95.0
501	LUSC	77.0
502	LUSC	25.0
503	LUSC	3.0
504	LUSC	48.0
505	LUSC	34.0
506	LUSC	59.0
507	LUSC	22.0
508	LUSC	185.0
509	LUSC	51.0
510	LUSC	24.0
511	LUSC	6.0
512	LUSC	10.0
513	LUSC	3.0
514	LUSC	1.0
515	LUSC	84.0
516	LUSC	0.0
517	LUSC	256.0
518	LUSC	22.0
519	LUSC	3.0
520	CHOL	3.0
521	CHOL	0.0
522	UCEC	0.0
523	BLCA	3.0
524	BLCA	4.0
525	UCEC	0.0
526	OV	2.0
527	OV	1.0
528	OV	1.0
529	OV	1.0
530	OV	2.0
531	LUSC	215.0
532	LUSC	108.0
533	LUSC	0.0
534	LUSC	6.0
535	LUSC	9.0
536	LUSC	47.0
537	LUSC	30.0
538	LUSC	10.0
539	LUSC	16.0
540	LUSC	6.0
541	LUSC	12.0
542	KIRC	0.0
543	LUSC	0.0
544	LUAD	3.0
545	GBM	0.0
546	LUSC	12.0
547	LUSC	94.0
548	LUSC	35.0
549	LUSC	32.0
550	LUSC	6.0
551	LUSC	16.0
552	LUSC	4.0
553	LUSC	16.0
554	LUSC	13.0
555	LUSC	64.0
556	LUSC	0.0
557	LUSC	120.0
558	GBM	0.0
559	LUSC	126.0
560	LUSC	19.0
561	LUSC	31.0
562	LUSC	30.0
563	LUSC	19.0
564	LUSC	31.0
565	LUSC	118.0
566	LUSC	6.0
567	LUSC	11.0
568	LUSC	16.0
569	LUSC	34.0
570	LUSC	64.0
571	LUSC	69.0
572	LUSC	399.0
573	LUSC	13.0
574	LUSC	7.0
575	LUSC	35.0
576	LUSC	2.0
577	LUSC	36.0
578	LUSC	62.0
579	LUSC	28.0
580	LUSC	12.0
581	LUSC	120.0
582	LUSC	33.0
583	LUSC	12.0
584	LUAD	1.0
585	LUAD	2.0
586	LUAD	0.0
587	LUAD	0.0
588	LUAD	0.0
589	LUSC	0.0
590	LUSC	220.0
591	LUSC	2.0
592	LUAD	3.0
593	LUAD	0.0
594	LUSC	62.0
595	LUSC	35.0
596	LUSC	58.0
597	LUAD	1.0
598	LUAD	0.0
599	LUAD	0.0
600	LUSC	35.0
601	LUSC	13.0
602	LUSC	13.0
603	LUSC	80.0
604	LUAD	0.0
605	LUSC	19.0
606	LUSC	25.0
607	LUSC	2.0
608	LUSC	76.0
609	LUSC	66.0
610	LUSC	5.0
611	LUSC	33.0
612	LUSC	18.0
613	BRCA	0.0
614	BRCA	0.0
615	BRCA	0.0
616	BRCA	1.0
617	BRCA	3.0
618	BRCA	0.0
619	BRCA	0.0
620	BRCA	0.0
621	BRCA	0.0
622	BRCA	0.0
623	BRCA	2.0
624	BRCA	4.0
625	BRCA	0.0
626	BRCA	2.0
627	BRCA	2.0
628	BRCA	0.0
629	UCEC	0.0
630	UCEC	0.0
631	UCEC	3.0
632	UCEC	2.0
633	UCEC	2.0
634	UCEC	63.0
635	UCEC	3.0
636	UCEC	7.0
637	UCEC	15.0
638	UCEC	0.0
639	UCEC	1.0
640	UCEC	1.0
641	UCEC	1.0
642	UCEC	0.0
643	UCEC	2.0
644	UCEC	2.0
645	UCEC	2.0
646	UCEC	4.0
647	UCEC	1.0
648	UCEC	30.0
649	UCEC	1.0
650	UCEC	0.0
651	UCEC	0.0
652	UCEC	7.0
653	UCEC	121.0
654	UCEC	1.0
655	UCEC	0.0
656	UCEC	0.0
657	UCEC	16.0
658	UCEC	1.0
659	UCEC	4.0
660	UCEC	2.0
661	UCEC	64.0
662	UCEC	8.0
663	UCEC	0.0
664	UCEC	2.0
665	COAD	1.0
666	COAD	32.0
667	COAD	25.0
668	COAD	114.0
669	COAD	5.0
670	BRCA	2.0
671	BRCA	0.0
672	BRCA	2.0
673	BRCA	0.0
674	BRCA	0.0
675	BRCA	0.0
676	BRCA	1.0
677	BRCA	7.0
678	COAD	9.0
679	COAD	18.0
680	COAD	63.0
681	UCEC	9.0
682	UCEC	3.0
683	UCEC	0.0
684	UCEC	11.0
685	UCEC	0.0
686	UCEC	8.0
687	UCEC	3.0
688	UCEC	0.0
689	UCEC	0.0
690	UCEC	0.0
691	UCEC	1.0
692	UCEC	30.0
693	UCEC	4.0
694	UCEC	0.0
695	UCEC	10.0
696	UCEC	3.0
697	UCEC	0.0
698	UCEC	0.0
699	UCEC	0.0
700	UCEC	2.0
701	UCEC	140.0
702	UCEC	2.0
703	UCEC	2.0
704	UCEC	0.0
705	UCEC	0.0
706	UCEC	3.0
707	UCEC	0.0
708	BRCA	1.0
709	BRCA	2.0
710	BRCA	2.0
711	BRCA	0.0
712	BRCA	0.0
713	UCEC	1.0
714	UCEC	0.0
715	UCEC	0.0
716	UCEC	0.0
717	UCEC	0.0
718	UCEC	2.0
719	UCEC	0.0
720	UCEC	1.0
721	UCEC	5.0
722	UCEC	0.0
723	UCEC	1.0
724	UCEC	3.0
725	UCEC	0.0
726	UCEC	15.0
727	UCEC	2.0
728	UCEC	0.0
729	UCEC	61.0
730	UCEC	2.0
731	UCEC	0.0
732	UCEC	0.0
733	UCEC	5.0
734	UCEC	0.0
735	UCEC	3.0
736	UCEC	1.0
737	UCEC	2.0
738	UCEC	0.0
739	UCEC	2.0
740	UCEC	2.0
741	UCEC	2.0
742	UCEC	0.0
743	UCEC	1.0
744	UCEC	1.0
745	UCEC	3.0
746	UCEC	1.0
747	UCEC	0.0
748	UCEC	2.0
749	UCEC	6.0
750	UCEC	1.0
751	UCEC	0.0
752	UCEC	10.0
753	UCEC	10.0
754	BRCA	0.0
755	BRCA	1.0
756	BRCA	1.0
757	UCEC	0.0
758	UCEC	0.0
759	UCEC	1.0
760	UCEC	0.0
761	UCEC	3.0
762	UCEC	0.0
763	UCEC	5.0
764	UCEC	0.0
765	UCEC	0.0
766	UCEC	3.0
767	UCEC	2.0
768	UCEC	2.0
769	UCEC	3.0
770	UCEC	5.0
771	UCEC	43.0
772	UCEC	72.0
773	UCEC	5.0
774	UCEC	1.0
775	UCEC	2.0
776	UCEC	0.0
777	UCEC	4.0
778	UCEC	8.0
779	UCEC	44.0
780	UCEC	2.0
781	UCEC	3.0
782	UCEC	3.0
783	UCEC	2.0
784	UCEC	3.0
785	UCEC	0.0
786	UCEC	0.0
787	UCEC	2.0
788	UCEC	3.0
789	UCEC	0.0
790	UCEC	37.0
791	UCEC	1.0
792	UCEC	8.0
793	UCEC	3.0
794	UCEC	1.0
795	UCEC	1.0
796	UCEC	56.0
797	UCEC	1.0
798	UCEC	11.0
799	KIRP	0.0
800	KIRC	0.0
801	UCEC	2.0
802	UCEC	0.0
803	UCEC	0.0
804	UCEC	0.0
805	UCEC	1.0
806	UCEC	0.0
807	UCEC	1.0
808	UCEC	4.0
809	UCEC	3.0
810	UCEC	5.0
811	UCEC	0.0
812	UCEC	5.0
813	UCEC	6.0
814	UCEC	4.0
815	UCEC	4.0
816	UCEC	5.0
817	UCEC	8.0
818	UCEC	3.0
819	UCEC	0.0
820	UCEC	0.0
821	UCEC	1.0
822	UCEC	0.0
823	UCEC	1.0
824	UCEC	2.0
825	UCEC	24.0
826	UCEC	0.0
827	UCEC	0.0
828	UCEC	1.0
829	UCEC	0.0
830	UCEC	0.0
831	UCEC	20.0
832	UCEC	8.0
833	UCEC	2.0
834	UCEC	0.0
835	UCEC	2.0
836	UCEC	41.0
837	UCEC	2.0
838	UCEC	0.0
839	UCEC	3.0
840	UCEC	4.0
841	UCEC	0.0
842	UCEC	6.0
843	UCEC	18.0
844	STAD	96.0
845	STAD	3.0
846	STAD	7.0
847	STAD	1.0
848	STAD	1.0
849	STAD	264.0
850	KIRC	0.0
851	KIRC	0.0
852	KIRP	1.0
853	KIRP	0.0
854	KIRP	0.0
855	HNSC	15.0
856	HNSC	100.0
857	HNSC	60.0
858	HNSC	4.0
859	HNSC	3.0
860	HNSC	23.0
861	HNSC	9.0
862	HNSC	1.0
863	HNSC	68.0
864	HNSC	0.0
865	HNSC	0.0
866	HNSC	48.0
867	HNSC	1.0
868	HNSC	56.0
869	HNSC	77.0
870	HNSC	17.0
871	HNSC	43.0
872	HNSC	16.0
873	HNSC	21.0
874	HNSC	139.0
875	HNSC	9.0
876	HNSC	1.0
877	HNSC	23.0
878	HNSC	110.0
879	HNSC	31.0
880	HNSC	9.0
881	HNSC	46.0
882	HNSC	47.0
883	HNSC	0.0
884	HNSC	34.0
885	HNSC	27.0
886	HNSC	29.0
887	HNSC	40.0
888	HNSC	5.0
889	HNSC	0.0
890	HNSC	33.0
891	HNSC	5.0
892	HNSC	69.0
893	HNSC	1.0
894	HNSC	180.0
895	HNSC	3.0
896	HNSC	27.0
897	HNSC	301.0
898	HNSC	24.0
899	HNSC	2.0
900	HNSC	2.0
901	LIHC	0.0
902	LIHC	0.0
903	SKCM	1.0
904	SKCM	0.0
905	SKCM	0.0
906	SKCM	0.0
907	SKCM	0.0
908	SKCM	0.0
909	SKCM	1.0
910	SKCM	0.0
911	SKCM	0.0
912	SKCM	0.0
913	SKCM	0.0
914	SKCM	0.0
915	SKCM	0.0
916	SKCM	0.0
917	SKCM	0.0
918	SKCM	0.0
919	SKCM	0.0
920	SKCM	0.0
921	SKCM	1.0
922	SKCM	0.0
923	SKCM	0.0
924	SKCM	0.0
925	UCEC	6.0
926	UCEC	0.0
927	UCEC	3.0
928	UCEC	13.0
929	UCEC	3.0
930	UCEC	4.0
931	UCEC	3.0
932	UCEC	2.0
933	UCEC	0.0
934	UCEC	3.0
935	UCEC	1.0
936	UCEC	2.0
937	UCEC	2.0
938	UCEC	32.0
939	UCEC	1.0
940	UCEC	4.0
941	UCEC	0.0
942	UCEC	2.0
943	UCEC	12.0
944	UCEC	7.0
945	UCEC	0.0
946	UCEC	2.0
947	UCEC	0.0
948	UCEC	19.0
949	UCEC	0.0
950	UCEC	0.0
951	UCEC	0.0
952	BRCA	0.0
953	BRCA	6.0
954	BRCA	0.0
955	BRCA	0.0
956	BRCA	0.0
957	THCA	0.0
958	THCA	0.0
959	THCA	0.0
960	THCA	0.0
961	THCA	0.0
962	THCA	0.0
963	THCA	0.0
964	THCA	1.0
965	THCA	0.0
966	THCA	0.0
967	THCA	0.0
968	THCA	0.0
969	THCA	0.0
970	THCA	0.0
971	THCA	0.0
972	THCA	0.0
973	THCA	0.0
974	THCA	1.0
975	THCA	0.0
976	THCA	0.0
977	THCA	0.0
978	THCA	0.0
979	THCA	0.0
980	THCA	0.0
981	THCA	0.0
982	THCA	0.0
983	THCA	0.0
984	THCA	0.0
985	THCA	1.0
986	THCA	0.0
987	THCA	0.0
988	THCA	0.0
989	THCA	0.0
990	THCA	0.0
991	THCA	0.0
992	THCA	0.0
993	THCA	0.0
994	THCA	0.0
995	THCA	1.0
996	THCA	0.0
997	THCA	0.0
998	THCA	0.0
999	THCA	0.0
1000	UCEC	2.0
1001	UCEC	4.0
1002	UCEC	107.0
1003	UCEC	0.0
1004	UCEC	0.0
1005	UCEC	24.0
1006	UCEC	0.0
1007	UCEC	4.0
1008	UCEC	0.0
1009	BLCA	24.0
1010	BLCA	6.0
1011	BLCA	0.0
1012	BLCA	14.0
1013	STAD	26.0
1014	STAD	30.0
1015	STAD	2.0
1016	STAD	0.0
1017	STAD	3.0
1018	STAD	34.0
1019	STAD	24.0
1020	STAD	8.0
1021	STAD	1.0
1022	STAD	1.0
1023	STAD	0.0
1024	STAD	0.0
1025	STAD	222.0
1026	STAD	14.0
1027	STAD	29.0
1028	STAD	0.0
1029	STAD	45.0
1030	STAD	64.0
1031	STAD	20.0
1032	STAD	36.0
1033	STAD	4.0
1034	STAD	1.0
1035	STAD	40.0
1036	STAD	23.0
1037	STAD	5.0
1038	STAD	2.0
1039	STAD	0.0
1040	STAD	12.0
1041	STAD	187.0
1042	STAD	1.0
1043	STAD	2.0
1044	STAD	51.0
1045	STAD	68.0
1046	STAD	8.0
1047	STAD	0.0
1048	STAD	2.0
1049	STAD	27.0
1050	STAD	0.0
1051	STAD	0.0
1052	STAD	8.0
1053	STAD	1.0
1054	STAD	3.0
1055	STAD	1.0
1056	STAD	19.0
1057	STAD	7.0
1058	STAD	0.0
1059	STAD	11.0
1060	STAD	2.0
1061	STAD	79.0
1062	STAD	32.0
1063	STAD	0.0
1064	STAD	142.0
1065	STAD	29.0
1066	STAD	8.0
1067	STAD	2.0
1068	STAD	8.0
1069	STAD	21.0
1070	STAD	4.0
1071	STAD	139.0
1072	STAD	68.0
1073	STAD	14.0
1074	STAD	19.0
1075	STAD	77.0
1076	STAD	37.0
1077	STAD	14.0
1078	STAD	37.0
1079	STAD	5.0
1080	STAD	56.0
1081	STAD	1.0
1082	STAD	57.0
1083	STAD	0.0
1084	STAD	49.0
1085	STAD	36.0
1086	STAD	55.0
1087	STAD	10.0
1088	STAD	50.0
1089	STAD	0.0
1090	STAD	0.0
1091	STAD	18.0
1092	STAD	6.0
1093	STAD	36.0
1094	STAD	35.0
1095	STAD	11.0
1096	STAD	1.0
1097	STAD	18.0
1098	STAD	14.0
1099	STAD	7.0
1100	STAD	2.0
1101	STAD	21.0
1102	STAD	2.0
1103	STAD	24.0
1104	STAD	0.0
1105	STAD	72.0
1106	STAD	4.0
1107	STAD	0.0
1108	STAD	30.0
1109	STAD	5.0
1110	STAD	22.0
1111	STAD	19.0
1112	STAD	0.0
1113	STAD	0.0
1114	STAD	1.0
1115	STAD	16.0
1116	STAD	46.0
1117	STAD	8.0
1118	STAD	0.0
1119	STAD	9.0
1120	STAD	0.0
1121	STAD	4.0
1122	STAD	90.0
1123	STAD	0.0
1124	STAD	18.0
1125	STAD	16.0
1126	STAD	169.0
1127	STAD	0.0
1128	STAD	1.0
1129	STAD	4.0
1130	STAD	0.0
1131	STAD	10.0
1132	STAD	0.0
1133	STAD	48.0
1134	STAD	0.0
1135	STAD	2.0
1136	STAD	2.0
1137	STAD	1.0
1138	STAD	3.0
1139	STAD	0.0
1140	STAD	1.0
1141	STAD	80.0
1142	STAD	9.0
1143	STAD	58.0
1144	STAD	1.0
1145	STAD	94.0
1146	STAD	22.0
1147	UCEC	30.0
1148	UCEC	12.0
1149	UCEC	1.0
1150	UCEC	2.0
1151	UCEC	14.0
1152	UCEC	0.0
1153	UCEC	2.0
1154	UCEC	6.0
1155	UCEC	2.0
1156	UCEC	0.0
1157	UCEC	0.0
1158	UCEC	0.0
1159	UCEC	0.0
1160	UCEC	1.0
1161	UCEC	6.0
1162	UCEC	0.0
1163	UCEC	2.0
1164	UCEC	102.0
1165	UCEC	1.0
1166	UCEC	2.0
1167	BLCA	30.0
1168	BLCA	7.0
1169	BLCA	60.0
1170	BLCA	5.0
1171	BLCA	41.0
1172	BLCA	2.0
1173	BLCA	16.0
1174	BLCA	41.0
1175	BLCA	9.0
1176	BLCA	58.0
1177	BLCA	15.0
1178	BLCA	30.0
1179	BLCA	8.0
1180	BLCA	21.0
1181	BLCA	76.0
1182	BLCA	15.0
1183	BLCA	6.0
1184	BLCA	5.0
1185	BLCA	1.0
1186	BLCA	19.0
1187	BLCA	11.0
1188	BLCA	97.0
1189	BRCA	0.0
1190	BRCA	2.0
1191	BRCA	0.0
1192	BRCA	2.0
1193	BRCA	0.0
1194	BRCA	0.0
1195	BRCA	1.0
1196	BRCA	3.0
1197	HNSC	32.0
1198	HNSC	2.0
1199	LIHC	0.0
1200	STAD	1.0
1201	STAD	6.0
1202	STAD	52.0
1203	STAD	2.0
1204	STAD	57.0
1205	STAD	10.0
1206	STAD	171.0
1207	STAD	94.0
1208	STAD	130.0
1209	STAD	9.0
1210	STAD	106.0
1211	STAD	321.0
1212	STAD	7.0
1213	STAD	0.0
1214	STAD	10.0
1215	STAD	0.0
1216	STAD	10.0
1217	STAD	13.0
1218	STAD	1.0
1219	STAD	33.0
1220	STAD	7.0
1221	STAD	35.0
1222	STAD	103.0
1223	STAD	464.0
1224	STAD	81.0
1225	STAD	17.0
1226	STAD	5.0
1227	STAD	37.0
1228	STAD	21.0
1229	THCA	0.0
1230	THCA	0.0
1231	THCA	0.0
1232	THCA	0.0
1233	THCA	0.0
1234	THCA	0.0
1235	THCA	0.0
1236	THCA	0.0
1237	THCA	0.0
1238	BLCA	22.0
1239	BLCA	10.0
1240	BLCA	7.0
1241	BLCA	14.0
1242	BLCA	21.0
1243	BLCA	4.0
1244	BLCA	1.0
1245	BLCA	12.0
1246	BLCA	5.0
1247	BLCA	0.0
1248	BLCA	28.0
1249	BLCA	0.0
1250	BLCA	0.0
1251	BLCA	4.0
1252	BLCA	0.0
1253	BLCA	4.0
1254	BLCA	5.0
1255	BLCA	21.0
1256	BLCA	3.0
1257	BLCA	22.0
1258	BLCA	0.0
1259	STAD	35.0
1260	STAD	0.0
1261	STAD	11.0
1262	STAD	20.0
1263	STAD	11.0
1264	STAD	5.0
1265	STAD	65.0
1266	STAD	587.0
1267	STAD	8.0
1268	STAD	11.0
1269	STAD	1.0
1270	STAD	42.0
1271	STAD	110.0
1272	STAD	18.0
1273	STAD	374.0
1274	STAD	0.0
1275	STAD	19.0
1276	STAD	97.0
1277	STAD	32.0
1278	STAD	50.0
1279	STAD	18.0
1280	STAD	9.0
1281	STAD	0.0
1282	STAD	2.0
1283	STAD	17.0
1284	STAD	60.0
1285	STAD	0.0
1286	STAD	5.0
1287	STAD	5.0
1288	STAD	2.0
1289	STAD	14.0
1290	STAD	121.0
1291	STAD	3.0
1292	STAD	2.0
1293	STAD	4.0
1294	STAD	108.0
1295	STAD	11.0
1296	STAD	6.0
1297	PRAD	0.0
1298	PRAD	0.0
1299	PRAD	0.0
1300	PRAD	0.0
1301	PRAD	9.0
1302	PRAD	0.0
1303	PRAD	1.0
1304	PRAD	1.0
1305	PRAD	2.0
1306	PRAD	2.0
1307	PRAD	0.0
1308	PRAD	4.0
1309	PRAD	1.0
1310	PRAD	1.0
1311	PRAD	3.0
1312	PRAD	0.0
1313	PRAD	0.0
1314	PRAD	3.0
1315	PRAD	1.0
1316	PRAD	9.0
1317	PRAD	1.0
1318	HNSC	14.0
1319	HNSC	10.0
1320	HNSC	28.0
1321	HNSC	15.0
1322	HNSC	17.0
1323	HNSC	43.0
1324	HNSC	12.0
1325	HNSC	73.0
1326	HNSC	7.0
1327	HNSC	36.0
1328	HNSC	20.0
1329	HNSC	42.0
1330	HNSC	4.0
1331	HNSC	25.0
1332	HNSC	57.0
1333	HNSC	1.0
1334	HNSC	63.0
1335	HNSC	28.0
1336	HNSC	186.0
1337	HNSC	8.0
1338	HNSC	13.0
1339	HNSC	25.0
1340	HNSC	1.0
1341	HNSC	9.0
1342	HNSC	6.0
1343	HNSC	158.0
1344	HNSC	30.0
1345	HNSC	97.0
1346	HNSC	25.0
1347	HNSC	9.0
1348	HNSC	0.0
1349	HNSC	16.0
1350	HNSC	125.0
1351	HNSC	50.0
1352	HNSC	115.0
1353	HNSC	12.0
1354	HNSC	157.0
1355	HNSC	687.0
1356	HNSC	13.0
1357	HNSC	28.0
1358	HNSC	91.0
1359	HNSC	19.0
1360	HNSC	14.0
1361	HNSC	0.0
1362	HNSC	61.0
1363	HNSC	20.0
1364	HNSC	11.0
1365	HNSC	2.0
1366	HNSC	1.0
1367	HNSC	8.0
1368	HNSC	16.0
1369	HNSC	53.0
1370	HNSC	22.0
1371	HNSC	43.0
1372	HNSC	0.0
1373	HNSC	0.0
1374	HNSC	17.0
1375	HNSC	8.0
1376	HNSC	0.0
1377	HNSC	0.0
1378	HNSC	14.0
1379	HNSC	5.0
1380	HNSC	11.0
1381	HNSC	17.0
1382	HNSC	3.0
1383	HNSC	5.0
1384	HNSC	9.0
1385	HNSC	1.0
1386	HNSC	2.0
1387	HNSC	667.0
1388	HNSC	14.0
1389	HNSC	9.0
1390	HNSC	1.0
1391	HNSC	13.0
1392	HNSC	2.0
1393	HNSC	32.0
1394	HNSC	28.0
1395	HNSC	7.0
1396	HNSC	21.0
1397	HNSC	11.0
1398	HNSC	92.0
1399	HNSC	15.0
1400	HNSC	2.0
1401	HNSC	1.0
1402	HNSC	42.0
1403	HNSC	9.0
1404	HNSC	43.0
1405	HNSC	35.0
1406	HNSC	10.0
1407	HNSC	8.0
1408	HNSC	268.0
1409	HNSC	0.0
1410	HNSC	13.0
1411	HNSC	28.0
1412	HNSC	8.0
1413	HNSC	1.0
1414	HNSC	25.0
1415	HNSC	26.0
1416	HNSC	46.0
1417	HNSC	1.0
1418	HNSC	0.0
1419	HNSC	1.0
1420	HNSC	10.0
1421	HNSC	11.0
1422	HNSC	151.0
1423	HNSC	20.0
1424	HNSC	55.0
1425	HNSC	12.0
1426	HNSC	11.0
1427	HNSC	10.0
1428	HNSC	4.0
1429	HNSC	271.0
1430	HNSC	93.0
1431	HNSC	13.0
1432	HNSC	16.0
1433	HNSC	118.0
1434	HNSC	1.0
1435	HNSC	4.0
1436	HNSC	88.0
1437	HNSC	30.0
1438	HNSC	4.0
1439	HNSC	16.0
1440	HNSC	7.0
1441	HNSC	33.0
1442	HNSC	10.0
1443	HNSC	23.0
1444	HNSC	0.0
1445	HNSC	1.0
1446	HNSC	1.0
1447	HNSC	1.0
1448	HNSC	47.0
1449	HNSC	108.0
1450	HNSC	112.0
1451	HNSC	44.0
1452	HNSC	8.0
1453	LGG	0.0
1454	LGG	0.0
1455	LGG	0.0
1456	LGG	0.0
1457	LGG	0.0
1458	LGG	0.0
1459	LGG	0.0
1460	LGG	0.0
1461	LGG	0.0
1462	LGG	0.0
1463	LGG	0.0
1464	LGG	0.0
1465	LGG	0.0
1466	LGG	0.0
1467	LGG	0.0
1468	LGG	0.0
1469	LGG	0.0
1470	BLCA	15.0
1471	BLCA	14.0
1472	BLCA	34.0
1473	BLCA	10.0
1474	BLCA	15.0
1475	BLCA	18.0
1476	HNSC	63.0
1477	HNSC	498.0
1478	HNSC	203.0
1479	HNSC	5.0
1480	HNSC	37.0
1481	HNSC	90.0
1482	HNSC	61.0
1483	HNSC	4.0
1484	HNSC	34.0
1485	HNSC	2.0
1486	HNSC	6.0
1487	HNSC	3.0
1488	HNSC	158.0
1489	HNSC	16.0
1490	HNSC	120.0
1491	HNSC	1.0
1492	HNSC	27.0
1493	HNSC	129.0
1494	HNSC	16.0
1495	HNSC	0.0
1496	HNSC	5.0
1497	HNSC	9.0
1498	HNSC	90.0
1499	HNSC	1.0
1500	HNSC	46.0
1501	HNSC	5.0
1502	HNSC	0.0
1503	HNSC	40.0
1504	HNSC	62.0
1505	HNSC	8.0
1506	HNSC	14.0
1507	HNSC	122.0
1508	HNSC	21.0
1509	HNSC	103.0
1510	HNSC	61.0
1511	HNSC	7.0
1512	HNSC	8.0
1513	HNSC	79.0
1514	HNSC	131.0
1515	HNSC	60.0
1516	HNSC	274.0
1517	HNSC	155.0
1518	HNSC	13.0
1519	HNSC	47.0
1520	HNSC	2.0
1521	HNSC	29.0
1522	HNSC	26.0
1523	HNSC	45.0
1524	HNSC	64.0
1525	HNSC	99.0
1526	HNSC	23.0
1527	HNSC	147.0
1528	HNSC	20.0
1529	HNSC	11.0
1530	HNSC	57.0
1531	HNSC	8.0
1532	HNSC	18.0
1533	HNSC	32.0
1534	HNSC	1.0
1535	HNSC	301.0
1536	HNSC	10.0
1537	HNSC	1.0
1538	HNSC	30.0
1539	HNSC	0.0
1540	HNSC	136.0
1541	HNSC	32.0
1542	HNSC	5.0
1543	HNSC	8.0
1544	HNSC	4.0
1545	HNSC	27.0
1546	HNSC	242.0
1547	HNSC	4.0
1548	HNSC	12.0
1549	HNSC	26.0
1550	HNSC	4.0
1551	HNSC	0.0
1552	HNSC	19.0
1553	HNSC	153.0
1554	HNSC	67.0
1555	HNSC	2.0
1556	UCEC	6.0
1557	UCEC	0.0
1558	UCEC	4.0
1559	UCEC	1.0
1560	UCEC	0.0
1561	UCEC	9.0
1562	UCEC	0.0
1563	UCEC	17.0
1564	UCEC	3.0
1565	UCEC	1.0
1566	UCEC	17.0
1567	UCEC	3.0
1568	UCEC	3.0
1569	UCEC	4.0
1570	UCEC	7.0
1571	UCEC	2.0
1572	UCEC	1.0
1573	UCEC	0.0
1574	UCEC	1.0
1575	UCEC	1.0
1576	UCEC	0.0
1577	UCEC	14.0
1578	UCEC	1.0
1579	UCEC	0.0
1580	UCEC	7.0
1581	UCEC	0.0
1582	UCEC	0.0
1583	UCEC	7.0
1584	UCEC	2.0
1585	UCEC	0.0
1586	UCEC	4.0
1587	UCEC	2.0
1588	UCEC	13.0
1589	UCEC	1.0
1590	UCEC	0.0
1591	UCEC	2.0
1592	UCEC	2.0
1593	UCEC	0.0
1594	UCEC	5.0
1595	UCEC	1.0
1596	UCEC	2.0
1597	UCEC	0.0
1598	UCEC	1.0
1599	UCEC	1.0
1600	UCEC	1.0
1601	UCEC	2.0
1602	UCEC	2.0
1603	UCEC	13.0
1604	UCEC	0.0
1605	UCEC	0.0
1606	UCEC	4.0
1607	UCEC	1.0
1608	UCEC	127.0
1609	UCEC	8.0
1610	UCEC	0.0
1611	UCEC	1.0
1612	UCEC	0.0
1613	UCEC	6.0
1614	UCEC	36.0
1615	UCEC	1.0
1616	SKCM	0.0
1617	HNSC	1.0
1618	HNSC	12.0
1619	HNSC	18.0
1620	HNSC	25.0
1621	HNSC	1.0
1622	HNSC	36.0
1623	HNSC	16.0
1624	HNSC	2.0
1625	HNSC	17.0
1626	HNSC	40.0
1627	HNSC	3.0
1628	HNSC	0.0
1629	HNSC	6.0
1630	HNSC	15.0
1631	HNSC	180.0
1632	HNSC	32.0
1633	HNSC	23.0
1634	HNSC	11.0
1635	STAD	9.0
1636	STAD	90.0
1637	STAD	35.0
1638	STAD	1.0
1639	STAD	18.0
1640	STAD	16.0
1641	STAD	6.0
1642	STAD	0.0
1643	STAD	3.0
1644	STAD	76.0
1645	STAD	132.0
1646	STAD	336.0
1647	STAD	9.0
1648	STAD	356.0
1649	STAD	9.0
1650	STAD	23.0
1651	STAD	11.0
1652	STAD	49.0
1653	STAD	1.0
1654	STAD	512.0
1655	STAD	1.0
1656	STAD	1.0
1657	STAD	2.0
1658	STAD	33.0
1659	STAD	12.0
1660	STAD	26.0
1661	STAD	21.0
1662	STAD	110.0
1663	STAD	5.0
1664	STAD	8.0
1665	STAD	3.0
1666	STAD	0.0
1667	STAD	25.0
1668	STAD	17.0
1669	STAD	10.0
1670	STAD	5.0
1671	STAD	126.0
1672	STAD	1.0
1673	STAD	3.0
1674	STAD	6.0
1675	STAD	87.0
1676	STAD	11.0
1677	SKCM	0.0
1678	SKCM	1.0
1679	SKCM	4.0
1680	SKCM	0.0
1681	LGG	0.0
1682	LGG	0.0
1683	LGG	0.0
1684	LGG	0.0
1685	LGG	0.0
1686	LGG	0.0
1687	LGG	0.0
1688	LGG	0.0
1689	LGG	0.0
1690	LGG	0.0
1691	LGG	0.0
1692	LGG	0.0
1693	LGG	0.0
1694	LGG	0.0
1695	LGG	0.0
1696	LGG	0.0
1697	LGG	2.0
1698	LGG	0.0
1699	LGG	0.0
1700	LGG	0.0
1701	LGG	0.0
1702	LGG	0.0
1703	LGG	0.0
1704	LGG	0.0
1705	LGG	0.0
1706	LGG	0.0
1707	LGG	0.0
1708	LGG	0.0
1709	LGG	0.0
1710	LGG	0.0
1711	LGG	0.0
1712	LGG	0.0
1713	LIHC	0.0
1714	LIHC	0.0
1715	LIHC	0.0
1716	LIHC	0.0
1717	THCA	0.0
1718	THCA	0.0
1719	THCA	0.0
1720	THCA	0.0
1721	THCA	0.0
1722	THCA	0.0
1723	THCA	0.0
1724	THCA	0.0
1725	THCA	0.0
1726	THCA	0.0
1727	THCA	0.0
1728	THCA	0.0
1729	THCA	0.0
1730	UCEC	0.0
1731	UCEC	0.0
1732	UCEC	2.0
1733	UCEC	0.0
1734	UCEC	1.0
1735	UCEC	0.0
1736	UCEC	0.0
1737	UCEC	7.0
1738	LGG	0.0
1739	LGG	0.0
1740	LGG	0.0
1741	LGG	0.0
1742	LGG	0.0
1743	LGG	0.0
1744	LGG	0.0
1745	LGG	0.0
1746	LGG	0.0
1747	LGG	0.0
1748	LGG	0.0
1749	LGG	0.0
1750	LGG	0.0
1751	UCEC	1.0
1752	UCEC	28.0
1753	UCEC	4.0
1754	UCEC	3.0
1755	UCEC	1.0
1756	UCEC	16.0
1757	UCEC	3.0
1758	THCA	0.0
1759	THCA	0.0
1760	THCA	0.0
1761	THCA	0.0
1762	THCA	0.0
1763	THCA	1.0
1764	THCA	0.0
1765	THCA	0.0
1766	THCA	0.0
1767	THCA	0.0
1768	THCA	0.0
1769	THCA	0.0
1770	THCA	0.0
1771	THCA	0.0
1772	THCA	0.0
1773	THCA	1.0
1774	THCA	0.0
1775	THCA	0.0
1776	THCA	0.0
1777	THCA	0.0
1778	THCA	0.0
1779	THCA	0.0
1780	THCA	0.0
1781	THCA	1.0
1782	THCA	0.0
1783	THCA	0.0
1784	THCA	0.0
1785	THCA	0.0
1786	THCA	0.0
1787	THCA	0.0
1788	THCA	0.0
1789	THCA	0.0
1790	THCA	0.0
1791	THCA	0.0
1792	THCA	0.0
1793	THCA	0.0
1794	THCA	0.0
1795	THCA	0.0
1796	THCA	0.0
1797	THCA	0.0
1798	THCA	0.0
1799	THCA	0.0
1800	THCA	0.0
1801	THCA	0.0
1802	THCA	2.0
1803	THCA	0.0
1804	THCA	0.0
1805	THCA	0.0
1806	THCA	0.0
1807	THCA	1.0
1808	THCA	0.0
1809	THCA	1.0
1810	THCA	0.0
1811	THCA	0.0
1812	THCA	0.0
1813	THCA	0.0
1814	THCA	0.0
1815	THCA	0.0
1816	THCA	0.0
1817	THCA	0.0
1818	THCA	0.0
1819	THCA	0.0
1820	THCA	1.0
1821	THCA	0.0
1822	THCA	0.0
1823	THCA	0.0
1824	THCA	0.0
1825	THCA	0.0
1826	THCA	0.0
1827	THCA	0.0
1828	THCA	0.0
1829	THCA	0.0
1830	THCA	0.0
1831	THCA	0.0
1832	THCA	0.0
1833	THCA	0.0
1834	THCA	0.0
1835	THCA	0.0
1836	THCA	0.0
1837	THCA	0.0
1838	THCA	0.0
1839	THCA	0.0
1840	THCA	0.0
1841	THCA	0.0
1842	THCA	0.0
1843	THCA	0.0
1844	THCA	0.0
1845	THCA	1.0
1846	THCA	0.0
1847	THCA	0.0
1848	THCA	0.0
1849	BLCA	5.0
1850	BLCA	6.0
1851	BLCA	56.0
1852	BLCA	0.0
1853	BLCA	1.0
1854	BLCA	4.0
1855	BLCA	1.0
1856	BLCA	65.0
1857	BLCA	25.0
1858	BLCA	71.0
1859	BLCA	65.0
1860	BLCA	9.0
1861	BLCA	1.0
1862	BLCA	9.0
1863	BLCA	6.0
1864	BLCA	0.0
1865	BLCA	21.0
1866	BLCA	3.0
1867	BLCA	0.0
1868	BLCA	13.0
1869	BLCA	18.0
1870	BLCA	31.0
1871	BLCA	0.0
1872	BLCA	0.0
1873	BLCA	4.0
1874	BLCA	44.0
1875	BLCA	1.0
1876	BLCA	5.0
1877	BLCA	5.0
1878	BLCA	2.0
1879	BLCA	9.0
1880	BLCA	5.0
1881	BLCA	0.0
1882	BLCA	0.0
1883	BLCA	8.0
1884	BLCA	39.0
1885	BLCA	0.0
1886	BLCA	42.0
1887	BLCA	9.0
1888	BLCA	288.0
1889	BLCA	5.0
1890	BLCA	0.0
1891	THCA	0.0
1892	THCA	0.0
1893	THCA	0.0
1894	HNSC	21.0
1895	HNSC	259.0
1896	HNSC	13.0
1897	HNSC	30.0
1898	HNSC	320.0
1899	HNSC	1.0
1900	HNSC	0.0
1901	HNSC	2.0
1902	LGG	0.0
1903	LGG	0.0
1904	LGG	0.0
1905	LGG	0.0
1906	LGG	0.0
1907	LGG	0.0
1908	LGG	0.0
1909	LGG	0.0
1910	LGG	0.0
1911	LGG	0.0
1912	LGG	0.0
1913	LGG	0.0
1914	LGG	0.0
1915	LGG	0.0
1916	LGG	0.0
1917	LGG	0.0
1918	LGG	0.0
1919	LGG	0.0
1920	LGG	0.0
1921	LGG	0.0
1922	LGG	0.0
1923	LGG	0.0
1924	LGG	0.0
1925	LGG	0.0
1926	LGG	0.0
1927	LGG	0.0
1928	LGG	0.0
1929	LGG	0.0
1930	LGG	0.0
1931	LGG	0.0
1932	LGG	0.0
1933	LGG	0.0
1934	LGG	0.0
1935	LGG	0.0
1936	LGG	0.0
1937	LGG	0.0
1938	LGG	0.0
1939	LGG	0.0
1940	LGG	0.0
1941	LGG	0.0
1942	LGG	0.0
1943	LGG	0.0
1944	LGG	0.0
1945	LGG	0.0
1946	LGG	0.0
1947	LGG	0.0
1948	LGG	0.0
1949	LGG	0.0
1950	LGG	0.0
1951	LGG	0.0
1952	LGG	0.0
1953	LGG	0.0
1954	LGG	0.0
1955	LGG	0.0
1956	LGG	0.0
1957	LGG	0.0
1958	LGG	0.0
1959	LGG	0.0
1960	LGG	1.0
1961	LGG	0.0
1962	LGG	0.0
1963	LGG	0.0
1964	LGG	0.0
1965	LGG	0.0
1966	LGG	0.0
1967	LGG	0.0
1968	LGG	0.0
1969	LGG	0.0
1970	KIRC	0.0
1971	SARC	0.0
1972	SARC	0.0
1973	SARC	0.0
1974	SARC	0.0
1975	SARC	0.0
1976	SARC	0.0
1977	SARC	0.0
1978	SARC	0.0
1979	SARC	0.0
1980	SARC	0.0
1981	SARC	0.0
1982	SARC	0.0
1983	SARC	0.0
1984	SARC	0.0
1985	SARC	0.0
1986	SARC	0.0
1987	SARC	1.0
1988	SARC	0.0
1989	SARC	0.0
1990	SARC	0.0
1991	SARC	0.0
1992	SARC	0.0
1993	SARC	0.0
1994	SARC	0.0
1995	SARC	0.0
1996	SARC	0.0
1997	SARC	0.0
1998	SARC	0.0
[truncated: 2,670 more rows]
