# Supplementary material for: Pan-cancer multi-omic model of LINE-1 activity reveals locus heterogeneity of retrotransposition efficiency
Source: Nat Commun. 2025 Feb 28;16:2049. doi: 10.1038/s41467-025-57271-1 (PMC11871128; doi:10.1038/s41467-025-57271-1)
Supplement: Supplementary file 7 — Source Data [file 41467_2025_57271_MOESM7_ESM.zip › source_data_28JAN2025/fig5b_data.csv]

locus	0
L1HS.1.chr10:105377346-105383377.-	0.0
L1HS.1.chr10:105775520-105781551.-	0.0
L1HS.1.chr10:108310130-108316139.-	0.0
L1HS.1.chr10:109812437-109818457.-	0.00688434566998608
L1HS.1.chr10:19088601-19094618.-	0.0
L1HS.1.chr10:33510845-33516876.-	0.0
L1HS.1.chr10:37995443-38000000.+	0.0
L1HS.1.chr10:39508152-39514160.+	0.0
L1HS.1.chr10:39607451-39608280.-	0.0
L1HS.1.chr10:5245354-5251383.+	9.525623928367242e-05
L1HS.1.chr10:6369617-6375667.-	0.0002736726874657896
L1HS.1.chr10:85355506-85361538.+	0.00033126133877272066
L1HS.1.chr10:98782941-98788971.-	0.0
L1HS.1.chr11:109177494-109183526.-	9.605225242531723e-05
L1HS.1.chr11:125536609-125542640.+	0.0
L1HS.1.chr11:24327951-24334001.+	0.0
L1HS.1.chr11:25500009-25502139.-	0.0
L1HS.1.chr11:31315654-31321680.-	0.0
L1HS.1.chr11:36551606-36557636.-	0.0
L1HS.1.chr11:48847694-48853724.-	0.0
L1HS.1.chr11:54849946-54851079.+	0.0
L1HS.1.chr11:5914493-5918448.+	0.0
L1HS.1.chr11:78677772-78683802.-	0.0
L1HS.1.chr11:82155865-82161891.+	0.0
L1HS.1.chr11:85324758-85330821.+	0.0
L1HS.1.chr11:87340031-87346061.-	0.0
L1HS.1.chr11:90400067-90406098.-	0.00023781212841854826
L1HS.1.chr11:90966271-90972302.-	0.0
L1HS.1.chr11:93136638-93142673.+	0.0026317494559602345
L1HS.1.chr11:93420986-93427031.+	0.0
L1HS.1.chr11:95436216-95442246.+	0.0
L1HS.1.chr12:101146043-101152064.+	0.0
L1HS.1.chr12:108996947-109000000.+	0.0
L1HS.1.chr12:126299023-126305038.-	9.525623928367242e-05
L1HS.1.chr12:3500000-3505228.-	0.011976990544139794
L1HS.1.chr12:38799646-38805673.+	0.0
L1HS.1.chr12:44108220-44114234.-	0.0
L1HS.1.chr12:51562631-51568657.-	0.0
L1HS.1.chr12:54788573-54794627.+	0.001288398049427224
L1HS.1.chr12:55096256-55102283.-	0.0
L1HS.1.chr12:69773410-69779441.-	0.0
L1HS.1.chr12:73283667-73289668.-	0.0
L1HS.1.chr12:74874868-74880901.+	9.525623928367242e-05
L1HS.1.chr13:108510472-108516495.-	0.0
L1HS.1.chr13:19496786-19500000.+	0.0
L1HS.1.chr13:29641706-29647706.-	0.002947250051995762
L1HS.1.chr13:31302314-31308370.+	0.0
L1HS.1.chr13:34480262-34486294.-	0.0
L1HS.1.chr13:48465555-48471566.+	0.0
L1HS.1.chr13:54572234-54573121.+	0.0
L1HS.1.chr13:74426326-74432354.+	0.0
L1HS.1.chr13:76612823-76618851.-	0.0
L1HS.1.chr13:92685561-92691592.-	0.0
L1HS.1.chr13:97667408-97673440.-	0.0
L1HS.1.chr14:18283818-18289864.-	0.0
L1HS.1.chr14:30684809-30690837.-	0.0
L1HS.1.chr14:44705080-44711104.-	0.0
L1HS.1.chr14:45477110-45483169.-	0.0
L1HS.1.chr14:48187082-48193113.+	0.0
L1HS.1.chr14:51794601-51800632.-	0.0
L1HS.1.chr14:61055116-61061148.-	0.0
L1HS.1.chr14:62535851-62541882.+	0.0
L1HS.1.chr14:63116706-63122735.-	0.0
L1HS.1.chr14:70547290-70553322.+	0.0
L1HS.1.chr14:79314060-79314943.+	0.0
L1HS.1.chr15:51417216-51423246.-	0.0
L1HS.1.chr15:54926081-54932099.-	0.0009484817361514344
L1HS.1.chr15:81995166-82000000.+	0.0
L1HS.1.chr15:82882881-82888919.-	0.0
L1HS.1.chr15:83450804-83456834.-	0.0008011104326147275
L1HS.1.chr15:87509891-87515920.+	0.0
L1HS.1.chr15:88554598-88560263.-	9.344921035417241e-05
L1HS.1.chr16:16840517-16846556.-	9.344921035417241e-05
L1HS.1.chr16:32587481-32588397.-	0.0
L1HS.1.chr16:33952564-33958612.-	0.0012724111231260068
L1HS.1.chr16:34214324-34218873.-	0.0
L1HS.1.chr16:35608475-35614501.-	0.0
L1HS.1.chr16:54042096-54048145.+	0.0
L1HS.1.chr16:65690011-65696020.+	0.0
L1HS.1.chr16:68583448-68589505.-	0.0
L1HS.1.chr16:80727089-80730717.+	0.0
L1HS.1.chr16:83637252-83643296.+	0.0
L1HS.1.chr16:9584490-9590522.-	0.0
L1HS.1.chr17:66596579-66602595.-	0.0
L1HS.1.chr17:69000000-69005148.-	0.0
L1HS.1.chr17:70458956-70464987.+	0.0
L1HS.1.chr17:70544788-70550795.-	0.0
L1HS.1.chr17:9615985-9622015.+	0.0
L1HS.1.chr18:13975860-13981891.-	0.0
L1HS.1.chr18:37819737-37825798.+	0.0
L1HS.1.chr18:41775014-41781045.+	0.0
L1HS.1.chr18:44021279-44024826.-	0.0
L1HS.1.chr18:4477329-4478177.+	0.0
L1HS.1.chr18:47660373-47666427.+	0.0
L1HS.1.chr18:50343959-50349987.-	9.605225242531723e-05
L1HS.1.chr18:535701-541755.+	0.0
L1HS.1.chr18:5684668-5687891.+	0.0
L1HS.1.chr18:61512674-61515526.-	0.0
L1HS.1.chr18:62906292-62912314.+	0.0
L1HS.1.chr18:67603633-67605600.+	0.0
L1HS.1.chr18:70746549-70752581.-	0.0
L1HS.1.chr18:72966526-72972556.-	0.0
L1HS.1.chr18:75846851-75852883.+	0.0
L1HS.1.chr19:43864494-43867300.-	0.0
L1HS.1.chr1:104770247-104776278.-	0.0
L1HS.1.chr1:104843833-104849864.-	0.0
L1HS.1.chr1:113497220-113500000.+	0.004211300330877644
L1HS.1.chr1:118852351-118858380.+	0.0037473954049277586
L1HS.1.chr1:121532230-121538261.-	9.344921035417241e-05
L1HS.1.chr1:146717192-146723218.-	0.0
L1HS.1.chr1:166243053-166249084.-	0.0
L1HS.1.chr1:174590323-174596379.-	0.0
L1HS.1.chr1:180866811-180872843.-	0.0
L1HS.1.chr1:184845616-184851641.+	0.0
L1HS.1.chr1:187343764-187349794.-	0.0
L1HS.1.chr1:187597671-187603699.+	0.0
L1HS.1.chr1:193717837-193723892.-	0.0
L1HS.1.chr1:196219370-196225402.-	0.0
L1HS.1.chr1:197707714-197713746.+	0.0
L1HS.1.chr1:197802331-197803141.+	0.0
L1HS.1.chr1:209913771-209919823.-	0.0
L1HS.1.chr1:216485645-216487614.+	0.0
L1HS.1.chr1:218009227-218015252.-	0.0
L1HS.1.chr1:220245155-220246008.+	0.0
L1HS.1.chr1:231646101-231652225.-	0.0
L1HS.1.chr1:237019467-237025494.-	0.001908331243022048
L1HS.1.chr1:237075264-237081293.+	0.0
L1HS.1.chr1:239623498-239629523.-	0.0
L1HS.1.chr1:247687173-247693204.+	9.344921035417241e-05
L1HS.1.chr1:34566055-34572105.-	0.0
L1HS.1.chr1:67078891-67084915.-	0.0
L1HS.1.chr1:68736693-68740136.-	0.0
L1HS.1.chr1:77000000-77005515.-	0.0
L1HS.1.chr1:80939203-80945257.-	0.0005255243934090552
L1HS.1.chr1:84052389-84058406.-	0.013066851680866829
L1HS.1.chr1:85748519-85754548.+	0.0
L1HS.1.chr1:85927067-85933100.+	0.0
L1HS.1.chr1:86679080-86685111.-	0.009513653705626722
L1HS.1.chr20:11632779-11638837.+	0.0
L1HS.1.chr20:12801017-12807044.-	0.0
L1HS.1.chr20:23426108-23432140.+	0.0016384195937517655
L1HS.1.chr20:29232462-29233891.-	0.0
L1HS.1.chr20:55859566-55865521.+	0.0
L1HS.1.chr20:7116194-7122199.-	0.0
L1HS.1.chr22:15214621-15220667.-	0.0
L1HS.1.chr22:28663283-28669315.+	0.09360427053041488
L1HS.1.chr22:34549683-34555708.-	0.0
L1HS.1.chr22:48985761-48991792.-	0.0
L1HS.1.chr2:102566355-102572385.-	0.0008118400149518724
L1HS.1.chr2:11000000-11002136.-	0.0
L1HS.1.chr2:112503812-112509845.-	0.0
L1HS.1.chr2:126178048-126184064.-	0.0
L1HS.1.chr2:129415687-129417400.-	0.0
L1HS.1.chr2:129685897-129687022.-	0.0
L1HS.1.chr2:143860956-143866987.+	0.0
L1HS.1.chr2:148188745-148194773.+	0.0
L1HS.1.chr2:153007766-153013796.-	0.0
L1HS.1.chr2:157566353-157572377.+	0.0
L1HS.1.chr2:159293465-159295135.-	0.0
L1HS.1.chr2:160114516-160120680.+	0.0
L1HS.1.chr2:16593725-16599758.-	0.0004247105491268931
L1HS.1.chr2:166988454-166994509.+	0.0
L1HS.1.chr2:169248623-169254656.+	0.0
L1HS.1.chr2:172315270-172321297.+	0.0
L1HS.1.chr2:175481951-175487994.-	0.0
L1HS.1.chr2:177973073-177979090.+	0.0
L1HS.1.chr2:180833661-180839689.-	0.0
L1HS.1.chr2:193170704-193171720.+	0.0
L1HS.1.chr2:193212420-193218448.-	0.0
L1HS.1.chr2:196905587-196911636.+	0.0
L1HS.1.chr2:197062486-197068374.+	0.0
L1HS.1.chr2:213567231-213573262.-	0.0
L1HS.1.chr2:230337069-230342513.-	0.0
L1HS.1.chr2:232149196-232155229.-	0.0
L1HS.1.chr2:36112506-36118537.-	0.0
L1HS.1.chr2:4733729-4739760.+	0.0
L1HS.1.chr2:71411474-71417501.-	0.0
L1HS.1.chr2:86655238-86661268.-	0.0
L1HS.1.chr3:103556537-103562569.-	0.0
L1HS.1.chr3:108749400-108755425.+	0.0
L1HS.1.chr3:109199872-109205903.+	0.0
L1HS.1.chr3:110888814-110890548.+	0.0
L1HS.1.chr3:113925505-113928311.-	0.0
L1HS.1.chr3:11488672-11492490.-	0.0
L1HS.1.chr3:116359999-116366026.+	0.0
L1HS.1.chr3:120573021-120579186.+	0.0
L1HS.1.chr3:132946006-132952034.-	0.0
L1HS.1.chr3:135002247-135005976.-	0.0
L1HS.1.chr3:136479056-136485103.-	0.0
L1HS.1.chr3:136963693-136969736.-	0.0
L1HS.1.chr3:139590956-139596035.+	0.0
L1HS.1.chr3:158019676-158025704.+	0.0
L1HS.1.chr3:159095379-159101394.-	0.0
L1HS.1.chr3:163236941-163242962.+	0.0
L1HS.1.chr3:164291525-164296426.+	0.0
L1HS.1.chr3:17858274-17861391.-	0.0
L1HS.1.chr3:18516080-18520244.+	0.0
L1HS.1.chr3:190964647-190965526.-	0.0
L1HS.1.chr3:26036528-26042769.-	0.0
L1HS.1.chr3:26398017-26404045.-	0.0
L1HS.1.chr3:29108111-29112113.-	0.0
L1HS.1.chr3:35454617-35458296.+	0.0
L1HS.1.chr3:3963076-3969110.+	0.0
L1HS.1.chr3:46783105-46789138.-	0.0
L1HS.1.chr3:4916534-4922591.+	0.0
L1HS.1.chr3:54394322-54400323.-	0.0
L1HS.1.chr3:77763677-77769678.-	0.0
L1HS.1.chr3:82337499-82339442.+	0.0
L1HS.1.chr3:89460825-89466856.-	0.001086651562775838
L1HS.1.chr3:90169567-90175598.-	0.0
L1HS.1.chr3:90334081-90340103.+	0.0
L1HS.1.chr4:106571057-106577070.-	0.0
L1HS.1.chr4:110690112-110693684.-	0.0
L1HS.1.chr4:111894801-111900831.+	0.0
L1HS.1.chr4:119948726-119954758.-	0.0
L1HS.1.chr4:135178140-135183747.-	0.0
L1HS.1.chr4:135374860-135381291.-	9.525623928367242e-05
L1HS.1.chr4:136293494-136299546.-	0.0009079263741808276
L1HS.1.chr4:137496278-137500000.+	0.0
L1HS.1.chr4:144809658-144810951.+	0.0
L1HS.1.chr4:14755114-14761144.+	0.0
L1HS.1.chr4:15841546-15847572.+	9.344921035417241e-05
L1HS.1.chr4:166569976-166576007.+	0.0029543442324547653
L1HS.1.chr4:166755895-166761908.+	0.0
L1HS.1.chr4:166850455-166851634.+	0.0
L1HS.1.chr4:16942776-16944630.+	0.0
L1HS.1.chr4:169515501-169521532.-	0.0
L1HS.1.chr4:189137085-189143104.+	0.0
L1HS.1.chr4:19077911-19083929.-	0.005781915082132955
L1HS.1.chr4:21159390-21165421.+	9.525623928367242e-05
L1HS.1.chr4:23614771-23620793.+	0.0
L1HS.1.chr4:48051954-48057974.-	0.0
L1HS.1.chr4:52538471-52544498.+	0.0
L1HS.1.chr4:52816456-52822486.+	0.0
L1HS.1.chr4:57562316-57568347.-	0.0
L1HS.1.chr4:59078847-59084877.+	0.0
L1HS.1.chr4:61939927-61945962.-	0.0
L1HS.1.chr4:62726948-62732969.-	0.0
L1HS.1.chr4:69664009-69667565.+	0.0
L1HS.1.chr4:70015396-70019676.-	0.0
L1HS.1.chr4:74717539-74723587.-	0.0038808748475215485
L1HS.1.chr4:78105735-78111765.+	0.0
L1HS.1.chr4:78347980-78354013.+	0.0
L1HS.1.chr4:79704552-79710581.+	0.0
L1HS.1.chr4:79937715-79943746.+	0.0
L1HS.1.chr4:79966907-79972933.+	0.0006692816390867586
L1HS.1.chr4:87347103-87353146.-	0.0
L1HS.1.chr4:90675739-90681757.-	0.0002736726874657896
L1HS.1.chr4:91437491-91443691.+	0.0
L1HS.1.chr4:91978211-91984413.+	0.0
L1HS.1.chr4:93608283-93614338.-	0.0
L1HS.1.chr4:93638307-93644337.-	0.0
L1HS.1.chr4:98592435-98598463.-	0.0
L1HS.1.chr5:102131356-102137385.+	0.0
L1HS.1.chr5:102189483-102194435.+	0.0
L1HS.1.chr5:104518587-104524616.+	0.0002736726874657896
L1HS.1.chr5:105513236-105519274.-	0.0
L1HS.1.chr5:109259387-109265418.+	0.0
L1HS.1.chr5:111302238-111308262.+	0.0
L1HS.1.chr5:119599331-119605464.+	0.0
L1HS.1.chr5:119684785-119690814.-	9.344921035417241e-05
L1HS.1.chr5:133583288-133589299.+	0.0
L1HS.1.chr5:13416497-13422525.+	0.0
L1HS.1.chr5:146609485-146615534.+	0.0
L1HS.1.chr5:152076868-152082891.+	0.0
L1HS.1.chr5:152886441-152892473.-	0.0006246913541170896
L1HS.1.chr5:153070982-153077008.-	0.0
L1HS.1.chr5:156061919-156067966.-	0.0
L1HS.1.chr5:15906515-15912550.-	0.0
L1HS.1.chr5:160709608-160715639.-	0.0
L1HS.1.chr5:162530742-162531677.-	0.0
L1HS.1.chr5:166141191-166145692.-	0.0
L1HS.1.chr5:166966760-166972815.-	0.0
L1HS.1.chr5:173402796-173408828.-	9.344921035417241e-05
L1HS.1.chr5:177772245-177778274.+	0.0
L1HS.1.chr5:34147845-34154031.+	0.0002736726874657896
L1HS.1.chr5:4500001-4502372.-	0.0
L1HS.1.chr5:46389227-46391236.+	0.0
L1HS.1.chr5:50156151-50161079.+	0.0
L1HS.1.chr5:52086499-52088220.-	0.0
L1HS.1.chr5:58384174-58390206.+	0.0
L1HS.1.chr5:66750283-66754219.+	0.0
L1HS.1.chr5:79778884-79784938.-	0.0009550895058220447
L1HS.1.chr5:81616090-81622140.+	0.0
L1HS.1.chr5:86510690-86516743.+	9.344921035417241e-05
L1HS.1.chr6:112703745-112709778.+	0.0
L1HS.1.chr6:117102131-117108163.+	0.0
L1HS.1.chr6:121162716-121168725.+	0.0
L1HS.1.chr6:128998385-129000000.+	0.0
L1HS.1.chr6:133020691-133026746.-	0.0
L1HS.1.chr6:156034135-156040165.+	0.0
L1HS.1.chr6:156324980-156331010.-	0.0
L1HS.1.chr6:19764892-19770918.+	0.002103967296428955
L1HS.1.chr6:2417774-2423803.-	0.002068005478643507
L1HS.1.chr6:24811657-24817706.-	0.0015884358344422035
L1HS.1.chr6:51874783-51880802.+	0.0
L1HS.1.chr6:69495362-69500000.+	0.0
L1HS.1.chr6:70010347-70016552.+	0.0
L1HS.1.chr6:72988654-72994686.-	0.0
L1HS.1.chr6:76875759-76877075.-	0.0
L1HS.1.chr6:78783128-78786538.+	0.0
L1HS.1.chr6:83333952-83339981.+	0.0
L1HS.1.chr6:84608436-84614463.+	0.0
L1HS.1.chr6:86000000-86005073.-	0.0
L1HS.1.chr6:93865738-93871783.-	0.0
L1HS.1.chr6:94197995-94204060.-	0.0
L1HS.1.chr6:98703059-98708329.+	0.0
L1HS.1.chr7:110707004-110713024.-	0.0
L1HS.1.chr7:111243515-111249546.-	0.0
L1HS.1.chr7:111963193-111969223.+	0.0
L1HS.1.chr7:113776122-113782152.-	0.0
L1HS.1.chr7:12497211-12500000.+	0.0
L1HS.1.chr7:125179570-125181978.-	0.0
L1HS.1.chr7:141062014-141068042.-	0.0
L1HS.1.chr7:141920659-141926712.-	0.0006407945852857517
L1HS.1.chr7:147842591-147848623.-	0.0
L1HS.1.chr7:150597094-150602628.+	0.0
L1HS.1.chr7:25041860-25047891.-	0.0
L1HS.1.chr7:30439242-30445274.+	0.0
L1HS.1.chr7:46818781-46819787.+	0.0
L1HS.1.chr7:49680245-49686300.-	0.0003671218978199621
L1HS.1.chr7:57539590-57540834.+	0.0
L1HS.1.chr7:61837998-61844054.-	0.0
L1HS.1.chr7:63148831-63154859.-	0.0
L1HS.1.chr7:66286853-66292884.-	0.0
L1HS.1.chr7:70197328-70203357.+	0.0
L1HS.1.chr7:7465092-7471120.+	0.0
L1HS.1.chr7:8351723-8353975.+	0.0
L1HS.1.chr7:91173443-91179517.+	0.0
L1HS.1.chr7:93787624-93793679.-	0.0
L1HS.1.chr7:96846650-96852680.-	0.002149736844946876
L1HS.1.chr7:97613656-97619688.+	0.0
L1HS.1.chr8:104739851-104745873.-	0.0
L1HS.1.chr8:104959062-104964830.-	0.0
L1HS.1.chr8:121329878-121334807.-	0.0
L1HS.1.chr8:125582886-125588889.+	0.0
L1HS.1.chr8:127311575-127315431.+	0.0
L1HS.1.chr8:128453002-128459020.-	0.002631918942414862
L1HS.1.chr8:134070756-134076773.-	0.019469634557640544
L1HS.1.chr8:135875862-135881890.+	0.0
L1HS.1.chr8:136438074-136444105.-	0.0
L1HS.1.chr8:27113618-27119645.+	0.0
L1HS.1.chr8:72875538-72881588.-	9.605225242531723e-05
L1HS.1.chr8:75621331-75627355.-	0.0
L1HS.1.chr8:8470859-8476906.+	0.0
L1HS.1.chr8:88685705-88691760.+	0.0
L1HS.1.chr8:91522091-91528121.-	0.0
L1HS.1.chr9:103237485-103241471.+	0.0
L1HS.1.chr9:110417102-110423126.+	0.0
L1HS.1.chr9:110791097-110797129.+	9.344921035417241e-05
L1HS.1.chr9:112798107-112804159.-	0.004971519052056655
L1HS.1.chr9:20655632-20658802.-	0.0
L1HS.1.chr9:2515633-2521964.-	0.0
L1HS.1.chr9:28111895-28117865.-	0.0
L1HS.1.chr9:63913382-63916426.+	0.0
L1HS.1.chr9:83049539-83055571.-	0.0003689289267494621
L1HS.1.chr9:90149604-90155634.+	0.0
L1HS.1.chr9:94113535-94119565.-	0.0
L1HS.1.chr9:95697585-95703604.+	0.0
L1HS.1.chr9:99498741-99500000.+	0.0
L1HS.1.chrX:106469285-106475319.+	0.00045889801450362753
L1HS.1.chrX:11707248-11713279.+	0.010668853158977124
L1HS.1.chrX:11935296-11941314.-	0.030992587993900176
L1HS.1.chrX:119435468-119441493.-	0.0
L1HS.1.chrX:121437644-121441338.+	0.0
L1HS.1.chrX:127362223-127368248.+	0.0
L1HS.1.chrX:130517377-130523407.+	0.0
L1HS.1.chrX:141421202-141427246.-	0.00026939655172413793
L1HS.1.chrX:142477849-142483853.+	0.0
L1HS.1.chrX:147653734-147659767.+	0.0
L1HS.1.chrX:149178166-149184185.-	0.0
L1HS.1.chrX:151330320-151336351.+	0.0007183908045977001
L1HS.1.chrX:155516016-155522048.-	0.0
L1HS.1.chrX:23238516-23244575.+	0.0
L1HS.1.chrX:26314417-26320446.-	0.0
L1HS.1.chrX:35221419-35223880.+	0.0
L1HS.1.chrX:50019456-50025505.-	0.0
L1HS.1.chrX:54118685-54124744.-	0.0
L1HS.1.chrX:56695884-56701916.+	0.0
L1HS.1.chrX:64013267-64019286.-	0.0
L1HS.1.chrX:64500000-64503233.-	0.0
L1HS.1.chrX:66180696-66186728.-	0.0
L1HS.1.chrX:73106142-73112170.+	0.0
L1HS.1.chrX:73380991-73387013.+	0.0
L1HS.1.chrX:76233354-76239154.+	0.0
L1HS.1.chrX:76322775-76328806.-	0.0
L1HS.1.chrX:81841153-81847184.+	0.0
L1HS.1.chrX:83059584-83065637.-	0.0
L1HS.1.chrX:83542396-83548420.+	0.0
L1HS.1.chrX:83838051-83839860.-	0.0
L1HS.1.chrX:85733685-85734499.+	0.0
L1HS.1.chrX:87821407-87827419.+	0.0
L1HS.1.chrX:92254241-92256469.-	0.0
L1HS.1.chrX:96057824-96063842.-	0.0
L1HS.1.chrY:11856619-11861094.-	0.0
L1HS.1.chrY:19034631-19038436.+	0.0
L1HS.1.chrY:3443550-3449565.+	0.0
L1HS.1.chrY:4948913-4954938.-	0.0
L1HS.1.chrY:5606144-5612199.-	0.0
L1HS.1.chrY:9941130-9947151.+	0.0
L1PA2.1.chr10:10650857-10656884.+	0.0
L1PA2.1.chr10:106844583-106850610.-	0.0
L1PA2.1.chr10:107463536-107464312.+	0.0
L1PA2.1.chr10:108113943-108120006.+	0.0
L1PA2.1.chr10:109223621-109229635.+	0.0
L1PA2.1.chr10:111583927-111589948.+	0.0
L1PA2.1.chr10:111813807-111819830.+	0.0
L1PA2.1.chr10:112062391-112068402.+	0.0
L1PA2.1.chr10:115362336-115368543.-	0.0
L1PA2.1.chr10:117079038-117085063.-	0.0
L1PA2.1.chr10:11731436-11737465.-	0.0
L1PA2.1.chr10:117832895-117838887.-	0.0
L1PA2.1.chr10:125945237-125951250.+	0.0
L1PA2.1.chr10:1302016-1308092.+	0.0
L1PA2.1.chr10:15915731-15921753.-	0.0
L1PA2.1.chr10:18030651-18036675.-	0.0
L1PA2.1.chr10:20751667-20757692.-	0.0
L1PA2.1.chr10:22123889-22129939.-	0.0
L1PA2.1.chr10:25247314-25253340.-	0.0
L1PA2.1.chr10:25515369-25521391.-	0.0
L1PA2.1.chr10:31443412-31449437.-	0.0
L1PA2.1.chr10:37896970-37902988.+	0.0
L1PA2.1.chr10:41797910-41803897.-	0.0
L1PA2.1.chr10:52233328-52239334.+	0.0
L1PA2.1.chr10:55683076-55689092.-	0.0
L1PA2.1.chr10:62602750-62608755.-	0.0
L1PA2.1.chr10:78088450-78094479.+	0.0
L1PA2.1.chr10:80722509-80728544.-	0.0
L1PA2.1.chr10:81709615-81715642.+	0.0
L1PA2.1.chr10:82344062-82350086.-	0.0
L1PA2.1.chr10:84279967-84286006.+	0.0
L1PA2.1.chr10:84756878-84762878.-	0.0
L1PA2.1.chr10:91503263-91509287.+	0.0
L1PA2.1.chr10:94824660-94830681.-	0.0
L1PA2.1.chr10:99152737-99158758.+	0.0
L1PA2.1.chr11:100285746-100291751.+	0.0
L1PA2.1.chr11:100409041-100415069.+	0.0
L1PA2.1.chr11:100451858-100457873.+	0.0
L1PA2.1.chr11:100475720-100481744.-	0.0
L1PA2.1.chr11:102369166-102375192.-	0.0
L1PA2.1.chr11:107361810-107367839.+	0.0
L1PA2.1.chr11:108260626-108266643.+	0.0
L1PA2.1.chr11:108356931-108362967.+	0.0
L1PA2.1.chr11:110208986-110215001.+	0.0
L1PA2.1.chr11:127776695-127782718.-	0.0
L1PA2.1.chr11:133640803-133646828.+	0.0
L1PA2.1.chr11:14628166-14634160.-	0.0
L1PA2.1.chr11:14715908-14721938.+	9.344921035417241e-05
L1PA2.1.chr11:17028490-17034655.-	0.0
L1PA2.1.chr11:22016002-22022021.-	0.0
L1PA2.1.chr11:22284807-22290788.+	0.0
L1PA2.1.chr11:23298136-23304191.-	0.0
L1PA2.1.chr11:26965118-26971134.+	0.0
L1PA2.1.chr11:27219703-27225730.+	0.0
L1PA2.1.chr11:34691292-34692830.-	0.0
L1PA2.1.chr11:37240712-37246716.-	0.0
L1PA2.1.chr11:39846656-39852654.+	0.0
L1PA2.1.chr11:40585472-40591501.-	0.0
L1PA2.1.chr11:42429263-42435286.-	0.0
L1PA2.1.chr11:43346101-43352118.-	0.0
L1PA2.1.chr11:48744637-48750715.-	0.0
L1PA2.1.chr11:49725283-49731317.+	0.0
L1PA2.1.chr11:49775119-49781151.-	0.0
L1PA2.1.chr11:5477498-5483518.+	0.0
L1PA2.1.chr11:54946966-54952988.+	0.0
L1PA2.1.chr11:55459916-55465937.+	0.0
L1PA2.1.chr11:55685638-55691665.+	0.0
L1PA2.1.chr11:60435417-60441441.+	0.0
L1PA2.1.chr11:60532161-60538190.+	0.0
L1PA2.1.chr11:6185350-6191366.+	0.0
L1PA2.1.chr11:63185545-63191694.-	0.0
L1PA2.1.chr11:63435303-63441326.+	0.0
L1PA2.1.chr11:74877463-74883532.-	0.0
L1PA2.1.chr11:75748616-75754649.+	0.0
L1PA2.1.chr11:7658148-7664171.-	0.0
L1PA2.1.chr11:7734499-7740482.+	0.0
L1PA2.1.chr11:7861034-7867070.+	0.0
L1PA2.1.chr11:83587648-83593656.+	0.0
L1PA2.1.chr11:87047304-87053192.+	0.0
L1PA2.1.chr11:87698098-87704215.-	0.0
L1PA2.1.chr11:89313260-89319255.-	0.0
L1PA2.1.chr11:90089696-90095729.-	0.0
L1PA2.1.chr11:92026888-92033124.+	0.0
L1PA2.1.chr11:93172447-93178521.-	0.0
L1PA2.1.chr11:94036857-94042888.+	0.0
L1PA2.1.chr11:94232524-94238528.-	0.0
L1PA2.1.chr11:95626326-95632351.-	0.0
L1PA2.1.chr11:96405620-96411665.-	0.0
L1PA2.1.chr11:96771827-96777820.-	0.0
L1PA2.1.chr12:102307781-102313768.-	0.0
L1PA2.1.chr12:102827177-102833208.-	0.0
L1PA2.1.chr12:103434388-103440411.+	0.0
L1PA2.1.chr12:105628261-105634450.+	0.0
L1PA2.1.chr12:106471865-106477891.-	0.0
L1PA2.1.chr12:112621197-112627228.+	0.0
L1PA2.1.chr12:11297656-11303685.+	0.0
L1PA2.1.chr12:127094605-127100631.-	0.0
L1PA2.1.chr12:17768360-17774389.-	0.0
L1PA2.1.chr12:17855568-17861565.+	0.0
L1PA2.1.chr12:21209060-21215087.-	0.0
L1PA2.1.chr12:2130303-2136321.-	0.0
L1PA2.1.chr12:21395009-21401039.+	0.0
L1PA2.1.chr12:21419215-21425234.+	0.0
L1PA2.1.chr12:23070636-23076652.-	0.0
L1PA2.1.chr12:25486954-25489653.-	0.0
L1PA2.1.chr12:28760230-28761118.+	0.0
L1PA2.1.chr12:39978316-39984339.+	0.0
L1PA2.1.chr12:41637415-41643440.-	0.0
L1PA2.1.chr12:41666304-41672330.-	0.0
L1PA2.1.chr12:41672452-41678469.+	0.0
L1PA2.1.chr12:43470973-43477008.+	0.0
L1PA2.1.chr12:44950958-44956988.+	0.0
L1PA2.1.chr12:4508895-4514901.+	0.0
L1PA2.1.chr12:46420944-46427078.-	0.0
L1PA2.1.chr12:5116426-5122428.-	0.0
L1PA2.1.chr12:55344249-55350274.+	0.0
L1PA2.1.chr12:55484008-55490018.+	0.0
L1PA2.1.chr12:57646479-57652498.+	0.0
L1PA2.1.chr12:58109257-58115306.-	0.0
L1PA2.1.chr12:61941440-61947489.+	0.0
L1PA2.1.chr12:64195587-64201638.+	0.0
L1PA2.1.chr12:64287349-64293377.-	9.525623928367242e-05
L1PA2.1.chr12:67900208-67906224.+	0.0
L1PA2.1.chr12:70013065-70019067.+	0.0
L1PA2.1.chr12:71118072-71124103.+	0.0
L1PA2.1.chr12:7251131-7257263.+	0.0
L1PA2.1.chr12:73147617-73153645.-	0.0
L1PA2.1.chr12:73394809-73400830.+	0.0
L1PA2.1.chr12:77173381-77179424.-	0.0
L1PA2.1.chr12:79039621-79045645.-	0.0
L1PA2.1.chr12:80244169-80250184.-	0.0
L1PA2.1.chr12:83584266-83590245.+	0.0
L1PA2.1.chr12:85312419-85318459.-	0.0
L1PA2.1.chr12:88708857-88714885.-	0.0
L1PA2.1.chr12:90536603-90542635.+	0.0
L1PA2.1.chr12:92313998-92320023.+	0.0
L1PA2.1.chr12:96315942-96321971.+	0.0
L1PA2.1.chr12:97651133-97657167.-	0.0
L1PA2.1.chr13:100698082-100704117.+	0.0
L1PA2.1.chr13:106213540-106219555.+	0.0
L1PA2.1.chr13:106929331-106935363.-	0.0
L1PA2.1.chr13:107920656-107926706.-	0.0
L1PA2.1.chr13:19103712-19109724.-	0.0
L1PA2.1.chr13:19272995-19279012.+	0.0
L1PA2.1.chr13:36008229-36014237.-	0.0
L1PA2.1.chr13:37149952-37155982.-	0.0
L1PA2.1.chr13:39000817-39006875.-	0.0003671218978199621
L1PA2.1.chr13:40356290-40362321.+	0.0
L1PA2.1.chr13:40734919-40740945.+	0.0
L1PA2.1.chr13:40828819-40834834.+	0.0
L1PA2.1.chr13:42424880-42430912.+	0.0
L1PA2.1.chr13:43971705-43976214.-	0.0
L1PA2.1.chr13:45645030-45651067.+	0.0
L1PA2.1.chr13:47781888-47787912.+	0.0
L1PA2.1.chr13:49152513-49158535.-	0.0
L1PA2.1.chr13:50180295-50186330.-	0.0
L1PA2.1.chr13:50982054-50988070.+	0.0
L1PA2.1.chr13:52269640-52275659.-	0.0
L1PA2.1.chr13:58672617-58678643.-	0.0
L1PA2.1.chr13:66737482-66743507.+	0.0
L1PA2.1.chr13:67685594-67686288.-	0.0
L1PA2.1.chr13:73640527-73646551.+	0.0
L1PA2.1.chr13:80151905-80153647.+	0.0
L1PA2.1.chr13:82045349-82051380.+	0.0
L1PA2.1.chr13:85123204-85129221.+	0.0
L1PA2.1.chr13:89087885-89093918.+	0.0
L1PA2.1.chr13:93490518-93496537.-	0.0
L1PA2.1.chr14:101266199-101272227.+	0.0
L1PA2.1.chr14:25207166-25210563.-	0.0
L1PA2.1.chr14:25778863-25784872.-	0.0
L1PA2.1.chr14:26629268-26635299.-	0.0
L1PA2.1.chr14:26673315-26679374.-	0.0
L1PA2.1.chr14:28188442-28194470.+	0.0
L1PA2.1.chr14:28312502-28318523.-	0.0
L1PA2.1.chr14:30363537-30369568.+	0.0
L1PA2.1.chr14:37350918-37356933.-	0.0
L1PA2.1.chr14:40326207-40332209.+	0.0
L1PA2.1.chr14:40348058-40354070.+	0.0
L1PA2.1.chr14:41209338-41215358.-	0.0
L1PA2.1.chr14:42956044-42959252.-	0.0
L1PA2.1.chr14:43062334-43068363.+	0.0
L1PA2.1.chr14:43370269-43376295.+	0.0
L1PA2.1.chr14:43492185-43498201.+	0.0
L1PA2.1.chr14:43597900-43602088.+	0.0
L1PA2.1.chr14:45883227-45889258.-	0.0
L1PA2.1.chr14:47901173-47907197.+	0.0
L1PA2.1.chr14:49096714-49102732.+	0.0
L1PA2.1.chr14:56441818-56447831.-	0.0
L1PA2.1.chr14:56667527-56673561.+	0.0
L1PA2.1.chr14:57112210-57118214.+	0.0
L1PA2.1.chr14:58032539-58038561.+	0.0
L1PA2.1.chr14:59946504-59952523.-	0.0
L1PA2.1.chr14:70475203-70476939.+	0.0
L1PA2.1.chr14:71842964-71848996.-	0.0
L1PA2.1.chr14:82347549-82353568.+	0.0
L1PA2.1.chr14:85885595-85891616.+	0.0
L1PA2.1.chr14:86105459-86111494.-	0.0
L1PA2.1.chr14:91430864-91436893.-	0.0
L1PA2.1.chr14:91640244-91646233.-	0.0
L1PA2.1.chr15:100417071-100423096.+	0.0
L1PA2.1.chr15:101626450-101632475.+	0.0
L1PA2.1.chr15:20311030-20317051.+	0.0
L1PA2.1.chr15:37399471-37405476.-	0.0
L1PA2.1.chr15:39420570-39426588.+	0.0
L1PA2.1.chr15:44252034-44258049.+	0.0
L1PA2.1.chr15:47165532-47171560.+	0.0
L1PA2.1.chr15:49354233-49360252.+	0.0
L1PA2.1.chr15:49395983-49402014.+	0.0
L1PA2.1.chr15:49778509-49784518.-	0.0
L1PA2.1.chr15:52902265-52908197.+	0.0
L1PA2.1.chr15:53135442-53141475.-	0.0
L1PA2.1.chr15:53540633-53546677.+	0.0
L1PA2.1.chr15:55063993-55069991.+	0.0
L1PA2.1.chr15:56134618-56140628.-	0.0
L1PA2.1.chr15:56311143-56317177.-	0.0
L1PA2.1.chr15:56327426-56332630.+	0.0
L1PA2.1.chr15:58125731-58131761.+	0.0
L1PA2.1.chr15:64326660-64332685.+	0.0
L1PA2.1.chr15:71174139-71180152.+	0.0
L1PA2.1.chr15:73508419-73514470.-	0.0
L1PA2.1.chr15:81668513-81674504.-	0.0
L1PA2.1.chr15:81697165-81703174.+	0.0
L1PA2.1.chr15:81730280-81736308.+	0.0
L1PA2.1.chr15:81797930-81803963.+	0.0
L1PA2.1.chr15:81870667-81876699.+	0.0
L1PA2.1.chr15:83383651-83389616.+	0.0
L1PA2.1.chr15:85433963-85439965.+	0.0
L1PA2.1.chr15:86528094-86534125.+	0.0
L1PA2.1.chr15:93675399-93681428.+	0.0
L1PA2.1.chr15:97265580-97271604.-	0.0
L1PA2.1.chr16:21042672-21048703.-	0.0
L1PA2.1.chr16:36071922-36077950.+	0.0
L1PA2.1.chr16:46449411-46455427.-	0.0
L1PA2.1.chr16:47807975-47814106.-	0.0
L1PA2.1.chr16:48015465-48021489.-	0.0
L1PA2.1.chr16:48768571-48774603.-	0.0
L1PA2.1.chr16:59559294-59565319.-	0.0
L1PA2.1.chr16:59976601-59982619.+	0.0
L1PA2.1.chr16:60522745-60528760.+	0.0
L1PA2.1.chr16:61782078-61788101.+	0.0
L1PA2.1.chr16:61801455-61807489.+	0.0
L1PA2.1.chr16:63388077-63394106.+	0.0
L1PA2.1.chr16:72627274-72633298.+	0.0
L1PA2.1.chr16:73824400-73830431.-	0.0
L1PA2.1.chr16:75821959-75827981.-	0.0
L1PA2.1.chr16:82139255-82145258.+	0.0
L1PA2.1.chr16:86262173-86268197.+	0.0
L1PA2.1.chr17:12449903-12455932.-	0.0
L1PA2.1.chr17:27039669-27045623.-	0.0
L1PA2.1.chr17:27099164-27105176.-	0.0
L1PA2.1.chr17:3147366-3153409.-	0.0
L1PA2.1.chr17:3176530-3182557.+	0.0
L1PA2.1.chr17:32678257-32684272.-	0.0
L1PA2.1.chr17:32887137-32893184.+	0.0
L1PA2.1.chr17:3326580-3332726.-	0.0
L1PA2.1.chr17:34292450-34298452.-	0.0
L1PA2.1.chr17:41200867-41206900.-	0.0
L1PA2.1.chr17:52403847-52409865.-	0.0
L1PA2.1.chr17:55501716-55507741.+	0.0
L1PA2.1.chr17:60881440-60887474.-	0.0
L1PA2.1.chr17:61110229-61116238.+	0.0
L1PA2.1.chr18:10572668-10578678.-	0.0
L1PA2.1.chr18:12202444-12208458.-	0.0
L1PA2.1.chr18:1516189-1522240.-	0.0
L1PA2.1.chr18:2247167-2253196.+	0.0
L1PA2.1.chr18:22529636-22535670.+	0.0
L1PA2.1.chr18:24619042-24625072.-	0.0
L1PA2.1.chr18:24710814-24716841.-	0.0
L1PA2.1.chr18:27510008-27516039.+	0.0
L1PA2.1.chr18:27737726-27743750.-	0.0
L1PA2.1.chr18:28416544-28422561.-	0.0
L1PA2.1.chr18:31347968-31353996.-	0.0
L1PA2.1.chr18:32856626-32862684.-	0.0
L1PA2.1.chr18:34331115-34337159.+	0.0
L1PA2.1.chr18:34552378-34558395.-	0.0
L1PA2.1.chr18:35205779-35211809.+	0.0
L1PA2.1.chr18:39565592-39571600.+	0.0
L1PA2.1.chr18:39924369-39930434.+	0.0
L1PA2.1.chr18:40187639-40193657.-	0.0
L1PA2.1.chr18:41631742-41637769.+	0.0
L1PA2.1.chr18:5004136-5010155.+	0.0
L1PA2.1.chr18:51740631-51746665.+	0.0
L1PA2.1.chr18:55715484-55721529.-	0.0
L1PA2.1.chr18:57259696-57265728.+	0.0
L1PA2.1.chr18:57719248-57725264.+	0.0
L1PA2.1.chr18:59403939-59409970.-	0.009937115247438953
L1PA2.1.chr18:60029678-60035707.-	0.0
L1PA2.1.chr18:68784834-68790853.-	0.0
L1PA2.1.chr18:7966442-7972474.+	0.0
L1PA2.1.chr18:8057452-8063463.-	0.0002736726874657896
L1PA2.1.chr19:23890445-23896455.-	0.0
L1PA2.1.chr19:24394039-24399943.+	0.0
L1PA2.1.chr19:28756881-28762969.+	0.0
L1PA2.1.chr19:29459290-29465188.+	0.0
L1PA2.1.chr19:37837502-37843533.+	0.0
L1PA2.1.chr19:55822401-55828429.+	0.0
L1PA2.1.chr1:102928102-102934113.-	0.0
L1PA2.1.chr1:112154799-112160810.-	0.0
L1PA2.1.chr1:112221418-112227438.+	0.0
L1PA2.1.chr1:115147821-115153959.+	0.0
L1PA2.1.chr1:118280887-118286905.+	0.0
L1PA2.1.chr1:143558090-143564124.-	0.0
L1PA2.1.chr1:147423218-147429241.+	0.0
L1PA2.1.chr1:158886103-158892114.+	0.0
L1PA2.1.chr1:158952740-158958797.+	0.0
L1PA2.1.chr1:163639993-163646040.-	0.0
L1PA2.1.chr1:164459203-164465253.+	0.0
L1PA2.1.chr1:168348862-168354879.-	0.0
L1PA2.1.chr1:169251561-169257591.-	0.0
L1PA2.1.chr1:171373586-171379567.+	0.0
L1PA2.1.chr1:172981279-172987306.-	0.0
L1PA2.1.chr1:174233266-174239293.-	0.0
L1PA2.1.chr1:174377791-174383815.-	0.0002736726874657896
L1PA2.1.chr1:174843226-174849243.-	0.0
L1PA2.1.chr1:176002354-176008367.-	0.0
L1PA2.1.chr1:176256085-176262110.-	9.344921035417241e-05
L1PA2.1.chr1:177633927-177639946.+	0.0
L1PA2.1.chr1:178314791-178320818.-	0.0
L1PA2.1.chr1:178837547-178843666.+	0.0
L1PA2.1.chr1:185251798-185257805.-	0.0
L1PA2.1.chr1:185887306-185893334.-	0.0
L1PA2.1.chr1:186637331-186643356.+	0.0
L1PA2.1.chr1:188752216-188758260.-	0.0
L1PA2.1.chr1:192500584-192506612.+	0.0
L1PA2.1.chr1:207730466-207736495.+	0.0
L1PA2.1.chr1:217690492-217696523.-	0.0
L1PA2.1.chr1:223395534-223401557.-	0.0
L1PA2.1.chr1:242045561-242051585.-	0.0
L1PA2.1.chr1:247888322-247894338.-	0.0
L1PA2.1.chr1:248166557-248172589.-	0.0
L1PA2.1.chr1:25506585-25512707.+	0.0
L1PA2.1.chr1:34092394-34098413.+	0.0
L1PA2.1.chr1:43114527-43120516.-	0.0
L1PA2.1.chr1:48150125-48156157.+	0.0
L1PA2.1.chr1:49282507-49288376.+	0.0
L1PA2.1.chr1:49875162-49881175.-	0.0
L1PA2.1.chr1:58126455-58132485.-	0.0
L1PA2.1.chr1:58269013-58275032.-	0.0
L1PA2.1.chr1:58373171-58379206.-	0.0
L1PA2.1.chr1:59647747-59653779.-	0.0
L1PA2.1.chr1:60640012-60646037.+	0.0
L1PA2.1.chr1:65558564-65564576.-	0.0
L1PA2.1.chr1:68875777-68881805.-	0.0
L1PA2.1.chr1:68923486-68926929.+	0.0
L1PA2.1.chr1:69117059-69120511.-	0.0
L1PA2.1.chr1:69882613-69888643.-	0.0
L1PA2.1.chr1:71888203-71894235.+	0.0
L1PA2.1.chr1:72898768-72900480.+	0.0
L1PA2.1.chr1:75375826-75377085.+	0.0
L1PA2.1.chr1:78845456-78851474.-	0.0
L1PA2.1.chr1:79938402-79944419.-	0.0
L1PA2.1.chr1:82250044-82256069.+	0.0
L1PA2.1.chr1:83182174-83188201.+	0.0
L1PA2.1.chr1:83350413-83356465.-	0.0
L1PA2.1.chr1:88341842-88347867.+	0.0
L1PA2.1.chr1:89412579-89418615.-	0.0
L1PA2.1.chr1:89747026-89753053.-	0.0
L1PA2.1.chr1:93790652-93796681.-	0.0
L1PA2.1.chr1:96604386-96610400.+	0.0
L1PA2.1.chr1:98588661-98592036.+	0.0
L1PA2.1.chr20:12582507-12588531.+	0.0
L1PA2.1.chr20:129964-135977.+	0.0
L1PA2.1.chr20:21887655-21893685.+	0.0
L1PA2.1.chr20:21910853-21916881.-	0.0
L1PA2.1.chr20:23589308-23595311.+	0.0
L1PA2.1.chr20:24900605-24906618.+	0.0
L1PA2.1.chr20:26233677-26239735.+	0.0
L1PA2.1.chr20:29525906-29531926.+	0.0
L1PA2.1.chr20:42206269-42212317.+	0.0
L1PA2.1.chr20:42614937-42620967.-	0.0
L1PA2.1.chr20:43814461-43820491.+	0.0
L1PA2.1.chr20:53472644-53478653.+	0.0
L1PA2.1.chr20:53503851-53509874.+	0.0
L1PA2.1.chr20:6315821-6321844.-	0.0
L1PA2.1.chr20:8595101-8601127.-	0.0002736726874657896
L1PA2.1.chr21:14927082-14933113.+	0.0
L1PA2.1.chr21:17327482-17333500.+	0.0
L1PA2.1.chr21:17376038-17381930.+	0.0
L1PA2.1.chr21:25918367-25924392.+	0.0
L1PA2.1.chr21:32219175-32221599.+	0.0
L1PA2.1.chr21:33925606-33931606.-	0.0
L1PA2.1.chr21:35493766-35499791.-	0.0
L1PA2.1.chr21:40022874-40028842.-	0.0
L1PA2.1.chr21:40033161-40039180.+	0.0
L1PA2.1.chr21:9333721-9339873.-	0.0
L1PA2.1.chr22:11959381-11965528.+	0.0
L1PA2.1.chr22:15980063-15986114.-	0.0
L1PA2.1.chr22:16021017-16027044.+	0.0
L1PA2.1.chr22:16183718-16189738.+	0.0
L1PA2.1.chr22:32294665-32300684.-	0.0
L1PA2.1.chr22:34677368-34683400.-	0.0
L1PA2.1.chr2:106130892-106136925.+	0.0
L1PA2.1.chr2:116048941-116054967.-	0.0
L1PA2.1.chr2:117156034-117162051.+	0.0
L1PA2.1.chr2:117525395-117530328.+	0.0
L1PA2.1.chr2:118137000-118143020.-	0.0
L1PA2.1.chr2:118895761-118901792.-	0.0
L1PA2.1.chr2:122012673-122018708.-	0.0
L1PA2.1.chr2:122348937-122352314.-	0.0
L1PA2.1.chr2:124139775-124145807.+	0.0
L1PA2.1.chr2:124356306-124362334.-	0.0
L1PA2.1.chr2:124407870-124413893.+	0.0
L1PA2.1.chr2:124593139-124599168.-	0.0
L1PA2.1.chr2:12521757-12527771.-	0.0
L1PA2.1.chr2:128858984-128865016.-	0.0
L1PA2.1.chr2:133465007-133471038.-	0.0
L1PA2.1.chr2:133546865-133552758.+	0.0
L1PA2.1.chr2:133910480-133916504.+	0.0
L1PA2.1.chr2:134650547-134656574.-	0.0
L1PA2.1.chr2:134825451-134831458.+	0.0
L1PA2.1.chr2:137393160-137399190.-	0.0
L1PA2.1.chr2:142607781-142613812.-	0.0
L1PA2.1.chr2:143006042-143012076.+	0.0
L1PA2.1.chr2:143661562-143667611.+	0.0
L1PA2.1.chr2:144897598-144903603.-	0.0
L1PA2.1.chr2:146405741-146411341.+	0.0
L1PA2.1.chr2:147727004-147733028.+	0.0
L1PA2.1.chr2:148148940-148154956.-	0.0
L1PA2.1.chr2:14848064-14854078.+	0.0
L1PA2.1.chr2:149850457-149856466.+	0.0
L1PA2.1.chr2:149945265-149951292.+	0.0
L1PA2.1.chr2:151698868-151704889.-	0.0
L1PA2.1.chr2:153397921-153403952.-	0.0
L1PA2.1.chr2:153719447-153725466.+	0.0
L1PA2.1.chr2:155965887-155971915.+	0.0
L1PA2.1.chr2:156254518-156260532.+	0.0
L1PA2.1.chr2:157368535-157374566.+	0.0
L1PA2.1.chr2:157515143-157521173.+	0.0
L1PA2.1.chr2:158351231-158357242.+	0.0
L1PA2.1.chr2:158522617-158528649.+	0.0
L1PA2.1.chr2:160850732-160856748.-	0.0
L1PA2.1.chr2:165485934-165491963.+	0.0
L1PA2.1.chr2:165731663-165737694.-	0.0
L1PA2.1.chr2:167081946-167087967.-	0.0
L1PA2.1.chr2:167441879-167447993.-	0.0
L1PA2.1.chr2:173699375-173705410.-	0.0
L1PA2.1.chr2:174404458-174410482.-	0.0
L1PA2.1.chr2:175588546-175594563.-	0.0
L1PA2.1.chr2:175703157-175704878.-	0.0
L1PA2.1.chr2:18012016-18018024.-	0.0
L1PA2.1.chr2:182025225-182031239.-	0.0
L1PA2.1.chr2:185419434-185425462.-	0.0
L1PA2.1.chr2:185585887-185591908.-	0.0
L1PA2.1.chr2:185841720-185847756.-	0.0
L1PA2.1.chr2:185864597-185870656.+	0.0
L1PA2.1.chr2:191761849-191767876.+	0.0
L1PA2.1.chr2:192268435-192274450.-	0.0
L1PA2.1.chr2:19305839-19311862.+	0.0
L1PA2.1.chr2:195067521-195073543.-	0.0
L1PA2.1.chr2:196521488-196527500.-	0.0
L1PA2.1.chr2:197634735-197640761.-	0.0
L1PA2.1.chr2:197687546-197693561.-	0.0
L1PA2.1.chr2:204991072-204997106.-	0.0
L1PA2.1.chr2:206908035-206914052.+	0.0
L1PA2.1.chr2:208811621-208817648.+	0.0
L1PA2.1.chr2:209128529-209134554.+	0.0
L1PA2.1.chr2:209746180-209752208.-	0.0
L1PA2.1.chr2:211219320-211225344.+	0.0
L1PA2.1.chr2:211888536-211894571.+	0.0
L1PA2.1.chr2:214683796-214689805.+	0.0
L1PA2.1.chr2:219931818-219937838.+	0.0
L1PA2.1.chr2:221984562-221990586.+	0.0
L1PA2.1.chr2:222149601-222155632.-	0.0
L1PA2.1.chr2:228419987-228426024.-	0.0
L1PA2.1.chr2:228568257-228574281.+	0.0
L1PA2.1.chr2:228755693-228761717.+	0.0
L1PA2.1.chr2:22984153-22990168.+	0.0
L1PA2.1.chr2:23224851-23230886.-	0.0
L1PA2.1.chr2:234888389-234894419.+	0.0
L1PA2.1.chr2:236383666-236389689.-	0.0
L1PA2.1.chr2:30904198-30910223.+	0.0
L1PA2.1.chr2:40008598-40014619.-	0.0
L1PA2.1.chr2:40232600-40238627.-	0.0
L1PA2.1.chr2:43660471-43666500.-	0.0015745510748939552
L1PA2.1.chr2:45059559-45065587.-	0.0
L1PA2.1.chr2:45075744-45081776.+	0.0
L1PA2.1.chr2:4642968-4648965.+	0.0
L1PA2.1.chr2:56439363-56441692.-	0.0
L1PA2.1.chr2:57418710-57424719.+	0.0
L1PA2.1.chr2:58381542-58387566.-	0.0
L1PA2.1.chr2:60083662-60089694.+	0.0
L1PA2.1.chr2:60141191-60147223.+	0.0
L1PA2.1.chr2:62835478-62841498.+	0.0
L1PA2.1.chr2:66177170-66183202.+	0.0
L1PA2.1.chr2:66391130-66397150.+	0.0
L1PA2.1.chr2:72063975-72069997.+	0.0
L1PA2.1.chr2:73480076-73486099.-	0.0
L1PA2.1.chr2:76775758-76781758.-	0.0
L1PA2.1.chr2:76795804-76801677.+	0.0
L1PA2.1.chr2:77753772-77759778.+	0.0
L1PA2.1.chr2:83088804-83094831.+	0.0
L1PA2.1.chr2:83768302-83774332.+	0.0
L1PA2.1.chr2:91921173-91927204.+	0.0
L1PA2.1.chr3:103220448-103226476.+	0.0
L1PA2.1.chr3:106665293-106671324.+	0.0
L1PA2.1.chr3:106975444-106981476.+	0.0
L1PA2.1.chr3:108257680-108263696.+	0.0
L1PA2.1.chr3:110440086-110446113.+	0.0
L1PA2.1.chr3:111018716-111024745.+	0.0
L1PA2.1.chr3:111556203-111562234.-	0.00018689842070834483
L1PA2.1.chr3:116203398-116209426.-	0.0
L1PA2.1.chr3:118914243-118920271.+	0.0
L1PA2.1.chr3:119001470-119007490.-	0.0
L1PA2.1.chr3:120372615-120378640.-	0.0
L1PA2.1.chr3:122041911-122047938.-	0.0
L1PA2.1.chr3:125936638-125942696.+	0.0
L1PA2.1.chr3:126331604-126337586.+	0.0
L1PA2.1.chr3:132371232-132377261.-	0.0
L1PA2.1.chr3:132760656-132766652.-	0.0
L1PA2.1.chr3:135252214-135258230.-	0.0
L1PA2.1.chr3:135584725-135590755.+	0.0
L1PA2.1.chr3:135658603-135664636.+	0.0
L1PA2.1.chr3:137633714-137639732.-	0.0
L1PA2.1.chr3:1387560-1393571.+	0.0
L1PA2.1.chr3:141757129-141763153.-	0.0
L1PA2.1.chr3:145927778-145933791.+	0.0
L1PA2.1.chr3:151241772-151247772.+	0.0
L1PA2.1.chr3:153235756-153241782.-	0.0
L1PA2.1.chr3:153506403-153512405.+	0.0
L1PA2.1.chr3:155119416-155125444.-	0.0
L1PA2.1.chr3:155469062-155475088.+	0.0
L1PA2.1.chr3:155506351-155512216.-	0.0
L1PA2.1.chr3:156278973-156284990.-	0.0
L1PA2.1.chr3:157724697-157730723.+	0.0
L1PA2.1.chr3:158634523-158640540.+	0.0
L1PA2.1.chr3:162405866-162411893.-	0.0
L1PA2.1.chr3:168011032-168017055.+	0.0
L1PA2.1.chr3:169679487-169685517.+	0.0
L1PA2.1.chr3:170878556-170884584.-	0.0
L1PA2.1.chr3:174259685-174265694.-	0.0
L1PA2.1.chr3:175781710-175787737.-	0.0
L1PA2.1.chr3:177388770-177394751.-	0.0
L1PA2.1.chr3:178859948-178865979.+	0.0
L1PA2.1.chr3:182426092-182432110.+	0.0
L1PA2.1.chr3:187412123-187418152.+	0.0
L1PA2.1.chr3:187862480-187868516.+	0.0
L1PA2.1.chr3:187890220-187896214.+	0.0
L1PA2.1.chr3:18930482-18936506.-	0.0
L1PA2.1.chr3:18957806-18963833.-	0.0
L1PA2.1.chr3:19097368-19103347.-	0.0
L1PA2.1.chr3:192149315-192155328.-	0.0
L1PA2.1.chr3:192739213-192745242.-	0.0
L1PA2.1.chr3:19370610-19376625.-	0.0
L1PA2.1.chr3:195087672-195093677.+	0.0
L1PA2.1.chr3:19855048-19861075.+	0.0
L1PA2.1.chr3:21249724-21255755.-	0.0
L1PA2.1.chr3:21983139-21989177.-	0.0
L1PA2.1.chr3:22801378-22807403.+	0.0
L1PA2.1.chr3:24089454-24095487.-	0.0
L1PA2.1.chr3:26384735-26390767.-	0.0
L1PA2.1.chr3:34413126-34419172.-	0.0
L1PA2.1.chr3:35818653-35824692.-	0.0
L1PA2.1.chr3:3719386-3725382.+	0.0
L1PA2.1.chr3:4253248-4259276.+	0.0
L1PA2.1.chr3:43064774-43070790.+	0.0
L1PA2.1.chr3:43565822-43571847.+	0.0
L1PA2.1.chr3:53365276-53371325.-	0.00019130849170898967
L1PA2.1.chr3:53921747-53927805.-	0.0
L1PA2.1.chr3:55046104-55052129.-	0.0
L1PA2.1.chr3:55136329-55142351.+	0.0
L1PA2.1.chr3:58816278-58822304.+	0.0
L1PA2.1.chr3:58842154-58848179.+	0.0
L1PA2.1.chr3:63136268-63142301.+	0.0
L1PA2.1.chr3:63211708-63217714.-	0.0
L1PA2.1.chr3:6484911-6490929.-	0.0
L1PA2.1.chr3:65509292-65515316.+	0.0
L1PA2.1.chr3:75091959-75098014.-	0.0
L1PA2.1.chr3:75273461-75279470.-	0.0
L1PA2.1.chr3:80891646-80897665.-	0.0
L1PA2.1.chr3:81051389-81057413.-	9.605225242531723e-05
L1PA2.1.chr3:85289930-85295940.+	0.0
L1PA2.1.chr3:88503101-88509122.-	0.0
L1PA2.1.chr3:88869833-88875863.+	0.0
L1PA2.1.chr3:89345615-89351640.-	0.0
L1PA2.1.chr3:89869044-89875069.-	0.0
L1PA2.1.chr3:89957833-89963855.+	0.0
L1PA2.1.chr3:90382470-90388451.-	0.0
L1PA2.1.chr3:94745469-94751496.+	0.0
L1PA2.1.chr3:97641427-97645082.+	0.0
L1PA2.1.chr4:100000524-100006553.-	0.0
L1PA2.1.chr4:101405667-101411695.-	0.0
L1PA2.1.chr4:102204930-102210958.-	0.0
L1PA2.1.chr4:103250265-103256290.-	0.0
L1PA2.1.chr4:104687024-104692901.-	0.0
L1PA2.1.chr4:104786988-104793014.+	0.0
L1PA2.1.chr4:105307236-105313391.-	0.0
L1PA2.1.chr4:106119954-106121104.+	0.0
L1PA2.1.chr4:106935103-106941147.+	0.0
L1PA2.1.chr4:10775393-10781420.-	0.0
L1PA2.1.chr4:10824426-10829322.-	0.0
L1PA2.1.chr4:110409693-110411445.-	0.0
L1PA2.1.chr4:11060915-11066938.-	0.0
L1PA2.1.chr4:110870809-110876821.-	0.0
L1PA2.1.chr4:111336943-111342946.+	0.0
L1PA2.1.chr4:112086463-112092501.+	0.0
L1PA2.1.chr4:11235217-11241254.+	0.0
L1PA2.1.chr4:113489138-113495167.-	0.0
L1PA2.1.chr4:11378740-11384770.-	0.0
L1PA2.1.chr4:11792760-11798752.+	0.0
L1PA2.1.chr4:119274113-119280127.-	0.0
L1PA2.1.chr4:120256079-120256778.-	0.0
L1PA2.1.chr4:120645591-120648485.-	0.0
L1PA2.1.chr4:126928255-126934284.+	0.0
L1PA2.1.chr4:127020568-127026555.+	0.0
L1PA2.1.chr4:127588930-127594962.+	0.0
L1PA2.1.chr4:127650220-127656245.-	0.0
L1PA2.1.chr4:128213789-128219796.+	0.0
L1PA2.1.chr4:132631286-132637304.-	0.0
L1PA2.1.chr4:132944445-132950433.+	0.0
L1PA2.1.chr4:133733942-133739952.-	0.0
L1PA2.1.chr4:14009454-14015486.-	0.0
L1PA2.1.chr4:140413342-140419363.+	0.0
L1PA2.1.chr4:141877346-141883376.-	0.0
L1PA2.1.chr4:143100259-143106289.+	0.0
L1PA2.1.chr4:14480751-14486827.+	0.0
L1PA2.1.chr4:145369388-145375369.+	0.0
L1PA2.1.chr4:146350018-146356052.+	0.0
L1PA2.1.chr4:14660296-14666326.-	0.0
L1PA2.1.chr4:148317874-148323904.-	0.0
L1PA2.1.chr4:15278666-15284652.+	0.0
L1PA2.1.chr4:156284540-156290599.-	0.0
L1PA2.1.chr4:158084240-158090272.-	0.0
L1PA2.1.chr4:160574032-160580085.+	0.0
L1PA2.1.chr4:163632232-163638253.+	0.0
L1PA2.1.chr4:164100748-164106778.+	0.0
L1PA2.1.chr4:164241613-164247620.+	0.0
L1PA2.1.chr4:164350749-164356776.+	0.0
L1PA2.1.chr4:164553492-164559523.-	0.0
L1PA2.1.chr4:166463312-166469345.+	0.0
L1PA2.1.chr4:167276135-167282161.-	0.0
L1PA2.1.chr4:168441989-168448038.+	0.0
L1PA2.1.chr4:170355934-170364005.-	0.0
L1PA2.1.chr4:170782980-170789002.-	0.0
L1PA2.1.chr4:174778462-174784478.+	0.0
L1PA2.1.chr4:181408889-181414915.-	0.0
L1PA2.1.chr4:182779057-182785080.-	0.0
L1PA2.1.chr4:186110393-186116420.-	0.0
L1PA2.1.chr4:188558269-188564287.-	0.0
L1PA2.1.chr4:22146427-22152457.+	0.0
L1PA2.1.chr4:27070203-27076264.-	0.0
L1PA2.1.chr4:27375687-27381719.-	0.0
L1PA2.1.chr4:32360575-32366580.-	0.0
L1PA2.1.chr4:4953897-4959919.-	0.0
L1PA2.1.chr4:53328731-53334762.+	0.0
L1PA2.1.chr4:53877116-53883135.+	0.0
L1PA2.1.chr4:5438601-5444628.-	0.0
L1PA2.1.chr4:55619153-55625181.+	9.605225242531723e-05
L1PA2.1.chr4:63532521-63538553.+	0.0
L1PA2.1.chr4:64859153-64865171.-	0.0
L1PA2.1.chr4:65176611-65182643.+	0.0
L1PA2.1.chr4:65288237-65294261.-	0.0
L1PA2.1.chr4:65993299-65999302.-	0.0
L1PA2.1.chr4:67177042-67183058.+	0.0
L1PA2.1.chr4:67967414-67973442.-	0.0
L1PA2.1.chr4:68194058-68200204.+	0.0
L1PA2.1.chr4:68509804-68515820.-	0.0
L1PA2.1.chr4:75126805-75132838.+	0.0
L1PA2.1.chr4:75270579-75276607.-	0.0
L1PA2.1.chr4:75401194-75407226.+	0.0
L1PA2.1.chr4:75442536-75448552.-	0.0
L1PA2.1.chr4:84126785-84132814.+	0.0
L1PA2.1.chr4:84298780-84304810.+	0.0
L1PA2.1.chr4:86070390-86076419.-	0.0
L1PA2.1.chr4:87710373-87716399.+	0.0
L1PA2.1.chr4:91786024-91792049.-	0.0
L1PA2.1.chr4:95914759-95920788.+	0.0
L1PA2.1.chr5:101180130-101186147.+	0.0
L1PA2.1.chr5:102671229-102677260.+	0.0
L1PA2.1.chr5:103046752-103052769.+	0.0
L1PA2.1.chr5:104074362-104080381.-	0.0
L1PA2.1.chr5:104446375-104452406.-	0.0
L1PA2.1.chr5:106425382-106431381.-	0.0
L1PA2.1.chr5:106713866-106719888.-	0.0
L1PA2.1.chr5:117527598-117533625.-	0.0
L1PA2.1.chr5:122377544-122383563.-	0.0
L1PA2.1.chr5:123236611-123242616.-	0.0
L1PA2.1.chr5:125359000-125365032.-	0.0
L1PA2.1.chr5:127733931-127739952.-	0.0
L1PA2.1.chr5:130732094-130738109.+	0.0
L1PA2.1.chr5:132513964-132519996.+	0.0
L1PA2.1.chr5:136782799-136788829.-	0.0
L1PA2.1.chr5:137044642-137050656.-	0.0
L1PA2.1.chr5:139005423-139011486.-	0.0
L1PA2.1.chr5:145418732-145424748.-	0.0
L1PA2.1.chr5:147715845-147721872.-	0.0
L1PA2.1.chr5:148942273-148948290.+	0.0
L1PA2.1.chr5:152207300-152213333.+	0.0
L1PA2.1.chr5:152340020-152346052.-	0.00023781212841854826
L1PA2.1.chr5:152653965-152659898.-	0.0
L1PA2.1.chr5:152740936-152746968.+	0.0
L1PA2.1.chr5:153325326-153331330.+	0.0
L1PA2.1.chr5:160873524-160879549.+	0.0
L1PA2.1.chr5:161606050-161612084.-	0.0
L1PA2.1.chr5:162030925-162036952.-	0.0
L1PA2.1.chr5:16335410-16341440.+	0.0
L1PA2.1.chr5:170239776-170245795.-	0.0
L1PA2.1.chr5:171083963-171089973.-	0.0
L1PA2.1.chr5:174017934-174020411.-	0.0
L1PA2.1.chr5:175397769-175403801.+	0.0
L1PA2.1.chr5:176276446-176282584.-	0.0
L1PA2.1.chr5:180902521-180908537.-	0.0
L1PA2.1.chr5:19161336-19167360.+	0.0
L1PA2.1.chr5:21107412-21113430.+	0.0
L1PA2.1.chr5:25113737-25119754.-	0.0
L1PA2.1.chr5:25378529-25384556.-	0.0
L1PA2.1.chr5:28798790-28804814.+	0.0
L1PA2.1.chr5:29191266-29192108.-	0.0
L1PA2.1.chr5:30817969-30823996.-	0.0
L1PA2.1.chr5:33122370-33128395.+	0.0
L1PA2.1.chr5:39787652-39793671.+	0.002171825133474124
L1PA2.1.chr5:40541305-40547335.+	0.0
L1PA2.1.chr5:42734714-42740780.+	0.0
L1PA2.1.chr5:43340769-43344359.+	0.0
L1PA2.1.chr5:43717953-43723974.+	0.0
L1PA2.1.chr5:45658440-45664470.+	0.0
L1PA2.1.chr5:4615428-4621437.+	0.0
L1PA2.1.chr5:51250746-51256770.+	0.0
L1PA2.1.chr5:57351496-57357526.-	0.0
L1PA2.1.chr5:58552269-58558283.-	0.0
L1PA2.1.chr5:62798974-62804997.-	0.0
L1PA2.1.chr5:62817292-62823372.+	0.0
L1PA2.1.chr5:64129091-64135124.-	0.0
L1PA2.1.chr5:64709034-64715065.-	0.0
L1PA2.1.chr5:65164017-65170048.+	0.0
L1PA2.1.chr5:67736897-67742931.-	0.0
L1PA2.1.chr5:67889604-67895628.+	0.0
L1PA2.1.chr5:6966278-6967323.+	0.0
L1PA2.1.chr5:71604580-71610593.-	0.0
L1PA2.1.chr5:7193769-7199795.+	0.0
L1PA2.1.chr5:75642235-75648286.+	0.0
L1PA2.1.chr5:78452185-78458210.-	0.0
L1PA2.1.chr5:78866805-78872828.+	0.0
L1PA2.1.chr5:82429400-82435423.-	0.0
L1PA2.1.chr5:83457799-83463817.-	0.0
L1PA2.1.chr5:83793611-83799642.-	0.0
L1PA2.1.chr5:85657593-85663641.-	0.0
L1PA2.1.chr5:88052330-88058345.+	0.0
L1PA2.1.chr5:90073229-90079236.+	0.0
L1PA2.1.chr5:90208331-90214364.+	0.0
L1PA2.1.chr5:90923630-90929658.-	0.0
L1PA2.1.chr5:92193473-92199495.-	0.0
L1PA2.1.chr5:92296968-92302985.-	0.0
L1PA2.1.chr5:93213145-93219176.+	0.0
L1PA2.1.chr5:97513923-97519943.-	0.0
L1PA2.1.chr5:97809914-97815940.-	0.0
L1PA2.1.chr5:99855982-99861944.+	0.0
L1PA2.1.chr6:100196461-100202490.+	0.0
L1PA2.1.chr6:100354703-100360725.+	0.0
L1PA2.1.chr6:102722105-102725773.+	0.0
L1PA2.1.chr6:103709031-103715056.+	0.0
L1PA2.1.chr6:104489393-104495424.+	0.0
L1PA2.1.chr6:104737315-104743324.+	0.0
L1PA2.1.chr6:109245218-109251251.-	0.0009078922673771896
L1PA2.1.chr6:111903001-111909020.-	0.0
L1PA2.1.chr6:112813021-112819047.+	0.0
L1PA2.1.chr6:113226487-113232515.+	0.0
L1PA2.1.chr6:113531117-113537147.+	0.0
L1PA2.1.chr6:114720722-114726752.-	0.0
L1PA2.1.chr6:114970386-114976401.-	0.0
L1PA2.1.chr6:115175227-115181228.+	0.0
L1PA2.1.chr6:115960032-115966060.+	0.0
L1PA2.1.chr6:116816523-116818252.+	0.0
L1PA2.1.chr6:117244752-117250783.+	0.0
L1PA2.1.chr6:120688739-120694768.+	0.0
L1PA2.1.chr6:124706843-124712830.-	0.0
L1PA2.1.chr6:124725696-124731722.+	0.0
L1PA2.1.chr6:127593292-127599292.+	0.0
L1PA2.1.chr6:129167160-129173198.-	0.0
L1PA2.1.chr6:141566105-141572136.+	0.0
L1PA2.1.chr6:141746025-141752036.+	0.0
L1PA2.1.chr6:141814814-141820842.+	0.0
L1PA2.1.chr6:141916863-141922880.+	0.0
L1PA2.1.chr6:156361254-156367276.+	0.0
L1PA2.1.chr6:162838592-162844620.-	0.0
L1PA2.1.chr6:162989737-162995762.-	0.0
L1PA2.1.chr6:164781960-164787983.-	0.0
L1PA2.1.chr6:22174840-22180874.-	0.0
L1PA2.1.chr6:39454557-39460534.+	0.0
L1PA2.1.chr6:44870634-44876665.+	0.0
L1PA2.1.chr6:45062447-45068476.+	0.0
L1PA2.1.chr6:45669375-45675401.-	0.0
L1PA2.1.chr6:52771227-52777614.-	0.0
L1PA2.1.chr6:55363436-55369467.-	0.0
L1PA2.1.chr6:64389760-64395796.+	0.0
L1PA2.1.chr6:69439539-69445568.-	0.0
L1PA2.1.chr6:69515143-69521169.+	0.0
L1PA2.1.chr6:72570139-72576167.+	0.0
L1PA2.1.chr6:73835382-73841425.-	0.0
L1PA2.1.chr6:76105618-76111641.-	0.0
L1PA2.1.chr6:77082477-77088496.-	0.0
L1PA2.1.chr6:82101303-82107312.+	0.0
L1PA2.1.chr6:82389419-82395425.-	0.0
L1PA2.1.chr6:82558403-82564423.+	0.0
L1PA2.1.chr6:84626355-84632366.+	0.0
L1PA2.1.chr6:86021488-86027515.-	0.0
L1PA2.1.chr6:86665208-86671238.-	0.0
L1PA2.1.chr6:86806663-86812682.-	0.0
L1PA2.1.chr6:86897717-86903738.+	0.0
L1PA2.1.chr6:8770471-8776512.-	0.0
L1PA2.1.chr6:89225263-89231287.-	0.0
L1PA2.1.chr6:91047151-91053161.-	0.0
L1PA2.1.chr6:93631588-93637609.-	0.0
L1PA2.1.chr6:94824163-94830307.+	0.0
L1PA2.1.chr6:94942134-94948159.+	0.0
L1PA2.1.chr6:95758386-95764412.+	0.0
L1PA2.1.chr6:98416502-98422520.+	0.0
L1PA2.1.chr6:9966044-9972049.-	0.0
L1PA2.1.chr6:99823597-99829594.+	0.0
L1PA2.1.chr7:104557650-104563706.-	0.0
L1PA2.1.chr7:110557531-110563563.-	0.0
L1PA2.1.chr7:111445694-111451725.+	0.0
L1PA2.1.chr7:113533338-113538585.+	0.0
L1PA2.1.chr7:113742900-113748900.+	0.0
L1PA2.1.chr7:115025114-115031115.-	0.0
L1PA2.1.chr7:116718497-116724489.-	0.0
L1PA2.1.chr7:119586709-119592736.+	0.0
L1PA2.1.chr7:122238520-122244551.+	0.0
L1PA2.1.chr7:122278915-122284945.-	0.0
L1PA2.1.chr7:133889425-133895455.-	0.0
L1PA2.1.chr7:136414180-136420210.-	0.0
L1PA2.1.chr7:136774756-136780783.-	0.0
L1PA2.1.chr7:136831191-136837216.+	0.0
L1PA2.1.chr7:13765644-13767081.+	0.0
L1PA2.1.chr7:13806269-13812292.+	0.0
L1PA2.1.chr7:141032606-141038609.+	0.0
L1PA2.1.chr7:146013558-146019592.-	0.0
L1PA2.1.chr7:14647630-14653668.+	0.0
L1PA2.1.chr7:146905784-146911817.+	0.0
L1PA2.1.chr7:15547309-15553333.+	0.0
L1PA2.1.chr7:15940231-15946255.+	0.0
L1PA2.1.chr7:16216428-16222457.+	0.0
L1PA2.1.chr7:19189041-19195047.-	0.0
L1PA2.1.chr7:23035734-23039855.+	0.0
L1PA2.1.chr7:25603033-25609049.+	0.0
L1PA2.1.chr7:25743832-25749863.+	0.0
L1PA2.1.chr7:29579936-29585963.+	0.0
L1PA2.1.chr7:30414475-30420503.-	0.0
L1PA2.1.chr7:30636808-30642830.-	0.0
L1PA2.1.chr7:32682678-32688715.-	0.0
L1PA2.1.chr7:32697653-32703545.-	0.0
L1PA2.1.chr7:33521747-33527773.-	0.0
L1PA2.1.chr7:33988616-33994636.-	0.0
L1PA2.1.chr7:34169569-34175587.-	0.0
L1PA2.1.chr7:34513494-34515633.+	0.0
L1PA2.1.chr7:35092957-35098972.+	0.0
L1PA2.1.chr7:39007527-39013552.-	0.0
L1PA2.1.chr7:43059096-43065116.+	0.0
L1PA2.1.chr7:43414979-43417052.-	0.0
L1PA2.1.chr7:50898842-50904874.+	0.0
L1PA2.1.chr7:51889909-51895941.+	0.0
L1PA2.1.chr7:53026321-53032336.-	0.0
L1PA2.1.chr7:56584796-56590824.+	0.0
L1PA2.1.chr7:62858907-62864926.+	0.0
L1PA2.1.chr7:79229794-79235811.-	0.0
L1PA2.1.chr7:83989325-83995342.-	0.0
L1PA2.1.chr7:84062409-84068436.+	0.0
L1PA2.1.chr7:85249854-85255879.+	0.0
L1PA2.1.chr7:85329687-85335739.-	0.0
L1PA2.1.chr7:86340208-86346233.+	0.0
L1PA2.1.chr7:87039756-87045768.+	0.0
L1PA2.1.chr7:91583270-91589300.+	0.0
L1PA2.1.chr7:91903682-91909706.-	0.0
L1PA2.1.chr7:93586902-93591767.-	0.0
L1PA2.1.chr7:9398757-9404781.-	0.0
L1PA2.1.chr7:96552195-96558214.-	0.0
L1PA2.1.chr7:99809199-99815231.+	0.0
L1PA2.1.chr8:101678069-101684093.+	0.0
L1PA2.1.chr8:101891500-101897529.+	0.0
L1PA2.1.chr8:103602996-103609018.-	0.0
L1PA2.1.chr8:10932425-10938427.-	0.0
L1PA2.1.chr8:112594005-112600030.+	0.0
L1PA2.1.chr8:114000279-114006307.-	0.0
L1PA2.1.chr8:114504030-114510051.+	0.0
L1PA2.1.chr8:114631285-114637315.-	0.0
L1PA2.1.chr8:119159398-119165410.-	0.0
L1PA2.1.chr8:120644161-120650187.-	0.0
L1PA2.1.chr8:122244418-122250436.+	0.0
L1PA2.1.chr8:123859986-123866007.-	0.0
L1PA2.1.chr8:126313241-126319040.-	0.0
L1PA2.1.chr8:126799617-126805646.-	0.0
L1PA2.1.chr8:128714351-128720388.+	0.0
L1PA2.1.chr8:128891488-128897521.-	0.0
L1PA2.1.chr8:129152124-129158150.-	0.0
L1PA2.1.chr8:131770949-131776926.+	0.0
L1PA2.1.chr8:135259101-135265130.+	0.0
L1PA2.1.chr8:136190201-136196222.-	0.0
L1PA2.1.chr8:137558584-137564612.-	0.0
L1PA2.1.chr8:138116165-138122224.+	0.0
L1PA2.1.chr8:15555981-15562028.-	0.0
L1PA2.1.chr8:15576322-15582323.-	0.0
L1PA2.1.chr8:1607577-1613555.+	0.0
L1PA2.1.chr8:16670119-16674066.+	0.0
L1PA2.1.chr8:16943968-16949995.+	0.0
L1PA2.1.chr8:2317683-2323739.-	0.0
L1PA2.1.chr8:23645193-23651219.-	0.0
L1PA2.1.chr8:2397987-2404043.+	0.0
L1PA2.1.chr8:25730343-25736354.-	0.0
L1PA2.1.chr8:26395612-26401579.+	0.0
L1PA2.1.chr8:35171472-35177508.-	0.0
L1PA2.1.chr8:35528045-35534071.-	0.0
L1PA2.1.chr8:36388573-36394608.-	0.0
L1PA2.1.chr8:36408118-36414268.-	0.0
L1PA2.1.chr8:40432212-40438240.+	0.0
L1PA2.1.chr8:40647061-40653096.+	0.0
L1PA2.1.chr8:43307287-43313276.-	0.0
L1PA2.1.chr8:43391074-43397080.-	0.0
L1PA2.1.chr8:47095089-47100980.-	0.0
L1PA2.1.chr8:4854406-4860419.+	0.0
L1PA2.1.chr8:48793905-48799930.-	0.0
L1PA2.1.chr8:58914690-58920717.+	0.0
L1PA2.1.chr8:59869799-59875822.-	0.0
L1PA2.1.chr8:61268015-61274014.-	0.0
L1PA2.1.chr8:63484306-63490336.-	0.0
L1PA2.1.chr8:63797384-63803439.-	0.0
L1PA2.1.chr8:66949103-66955119.-	0.0
L1PA2.1.chr8:69254219-69260249.+	0.0
L1PA2.1.chr8:71406360-71412376.+	0.0
L1PA2.1.chr8:72147447-72153464.-	0.0
L1PA2.1.chr8:72479440-72485463.+	0.0
L1PA2.1.chr8:74866519-74872545.+	0.0
L1PA2.1.chr8:74942646-74948678.-	0.0003671218978199621
L1PA2.1.chr8:76308116-76314119.+	0.0
L1PA2.1.chr8:77088411-77094444.+	0.0
L1PA2.1.chr8:773346-779366.-	0.0
L1PA2.1.chr8:77940513-77946526.+	0.0
L1PA2.1.chr8:81768216-81774242.+	0.0
L1PA2.1.chr8:83447142-83453169.+	0.0
L1PA2.1.chr8:84419545-84425573.-	0.0
L1PA2.1.chr8:84464142-84470166.-	0.0
L1PA2.1.chr8:87321803-87327829.-	0.0
L1PA2.1.chr8:87424652-87426343.-	0.0
L1PA2.1.chr8:87624830-87630833.+	0.0
L1PA2.1.chr8:88148848-88154880.+	0.0
L1PA2.1.chr8:89535240-89541269.+	0.0
L1PA2.1.chr8:91558668-91564687.+	0.0
L1PA2.1.chr8:91869518-91875534.+	0.0
L1PA2.1.chr8:92364192-92370208.-	0.0
L1PA2.1.chr8:93405812-93411825.+	0.0
L1PA2.1.chr8:95371358-95375735.-	0.0
L1PA2.1.chr8:95552232-95558265.-	0.0
L1PA2.1.chr8:96116677-96122698.+	0.0
L1PA2.1.chr8:97295603-97301657.+	0.0
L1PA2.1.chr8:98260275-98266293.+	0.0
L1PA2.1.chr8:98614445-98620471.+	0.0
L1PA2.1.chr9:100527228-100533251.+	0.0
L1PA2.1.chr9:100690713-100696743.+	0.0
L1PA2.1.chr9:101102144-101108174.-	0.0
L1PA2.1.chr9:105576167-105582192.-	0.0
L1PA2.1.chr9:105777057-105783078.-	0.0
L1PA2.1.chr9:106181588-106187641.-	0.0
L1PA2.1.chr9:108501091-108507115.+	0.0
L1PA2.1.chr9:117066017-117072036.-	0.0
L1PA2.1.chr9:119169116-119175132.+	0.0
L1PA2.1.chr9:119621304-119627350.-	0.0
L1PA2.1.chr9:120055235-120061264.+	0.0
L1PA2.1.chr9:1223881-1229900.+	0.0
L1PA2.1.chr9:123903370-123909365.+	0.0
L1PA2.1.chr9:13037883-13043909.+	0.0
L1PA2.1.chr9:14663995-14670015.+	0.0
L1PA2.1.chr9:17285003-17291034.-	0.0
L1PA2.1.chr9:19536200-19542230.-	0.0
L1PA2.1.chr9:22348829-22354859.-	0.0
L1PA2.1.chr9:24574536-24580564.-	0.0
L1PA2.1.chr9:27690519-27696535.+	0.0
L1PA2.1.chr9:28348134-28354162.+	0.0
L1PA2.1.chr9:31294065-31300087.+	0.0
L1PA2.1.chr9:32710379-32716388.+	0.0
L1PA2.1.chr9:32729016-32735047.+	0.0
L1PA2.1.chr9:40873600-40875654.+	0.0
L1PA2.1.chr9:6135847-6141850.+	0.0
L1PA2.1.chr9:65061993-65068014.+	0.0
L1PA2.1.chr9:69477107-69483129.+	0.0
L1PA2.1.chr9:69506051-69512070.+	0.0
L1PA2.1.chr9:70199056-70205081.-	0.0
L1PA2.1.chr9:74424274-74430304.+	0.0
L1PA2.1.chr9:76670038-76676075.+	0.0
L1PA2.1.chr9:79097851-79103879.-	0.0
L1PA2.1.chr9:80654116-80660135.-	0.0
L1PA2.1.chr9:80741662-80747689.-	0.0
L1PA2.1.chr9:82769371-82775374.-	0.0
L1PA2.1.chr9:83222905-83228949.-	0.0
L1PA2.1.chr9:86157088-86163107.+	0.0
L1PA2.1.chr9:86606053-86612054.-	0.0
L1PA2.1.chr9:94089082-94095103.-	0.0
L1PA2.1.chr9:97580993-97587031.-	0.0
L1PA2.1.chrX:100134937-100140964.+	0.0
L1PA2.1.chrX:100550262-100555448.+	0.0
L1PA2.1.chrX:103891506-103897537.-	0.0
L1PA2.1.chrX:104026871-104032902.-	0.0
L1PA2.1.chrX:104672099-104678122.-	0.0
L1PA2.1.chrX:104904301-104910378.-	0.0
L1PA2.1.chrX:106751017-106753156.+	0.0
L1PA2.1.chrX:107155767-107161785.+	0.0
L1PA2.1.chrX:107364336-107370349.+	0.0
L1PA2.1.chrX:109113307-109119363.+	0.0
L1PA2.1.chrX:110816764-110822773.-	0.0
L1PA2.1.chrX:111588704-111594727.-	0.0
L1PA2.1.chrX:112718609-112724627.+	0.0
L1PA2.1.chrX:113337822-113343853.-	0.0
L1PA2.1.chrX:114720516-114726531.-	0.0
L1PA2.1.chrX:114830697-114836732.-	0.0
L1PA2.1.chrX:116964806-116970835.-	0.0
L1PA2.1.chrX:117727933-117733746.-	0.0
L1PA2.1.chrX:117873996-117880023.-	0.0
L1PA2.1.chrX:126185218-126191252.-	0.0
L1PA2.1.chrX:127116697-127122729.-	0.0
L1PA2.1.chrX:129044337-129050401.+	0.0
L1PA2.1.chrX:130958931-130964957.+	0.0
L1PA2.1.chrX:131152270-131158293.-	0.0
L1PA2.1.chrX:131245544-131251574.-	0.0
L1PA2.1.chrX:131578680-131584735.+	0.0
L1PA2.1.chrX:131663952-131669984.+	0.0
L1PA2.1.chrX:132156145-132162158.-	0.0
L1PA2.1.chrX:136440268-136446301.-	0.0
L1PA2.1.chrX:142338123-142344150.+	0.0
L1PA2.1.chrX:150417926-150421451.-	0.0
L1PA2.1.chrX:152235997-152242028.-	0.0
L1PA2.1.chrX:152544525-152550550.+	0.0
L1PA2.1.chrX:155299575-155305601.-	0.0
L1PA2.1.chrX:1703771-1709786.-	0.0
L1PA2.1.chrX:17342483-17348512.-	0.0
L1PA2.1.chrX:19142668-19148700.+	0.0
L1PA2.1.chrX:19940253-19946296.-	0.0
L1PA2.1.chrX:28206791-28212789.+	0.0
L1PA2.1.chrX:34249185-34253913.-	0.0
L1PA2.1.chrX:36465194-36471217.-	0.0
L1PA2.1.chrX:42424860-42430890.-	0.0
L1PA2.1.chrX:42888370-42894396.+	0.0
L1PA2.1.chrX:47783671-47789697.-	0.0
L1PA2.1.chrX:50060143-50066175.+	0.0
L1PA2.1.chrX:52020447-52026584.-	0.0
L1PA2.1.chrX:52222105-52228125.+	0.0
L1PA2.1.chrX:54765705-54770404.-	0.0
L1PA2.1.chrX:5480456-5486466.+	0.0
L1PA2.1.chrX:57629388-57635409.+	0.0
L1PA2.1.chrX:63597195-63603223.-	0.0
L1PA2.1.chrX:64296582-64302591.-	0.0
L1PA2.1.chrX:65614680-65620735.-	0.0
L1PA2.1.chrX:66924856-66930874.-	0.0
L1PA2.1.chrX:66942792-66948817.+	0.0
L1PA2.1.chrX:67060006-67066134.-	0.0
L1PA2.1.chrX:68216915-68222939.+	0.0
L1PA2.1.chrX:69448371-69454392.+	0.0
L1PA2.1.chrX:74788952-74795000.-	0.00023781212841854826
L1PA2.1.chrX:75555159-75561178.-	0.0
L1PA2.1.chrX:76005216-76007849.-	0.0
L1PA2.1.chrX:76267405-76273429.+	0.0
L1PA2.1.chrX:76577828-76583982.-	0.0
L1PA2.1.chrX:76720028-76726045.-	0.0
L1PA2.1.chrX:79926799-79932829.+	0.0
L1PA2.1.chrX:86969631-86975651.+	0.0
L1PA2.1.chrX:87116306-87122337.+	0.0
L1PA2.1.chrX:88207885-88213919.+	0.0
L1PA2.1.chrX:93939741-93945900.+	0.0
L1PA2.1.chrX:98424325-98430357.-	0.0
L1PA2.1.chrX:98687494-98693514.-	0.0
L1PA2.1.chrY:11992980-11994466.-	0.0
L1PA2.1.chrY:13179085-13185115.-	0.0
L1PA2.1.chrY:13559272-13565292.-	0.0
L1PA2.1.chrY:13770703-13776733.-	0.0
L1PA2.1.chrY:13951827-13958005.+	0.0
L1PA2.1.chrY:14012531-14018535.+	0.0
L1PA2.1.chrY:14024193-14030198.-	0.0
L1PA2.1.chrY:17060920-17066963.-	0.0
L1PA2.1.chrY:19373283-19379312.-	0.0
L1PA2.1.chrY:20367992-20374018.+	0.0
L1PA2.1.chrY:20944133-20950163.-	0.0
L1PA2.1.chrY:21005916-21011937.-	0.0
L1PA2.1.chrY:21063741-21069758.+	0.0
L1PA2.1.chrY:22339612-22345645.-	0.0
L1PA2.1.chrY:22854945-22860960.+	0.0
L1PA2.1.chrY:23144667-23150705.+	0.0
L1PA2.1.chrY:23258083-23264121.-	0.0
L1PA2.1.chrY:24294421-24300439.-	0.0
L1PA2.1.chrY:24488693-24494708.+	0.0
L1PA2.1.chrY:24776006-24782046.+	0.0
L1PA2.1.chrY:24876137-24882178.-	0.0
L1PA2.1.chrY:25175396-25181411.-	0.0
L1PA2.1.chrY:25369702-25375721.+	0.0
L1PA2.1.chrY:7154111-7160133.-	0.0
L1PA2.1.chrY:7249559-7255517.-	0.0
L1PA2.1.chrY:8134318-8140335.-	0.0
