# Supplementary material for: Pan-cancer multi-omic model of LINE-1 activity reveals locus heterogeneity of retrotransposition efficiency
Source: Nat Commun. 2025 Feb 28;16:2049. doi: 10.1038/s41467-025-57271-1 (PMC11871128; doi:10.1038/s41467-025-57271-1)
Supplement: Supplementary file 7 — Source Data [file 41467_2025_57271_MOESM7_ESM.zip › source_data_28JAN2025/fig5c_data.csv]

cluster	Esophageal	Lung (LUSC)	Stomach	Thymoma	Head & Neck	Cervical	Bladder	Ovarian	Colon	Lung (LUAD)	Uterine (UCS)	Breast	Prostate	Cholangiocarcinoma	Uterine (UCEC)	Pancreatic	Kidney (KIRC)	Kidney (KIRP)	Liver	Thyroid	Brain (LGG)	Skin	Sarcoma	Mesothelioma	Kidney (KICH)	Pheochromocytoma	Adrenocortical	B-cell	Uveal
22q12.1	2.533318874595472	2.249360537974934	1.5872511568100596	1.199057029805028	1.815233229770869	2.37912638016074	1.2301591367902631	1.28871525297691	0.9044487099370744	1.6240156496533102	0.8571906632758504	2.2893295632291024	2.258267965180357	1.852620254876708	1.0222429064480127	0.6183518978453327	1.0518507587324213	1.534544693755927	0.4206111952698691	0.1682065271861361	0.0326085788064728	0.1301083574524988	0.0973556597880821	0.4998995752136713	0.6425327990375159	0.0152242238287607	0.1499666240595845	0.0	0.1055785866725319
Xp22.2-2	0.7832812654832574	0.9927779466828404	0.2868180542388754	0.2844223130126129	0.6499883485667683	0.0213376667534515	0.3120205616944977	0.353011145554327	0.2106334238464106	0.1707334565960846	0.257967665371237	0.0676682448160425	0.354527527350477	0.0894182444885128	0.1741957357604466	0.0213612385708036	0.0	0.0043673319402478	0.0344920941677189	0.0221992320171591	0.0117382733924339	0.0961726880874587	0.0460031440759493	0.0245369380987501	0.0039329409194336	0.0185665588583042	0.007435532852337	1.0530645525680575e-05	0.0164839344475314
8q24.22-2	0.7439626601388329	0.517074906097246	0.1596457659895238	0.1791288276351273	0.2237235373440282	2.884459047366468e-05	0.2048351324754003	0.1082125972352782	0.0270446992996817	0.0729606782338692	0.0307958363953924	0.0928058048734225	0.0160514843553923	0.0031771410619599	0.0073493954827139	0.0234229311628147	0.0063561441366824	0.0596751607540183	0.0272485392126295	0.0167916250906503	0.0454836116241808	0.0113776278107412	0.0140970548506108	0.0068881359383499	0.0027634536134255	0.0210260564254599	0.0111461954121489	0.0	0.0083650257876648
12p13.32-1	0.60106119786824	0.1236862540564631	0.2125336082447242	0.0100946728206707	0.0613814940553992	0.1899467367755853	0.0154453400073254	0.1254460912301568	0.0412348537633709	0.0233836627532261	0.0041333755546882	0.0065792045872744	0.0021252038706303	0.0013601306922489	0.0121722702081494	0.0096332408914287	0.0136239980494212	0.0047998126099484	2.65124460862803e-08	0.0137671827080647	0.0075891926247409	0.004926512958721	0.004815615127402	0.0	0.0070465282044246	0.0054835452290345	6.945908943665054e-07	0.0	0.0018523876284818
2 loci: 18q21.32-1, ...	0.3643695301484932	0.4625999013491166	0.1539121620190965	0.2253255798098034	0.3024354407398746	0.1734980269674749	0.1645775075735513	0.1929151188156482	0.0478621154716525	0.0473434175870983	0.0674043889125055	0.0388867541415019	0.1590865806062377	0.0091209470454822	0.0648173483310582	0.0268686982427222	0.0002865373216324	0.0041130460739055	0.0157829705711694	0.0294232879824929	0.0236384293259195	0.0216748697970531	0.0293024124342337	0.0117528193848748	0.032216777589072	0.0124594678530112	0.0275632007630675	0.0029622476649173	0.0034887547111164
4 loci: Xp22.2-1, ...	0.4722153625514133	0.5266697230716597	0.3041175819297979	0.2073095652897045	0.3097448046127286	0.1850819483773563	0.1991356875067287	0.2298882291542563	0.1496317772862874	0.1144884632858978	0.1066562273343907	0.070165393280169	0.07742324745369	0.0694501683585695	0.0781778019359821	0.061702160978075	0.1054672750649193	0.0582673686195768	0.0279645825526416	0.0543090399509185	0.0590545545001821	0.0458892961335454	0.0424222326735245	0.03446274709349	0.0412589644709726	0.0227719796194877	0.0170371615724091	0.0111371008363678	0.0090492007755882
13 loci: 6p25.2, ...	0.4641650246770934	0.4342148131207886	0.223518582249445	0.1998946175194788	0.3318344908736959	0.2622340831317791	0.1961477010203652	0.1074782694030764	0.19021954493388	0.1080425523118538	0.0531632972286066	0.0655668450247445	0.0780992774622722	0.0623070900315135	0.0484672984365396	0.0814971193140596	0.0380448347785057	0.0333646135164998	0.0128378535145756	0.0403863680780663	0.0215786606183218	0.034221442985113	0.019453764139543	0.0192435583575207	0.0238306965130455	0.025662032612757	0.0081607538819844	0.0393017595001081	0.0143697135736094
20p11.21-1	2.6741937802539817	2.2508418920017994	1.870919223564672	1.0555261531414808	1.89738729679546	2.495040092923845	1.4151183650259516	1.3759692403690518	1.910399028241086	1.1862150396401534	0.5564814142920145	0.6559571683790998	1.0475583242750846	0.3808191706536487	0.5549883272285593	0.8390476795861476	0.1972711625944434	0.0767268777612419	0.1910757445029264	0.1703727414712519	0.305303407030035	0.2810998886976543	0.1694958189534889	0.1126809352976455	0.0631675939206518	0.1066210888595761	0.0446800512830788	0.0427920062390064	0.0606365887456216
4 loci: 9q21.32-2, ...	0.6959184405526927	0.659141304834248	0.6056939544144035	0.6892382431274122	0.4178197417873475	0.6124849456861204	0.4756802113269514	0.3963198132221596	0.6122270084401802	0.4890022971876653	0.3686382927748826	0.8448077044625815	0.8072533660237995	0.5947862898136298	0.3690697133413542	0.4963322202839207	0.7094822337139439	0.564145205861844	0.1164139279335697	0.4457428118934417	0.0484998229273272	0.1345453686245591	0.146036655313451	0.2208229885440558	0.4070791406962872	0.1660546290723182	0.1106681077629346	0.1212924931514103	0.0661462013278088
3 loci: 3q22.1-1, ...	0.3531590853525823	0.3939559592321414	0.1682865797010069	0.2913902871107909	0.281021872453906	0.4231550541957887	0.2905786325948699	0.3301810308282318	0.1737351811983579	0.2669477074698922	0.3384736704854729	0.2357807937637317	1.7076426907301496	0.0688524051785188	0.2808328386078378	0.1061028772780908	0.0688545984990886	0.0426991069851686	0.0492064647532431	0.1087537713322926	0.0372774196385421	0.0840606694922657	0.0683079450775389	0.1020816329457578	0.0480847586689288	0.016326276903616	0.0970784886446293	0.165276416576116	0.0110285246637421
1448 loci: 3p21.1-1, ...	0.1428190409156989	0.1267844511211099	0.075856252883146	0.0743499630567343	0.0709843982950301	0.0593606731824169	0.0578318073173727	0.0590710648288785	0.0454560976666138	0.0425681441370328	0.0345042068568532	0.0298925780291815	0.0247160745932715	0.0246095274765319	0.025183406764781	0.0204628288140518	0.0152117476858013	0.014155411745496	0.0145653305957864	0.0122406989577158	0.0121004400928581	0.0120431231011902	0.0108792707765395	0.0105559327312424	0.0100568991588343	0.0087514238841694	0.0070185473806955	0.006282180772833	0.0041277627372345
3p22.1-1	0.3220975629604249	0.1631876323252055	0.3648358715662503	0.350602478294353	0.0768936537270426	0.1538850485076468	0.2370815074145273	0.4292429839420081	0.049799313801367	0.226167740784791	0.4518467108526682	0.8480325852316771	0.323587204472635	0.1428885483301724	0.3416991143076152	0.708253301501157	0.1280398967107271	0.0585083085300603	0.1791455949506631	0.2400522842296932	1.087049422808065	0.1121886861945183	0.837533243865811	0.441954692072547	0.054079408222336	0.2644738976562061	0.1835395792826246	0.0	0.0267931867441683
2 loci: 7q11.21-3, ...	1.357040448540411	1.4295422519381924	1.0688514040055792	1.0926653677435751	0.9923881413367344	1.7879620190948189	1.0378112423132508	0.4578287006129926	1.2129963866323068	0.8764144391825066	0.3962508904050968	0.3521803681417242	0.8160365979422738	1.170212039873427	0.2313118743452639	0.6095208629450362	0.0351062644794254	0.2242346436226165	0.2123614932665619	0.0832161610976744	0.0241676036815378	0.0429340170796635	0.0513709776362956	0.1054859829494636	0.0417089948363628	0.0321180855072799	0.120577871740214	0.1811640218373968	0.0470437009907338
