# Supplementary material for: Pan-cancer multi-omic model of LINE-1 activity reveals locus heterogeneity of retrotransposition efficiency
Source: Nat Commun. 2025 Feb 28;16:2049. doi: 10.1038/s41467-025-57271-1 (PMC11871128; doi:10.1038/s41467-025-57271-1)
Supplement: Supplementary file 7 — Source Data [file 41467_2025_57271_MOESM7_ESM.zip › source_data_28JAN2025/fig8b_data.csv]

p-values for individual samplings comparing LINE1 RNA expression of LFS and non-LFS subjects
0.6639612485177342
0.6050182478721746
0.8147266508444659
0.7883235489984216
0.8201973781312766
0.4022657965814409
0.6315424592874053
0.8109466838884958
0.8419212038170674
0.6649144290066568
0.9055789149867609
0.3613122713413507
0.47180434084773515
0.5058023064584329
0.089325523
0.8773172592901303
0.616546089
0.8571160829476093
0.45771065896616825
0.915963359
0.5429126389052026
0.5964007962198465
0.27895043997091795
0.7370768655049287
0.3483101312925836
0.5165525632583279
0.43367547202329815
0.9421867774787879
0.822887194
0.7623436660501106
0.5549524050360646
0.4941116297699656
0.8537913157616537
0.6513588244711022
0.5749919531832492
0.7493799819339835
0.1740024390559726
0.6570289950106507
0.982254809
0.6819542508754137
0.6227290545283788
0.1312697430782713
0.7155005750660374
0.5067189646548673
0.7550574716567342
0.8896056271785218
0.3599928838143194
0.7249097149871395
0.43256099227051226
0.8616304199052753
0.2270033172799644
0.26493974865874703
0.7182343985989639
0.8464746668633318
0.6989752983606807
0.4676026658456395
0.8352747395559676
0.6936479665324755
0.5243107386910519
0.5134811208058827
0.13599373428999287
0.38601613384097166
0.2882524799767118
0.473201537
0.24221333263975856
0.9631784002058859
0.46881596147427407
0.7651896645404208
0.8077853596352582
0.3792815210432505
0.5107847467590485
0.4690161262778605
0.8812126501886084
0.6329525453812732
0.5530964560011065
0.4363712626432227
0.7066421498070472
0.8629434276596966
0.9295215512814929
0.34794995287962216
0.22633578210962674
0.3209605451223838
0.3436407123845062
0.3329302568176017
0.22204981458138298
0.5965553545697823
0.21297317607878316
0.9904514259063353
0.392435014
0.1360864128058317
0.46973866015519017
0.6195791566966151
0.938668526
0.4578282310823386
0.8546663742996841
0.2641158027264054
0.6385305397523999
0.3539507280365072
0.9888223124751162
0.5125148369271163
0.7791082568926886
0.30037674954600374
0.8018993238445943
0.7421619337950844
0.37097418246024294
0.1879596342314958
0.28198963262722493
0.5059195678820335
0.3806175484167329
0.14449890214811703
0.084593465
0.8791330837441176
0.31419188401794595
0.5325980916094264
0.9753474215545523
0.3972038308288388
0.8642777677517139
0.8548192359267344
0.6491463247350423
0.6719422042887265
0.35045940363390127
0.35012545220752533
0.8839580193466394
0.32277239162334226
0.8819614078067878
0.22664958408520305
0.770753434
0.6181146869080332
0.7352451620512128
0.7393943533304431
0.8757391043225362
0.47952399890672515
0.7702574693722191
0.22737357599352095
0.8724993908591749
0.9565974952315314
0.8307036948644789
0.6599173102618808
0.4514082352654998
0.4978045984433528
0.6912817076472767
0.8868156910252676
0.45021209213529867
0.189190026
0.48656827601328034
0.3943844967138084
0.5591399112012827
0.6305258044523752
0.5607577379919001
0.5662158053701996
0.8712359133154501
0.6533184337647733
0.900024434
0.7568349244522943
0.4411962438364896
0.5354085917388778
0.703229866
0.6045652629592159
0.6148904623944844
0.8540153686039125
0.18169958105196787
0.8806261945683977
0.6258673196123995
0.13271006909243996
0.36201948930462624
0.3058558427637624
0.4226490320125089
0.9116582686544777
0.4300618811219158
0.9514596244251308
0.6696295491257096
0.6452898090965008
0.8747285464907335
0.4465647911326165
0.25240739195795747
0.884552786
0.456407535
0.7222115061858411
0.7903347102184906
0.867286469
0.7901518235775754
0.8642872582663252
0.8509552065639181
0.1930234464024176
0.6508034392947206
0.9852174511440467
0.18900216241716375
0.7604431578253787
0.6115018039448619
0.32160174587925866
0.6535257404698566
0.8705473249037597
0.5299982082595147
0.9344736981025454
0.9271593066352196
0.24150732202166109
0.43620501676189793
0.71686895
0.21426509682812697
0.8010751646491863
0.6770042629835815
0.29843374302410214
0.6029243345486694
0.1844279830074009
0.3010550646590047
0.3353464462962149
0.2333037248339824
0.6707688068769172
0.6788229642519366
0.515701765
0.5191951067748126
0.850256341
0.8820019239606294
0.7086665542676228
0.7356821749071536
0.4290224270371016
0.637364564
0.5509627887555211
0.7481860322657565
0.6653691779756497
0.1972287865636689
0.47547165164734606
0.7604802922717997
0.28096548833766827
0.35241294139206847
0.3465915691682362
0.12855638348701465
0.36294980206938254
0.7884365911283002
0.8654906670675969
0.9202988841198676
0.34484069207277124
0.583336452
0.7598333996244291
0.7580738792752485
0.5941413439871652
0.5416491430053312
0.32597909813432724
0.53562919
0.7020651447284392
0.25842616233247173
0.6306469795994581
0.47535606
0.642939224
0.9081768988087189
0.9017725055305879
0.7992016396109778
0.6564406029690957
0.467998259
0.8436857276522589
0.8614830585508566
0.8498756481777492
0.2489582309917088
0.5007245158047671
0.5175858791003795
0.7427868466695053
0.5630986251065506
0.5380112468055724
0.7023851485099947
0.43534949657554123
0.2169416904412533
0.43864831745515687
0.6529223906222565
0.8992079313924632
0.31981237884278885
0.5107285431326414
0.7946351440428799
0.4595403393989238
0.60195146
0.093392937
0.4619649493800746
0.6550302682512307
0.5769487851540257
0.39890049914681003
0.8100508200709635
0.580054174
0.8534249004531402
0.290456006
0.4051963658777846
0.9459424423166278
0.9562530370226832
0.7724965551843719
0.5466645501719672
0.6554565626215287
0.6823649574476225
0.8437405546161788
0.7293962039673278
0.41453229035849515
0.6516012391179682
0.6376690992621563
0.21210117300059994
0.88807949
0.786182576
0.7978819807702036
0.733234122
0.4858402724121105
0.5184604790429248
0.4992736819263113
0.8320149879255128
0.578526891
0.6798693271515557
0.7968072571992506
0.9867367246224115
0.26096824203358787
0.597079341
0.9674840573003858
0.682398331
0.10453945795796554
0.6069317178564381
0.3677490688718731
0.7879669131207533
0.8684366782169921
0.7056384250427011
0.5057227978958845
0.5824951948007286
0.9276079284526125
0.6122893382397362
0.5502456170637269
0.5301387719001438
0.7784009883109846
0.922863331
0.39406153340208583
0.8717447490048164
0.7649176570097604
0.1367454733074671
0.4343553917881845
0.8279955402539603
0.1134044571475616
0.7293798642926799
0.7410080633940822
0.9729692780211482
0.7238182431874529
0.22186263412276766
0.5359373353255383
0.6531097999631741
0.5811431431837428
0.686258976
0.6405887981834024
0.47685839320632284
0.19684912860389867
0.3831618271284123
0.8496432481526806
0.6851638647828592
0.10071317372407128
0.5689481571207682
0.8691313334929175
0.5010878160424199
0.5061602330147168
0.6026228921538908
0.4949541600779709
0.7329107455890498
0.3804821267520956
0.9221422152768592
0.8558663236342825
0.8634694884856914
0.43371805974126487
0.7787105529182367
0.703811165
0.8950383583624032
0.3380127425797269
0.7606079232191297
0.6141384893140158
0.6969553314562466
0.2982383177792183
0.9648367647504683
0.7699594567480353
0.2590960350920858
0.6200048970927403
0.9497281620855089
0.5596115704198044
0.4883145754621032
0.7687203829915459
0.22276696555845654
0.657374934
0.46270395151781896
0.517148804
0.6535934689694997
0.7147031450812639
0.4817467185694956
0.6375303484821226
0.47588559885182147
0.5466334047620778
0.8042698672776191
0.8172287218813692
0.9293887605445083
0.081484147
0.6722019479204692
0.6085557578597758
0.8344786232907675
0.9332398980271173
0.8295899745351286
0.2650413405363369
0.4121822827634678
0.3276755380664035
0.5333715972544492
0.4237313830736713
0.8533195384864491
0.6951462086986959
0.1340247049127704
0.5332671056192595
0.41461863
0.1013478689206933
0.5632668924048577
0.8077042123094595
0.7190133050754413
0.6245510229589764
0.8814405896842765
0.9319993392936634
0.9993379540727705
0.7821451549537787
0.7614815332672793
0.7046557516488587
0.634832123
0.7559166019124259
0.4243231981832586
0.9214288216498466
0.8852612514725448
0.6932526319869425
0.6088308105687507
0.7335083510447178
0.6138529583473946
0.2512112635270158
0.807778564
0.2581874263295733
0.5537809352723448
0.24962042329536968
0.8686885882741653
0.8092788129446198
0.7883485454713701
0.5021480230876336
0.7725626700593917
0.6324697366830301
0.31370934345997187
0.9977590113264352
0.9405556929972805
0.846264815
0.39872003795304467
0.6742467591708476
0.7612486536366208
0.7576455328078786
0.7873823488964383
0.5871356064958536
0.7260386961213918
0.7049576896387306
0.5942427041961297
0.9642928928855327
0.35480793933133925
0.5137242198768628
0.8530539561402514
0.5046186074387351
0.8844978205378806
0.5378654084491055
0.19598184682956685
0.634742385
0.23140682492915166
0.7672901880813465
0.8148907937327693
0.24021700734575752
0.3202973655510624
0.9688568615380568
0.6787755646669322
0.5564608052323738
0.8181593188044671
0.1255343110540133
0.2609932548448629
0.38417052639611016
0.9535631833633555
0.6432928212321931
0.3314879292009577
0.6978700469018883
0.5219177077420409
0.3914704959938029
0.41543863876542664
0.612102626
0.9905014376958603
0.7100907067560578
0.8460113832817451
0.2873571585321501
0.8656475834808851
0.8489408795164568
0.8466988076391742
0.31792772790631973
0.3973605698144077
0.3371819223161423
0.8818082338961477
0.33087801414774143
0.9150273310686712
0.4219916757485732
0.078635288
0.4790166706794876
0.32675067701713534
0.8002319053965387
0.8430359266331291
0.8274475640286012
0.2310752990226925
0.9463745579261993
0.2586956175933203
0.8998851900908769
0.5595482890605457
0.6800858699527783
0.31996477422393543
0.784895499
0.9601853792458461
0.9570267203908449
0.5771183863892799
0.6685145182725001
0.5957014618352874
0.8430592178677556
0.5605209669914154
0.9717709150361201
0.7560684374285725
0.34107502629821906
0.5889710439030906
0.8201711347543718
0.8829193832384199
0.16382029308102877
0.9619671904149336
0.4815394474398329
0.9503468346754549
0.7640887708817989
0.9241753310676373
0.39966107452206046
0.9281988821490363
0.48281988640146434
0.8773698260909351
0.4894803790581598
0.12754233059784992
0.8379656771047583
0.1749236245378424
0.7104759233013136
0.4433247449434219
0.8338699681050925
0.9655705194500666
0.25779411829394305
0.2550693320231036
0.3092723610243729
0.7648573511371525
0.6610473708594256
0.42976642869987647
0.2084246557880192
0.7242710600180804
0.48676326495656064
0.7260335237717163
0.49423678089376377
0.6654440582561825
0.985525472
0.265140663
0.6860412852292485
0.543822547
0.298273412
0.743538898
0.339587518
0.983268237
0.673171011
0.6863420857548408
0.15019839235619384
0.5252055793044799
0.719455724
0.5079672272919602
0.7370770181948383
0.8257051068803181
0.442943166
0.9662994764780236
0.5325030308320002
0.8635370352506826
0.9792423300698372
0.6081034274398389
0.4015668133465313
0.6954177035165449
0.18264466043564706
0.7103732750641967
0.12964995113021452
0.940804921
0.1432505158219338
0.17524135084339737
0.5317675296599633
0.7523451003144681
0.8450421478320442
0.7047353144528019
0.20942922850220944
0.6400354198239141
0.4598844714743131
0.16450158210623123
0.8097878463386848
0.801679625
0.5307748303235137
0.046712630231549014
0.3750297166606603
0.3527537379866601
0.24147225419981977
0.9707620596487567
0.7609158181026764
0.9229512088269303
0.4653559117190341
0.625783117
0.5371769706890914
0.42821576366874303
0.2443453696681271
0.3146189603445732
0.4228745006676482
0.9982070260872278
0.63294696
0.35540588542836826
0.4257529334661051
0.9351230892880473
0.345670248
0.24192858347646812
0.37568807733690635
0.6885096535783233
0.9888036400739639
0.5335096460543248
0.7060965157235533
0.4676859023756351
0.9776997979222892
0.7062452345893244
0.6848622330204799
0.9420383689898801
0.5504865819397706
0.5345744355582986
0.8696852932060806
0.7379974392332034
0.2397280342165919
0.8157362842029997
0.40769557756259245
0.8607512036136357
0.957395654
0.5057133055365375
0.4209147918200393
0.7189219464715588
0.8375149074518723
0.24023787741882624
0.45260281837268734
0.6278013633280302
0.4130930709514099
0.4083822236596536
0.5785571215401158
0.5927893969999034
0.33727899837650077
0.5918488377217874
0.7925718620567952
0.39878597581359376
0.9009354300134625
0.4747805642839996
0.1766041442604735
0.8875029288393659
0.8017861524709096
0.3481860786589518
0.28831985290843104
0.9147122119613424
0.3132181697497077
0.584231924
0.520335028
0.796353304
0.7289736503187274
0.31678068658634945
0.4219611481567235
0.33140724289532864
0.9941290422002268
0.891432865
0.4509763205822557
0.5631971128552364
0.6176201641095797
0.898705691
0.5220888015563803
0.19463108897045184
0.28884167457604926
0.4123961175246508
0.7102104827643907
0.7915618880921965
0.7205467526748073
0.6316048592076988
0.3307244961646537
0.2859682852875058
0.19473961723213526
0.5329841021585979
0.3141000308574088
0.5590244632401806
0.4672988013442092
0.64251643
0.5892346672413824
0.4896800209378689
0.6656071734132775
0.8391279714723009
0.4897006498466129
0.9025194101412538
0.675860824
0.36053833430020066
0.10458059007582783
0.15144458715655307
0.7574125873250842
0.8743470705353711
0.6026894484946126
0.3380318570074081
0.23143218258292608
0.6499628653395755
0.8703973587480864
0.34695132513022864
0.9743204056083121
0.8724013112884315
0.1273553214219975
0.6958946172948879
0.9662540865158159
0.6832981660236023
0.9895995793895358
0.5177420991499861
0.6951401645174713
0.9094556713031088
0.7886262709139072
0.869358742
0.5574982529230479
0.3610222904811792
0.19903159327156816
0.6838324626046575
0.6383668074538286
0.6529295650985865
0.18329827898952367
0.059402306
0.781654769
0.8516462095089439
0.69448846
0.7112703957758811
0.2062041953867054
0.5724962547408146
0.1847997505230314
0.9605068524100788
0.6297244911913761
0.7314102240543454
0.6369175680345213
0.7658703876356364
0.8012529296322923
0.34407651797801964
0.16794158508831386
0.5315882706553704
0.5349607970992627
0.5530028540920805
0.9101388592776309
0.8314228758727307
0.5286405350895225
0.9814842940852904
0.6732482431683022
0.9719727591603922
0.4912414021786702
0.17893572968769358
0.8194095621313111
0.7654005641374338
0.22280046925071145
0.38251515075463893
0.18194830627624456
0.9815613097173572
0.3702811455763284
0.48914471455224595
0.5370897799872294
0.693525827
0.2804454209030033
0.19495979244217543
0.7510008518559709
0.9865524935907217
0.3532947956122445
0.9117637199950149
0.2263084250964868
0.19299299060954014
0.23480150585667547
0.8095469737113932
0.3252914941770435
0.8698927091652644
0.14496870853170413
0.8107535436685573
0.9118825986184246
0.4469141036841352
0.8521839155114063
0.7313024060827636
0.7827923473480287
0.5881581462190815
0.2818787483031828
0.5545635491662582
0.6507035313033195
0.9086937951547567
0.5340263499577903
0.7562836530813292
0.5064301492191996
0.4976957413115104
0.6990935840119024
0.15098918602071404
0.8767259855053993
0.2636136500353118
0.4819140511269846
0.1934818030361466
0.6099863151125835
0.2357405039957791
0.45383447665363197
0.2807165011285834
0.9480293855406996
0.9258410336941341
0.44557547864221225
0.944967779
0.1956353688733569
0.7313365369986664
0.660369696
0.34533034187645095
0.7460358141892804
0.523460989
0.9248723430768749
0.9862742875969861
0.25020277204298624
0.7404200600259117
0.6880104644530376
0.541816031
0.7567676736053969
0.46480456386401925
0.5453276470515682
0.41295738692327655
0.6319319376635015
0.7801032409349636
0.38003205786166616
0.14240762745282742
0.3237443251079849
0.9266166793324222
0.7680245479606727
0.8065543090525922
0.9604529138844263
0.6338845460607638
0.41912598946761215
0.683707295
0.9374034449851147
0.5329940121076343
0.9476315323221414
0.9789509163335619
0.8541971583193254
0.2835405623966915
0.25768313901678125
0.7223294740097785
0.5158524617190083
0.38743981109331715
0.4492192502884871
0.4462749457109155
0.716958208
0.9655956159926906
0.45055531857750586
0.6240767895761317
0.41531359371404564
0.6873121914612957
0.3204062545214977
0.2948836833251855
0.8760797001190729
0.6117712507104855
0.3405889345965788
0.32589654988644245
0.96681455
0.9414421437374776
0.5043473256675346
0.7242842867535115
0.7800067640528103
0.3213839415185072
0.3601618469741483
0.9085862136293675
0.7931341299010877
0.9815622447112329
0.4343924284008184
0.9556791952058458
0.9152018891017926
0.2832722001184255
0.36835172410131956
0.3426735800557472
0.8502149077440466
0.3188280207232127
0.5899329824412451
0.9538327774973142
0.9395193957074205
0.8739758199359274
0.6846064303915749
0.4544347317041799
0.8228071862421256
0.5805490786287513
0.5333399071770668
0.9709915680152645
0.6885696270051191
0.9699420839184079
0.2972667997260047
0.7954277192245076
0.8885476709044589
0.31966174678373144
0.2004964707537633
0.7100566023235307
0.1882851518810257
0.5355786790676633
0.9722619233585317
0.21175187352441546
0.4316597413518706
0.38918390225950905
0.5719954
0.5744929226197457
0.41621893850866243
0.6919259937375747
0.7061914682680523
0.49531822122411207
0.3318550637743838
0.32250098244148173
0.6621487765078515
0.3230928952466162
0.8031940446262616
0.5477887251528137
0.6826934377488859
0.7243988024647183
0.817936715
0.9285599994132222
0.5440591200100611
0.44511165123912355
0.4846574255909336
0.8547628862065556
0.552253731
0.9411986303581361
0.9274598862745914
0.8517533741375736
0.8926766129566548
0.824775076
0.4321060430452245
0.7446912898857841
0.5187848169014976
0.4877898533782361
0.37530734655970155
0.6379948852034089
0.2848795085943063
0.6520842194803944
0.4965602869331188
0.5543867804291605
0.691783785
0.6709066670754626
0.8234518973616826
0.8255610853755108
0.7248647139667221
0.2551192639502209
0.36021233064410474
0.779269517
0.15272471273724486
0.9061003522632547
0.9801100677865133
0.7765676714950163
0.25090573451235393
0.6398977639521781
0.5645686324794239
0.5845071584506301
0.9969330087200187
0.9205950482657237
0.46629734519318433
0.32964490302731386
0.44449324457213124
0.5982925863070163
0.8152132674956221
0.5777374183583421
0.9601672807839863
0.23175564048215846
0.39060332551134713
0.7042913009568303
0.4523502364579979
0.5621640640410388
0.9357938784278598
0.2308063312380028
0.9783607104123108
0.5683341974857874
0.5866580642346901
0.9482902659843394
0.889689976
0.5318702364964193
0.6240974985241714
0.996402518
0.3923168919090829
0.652002607
0.2768696201672589
0.3771222955127247
0.2555406707970063
0.6314071861628167
0.8993175414809822
0.17812605110932136
0.8128431205871649
0.44548252732124427
0.6229645257266526
0.8400201323444457
0.46105363888552175
0.5115639971396406
0.46329817955780783
0.6481414084546888
0.47707773702517986
0.9410647019449601
0.6511662562471043
0.34793084550875886
0.461200756
0.34100847984388327
0.9706557164548899
0.9314871083425514
0.23992013907799498
0.7103649418067688
0.8680892568463635
0.9941857754786652
0.8413823683648498
0.201667958
0.6299184848823624
0.7170769241586591
0.6216819600332042
0.8805655854301628
0.7311456390661957
0.8012290305744196
0.938528751
0.48543102471341093
0.47064620441845473
0.5380698460677957
0.6412035083785301
0.41592635233110753
0.5076649087449725
0.2870440830750535
0.7034216511050069
0.4754434356772981
0.33472168765416466
0.6931627315833206
0.756647327
0.7932335155047875
0.3403683055522053
0.7688257301339074
0.6879172683288916
0.9703296671268609
0.4528926433733266
0.5856802705921438
0.19258177243153388
0.5138556402515739
0.6027723697646039
0.3069288511707528
0.8269608196915682
0.5998024645552533
0.8460352929480274
0.22242675711934884
0.844402345
0.9118629501060092
0.096985284
0.3847543476893164
0.20124516148602367
0.5781312343973082
0.7322182550346388
0.5297053591904657
0.21919052039964493
0.22448016154931336
0.669237863
0.51922858
0.3566156850117166
0.47574387109419614
0.35461865113427904
0.3175579019466414
0.7340479740940133
0.9620545671827936
0.5013350798095308
0.6746248362104119
0.325306687
0.7103033126881115
0.6290380672009359
0.6822516172884963
0.5046580269949523
0.6085156419607851
0.5340030158900635
0.20469952600868718
0.17879553914934804
0.9815942134909155
0.3082463573040637
0.64551435
0.8360005400897705
0.7952140700910681
0.5269854554969622
0.5316614876103396
0.85150905
0.8021022459680919
0.2567036198998883
0.5756437586038627
0.4817433912439042
0.5209152961589147
0.7941874252082582
0.9542355541212787
0.8939867733615323
0.7995456371321885
0.9686100736333818
0.7973984508096287
0.9026442117534144
0.36089077009898807
0.9845434344185455
0.040865201346524924
0.4205533011461047
0.6775820219373513
0.9736384928324213
0.8251925712723069
0.48223956281191094
0.3682668074012523
0.6892432994564945
0.8501292758902804
0.7108988327848558
0.8662658956829472
0.7960438383676962
0.9094491565604335
0.790215931
0.36085986685512306
0.35944050864088195
0.43235155704070016
0.9225651210612238
0.9643250606763538
0.9277566442898392
0.3746542754949954
0.5916328126542174
0.8416223756244849
0.7230459360900401
0.24546845795009417
0.913978419
0.9368171034070016
0.7105194639969499
0.3262795541015354
0.42955612106214225
0.4905494353593177
0.7795620320656799
0.8850582270323384
0.46034023860749906
0.20823841854804218
0.2778216329626236
0.3451703141815511
0.9271390840080534
0.3571064634886717
0.16162894767205302
0.32539977813156795
0.849872499
0.6259549854301221
0.7961796822931968
0.6643774573050097
0.6146576162962067
0.2452582673213696
0.5314533461480022
0.250801372
0.3956887234168598
0.6083685247308748
0.9403813627503497
0.5732978997457736
0.4010595317898572
0.9107826884131935
0.6101499077983956
0.41422011826639527
0.4480935163950267
0.9987844231974518
0.8120078188196111
0.8507688141101692
0.4895874653116292
0.4775719237022814
0.8107481804668991
0.8206623639471234
0.6787660492790073
0.7182328637007296
0.34336264423909924
0.5367028674555419
0.5078195355047199
0.8485903138370814
0.9144419456987712
0.26525934618969677
0.6254005878622378
0.8600539867249355
0.6559854119950954
0.2940283851245878
0.9844573525640903
0.5046762579420181
0.6332064708275487
0.904110597
0.7072084749214002
0.381003322
0.6537439415839466
0.29381540893136393
0.6755709686568856
0.7972930178619189
0.7368572308135429
0.7305477116190384
0.6146591286519673
0.2277704057669295
0.4050213789341266
0.9152345871904698
0.9571571159197549
0.618550484
0.740588225
0.12062702688685001
0.3682279994674107
0.7721069171036292
0.46930882244462147
0.5723820832367364
0.9582253221966892
0.6937762332694138
0.17336585970018753
0.5480819230002292
0.5484854271679789
0.4017022302617399
0.6467864027088122
0.9973416945082674
0.3574301559997781
0.4504305465655255
0.30006480478492475
0.7105139549735329
0.8398690538744588
0.602656436
0.31735944086422996
0.997534228
0.923157541
0.46353290806233927
0.8515949596893856
0.3936202858442981
0.683427125
0.7207756435016611
0.8131607563551098
0.45783694533839736
0.7225489632579509
0.6803035540362107
0.7151475210663334
0.2898755459910973
0.3948056976123424
0.9912987818423088
0.8311485097904561
0.9467897627525845
0.22832413813649355
0.9732646244326223
0.11278812501229812
0.7498862387122652
0.245983468
0.9809780730419858
0.049466541
0.21341427922485656
0.8109676066235638
0.6987823695955184
0.1470607863727713
0.36758785166671626
0.6612227029081361
0.44771788777307453
0.17989913281646666
0.5306691385738711
0.7477291496173536
0.8591724524427496
0.49324853165991167
0.2491346868962013
0.3059019119315213
0.8365985503116242
0.6778841823570083
0.4149469223503257
0.6043891107483935
0.14971237629743728
0.7275439001844153
0.21120889423116085
0.6417195086180396
0.5467202200419318
0.9248007518826681
0.5189863156905238
0.48072685838581786
0.6306627481851567
0.9514486464583141
0.7120774589477266
0.9142702467547523
0.7844039426153129
0.34577379959872157
0.3398218831419243
0.7836574432235146
0.7893864972000827
0.5718988789053234
0.557495744
0.5543962766847623
0.7220824240903289
0.9659476412507044
0.22776645336811846
0.5606648418902089
0.8480876585054599
0.2807047382389016
0.2986800613499087
0.380981311
0.5511349354355333
0.9398262761993776
0.822827223
0.48803842491372684
0.5648009487871818
0.8050431344828539
0.4698523421304255
0.8521881352644195
0.949066511
0.7534626358310912
0.2542817603661682
0.31200221370249637
0.8947546519344385
0.4284897338163546
0.2211797207134463
0.2343758446892462
0.9829787871568536
0.706630878
0.42678722632216637
0.3774227615787664
0.42052790799217254
0.9244725864852787
0.801348645
0.3831262680655101
0.18317112107527456
0.9879335164122925
0.4112583889694468
0.8592650703174571
0.18633137450351028
0.949919588
0.650529933
0.7831686218664391
0.33094516871770174
0.455950982
0.1404983961063084
0.43135440888694976
0.42721746581368014
0.6691118179011646
0.9232171410264159
0.7553901818629378
0.30440191132823136
0.4983875821685869
0.634479962
0.5072815379205797
0.15495978564698418
0.4975515027355417
0.7136763663355772
0.3043880668619948
0.9428609037446859
0.390005833
0.5941566819511301
0.8106397907674071
0.3474557172793382
0.7704594319934714
0.7334721411039986
0.3561132612097808
0.8338658860402757
0.8530443681515115
0.9340188051207344
0.1259843065260106
0.43481922584136945
0.9409433133141767
0.2712029869503914
0.6375340927868453
0.8169478188346364
0.5686340349381973
0.6617992630141771
0.6232487853562276
0.764714806
0.092752725
0.6219613448252161
0.8125286662403624
0.7479564049838268
0.5072850160776158
0.7365402676292168
0.6114152738066252
0.9594558415896541
0.5039393928545377
0.21418722923644634
0.46630571636776774
0.7073241063118751
0.2556017403772494
0.8482062677980009
0.504799064
0.32067883997881147
0.7713648557157163
0.39031492888864894
0.7973695657661741
0.4409419026986451
0.7803940671396454
0.8367970251142438
0.15966191110878472
0.7515710275681056
0.46527177139656895
0.9834931936686373
0.680062912
0.46753067651257496
0.534981128
0.6741088070845673
0.7273812808715734
0.7321569645939487
0.6258115120473879
0.29352698076412626
0.9774900507817497
0.5848174291001101
0.5153534135614408
0.4359132853188311
0.907838833
0.22317444088502053
0.6249384958017423
0.6831477081503585
0.22578925952975634
0.9965126891032348
0.9654403614677844
0.46095991142972637
0.7750126738817581
0.8199839619935159
0.17993237702310794
0.3092083661460502
0.213558945
0.8669650862352091
0.7881226622612112
0.7773934107317912
0.6942324725329824
0.4793140394386708
0.5703528964332538
0.5970448428489681
0.8523735161655466
0.830234974
0.5080909840445575
0.46534855178552703
0.7520719215916847
0.647488074
0.8884496216543665
0.541271667
0.6869242751014388
0.8248019941883069
0.5481989215131584
0.282701338
0.7986136657575776
0.13103261467370914
0.9414926092474498
0.5571117264810554
0.6886897602430868
0.8004614782947279
0.1432210079431663
0.5305313051066947
0.366719854
0.8061331670011704
0.9358470598804882
0.696841646
0.8841613761004494
0.7190766063735995
0.7199492841719517
0.7195969281209773
0.6859411324229828
0.4874493817383385
0.22309261726858137
0.6518319661703244
0.3063630299779206
0.8897132455227319
0.7481945066546349
0.8412958274132997
0.5686987674357767
0.966110076
0.5811473715301521
0.62680022
0.6566642318804523
0.525023781
0.6377871077747038
0.3745837744196546
0.41825971096326053
0.8537722453429337
0.6206568667426207
0.834265393
0.6298298971304858
0.9720688878208281
0.1347305384050129
0.5828352778885854
0.9025285096139097
0.8303927605763699
0.6078589379953755
0.5325274034528851
0.6069178486649653
0.815497472
0.1510928863831939
0.45330586383258964
0.8459618294842524
0.7870085423177322
0.7430489667159635
0.19166898293664894
0.5072988697828431
0.5565675299896151
0.8841894396783401
0.7131990702998725
0.593822414
0.7526750249212623
0.6135955283264785
0.5462452169899914
0.6944936677814948
0.1971812357547489
0.4171513956658094
0.395266288
0.21343161877711347
0.5769309534875104
0.3402900104753255
0.9823393093050397
0.7910749170024484
0.8100141833862502
0.9356928131735232
0.8778969803809547
0.4314367186952405
0.5604598170250804
0.8883360254195795
0.7268785667047499
0.38828779040324957
0.5153564319919439
0.26693611693501806
0.8080528332550884
0.7415238055165143
0.5658156427298167
0.3511611778605621
0.8549718084256062
0.7318831385540876
0.4975328502257995
0.1554615022773243
0.7362245840814845
0.9736380001771762
0.7125243365764145
0.8744037341440234
0.5056844002122804
0.9673321615989244
0.8742727731897166
0.29259348582189526
0.5233091050755896
0.7864942605857064
0.2937359541733083
0.6268318078763915
0.31307221384994705
0.37832173912295597
0.981389881
0.4794275343787806
0.4634533701496564
0.4940139737456646
0.6009792747201206
0.8937753174156282
0.2036655268910406
0.29793196595383387
0.3814694560151225
0.7695574519309909
0.6505537816813699
0.43962368136663965
0.9450142629296041
0.9528101894960422
0.7942610296034797
0.7416591302437399
0.6574829008877898
0.8361416928408317
0.27959119170190483
0.8992818913962752
0.067451484
0.39130662060888133
0.28873451005719014
0.8885675989406179
0.6217506960560824
0.954573798
0.7027938574817684
0.20072972517158463
0.5483426375002017
0.8398262784394965
0.7769766977932651
0.6373125873809612
0.7428968195404637
0.6059136432752003
0.6771129666713183
0.7350164722174972
0.26124766757312984
0.9133007514947349
0.8930060788684474
0.9509155056182335
0.6975214970811328
0.8266032636611746
0.44442014956136644
0.5695319074828868
0.4123050247203076
0.6330930559934876
0.8866027929529554
0.9934595934992541
0.8258624690934508
0.17355277726049217
0.5833507810859829
0.3123375801649015
0.20068357926057484
0.40507207647212984
0.39961565417287737
0.7365588564594655
0.9713208546469865
0.38912184368537883
0.5828715127484381
0.6427540045350747
0.8039535021469886
0.5392031428227921
0.6626977540686705
0.6009448411343015
0.7173624830699106
0.9561340949898884
0.5326799545703249
0.6012809071383955
0.5376627266211471
0.3959932612139596
0.6813998433236771
0.45446057043518495
0.8675951925856016
0.7119539483961587
0.5495692876186336
0.3844651640053359
0.7035507543952726
0.418742255
0.5537989848008293
0.4037965210016091
0.6528516869596557
0.46585511552470105
0.8604155990966882
0.9929548661236447
0.5205572199958921
0.7024030651566102
0.8475707886121231
0.2845951828236355
0.066461
0.7547297160198226
0.8894016496374206
0.5231598494616765
0.7123770402285516
0.9486845580844077
0.9743790653300932
0.2096524789860971
0.5900107735547389
0.4473917825444105
0.4046856102306644
0.889523219
0.8628672499118184
0.8716041942124776
0.14387591214284093
0.9446188988827363
0.48228892840649484
0.7872574326487575
0.7246527564944862
0.9017167437783359
0.8742986838872722
0.6927628360808669
0.5088873928775912
0.9677520395621767
0.6573538824898166
0.5924066992813448
0.8934781094213631
0.6167328978596487
0.43802965060880705
0.9429982727394097
0.15749256581802695
0.8586852218484856
0.8224886941253179
0.5991328480381457
0.966010284
0.954360762
0.6385787712033715
0.2908707038967077
0.531220443
0.3984567127908406
0.7457023503589231
0.3986206537520802
0.9374126666229177
0.9214877339686655
0.8319594291046226
0.5539983743326099
0.8483735537347802
0.44636033140013576
0.17312238780738856
0.6977607631818378
0.6199964938529279
0.8745771641990936
0.891129109
0.3547502501051587
0.4071725782715392
0.5573894935781674
0.8151592744609556
0.7081108168792859
0.7726210073859257
0.708458359
0.45835110086843567
0.690926221
0.9288759575125144
0.8232059312185326
0.9512219782933228
0.2977066079453174
0.7575264058814006
0.6514904099538381
0.726866638
0.8419064664800227
0.601171024
0.7485598168929928
0.14879355611687345
0.835166875
0.851336547
0.6478137687804173
0.4753574532872644
0.9246087279328902
0.8478826528083823
0.8554998753502747
0.27520267830332346
0.19868966773176658
0.2705388116726536
0.4139600236490737
0.6326262013972148
0.4374281688399262
0.8667048563166467
0.7736951710869358
0.8115377702772936
0.8466031940820493
0.4104099901924587
0.58859234
0.7185039279323218
0.7238869833610433
0.9767813114874375
0.6161030869354178
0.6470318459666731
0.6395156856425802
0.545542095
0.8501084250023908
0.8196878065343096
0.5667772632672267
0.7449795300181965
0.31669491122438875
0.571841389
0.6496336768812956
0.578542816
0.8603470675897757
0.6922238473291735
0.4242057467851901
0.41712038875355806
0.49426061871837346
0.13537541772804146
0.7000933019080482
0.21568590256946765
0.2849184190539981
0.36473349807660826
0.5136813428839624
0.8021488852822166
0.9575378212337864
0.5622388168044389
0.9130124298007607
0.7707363792570313
0.6377454734461315
0.4768387150774982
0.40947583263626275
0.7755466080930321
0.6734938043281221
0.23153487
0.5153841364059171
0.6013368730981341
0.5892789782846583
0.857365932
0.34898467344335826
0.9607198716089216
0.49129425289928474
0.728367734
0.819469119
0.48868160568278973
0.6803713210705342
0.8360178642005911
0.9555303233221291
0.8936231845016137
0.5241460814651504
0.49035519059107024
0.8044441671027553
0.3340984749596534
0.6113309030960123
0.6696329916450338
0.977023825
0.8700743542553611
0.7533462243559407
0.6238653082820625
0.7265425437959742
0.3042690755073074
0.29639726034219277
0.5153734311747138
0.5735985941766046
0.6079469724506817
0.6984169881304756
0.4407767221572424
0.7059392229496491
0.9185868820957881
0.9632848070899892
0.6105849316066985
0.8334664573063313
0.9850083411485002
0.7377530314206904
0.5918585373368027
0.46688310116082354
0.39718600026145034
0.9139471154732008
0.9147764467860295
0.9376112316117565
0.5739202247811253
0.5774144813704629
0.9599957521121011
0.5221557945514059
0.39945448762138136
0.9134225044779489
0.7666402090747826
0.8758096632003705
0.6285658817269779
0.6786339966091457
0.8941492843713114
0.5962108228764129
0.6853811168035091
0.41987701762546115
0.935482137
0.613998068
0.9028600814179458
0.8109263879517167
0.1688891820101184
0.3839643800908559
0.643999968
0.7167439031924857
0.425454198
0.14641963414997772
0.7943693940895931
0.8574844169840332
0.8480927016189899
0.5733990112873726
0.35366178552735894
0.911157877
0.5637399962352405
0.27377146538495134
0.5321932648604646
0.9235985616787395
0.6427237265088453
0.9968270011416962
0.9987524568394961
0.7477421663209701
0.4352752363767338
0.8901239830985965
0.41528949301710083
0.25951471288213906
0.8918601894540288
0.8741082425260807
0.26768210544853027
0.4284525555527364
0.3605618824451591
0.5403335161373366
0.7750603429277763
0.31883056811384997
0.4141013488675177
0.8588595286695115
0.43799394609755093
0.914190488
0.7893335566959644
0.7815164697165995
0.5595956037249423
0.7904480190481674
0.7650408224304258
0.7075447990925563
0.8959988073995604
0.28038972439236237
0.6418959259151088
0.5818435688223961
0.067312785
0.6701807761162739
0.4456547179976539
0.24201872194613938
0.31827332330771474
0.35451538849623476
0.9597561498483513
0.7625882734150125
0.27775456744555466
0.9820867405053544
0.5198397047029346
0.7930594494394072
0.984733482
0.4487562862847242
0.5523512592582726
0.7752210857604758
0.8312975092845447
0.960784341
0.10077247624287193
0.46005799572565576
0.36373424264349363
0.5125954921060045
0.5866788148985216
0.5505260116326991
0.38489400698212395
0.49981402256477203
0.7176055819024173
0.1887676919337682
0.968733535
0.3359646700487401
0.5353277864130311
0.17543841810158775
0.2851277790022885
0.27813435580642626
0.6362590766447319
0.9327232695229233
0.6226051470359348
0.5942496335375826
0.7868718270487955
0.6859587217515046
0.9421798136873826
0.205954234
0.21763642911872566
0.6981842720450429
0.7804154310008456
0.5645614474552978
0.8434663615030158
0.8277794125280659
0.6632116488743232
0.9832070716065868
0.7113544658034592
0.2580178862549383
0.4795933462348557
0.9656158622934438
0.4498311644012012
0.15587585936964568
0.6026651664868592
0.8829413030250406
0.3310512797373575
0.9478444888805271
0.7165360627497279
0.7667977173863786
0.6766381459562292
0.2782159802784621
0.9719674584519734
0.18647132704475824
0.5855647671125488
0.14955070924657268
0.9316072210967049
0.46994737260266406
0.6201804175652247
0.6091622425167584
0.39891980498982804
0.6348219073859629
0.32893994391146597
0.9588769715723947
0.6122380076860862
0.8702567536083309
0.6552439038645099
0.2769255239765761
0.8367694288274483
0.6223322924724637
0.9856283255011852
0.9238345580085596
0.6154966447014052
0.5124832916626328
0.5307626135302554
0.6871420004014417
0.9104502854812973
0.6640042499755293
0.9832215944776705
0.8695737296453452
0.7825194771104144
0.587264817
0.8497534610179475
0.9569854358417775
0.5669555123474312
0.4138286854082768
0.3113181054355981
0.25417419537816927
0.17638741057885715
0.39865743014896704
0.45102350527928714
0.9479525555469102
0.7267261556438267
0.7551389764489633
0.32825806230852483
0.8998523851669424
0.992950984
0.8725156150340316
0.8546179571451129
0.40877715
0.6409064831769637
0.4699641129351002
0.3044712946479463
0.26644723125270336
0.7348885167000484
0.087663851
0.519778566
0.4373459352792064
0.5997379874620413
0.8206960073375978
0.7610166319553305
0.7257689572114854
0.22664187389022458
0.5918319621115429
0.6268976499797605
0.35174134567154225
0.6784597143679483
0.3534331932555339
0.673319482
0.5717084413786626
0.9215764132163444
0.9810282824907637
0.8678778769572497
0.8960282733429638
0.9241808006203662
0.2613331960283522
0.801785196
0.25232850928882544
0.3993184353613126
0.7809260435053318
0.5706154025832777
0.40407244022982813
0.6664236637540637
0.9872006281368292
0.817274987
0.8941021403655562
0.4073706675120172
0.6919115979953023
0.9701881171249238
0.9626556335377708
0.564848224
0.536039258
0.9564516412340203
0.7647367862545482
0.41282532257739213
0.6142321998445548
0.8698226247689569
0.3511510813712958
0.7365508628411914
0.895547862
0.39333360414480034
0.8448277685287988
0.39024735310590886
0.5993231471898178
0.7957757576845989
[truncated: 8,001 more rows]
