# Supplementary material for: Pan-cancer multi-omic model of LINE-1 activity reveals locus heterogeneity of retrotransposition efficiency
Source: Nat Commun. 2025 Feb 28;16:2049. doi: 10.1038/s41467-025-57271-1 (PMC11871128; doi:10.1038/s41467-025-57271-1)
Supplement: Supplementary file 7 — Source Data [file 41467_2025_57271_MOESM7_ESM.zip › source_data_28JAN2025/fig3b_data.csv]

	subtype	total_RNA_TPM	sample_type
0	GBM	1.68656999567037	Tumor
1	GBM	0.4660230182597248	Tumor
2	GBM	0.4385684515096452	Tumor
3	GBM	1.332141658636224	Tumor
4	GBM	0.5481915965255673	Tumor
5	OV	6.748134832804106	Tumor
6	OV	34.830714937913086	Tumor
7	OV	63.34925005905082	Tumor
8	OV	9.66479551357374	Tumor
9	OV	7.140768006654455	Tumor
10	OV	4.025341558674656	Tumor
11	OV	13.227189657194357	Tumor
12	OV	38.83248279110743	Tumor
13	OV	9.400974791416903	Tumor
14	OV	32.79587879669369	Tumor
15	OV	56.43712799802621	Tumor
16	OV	39.31563105591602	Tumor
17	OV	27.1721054515474	Tumor
18	OV	63.73785179214476	Tumor
19	OV	10.432258928742945	Tumor
20	OV	33.40964045172623	Tumor
21	OV	7.579274161043759	Tumor
22	OV	18.67773015642671	Tumor
23	OV	42.42259707998939	Tumor
24	OV	16.41779698439007	Tumor
25	OV	11.51160662124036	Tumor
26	LUAD	14.72546079890379	Tumor
27	LUAD	19.117412719538205	Tumor
28	LUAD	7.267563748832541	Tumor
29	LUAD	35.21189627755445	Tumor
30	LUAD	49.39106696293858	Tumor
31	LUAD	31.360353281905144	Tumor
32	LUAD	15.050160161445604	Tumor
33	LUAD	14.143821123810891	Tumor
34	LUAD	366.66864794279184	Tumor
35	LUAD	15.33100517358374	Tumor
36	LUAD	8.344288201800012	Tumor
37	LUAD	30.220369948518908	Tumor
38	LUAD	2.385230784363161	Tumor
39	LUAD	34.92162998765021	Tumor
40	LUAD	55.07671730134283	Tumor
41	LUAD	22.60721763933849	Tumor
42	LUAD	64.29289094546291	Tumor
43	LUAD	14.020801577892255	Tumor
44	LUAD	14.951737860034951	Tumor
45	LUAD	42.81127444861573	Tumor
46	LUAD	507.5268192792728	Tumor
47	LUAD	4.9608239532530645	Tumor
48	LUAD	4.556781536096086	Tumor
49	LUAD	61.050893054442064	Tumor
50	LUAD	39.58020180516169	Tumor
51	LUAD	48.368256224343135	Tumor
52	LUAD	27.92767736274609	Tumor
53	LUAD	11.723802436892893	Tumor
54	LUAD	3.680687887126058	Tumor
55	LUAD	9.867041053453224	Tumor
56	LUAD	37.37996103990863	Tumor
57	LUAD	2.4478627720364323	Tumor
58	LUAD	3.845354590964096	Tumor
59	LUAD	30.55387722139455	Tumor
60	GBM	1.0088397871737582	Tumor
61	GBM	4.428593940133437	Tumor
62	GBM	0.8261699615297403	Tumor
63	GBM	0.3117957748567911	Tumor
64	GBM	0.754056025019228	Tumor
65	GBM	0.2694128780961551	Tumor
66	GBM	0.5860825726225679	Tumor
67	GBM	1.2896798649061318	Tumor
68	GBM	1.1089558582980863	Tumor
69	GBM	1.8235562005961612	Tumor
70	GBM	0.2953037243335292	Tumor
71	GBM	0.399999594210462	Tumor
72	GBM	0.2615332182824001	Tumor
73	GBM	0.3870027466896832	Tumor
74	GBM	0.9809354076260264	Tumor
75	GBM	1.0987594778779146	Tumor
76	GBM	0.9319890363498878	Tumor
77	GBM	0.6007209489839893	Tumor
78	GBM	0.1703255350042303	Tumor
79	GBM	1.1260221583799823	Tumor
80	GBM	0.6275300783602792	Tumor
81	GBM	0.1447289934472552	Tumor
82	GBM	1.7412273268574343	Tumor
83	GBM	1.0698286211163863	Tumor
84	GBM	2.098535185557544	Normal
85	GBM	2.2889922818457804	Normal
86	GBM	3.546447806234455	Normal
87	GBM	2.3792803587230886	Normal
88	GBM	0.3163612326901922	Tumor
89	GBM	0.5503415008386745	Tumor
90	GBM	0.7527824307014874	Tumor
91	GBM	0.3700310631547597	Tumor
92	GBM	0.8407277924627152	Tumor
93	GBM	0.2064399561652037	Tumor
94	GBM	0.2581096109964572	Tumor
95	GBM	1.3996606859455998	Tumor
96	GBM	0.5239878879567101	Tumor
97	GBM	2.9524777167796867	Tumor
98	GBM	1.657077519242216	Tumor
99	GBM	0.9310073709237966	Tumor
100	GBM	2.178255363927088	Tumor
101	GBM	1.5008176245213132	Tumor
102	GBM	0.842493843538894	Tumor
103	GBM	0.6595260597863328	Tumor
104	GBM	1.441519643993098	Tumor
105	GBM	2.6866606121817	Tumor
106	GBM	2.104669171585877	Tumor
107	GBM	11.531744932111206	Tumor
108	GBM	1.89429950930314	Tumor
109	GBM	0.269528559904457	Tumor
110	GBM	0.5997134802206219	Tumor
111	GBM	0.5822469316756582	Tumor
112	GBM	0.4944341723963918	Tumor
113	GBM	0.5410420695115522	Tumor
114	GBM	0.4183419897471521	Tumor
115	GBM	1.1913962852072202	Tumor
116	GBM	2.421463065637902	Tumor
117	GBM	1.0865434885201015	Tumor
118	GBM	0.6258097033539118	Tumor
119	GBM	1.291143494968188	Tumor
120	GBM	0.9575274439182374	Tumor
121	GBM	2.7913500481939013	Normal
122	GBM	1.130919128568469	Tumor
123	OV	10.252991839991592	Tumor
124	OV	11.619127649203786	Tumor
125	OV	1.4178163864952562	Tumor
126	OV	10.94086047298902	Tumor
127	OV	1.4731302197048488	Tumor
128	OV	17.173134133771264	Tumor
129	OV	16.86984668510746	Tumor
130	OV	18.795055643359504	Tumor
131	OV	3.762825777323646	Tumor
132	OV	14.707089487021914	Tumor
133	OV	16.150060077789345	Tumor
134	OV	24.304596589433512	Tumor
135	OV	13.303544642785177	Tumor
136	OV	27.914271556330025	Tumor
137	OV	4.1179947781042445	Tumor
138	OV	5.667826056531403	Tumor
139	OV	15.723465697682098	Tumor
140	OV	11.739242497567568	Tumor
141	OV	13.56226863794558	Tumor
142	OV	60.968501014583126	Tumor
143	OV	3.473777434834418	Tumor
144	OV	10.679970401471689	Tumor
145	OV	49.42177341001263	Tumor
146	OV	7.83557821741285	Tumor
147	OV	52.43266653291032	Tumor
148	OV	10.522290090375302	Tumor
149	OV	4.522418024609397	Tumor
150	OV	11.524960767778555	Tumor
151	GBM	0.2701532412027166	Tumor
152	GBM	2.454810106363909	Tumor
153	GBM	1.6369690787421016	Tumor
154	GBM	0.8736980270692606	Tumor
155	GBM	0.5953485499505546	Tumor
156	GBM	0.171430052241579	Tumor
157	GBM	0.2407474295112315	Tumor
158	GBM	0.5956243142130935	Tumor
159	GBM	0.1616636036762765	Tumor
160	GBM	0.6453920593633499	Tumor
161	OV	23.91365191494086	Tumor
162	OV	18.225966746450872	Tumor
163	OV	12.479702341621836	Tumor
164	OV	3.962646046641359	Tumor
165	OV	2.947439841244591	Tumor
166	OV	9.044690709060747	Tumor
167	OV	7.585580522288208	Tumor
168	OV	33.755312810064986	Tumor
169	OV	2.068496726649709	Tumor
170	OV	8.336748190996321	Tumor
171	OV	7.784082610753833	Tumor
172	OV	10.933534745025003	Tumor
173	OV	5.967435364648569	Tumor
174	OV	56.589389759070414	Tumor
175	OV	12.39239208784122	Tumor
176	OV	3.156151026215989	Tumor
177	OV	8.16770747824443	Tumor
178	OV	25.246563859289743	Tumor
179	OV	19.526536502397477	Tumor
180	OV	5.13225694431501	Tumor
181	OV	13.78977729996863	Tumor
182	OV	6.397216944473246	Tumor
183	OV	22.484751668300724	Tumor
184	OV	1.8817406641697112	Tumor
185	OV	18.34488379624753	Tumor
186	OV	8.652955958722309	Tumor
187	OV	7.063424946906502	Tumor
188	OV	55.08991380220773	Tumor
189	OV	44.86607598597657	Tumor
190	OV	1.9262177185882472	Tumor
191	OV	9.869575121994346	Tumor
192	OV	32.96377768651877	Tumor
193	OV	20.1291542260376	Tumor
194	OV	5.904370870012858	Tumor
195	OV	13.567976338877472	Tumor
196	OV	8.224366030265779	Tumor
197	OV	7.426467133653944	Tumor
198	OV	10.05731154145748	Tumor
199	OV	18.747268449892285	Tumor
200	OV	11.895923264918007	Tumor
201	OV	15.2342661844559	Tumor
202	OV	47.13423259690205	Tumor
203	OV	3.9483778941930736	Tumor
204	OV	10.16181419323608	Tumor
205	OV	5.309431585289838	Tumor
206	OV	27.99611822892246	Tumor
207	OV	16.41264154439113	Tumor
208	OV	26.406462623525947	Tumor
209	OV	25.133300681747293	Tumor
210	OV	7.811784379744223	Tumor
211	OV	27.270110906795345	Tumor
212	OV	9.914008736973642	Tumor
213	OV	26.88785034928609	Tumor
214	OV	17.837736490249686	Tumor
215	OV	53.678548594241214	Tumor
216	OV	36.35115837674934	Tumor
217	OV	32.54931699090272	Tumor
218	OV	3.386821057915403	Tumor
219	OV	27.690390742970852	Tumor
220	OV	5.852988091099154	Tumor
221	OV	18.783253252693477	Tumor
222	OV	37.98874090326493	Tumor
223	OV	39.75120598716397	Tumor
224	OV	55.53605463060065	Tumor
225	GBM	0.895927581897363	Tumor
226	GBM	0.1462772749932877	Tumor
227	GBM	0.9717632767781882	Tumor
228	GBM	1.009032713268778	Tumor
229	GBM	0.1714824553728725	Tumor
230	GBM	3.645367861373957	Tumor
231	GBM	0.5634109850657462	Tumor
232	GBM	0.2655347242432712	Tumor
233	GBM	0.4921345489414464	Tumor
234	GBM	0.1358299226357481	Tumor
235	GBM	0.4141514913329647	Tumor
236	GBM	0.421703589429343	Tumor
237	GBM	1.6648104242925013	Tumor
238	GBM	1.251903393277226	Tumor
239	GBM	1.4517427063589787	Tumor
240	LUSC	8.22731917115431	Tumor
241	LUSC	20.14339394870494	Tumor
242	LUSC	35.80339517218244	Tumor
243	LUSC	27.59877127480352	Tumor
244	LUSC	15.60358418406068	Tumor
245	LUSC	28.68968509602092	Tumor
246	LUSC	39.6999946069658	Tumor
247	LUSC	45.61976177137819	Tumor
248	LUSC	37.746608698698914	Tumor
249	LUSC	30.631187910637124	Tumor
250	LUSC	11.667899516687784	Tumor
251	LUSC	69.74145538151853	Tumor
252	LUSC	5.0202837120350585	Tumor
253	LUSC	190.1424809971405	Tumor
254	LUSC	23.35821060478619	Tumor
255	LUSC	132.1976463509176	Tumor
256	LUSC	63.83881207873092	Tumor
257	LUSC	24.477756187366555	Tumor
258	GBM	2.013431161942118	Tumor
259	GBM	1.9853780322402408	Tumor
260	GBM	1.3298750617861566	Tumor
261	GBM	0.8943679539190742	Tumor
262	GBM	1.8134851815758584	Tumor
263	GBM	0.516587442236403	Tumor
264	GBM	0.5623348448377262	Tumor
265	GBM	1.2573726683193829	Tumor
266	GBM	1.6095143948052233	Tumor
267	OV	1.2449187421080106	Tumor
268	OV	6.138436447667613	Tumor
269	OV	17.085697221322434	Tumor
270	OV	16.621861946240866	Tumor
271	OV	48.21763127219569	Tumor
272	OV	6.477909869643109	Tumor
273	LUSC	26.234631698197887	Tumor
274	LUSC	50.93080348271761	Tumor
275	LUSC	69.3572371599723	Tumor
276	LUSC	41.05389094668022	Tumor
277	LUSC	37.90388558235569	Tumor
278	LUSC	68.4945063203137	Tumor
279	LUSC	16.175074286073713	Tumor
280	LUSC	19.326578200023125	Tumor
281	LUSC	57.32739872487602	Tumor
282	LUSC	59.37830672024278	Tumor
283	LUSC	31.66066151240301	Tumor
284	LUSC	120.9881470899335	Tumor
285	LUSC	142.2753670319282	Tumor
286	LUSC	23.184639363821866	Tumor
287	LUSC	5.061790518726948	Tumor
288	LUSC	51.50857243291287	Tumor
289	LUSC	13.312934314529782	Tumor
290	LUSC	34.43151990092358	Tumor
291	LUSC	37.58413433094063	Tumor
292	LUSC	22.23983167405412	Tumor
293	LUSC	6.067265494425818	Tumor
294	LUSC	48.71423419628368	Tumor
295	LUSC	11.579121121098687	Tumor
296	LUSC	42.63436440442227	Tumor
297	LUSC	20.104621821556275	Tumor
298	LUSC	39.47745451459855	Tumor
299	LUSC	53.09429855565912	Tumor
300	LUSC	55.41353117317286	Tumor
301	LUSC	85.7256580050624	Tumor
302	LUSC	2.4575973867487	Normal
303	LUSC	9.677627978788	Tumor
304	LUSC	80.46683840807545	Tumor
305	LUSC	10.401517895351782	Tumor
306	LUSC	26.651926242694056	Tumor
307	LUSC	62.63788851912037	Tumor
308	LUSC	36.662851103643455	Tumor
309	LUSC	68.79716916887553	Tumor
310	LUSC	10.51984176044134	Tumor
311	LUSC	46.1676148879622	Tumor
312	LUSC	5.773125918492107	Normal
313	LUSC	108.1676608575569	Tumor
314	LUSC	38.30740384850692	Tumor
315	LUSC	4.613883942712414	Normal
316	LUSC	42.33297246018164	Tumor
317	LUSC	4.640275711827862	Normal
318	LUSC	76.62632823953335	Tumor
319	LUSC	35.251689734707696	Tumor
320	LUSC	206.92832419692996	Tumor
321	LUSC	39.63466716001816	Tumor
322	LUSC	3.3780611127092244	Normal
323	LUSC	42.3926174520828	Tumor
324	LUSC	23.3272262369028	Tumor
325	LUSC	17.945066870474292	Tumor
326	LUSC	3.9256174886010577	Normal
327	LUSC	43.46818230924873	Tumor
328	LUSC	4.108394329595729	Normal
329	LUSC	50.47325437487726	Tumor
330	LUSC	4.267808389709326	Normal
331	LUSC	77.58799305052125	Tumor
332	LUSC	45.88599993968155	Tumor
333	LUSC	3.051923552938044	Normal
334	LUSC	59.727557703782885	Tumor
335	LUSC	2.48385874491434	Normal
336	LUSC	179.04566397252734	Tumor
337	LUSC	213.6931528479909	Tumor
338	OV	13.19665687271317	Tumor
339	OV	8.265654879619166	Tumor
340	OV	20.942070935465917	Tumor
341	OV	13.223048544317557	Tumor
342	OV	1.6635770608994958	Tumor
343	OV	1.6287582705300183	Tumor
344	OV	13.52808736207647	Tumor
345	OV	46.774534669886734	Tumor
346	OV	9.8910854165303	Tumor
347	OV	6.52798691421231	Tumor
348	OV	3.548223250580572	Tumor
349	OV	12.268384312014994	Tumor
350	OV	19.70646644490734	Tumor
351	OV	2.3569468013757198	Tumor
352	OV	29.438364657189275	Tumor
353	OV	10.55280632075722	Tumor
354	OV	17.3427883298603	Tumor
355	OV	21.977526583797424	Tumor
356	OV	16.811197193518865	Tumor
357	OV	28.51919222063007	Tumor
358	OV	13.567269586291385	Tumor
359	OV	61.7842132781436	Tumor
360	OV	18.738076602897983	Tumor
361	OV	10.072988775369662	Tumor
362	OV	7.003191400393874	Tumor
363	OV	1.7304213660176893	Tumor
364	OV	7.425792913406402	Tumor
365	OV	31.017729049242188	Tumor
366	OV	13.368957473947132	Tumor
367	OV	16.310525720321607	Tumor
368	OV	27.24316684391159	Tumor
369	OV	6.87525127302345	Tumor
370	OV	32.637834702550514	Tumor
371	OV	17.20101122519357	Tumor
372	OV	20.790129062474044	Tumor
373	OV	26.455413361115536	Tumor
374	OV	28.67240581186701	Tumor
375	OV	10.625221723725767	Tumor
376	OV	34.292884023711814	Tumor
377	OV	58.200971360692	Tumor
378	OV	28.065057336812217	Tumor
379	OV	8.081924695112537	Tumor
380	OV	13.154145148631684	Tumor
381	OV	33.02582033538593	Tumor
382	OV	3.685821620508168	Tumor
383	OV	15.874567746956554	Tumor
384	OV	11.675795329898772	Tumor
385	OV	17.88588315765052	Tumor
386	OV	3.5316970381277946	Tumor
387	OV	4.386846489850118	Tumor
388	OV	7.040245809162502	Tumor
389	OV	69.49113732490846	Tumor
390	OV	21.21683667554722	Tumor
391	OV	6.187417555822073	Tumor
392	OV	41.47819092535171	Tumor
393	OV	13.566800294046386	Tumor
394	OV	9.567196670697175	Tumor
395	OV	25.042939229045377	Tumor
396	OV	26.413894483862776	Tumor
397	OV	16.892165522534956	Tumor
398	OV	5.691368286948477	Tumor
399	OV	9.07370674125121	Tumor
400	OV	32.9629593378595	Tumor
401	OV	32.03435856973206	Tumor
402	OV	48.9489410134786	Tumor
403	OV	16.673990269723998	Tumor
404	OV	6.902512914857465	Tumor
405	OV	15.493627514538426	Tumor
406	OV	34.69766449052484	Tumor
407	OV	24.701715660860728	Tumor
408	OV	26.30918027846581	Tumor
409	OV	23.804618896081845	Tumor
410	OV	24.00480558628092	Tumor
411	OV	8.271935993588555	Tumor
412	OV	2.7071341658232475	Tumor
413	OV	15.501794821562244	Tumor
414	OV	16.599685146109152	Tumor
415	OV	23.31249099730592	Tumor
416	OV	19.444397213324446	Tumor
417	OV	6.578137234719998	Tumor
418	OV	8.419093773243556	Tumor
419	OV	5.958607566112415	Tumor
420	OV	27.55275437463151	Tumor
421	OV	21.598577826886537	Tumor
422	OV	55.629939321632726	Tumor
423	OV	30.095747974616707	Tumor
424	OV	50.17722516698693	Tumor
425	OV	15.199270354810572	Tumor
426	OV	20.181538041574907	Tumor
427	OV	16.598182170928375	Tumor
428	OV	1.94388984692785	Tumor
429	OV	10.368288198164995	Tumor
430	OV	67.46457271827956	Tumor
431	OV	11.26806357092513	Tumor
432	OV	23.038199163584668	Tumor
433	OV	16.405583321582807	Tumor
434	OV	47.07121015535566	Tumor
435	OV	19.022807429627814	Tumor
436	OV	50.27514019961397	Tumor
437	OV	9.948833169099991	Tumor
438	OV	14.115120338171794	Tumor
439	OV	47.324977521842655	Tumor
440	OV	8.404115772546687	Tumor
441	OV	54.5482094241565	Tumor
442	OV	73.57836179531789	Tumor
443	OV	40.11791733582366	Tumor
444	OV	2.693512139206732	Tumor
445	OV	24.282742698524224	Tumor
446	OV	23.03297612688302	Tumor
447	OV	16.162032090595645	Tumor
448	OV	24.340977664052293	Tumor
449	OV	76.14231307806561	Tumor
450	OV	7.010051306415957	Tumor
451	OV	16.944621300442687	Tumor
452	OV	23.83850779157338	Tumor
453	OV	5.236169712655773	Tumor
454	OV	11.33353580603041	Tumor
455	OV	22.29641679678853	Tumor
456	OV	41.82443575059493	Tumor
457	OV	76.33223462111678	Tumor
458	OV	21.0015169351412	Tumor
459	OV	2.2657328472271185	Tumor
460	OV	9.915691679662654	Tumor
461	OV	38.27120464750774	Tumor
462	OV	135.64418607784376	Tumor
463	OV	17.901933714453005	Tumor
464	OV	24.404861992331632	Tumor
465	OV	15.052660635127449	Tumor
466	OV	2.853486505053584	Tumor
467	OV	16.201392726309805	Tumor
468	OV	7.211962919565745	Tumor
469	OV	15.633089280836902	Tumor
470	OV	11.39575990139622	Tumor
471	OV	16.79181704928873	Tumor
472	OV	5.791626779561823	Tumor
473	OV	29.369460194416963	Tumor
474	OV	57.82899652797061	Tumor
475	OV	9.089613841780103	Tumor
476	OV	5.203469746233757	Tumor
477	OV	4.414301351863844	Tumor
478	GBM	1.8344529623574448	Tumor
479	GBM	1.631664370487946	Tumor
480	GBM	1.3027970723792994	Tumor
481	GBM	5.667980306278658	Tumor
482	GBM	1.244650186931708	Tumor
483	GBM	1.7098271925849258	Tumor
484	GBM	0.6118124718573146	Tumor
485	GBM	1.2407220298168895	Tumor
486	GBM	0.2649600271217091	Tumor
487	GBM	1.1938639115487342	Tumor
488	GBM	1.244933700213115	Tumor
489	GBM	1.8564056216545253	Tumor
490	GBM	0.7295954157885957	Tumor
491	GBM	1.3894212771189678	Tumor
492	GBM	0.249621136071532	Tumor
493	GBM	0.5798650769879194	Tumor
494	GBM	0.1580317415034518	Tumor
495	GBM	0.1324760443249233	Tumor
496	GBM	1.1616764691433157	Tumor
497	GBM	0.96457488146523	Tumor
498	GBM	1.4481420587704397	Tumor
499	GBM	0.4026003592188203	Tumor
500	GBM	1.3669476412909476	Tumor
501	GBM	0.4985010471632385	Tumor
502	GBM	1.160993998803117	Tumor
503	GBM	1.1384563340128735	Tumor
504	GBM	0.5071519246600151	Tumor
505	GBM	1.027919487451113	Tumor
506	GBM	0.3271955675048983	Tumor
507	GBM	0.7458987714297818	Tumor
508	GBM	0.3641523756380204	Tumor
509	GBM	0.5261691753695461	Tumor
510	GBM	0.5499421732598327	Tumor
511	GBM	1.0056357749209408	Tumor
512	GBM	0.4362589061527352	Tumor
513	OV	4.063472823501733	Tumor
514	OV	2.495265102910653	Tumor
515	OV	33.04525092452776	Tumor
516	OV	3.743301402700322	Tumor
517	OV	8.30074188096623	Tumor
518	OV	19.467894594653615	Tumor
519	OV	8.452522213811383	Tumor
520	OV	40.55500768161269	Tumor
521	OV	5.156031910248699	Tumor
522	OV	7.296271734442665	Tumor
523	OV	11.205537091486654	Tumor
524	OV	19.988359524620325	Tumor
525	OV	4.634567578848546	Tumor
526	OV	2.897663582237532	Tumor
527	OV	24.478611579579045	Tumor
528	OV	38.46942495330099	Tumor
529	OV	19.06379384470509	Tumor
530	OV	2.3093581832338823	Tumor
531	OV	6.046154471565874	Tumor
532	OV	9.244598184857194	Tumor
533	OV	19.703911318665405	Tumor
534	OV	5.308978293514709	Tumor
535	OV	4.579713147168074	Tumor
536	OV	13.45597792546856	Tumor
537	OV	2.7406787323975648	Tumor
538	OV	18.896744343459755	Tumor
539	OV	9.25752344908797	Tumor
540	OV	29.38025469128697	Tumor
541	OV	8.347775672854922	Tumor
542	OV	12.004849813852257	Tumor
543	OV	7.958618572544493	Tumor
544	OV	115.78442086619046	Tumor
545	PRAD	17.749485472460606	Tumor
546	PRAD	20.545720744631293	Tumor
547	PRAD	40.4258337611421	Tumor
548	PRAD	20.940814858362742	Tumor
549	PRAD	2.878624577555431	Tumor
550	PRAD	9.726899937019716	Tumor
551	PRAD	14.072206163853654	Tumor
552	PRAD	20.967052886649345	Tumor
553	PRAD	13.450151360625458	Tumor
554	PRAD	40.08775246654637	Tumor
555	UCEC	1.830223492250246	Tumor
556	BLCA	43.919270110457056	Tumor
557	BLCA	56.74662611265796	Tumor
558	BLCA	19.78427759871216	Tumor
559	BLCA	26.71916196872552	Tumor
560	BLCA	19.51915892977352	Tumor
561	BLCA	26.70903726712021	Tumor
562	ESCA	159.91733147690186	Tumor
563	ESCA	61.57500392349368	Tumor
564	ESCA	135.08221704102857	Tumor
565	ESCA	31.96736767637152	Tumor
566	ESCA	220.75591070586623	Tumor
567	ESCA	53.0241913521691	Tumor
568	ESCA	37.01925741156128	Tumor
569	ESCA	36.96500825282428	Tumor
570	ESCA	96.69243255223626	Tumor
571	ESCA	166.1582410697793	Tumor
572	ESCA	61.84929159544263	Tumor
573	ESCA	45.557943116617366	Tumor
574	PAAD	5.526676581396186	Tumor
575	PAAD	11.805585400827791	Tumor
576	PAAD	8.77263921524136	Tumor
577	PAAD	29.27855315278741	Tumor
578	PAAD	12.255128099038355	Tumor
579	PAAD	2.756964415569792	Tumor
580	PAAD	19.36082596397764	Tumor
581	PAAD	18.50692556346976	Tumor
582	PAAD	5.104905258335804	Tumor
583	PAAD	5.751048443829489	Tumor
584	PAAD	6.743085691111304	Tumor
585	PAAD	11.37218215174534	Tumor
586	PAAD	0.3422425548901301	Tumor
587	PAAD	5.044204544357049	Tumor
588	PAAD	6.510883954839808	Tumor
589	PAAD	3.4045834649948103	Tumor
590	PAAD	0.1092447230249873	Tumor
591	KIRP	2.454315166920632	Tumor
592	PAAD	14.956091223615786	Tumor
593	PAAD	14.799739915147404	Tumor
594	PAAD	8.578827847501836	Tumor
595	PAAD	6.6884517515229245	Tumor
596	PAAD	1.8017642999725287	Tumor
597	PAAD	1.5275170063416668	Tumor
598	LIHC	1.5963936665509115	Tumor
599	CESC	2.204333876901692	Tumor
600	LIHC	13.835441789463484	Tumor
601	LIHC	5.908073592949927	Tumor
602	LIHC	12.789481892847988	Tumor
603	LIHC	2.981816714346306	Tumor
604	LIHC	1.5410955348034714	Tumor
605	LIHC	6.985159667459051	Tumor
606	LIHC	2.055615665349773	Tumor
607	LIHC	2.9316141006915077	Tumor
608	LIHC	16.075681794549244	Tumor
609	LIHC	0.0883893384601947	Tumor
610	LIHC	7.98700552921793	Tumor
611	LIHC	0.9953419610747448	Tumor
612	LIHC	1.1841813587259835	Tumor
613	LIHC	6.564085001310909	Tumor
614	LIHC	4.044195297330399	Tumor
615	LIHC	2.7399600096175245	Tumor
616	LIHC	6.378196574138941	Tumor
617	LIHC	2.000139342278729	Tumor
618	LIHC	18.53707144221711	Tumor
619	LIHC	1.5401768462516068	Tumor
620	KIRP	1.4639312392700643	Tumor
621	KIRP	0.2491983569891404	Tumor
622	KIRP	10.92361670421861	Tumor
623	KIRP	2.143785987186017	Tumor
624	KIRP	9.782354198531184	Tumor
625	KIRP	13.420400164823995	Tumor
626	KIRP	4.975502908281477	Tumor
627	KIRP	3.159542957640827	Tumor
628	KIRP	14.1841919477619	Tumor
629	KIRP	4.487351252076789	Tumor
630	KIRP	15.175570871711445	Tumor
631	KIRP	2.5197325463402147	Tumor
632	KIRP	5.495991591954418	Tumor
633	KIRP	4.216535554917773	Tumor
634	KIRP	12.75817106334756	Tumor
635	KIRP	5.402678456962827	Tumor
636	KIRP	1.4452449514663763	Tumor
637	KIRP	2.718204982833695	Tumor
638	KIRP	1.081683522985114	Tumor
639	KIRP	0.5476265454254401	Tumor
640	KIRP	6.554742179347232	Tumor
641	KIRP	17.79442187709138	Tumor
642	KIRP	0.1337255547416178	Tumor
643	OV	10.410792820909952	Tumor
644	OV	5.909473047185898	Tumor
645	OV	8.760660568384171	Tumor
646	OV	15.09896081501479	Tumor
647	OV	12.688912113955045	Tumor
648	OV	29.48225090297758	Tumor
649	OV	22.429661952001045	Tumor
650	OV	6.618593191890166	Tumor
651	OV	2.7395285164823475	Tumor
652	OV	3.803494581916662	Tumor
653	OV	14.4414474032009	Tumor
654	OV	15.214332297047273	Tumor
655	OV	29.00657587638649	Tumor
656	OV	25.757676732443365	Tumor
657	OV	9.857645965292509	Tumor
658	OV	8.699978838684652	Tumor
659	OV	61.513965765604006	Tumor
660	GBM	1.453721590833944	Tumor
661	GBM	0.4078863949956793	Tumor
662	GBM	1.301002049689998	Tumor
663	GBM	2.1086200384925933	Tumor
664	GBM	0.965179989402276	Tumor
665	GBM	0.462920847400225	Tumor
666	GBM	1.3585459248508276	Tumor
667	GBM	0.7051023332566113	Tumor
668	GBM	0.7241508555188113	Tumor
669	GBM	0.1561891551115234	Tumor
670	LUSC	60.41129736468097	Tumor
671	LUSC	30.54810297971593	Tumor
672	LUSC	75.04849187916048	Tumor
673	LUSC	19.370518809315943	Tumor
674	LUSC	4.963110780393396	Tumor
675	LUSC	28.68313827187454	Tumor
676	LUSC	53.05778852936548	Tumor
677	LUSC	85.60136707287475	Tumor
678	LUSC	38.95353209660546	Tumor
679	LUSC	1.596729888247879	Normal
680	LUSC	1.2984831687886036	Tumor
681	LUSC	20.21964569748289	Tumor
682	LUSC	5.737289079397736	Normal
683	LUSC	35.59444029115125	Tumor
684	LUSC	54.91209650555206	Tumor
685	LUSC	58.78307593076678	Tumor
686	LUSC	46.7211503725443	Tumor
687	LUSC	34.664862680566216	Tumor
688	LUSC	62.48603182386424	Tumor
689	LUSC	45.5121557373266	Tumor
690	LUSC	46.19168463579249	Tumor
691	LUSC	117.5657902124136	Tumor
692	LUSC	280.94157463791566	Tumor
693	LUSC	109.70370163759398	Tumor
694	LUSC	32.00642056623575	Tumor
695	LUSC	36.3702700669212	Tumor
696	LUSC	51.95364735052963	Tumor
697	LUSC	1.3639850511704628	Tumor
698	LUSC	142.44680649817568	Tumor
699	LUSC	43.93121679153929	Tumor
700	LUSC	36.69867420054285	Tumor
701	LUSC	22.300997901995	Tumor
702	LUSC	198.43839762821352	Tumor
703	LUSC	61.61633497981346	Tumor
704	LUSC	49.72681915006028	Tumor
705	LUSC	153.3975075759251	Tumor
706	LUSC	4.419672767876579	Normal
707	LUSC	28.570310394167223	Tumor
708	LUSC	4.436497913835151	Normal
709	LUSC	36.90483467433421	Tumor
710	LUSC	140.67440125400302	Tumor
711	LUSC	11.079625280484828	Tumor
712	LUAD	3.999882736108255	Tumor
713	LUAD	2.5747754310488906	Tumor
714	LUAD	3.127367670089834	Tumor
715	LUAD	1.9066984438053909	Tumor
716	OV	4.726534806958185	Tumor
717	OV	8.519284391400708	Tumor
718	OV	16.83382705134062	Tumor
719	OV	78.85494508340086	Tumor
720	OV	3.8197588429808738	Tumor
721	OV	24.507045976501335	Tumor
722	OV	28.631737544547605	Tumor
723	OV	17.929219724148123	Tumor
724	OV	115.16296569597804	Tumor
725	LUSC	3.3538866150026845	Tumor
726	LUSC	17.873589062275006	Tumor
727	LUSC	10.367861260167144	Tumor
728	LUSC	2.617748360104592	Tumor
729	LUSC	5.009856820859903	Tumor
730	LUSC	2.6019635850752074	Tumor
731	LUSC	7.402703157477661	Tumor
732	LUSC	1.861474316570748	Tumor
733	LUSC	5.6463980869544566	Tumor
734	LUSC	17.616895075452913	Tumor
735	LUSC	57.91544863077498	Tumor
736	LUSC	85.99182160637662	Tumor
737	LUSC	106.43589468040008	Tumor
738	LUAD	0.0	Tumor
739	LUAD	0.6063489047724419	Normal
740	LUAD	4.678859541112068	Tumor
741	LUAD	2.428790400864723	Normal
742	LUAD	5.20164227733214	Tumor
743	LUAD	0.5693749156557572	Normal
744	LUAD	5.171367165174187	Tumor
745	LUAD	3.2953661015512767	Tumor
746	LUAD	12.239367599614894	Tumor
747	LUAD	10.70708545878528	Tumor
748	LUAD	13.571980754397794	Tumor
749	LUAD	0.6962821500021861	Normal
750	LUAD	85.4915694384312	Tumor
751	LUAD	2.9098383497321785	Tumor
752	LUAD	1.407910808358308	Tumor
753	LUSC	10.384558993849325	Tumor
754	LUSC	42.63989830504789	Tumor
755	LUSC	81.56269354558442	Tumor
756	LUSC	48.18505161399877	Tumor
757	LUSC	20.177096203899325	Tumor
758	LUSC	23.43802476153625	Tumor
759	LUSC	51.98886783681517	Tumor
760	LUSC	9.192762462980104	Tumor
761	LUSC	25.8596458041093	Tumor
762	LUSC	19.021876634007366	Tumor
763	LUSC	35.472684710075	Tumor
764	LUSC	53.28931405372256	Tumor
765	LUSC	7.756016352831216	Tumor
766	LUSC	55.23535803200661	Tumor
767	LUSC	20.325189219405228	Tumor
768	LUSC	20.24303119675235	Tumor
769	LUSC	11.572133501775202	Tumor
770	LUSC	4.3238045522524375	Normal
771	PAAD	0.9944839420308526	Tumor
772	PAAD	2.016526032215687	Tumor
773	PAAD	4.771912177969016	Tumor
774	PAAD	3.2941107891682035	Tumor
775	PAAD	12.844799758209604	Tumor
776	PAAD	7.764806272787545	Tumor
777	PAAD	0.361955104409194	Tumor
778	PAAD	4.773810794710824	Tumor
779	PAAD	1.5175176775514718	Tumor
780	PAAD	0.8039726946507062	Tumor
781	PAAD	7.322565394040719	Tumor
782	PAAD	1.8989595945006792	Tumor
783	PAAD	11.542501313872206	Tumor
784	PAAD	3.088286052714309	Tumor
785	PAAD	7.881734754816072	Tumor
786	PAAD	10.298826551528748	Tumor
787	PAAD	14.41060734239851	Tumor
788	SARC	0.90702581896035	Tumor
789	SARC	0.5552620324947782	Tumor
790	SARC	0.6680906132641747	Tumor
791	SARC	0.0144658868442347	Tumor
792	SARC	0.7641538093955	Tumor
793	SARC	2.479119440504628	Tumor
794	SARC	3.68396615140744	Tumor
795	SARC	2.772905691367917	Tumor
796	SARC	0.9786195837070236	Tumor
797	SARC	0.7218478521317263	Tumor
798	SARC	1.2532945448258388	Tumor
799	SARC	5.211398279829901	Tumor
800	SARC	10.892173817348604	Tumor
801	SARC	0.8771992433419478	Tumor
802	SARC	0.0446283728417352	Tumor
803	SARC	2.058239876331611	Tumor
804	SARC	1.8669425623982037	Tumor
805	BRCA	8.738453009250179	Tumor
806	BRCA	36.43749046907513	Tumor
807	BRCA	12.522673110163565	Tumor
808	BRCA	5.319506716877327	Tumor
809	PAAD	4.27120371350122	Tumor
810	PAAD	6.287769392307931	Tumor
811	THYM	1.6233934335277405	Tumor
812	THYM	8.348721800652882	Tumor
813	THYM	0.940130129968623	Tumor
814	THYM	5.465356846951972	Tumor
815	THYM	37.96402169850524	Tumor
816	MESO	0.6183287899317772	Tumor
817	MESO	1.1276868217739484	Tumor
818	MESO	3.144686359500039	Tumor
819	MESO	0.5374429679950891	Tumor
820	MESO	0.6867358716796453	Tumor
821	MESO	0.4592298779676576	Tumor
822	MESO	10.591333756766424	Tumor
823	MESO	7.366218757710916	Tumor
824	LIHC	0.5497724723711874	Tumor
825	COAD	20.035231212341397	Tumor
826	STAD	58.076543999437504	Tumor
827	STAD	15.720091083310264	Tumor
828	THYM	1.0438519598953375	Tumor
829	SARC	0.6546957813645653	Tumor
830	THYM	11.39689843393064	Tumor
831	THYM	2.13128039809803	Tumor
832	THYM	1.5601560043607603	Tumor
833	MESO	2.0545894377543767	Tumor
834	MESO	3.6547919181420334	Tumor
835	MESO	10.421461061238192	Tumor
836	MESO	2.001955614501117	Tumor
837	MESO	1.5093016612817451	Tumor
838	MESO	3.60502843964715	Tumor
839	MESO	0.7882372118356389	Tumor
840	CHOL	7.737744316614737	Tumor
841	CHOL	4.936430086856322	Tumor
842	CHOL	16.381791713997423	Tumor
843	CHOL	17.79785171779322	Tumor
844	CHOL	17.25518934779001	Tumor
845	KIRC	2.0527524783421027	Tumor
846	GBM	1.7129155018395714	Tumor
847	GBM	0.690932916538351	Tumor
848	GBM	1.1099500199390686	Tumor
849	GBM	0.6009563726552589	Tumor
850	GBM	1.099319724736683	Tumor
851	LUSC	6.8557973435124495	Tumor
852	LUSC	24.922379881662508	Tumor
853	LUSC	17.52987968249229	Tumor
854	LUSC	82.39671528598699	Tumor
855	LUSC	4.464426851022094	Tumor
856	LUSC	76.8199486599896	Tumor
857	LUSC	41.08848094926155	Tumor
858	LUSC	8.254143606714	Normal
859	LUSC	119.81906071780756	Tumor
860	LUSC	2.6439446433697733	Normal
861	LUSC	75.97077948729164	Tumor
862	LUSC	7.139973038638869	Normal
863	LUSC	99.7440258194414	Tumor
864	LUSC	13.520558077036728	Tumor
865	LUSC	5.435490887354876	Normal
866	LUSC	6.426192135607466	Tumor
867	LUSC	4.236808968121931	Normal
868	LUSC	74.16455936267647	Tumor
869	LUSC	47.939564328595495	Tumor
870	LUSC	3.176949025209444	Normal
871	LUSC	12.17682766980641	Tumor
872	LUSC	2.883877474103874	Normal
873	LUSC	68.9929275045819	Tumor
874	LUSC	49.83420252703094	Tumor
875	LUSC	405.6649715337896	Tumor
876	LUSC	74.17031927231726	Tumor
877	LUSC	51.51193979942512	Tumor
878	LUSC	13.668841341701077	Tumor
879	LUSC	55.839210720263054	Tumor
880	LUAD	23.832758193803876	Tumor
881	LUAD	3.5296249536191606	Normal
882	LUAD	10.867480390447534	Tumor
883	LUAD	3.050007904856839	Normal
884	LUAD	20.60429435863351	Tumor
885	LUAD	2.3850395180766246	Tumor
886	LUAD	2.345281449307673	Normal
887	LUAD	1.923341906334077	Normal
888	LUAD	10.32115596003518	Tumor
889	LUAD	3.210119007848528	Normal
890	LUAD	2.895272890008018	Normal
891	LUAD	6.345416412474168	Tumor
892	LUAD	5.386819778172352	Normal
893	LUAD	1.079351077543023	Tumor
894	LUAD	3.754223358346456	Normal
895	LUAD	2.6024327098326454	Tumor
896	LUAD	5.440967542034061	Tumor
897	LUAD	140.05292737961943	Tumor
898	LUAD	46.973353778596405	Tumor
899	LUAD	2.857199972776868	Normal
900	LUAD	2.4734110167364074	Normal
901	LUAD	10.098968780912486	Tumor
902	LUAD	3.9344948852551553	Normal
903	LUAD	6.823321361299323	Normal
904	LUAD	6.180241667855052	Normal
905	LUAD	15.41522568341677	Tumor
906	LUAD	6.168215640692234	Normal
907	LUAD	12.659829213287637	Tumor
908	LUAD	99.96083375662246	Tumor
909	LUAD	5.998603816009706	Normal
910	LUAD	9.46229395838769	Tumor
911	LUAD	4.0495271629903	Normal
912	LUAD	77.1171645145993	Tumor
913	LUAD	9.860874530102528	Normal
914	LUAD	17.552392621910563	Tumor
915	LUAD	15.945431403588138	Tumor
916	LUAD	82.3987248810186	Tumor
917	LUAD	37.70766579216944	Tumor
918	LUAD	36.36900885136667	Tumor
919	LUAD	104.90661255144862	Tumor
920	LUAD	19.920501236337657	Tumor
921	LUAD	37.765997574842046	Tumor
922	LUAD	28.43770315122273	Tumor
923	LUAD	14.961091590855226	Tumor
924	LUAD	57.39441050257104	Tumor
925	LUAD	19.288868650748768	Tumor
926	LUAD	44.08277285830997	Tumor
927	LUAD	21.245488993734284	Tumor
928	LUAD	12.716092829275995	Tumor
929	LUAD	46.62734880000972	Tumor
930	LUAD	5.472815737428909	Tumor
931	LUAD	58.15619275049293	Tumor
932	LUAD	25.23807007129852	Tumor
933	LUSC	58.33902390557892	Tumor
934	LUSC	9.776036696209138	Tumor
935	LUSC	49.553724268451845	Tumor
936	LUSC	100.29481125712482	Tumor
937	LUSC	34.50243020803159	Tumor
938	LUSC	98.09346468848662	Tumor
939	LUSC	45.92070289338104	Tumor
940	LUAD	1.288801868099998	Tumor
941	LUAD	27.65614396626922	Tumor
942	LUAD	33.36481387514871	Tumor
943	LUAD	108.2148665010615	Tumor
944	LUAD	3.853593638388774	Normal
945	LUAD	4.241425760202798	Tumor
946	LUAD	25.99229440998681	Tumor
947	LUAD	6.003062756822992	Tumor
948	LUAD	0.7548440545050816	Tumor
949	LUAD	3.979128099294412	Tumor
950	LUAD	11.896932720998834	Tumor
951	LUAD	12.54718059355799	Tumor
952	LUAD	2.4723862186901475	Normal
953	LUAD	22.822972256592003	Tumor
954	LUAD	79.0218355376714	Tumor
955	LUAD	7.955226952968579	Normal
956	LUAD	434.2971181384068	Tumor
957	LUAD	3.388277461727039	Normal
958	LUAD	14.291563689257153	Tumor
959	LUAD	6.514060076349464	Normal
960	LUAD	10.080888458880446	Tumor
961	LUAD	2.63538201923828	Normal
962	LUAD	31.4161405580744	Tumor
963	LUAD	3.586852776057304	Normal
964	LUAD	43.18261118310531	Tumor
965	LUAD	67.69761151897274	Tumor
966	LUAD	9.587808653589722	Tumor
967	LUAD	10.397033128311206	Tumor
968	LUAD	19.39271470897549	Tumor
969	LUAD	30.747122073333408	Tumor
970	LUAD	60.49367639986058	Tumor
971	LUAD	18.6817108143233	Tumor
972	LUAD	12.50963097365292	Tumor
973	LUAD	28.54739858015609	Tumor
974	LUAD	3.087665157085902	Tumor
975	LUAD	12.58388613410136	Tumor
976	KIRP	3.377891059243966	Tumor
977	KIRP	7.06542463751336	Tumor
978	KIRP	0.7872526094981356	Tumor
979	LUAD	13.45238464418363	Tumor
980	THCA	7.50431285938678	Tumor
981	UCEC	4.23042124381686	Tumor
982	CHOL	16.14006170953658	Tumor
983	CHOL	0.5752476407261812	Tumor
984	BRCA	8.93561910354913	Tumor
985	CESC	50.82632135643299	Tumor
986	PRAD	14.34979346070101	Tumor
987	COAD	7.340580136380677	Tumor
988	HNSC	4.561411561252566	Tumor
989	LIHC	10.563137167686309	Tumor
990	COAD	14.2840233001031	Tumor
991	THYM	2.7012850202796983	Tumor
992	THYM	5.7354032265846655	Tumor
993	THYM	7.308925719289248	Tumor
994	THYM	23.42126122721628	Tumor
995	THYM	2.8171195650712777	Tumor
996	THYM	2.5031452180397955	Tumor
997	THYM	7.092228522571054	Tumor
998	THYM	2.6804378908681707	Tumor
999	THYM	7.195616436754615	Tumor
1000	THYM	0.9858658206182962	Tumor
1001	THYM	6.280021131273362	Tumor
1002	THYM	1.4326351597557685	Tumor
1003	THYM	4.951433368644537	Tumor
1004	THYM	3.836948998183718	Tumor
1005	THYM	8.615848384288727	Tumor
1006	THYM	14.679227772313483	Tumor
1007	BLCA	92.34430891336024	Tumor
1008	BLCA	6.079919331278263	Tumor
1009	BLCA	23.64305114463808	Tumor
1010	BLCA	30.52264309675188	Tumor
1011	BLCA	93.26199687917152	Tumor
1012	BLCA	23.27269492868612	Tumor
1013	BLCA	1.6841748606056437	Tumor
1014	BLCA	19.76779011774953	Tumor
1015	BLCA	106.794815910336	Tumor
1016	BLCA	13.51157105369628	Tumor
1017	BLCA	16.199045294062564	Tumor
1018	BLCA	13.573120994958206	Tumor
1019	BLCA	13.100208420650212	Tumor
1020	BLCA	17.174148053122067	Tumor
1021	BLCA	5.941269100992474	Tumor
1022	BLCA	15.513156351244966	Tumor
1023	LUAD	5.552339045082126	Tumor
1024	LUAD	1.024111418378849	Tumor
1025	LUAD	7.216506803462187	Tumor
1026	LUAD	31.821991357322776	Tumor
1027	LUAD	19.628294426383366	Tumor
1028	LUAD	2.150834268626482	Tumor
1029	LUAD	0.9313872276158124	Tumor
1030	LUAD	59.487000072540646	Tumor
1031	LUAD	24.40203007891774	Tumor
1032	LUAD	2.141481456061956	Normal
1033	LUAD	65.18765935143823	Tumor
1034	LUAD	4.082674897562904	Normal
1035	LUAD	113.26673284319617	Tumor
1036	LUAD	7.241387036370892	Normal
1037	LUAD	14.875900274587954	Tumor
1038	LUAD	9.618956574500418	Normal
1039	LUAD	63.7535872949444	Tumor
1040	LUAD	7.609140511129179	Normal
1041	LUAD	5.256926036506088	Normal
1042	LUAD	13.431842531819708	Tumor
1043	LUAD	5.11220830753677	Normal
1044	LUAD	36.74607344314335	Tumor
1045	LUAD	5.664114358717703	Tumor
1046	LUAD	10.990735849091983	Tumor
1047	LUAD	140.03689484375852	Tumor
1048	LUAD	75.01942964599036	Tumor
1049	LUAD	32.24832011422213	Tumor
1050	LUAD	43.05809914952298	Tumor
1051	LUAD	54.350629783999615	Tumor
1052	LUAD	58.48638161606302	Tumor
1053	LUAD	13.843119425411388	Tumor
1054	LUAD	5.243997281475548	Normal
1055	LUAD	13.01836307188164	Tumor
1056	LUAD	85.75676612440158	Tumor
1057	LUAD	27.524556762132278	Tumor
1058	LUAD	11.94658860010088	Tumor
1059	LUAD	6.386118643467539	Tumor
1060	LUAD	5.0184954657337055	Tumor
1061	LUSC	30.779174314372234	Tumor
1062	LUSC	5.904583381215026	Normal
1063	LUSC	83.79134247927712	Tumor
1064	LUSC	121.00372643005912	Tumor
1065	LUSC	3.401801407595704	Normal
1066	LUSC	173.11246824185608	Tumor
1067	LUSC	69.48562864417364	Tumor
1068	LUSC	190.84161600846275	Tumor
1069	LUSC	67.47726256623946	Tumor
1070	LUSC	72.53507489600497	Tumor
1071	LUSC	30.662322993682896	Tumor
1072	LUAD	136.45013952824635	Tumor
1073	LUAD	6.882200987450724	Tumor
1074	LUAD	12.767041497874576	Tumor
1075	LUAD	7.246614800517713	Tumor
1076	LUAD	51.68032010532717	Tumor
1077	LUAD	137.1023796209422	Tumor
1078	LUAD	21.00228896542545	Tumor
1079	LUAD	34.29684165769749	Tumor
1080	LUAD	13.94711590782322	Tumor
1081	LUAD	31.82122010976659	Tumor
1082	LUAD	16.747923611114665	Tumor
1083	LUAD	6.812640670697649	Tumor
1084	LUAD	2.011247628459705	Normal
1085	LUAD	5.987805777206057	Normal
1086	LUAD	37.56823960542079	Tumor
1087	LUAD	5.957854920986993	Normal
1088	LUAD	10.255702592003976	Tumor
1089	LUAD	3.774622430456388	Normal
1090	LUAD	25.594835673555163	Tumor
1091	LUAD	4.976493242635515	Normal
1092	LUAD	41.66536728053396	Tumor
1093	LUAD	11.828457235388758	Normal
1094	LUAD	10.429466297033844	Tumor
1095	LUAD	8.60243467863196	Normal
1096	LUAD	15.929873643902749	Tumor
1097	LUAD	4.544130677581866	Normal
1098	LUAD	30.65728416632883	Tumor
1099	LUAD	8.481224339934416	Normal
1100	LUAD	27.231634790724677	Tumor
1101	LUAD	8.55069040084307	Normal
1102	LUAD	22.517765598302056	Tumor
1103	LUAD	6.322082933968571	Normal
1104	LUAD	5.845937857122821	Tumor
1105	LUAD	7.256553760232244	Normal
1106	LUAD	7.915566751886708	Tumor
1107	LUAD	5.625815189344569	Normal
1108	LUAD	14.698396683916704	Tumor
1109	LUAD	6.039153022175361	Normal
1110	LUAD	11.463633643052084	Tumor
1111	LUAD	6.798935711026508	Normal
1112	LUAD	6.3806407107567	Tumor
1113	LUAD	5.687319500614168	Tumor
1114	LUAD	9.671736452830933	Tumor
1115	LUAD	49.74838879798232	Tumor
1116	LUAD	14.111626539408691	Tumor
1117	LUAD	17.342101198614806	Tumor
1118	LUAD	6.5912453569733644	Tumor
1119	LUAD	55.4595101261806	Tumor
1120	LUAD	36.4348406517641	Tumor
1121	LUAD	76.87271471185035	Tumor
1122	LUAD	15.49159508436708	Tumor
1123	LUAD	50.50210720505158	Tumor
1124	LUAD	20.12754874696136	Tumor
1125	LUAD	17.09796256264632	Tumor
1126	LUAD	45.92707226108046	Tumor
1127	LUAD	7.343435572754409	Tumor
1128	LUAD	9.915631772865073	Tumor
1129	LUAD	35.259799170434185	Tumor
1130	LUAD	30.07516433925513	Tumor
1131	LUAD	5.595781774519048	Tumor
1132	LUAD	222.15486220934775	Tumor
1133	LUAD	7.330543108372626	Tumor
1134	LUAD	11.21287030115073	Tumor
1135	LUAD	98.35483913254564	Tumor
1136	LUAD	27.033786646234176	Tumor
1137	LUAD	41.30021432950262	Tumor
1138	LUAD	2.9730728648737705	Tumor
1139	LUAD	3.621658052708837	Tumor
1140	LUAD	6.1748760172925685	Tumor
1141	LUAD	27.459127064401567	Tumor
1142	LUAD	99.77599025919764	Tumor
1143	LUAD	47.11599753500112	Tumor
1144	LUAD	10.35124033103575	Tumor
1145	LUAD	4.8632033171646825	Tumor
1146	LUAD	18.690510017618497	Tumor
1147	LUAD	12.175107213911224	Tumor
1148	LUAD	6.70779580429548	Tumor
1149	LUAD	66.97287714829385	Tumor
1150	LUAD	4.323922342831208	Tumor
1151	LUAD	5.994917713132158	Tumor
1152	LUAD	10.416230795941102	Tumor
1153	LUAD	16.758211719291857	Tumor
1154	LUAD	24.57122674061528	Tumor
1155	LUAD	1.950546703795828	Tumor
1156	LUAD	7.614559039355105	Tumor
1157	LUAD	24.68451190976806	Tumor
1158	LUAD	9.29830379456786	Tumor
1159	LUAD	20.74263663691623	Tumor
1160	LUAD	14.00402190243198	Tumor
1161	LUAD	7.319783583015246	Tumor
1162	LUAD	3.850435674104052	Tumor
1163	LUAD	21.92098167988121	Tumor
1164	LUAD	38.06358523557202	Tumor
1165	LUAD	25.210153479991195	Tumor
1166	LUAD	4.82817296215933	Tumor
1167	LUAD	15.577357738850724	Tumor
1168	LUAD	15.044479335609063	Tumor
1169	LUAD	28.48380900530748	Tumor
1170	LUAD	22.58690189667421	Tumor
1171	LUAD	25.811155076130017	Tumor
1172	LUAD	90.171606655356	Tumor
1173	LUAD	10.13818872999992	Tumor
1174	LUAD	1.807195431053077	Tumor
1175	LUAD	48.6841205554664	Tumor
1176	LUAD	365.981541148059	Tumor
1177	LUAD	54.55281358567756	Tumor
1178	LUAD	77.98553352564024	Tumor
1179	LUAD	8.416989046468942	Tumor
1180	LUSC	115.0669147790448	Tumor
1181	LUSC	27.43188480093717	Tumor
1182	LUSC	77.96379174442762	Tumor
1183	LUSC	103.231992862474	Tumor
1184	LUSC	13.420603814957586	Tumor
1185	LUSC	122.81993858297082	Tumor
1186	LUSC	22.602086563825083	Tumor
1187	LUSC	5.389592155915898	Normal
1188	LUSC	336.9780837118537	Tumor
1189	LUSC	114.11521056413184	Tumor
1190	LUSC	4.387746317242432	Normal
1191	LUSC	29.829672974500173	Tumor
1192	LUSC	4.792140091425258	Normal
1193	LUSC	326.65021359792297	Tumor
1194	LUSC	5.337052759885885	Normal
1195	LUSC	204.12895318573507	Tumor
1196	LUSC	8.531495327863416	Normal
1197	LUSC	23.64483271124988	Tumor
1198	LUSC	4.207693894399148	Normal
1199	LUSC	167.64365946089544	Tumor
1200	LUSC	113.80977045815747	Tumor
1201	LUSC	6.204390416713587	Normal
1202	LUSC	163.0702744043397	Tumor
1203	LUSC	5.407026789825257	Normal
1204	LUSC	40.81783521891985	Tumor
1205	LUSC	4.739032892269541	Normal
1206	LUSC	15.652967387875242	Tumor
1207	LUSC	5.947210856890566	Normal
1208	LUSC	52.98933193407514	Tumor
1209	LUSC	73.3149069018918	Tumor
1210	LUSC	52.72762347840503	Tumor
1211	LUSC	121.25428155744036	Tumor
1212	LUSC	24.980644576094672	Tumor
1213	LUSC	3.155434394905759	Normal
1214	LUSC	47.93308394323725	Tumor
1215	LUSC	147.71249455725464	Tumor
1216	LUSC	19.530095925408794	Tumor
1217	LUSC	4.831114684763571	Tumor
1218	LUSC	4.132753336172193	Normal
1219	LUSC	59.40001849630588	Tumor
1220	LUSC	154.53621484046323	Tumor
1221	LUSC	32.16416942340906	Tumor
1222	LUSC	80.16432452740283	Tumor
1223	LUSC	125.36718837862712	Tumor
1224	LUSC	27.101244324888786	Tumor
1225	LUSC	54.03907505711624	Tumor
1226	LUSC	76.30944982486206	Tumor
1227	LUSC	90.79538411235724	Tumor
1228	LUSC	8.790546732337347	Tumor
1229	LUSC	53.62016998742169	Tumor
1230	LUSC	17.163364805008687	Tumor
1231	LUSC	21.26913592127378	Tumor
1232	LUSC	93.23270900763842	Tumor
1233	OV	48.04734259853674	Tumor
1234	OV	10.410288975339125	Tumor
1235	OV	15.40946753512316	Tumor
1236	OV	18.096517012984584	Tumor
1237	OV	68.48644589344313	Tumor
1238	OV	30.291648323837254	Tumor
1239	OV	119.8576422758142	Tumor
1240	LUSC	66.05757121478473	Tumor
1241	LUSC	3.8004902849358553	Normal
1242	LUSC	11.97384334124317	Tumor
1243	LUSC	87.0158172071291	Tumor
1244	LUSC	44.066283882870906	Tumor
1245	LUSC	83.77775797932486	Tumor
1246	LUSC	166.71248255704592	Tumor
1247	LUSC	41.39126002122076	Tumor
1248	LUSC	36.557327511964274	Tumor
1249	LUSC	141.18604153263237	Tumor
1250	LUSC	96.7180758952975	Tumor
1251	LUSC	79.07773836065505	Tumor
1252	LUSC	84.28289536142105	Tumor
1253	OV	13.33238941219341	Tumor
1254	OV	23.80435421562356	Tumor
1255	OV	43.23297921782266	Tumor
1256	OV	35.190807117678816	Tumor
1257	OV	14.67172206569972	Tumor
1258	OV	16.025603054440424	Tumor
1259	OV	43.406415362545786	Tumor
1260	OV	36.967638147579606	Tumor
1261	UCEC	7.646049395558164	Tumor
1262	LIHC	3.793863305137108	Tumor
1263	LIHC	7.325424466452065	Tumor
1264	LIHC	0.8843219184992237	Tumor
1265	THYM	25.67029128613072	Tumor
1266	THYM	6.5260818658217605	Tumor
1267	BRCA	1.6388827852636434	Tumor
1268	BRCA	5.383401421269692	Tumor
1269	COAD	20.382115361054183	Tumor
1270	COAD	14.790373157003607	Tumor
1271	COAD	11.781350042505856	Tumor
1272	COAD	10.28292731109852	Tumor
1273	COAD	11.579071715635909	Tumor
1274	BLCA	3.137906320707612	Tumor
1275	BLCA	4.972217743149672	Tumor
1276	KIRP	1.4909387740139182	Tumor
1277	KIRP	4.617676388486114	Tumor
1278	KIRP	4.184732140161204	Tumor
1279	KIRP	1.3007946720577397	Tumor
1280	KIRP	5.1993500226247535	Tumor
1281	KIRP	3.474006421701529	Tumor
1282	KIRP	3.495928688437935	Tumor
1283	KIRP	0.6113577406293583	Tumor
1284	KIRP	10.379113589783124	Tumor
1285	KIRP	2.777952598401047	Tumor
1286	KIRP	5.089183926023718	Tumor
1287	KIRP	2.6562099417976643	Tumor
1288	KIRP	12.556373651640946	Tumor
1289	KIRP	4.494961441938078	Tumor
1290	KIRP	7.340867648295354	Tumor
1291	KIRP	17.564971805089673	Tumor
1292	KIRP	3.425355929276647	Tumor
1293	LIHC	2.7686860257037824	Tumor
1294	LIHC	0.8220574938852102	Tumor
1295	LIHC	0.9373934290849644	Tumor
1296	UCEC	3.3229335720780058	Tumor
1297	BRCA	4.606788079256022	Tumor
1298	THYM	1.4214852955963195	Tumor
1299	THYM	0.877404297385611	Tumor
1300	THYM	0.6469514817575007	Tumor
1301	THYM	2.9926672163999477	Tumor
1302	OV	30.69927147875321	Tumor
1303	LUSC	11.82314856048258	Tumor
1304	LUSC	17.574932255749797	Tumor
1305	LUSC	7.68642782002557	Tumor
1306	LUSC	63.557837075545606	Tumor
1307	LUSC	35.40700443831859	Tumor
1308	LUSC	127.07733084307608	Tumor
1309	LUSC	29.90177708372026	Tumor
1310	LUSC	37.42444652460606	Tumor
1311	LUSC	59.052209146651336	Tumor
1312	LUSC	79.09063076016872	Tumor
1313	LUSC	4.985808986892567	Normal
1314	LUSC	101.85180589331436	Tumor
1315	LUSC	219.93517073668195	Tumor
1316	LUSC	21.055139091148924	Tumor
1317	LUSC	93.7024740504964	Tumor
1318	LUSC	25.58000170851292	Tumor
1319	LUSC	46.12330371664303	Tumor
1320	LUSC	109.04979836167476	Tumor
1321	LUSC	64.32347054922641	Tumor
1322	LUSC	5.641411368891887	Tumor
1323	LUSC	88.85404410298112	Tumor
1324	LUSC	120.13898014985566	Tumor
1325	LUSC	21.75756912232065	Tumor
1326	LUSC	27.5303407828821	Tumor
1327	LUSC	39.54466725997239	Tumor
1328	LUSC	26.23198255480044	Tumor
1329	OV	1.8153742591472	Tumor
1330	OV	25.927626552791864	Tumor
1331	OV	5.779149163392717	Tumor
1332	OV	9.40781672891087	Tumor
1333	OV	13.6380685414814	Tumor
1334	OV	5.475247096627292	Tumor
1335	OV	3.0427709527345144	Tumor
1336	OV	4.749460838039027	Tumor
1337	OV	40.54879267579355	Tumor
1338	OV	24.69405438297106	Tumor
1339	OV	9.124907684215517	Tumor
1340	OV	10.304788693862015	Tumor
1341	OV	14.095087170187687	Tumor
1342	OV	6.025199888653369	Tumor
1343	OV	7.630350009885989	Tumor
1344	OV	21.77769117802376	Tumor
1345	OV	16.927195380285106	Tumor
1346	OV	6.298589607041349	Tumor
1347	OV	9.266156162372242	Tumor
1348	OV	36.90016838302121	Tumor
1349	OV	36.25136820077299	Tumor
1350	OV	4.767907400990066	Tumor
1351	OV	1.7416914125919754	Tumor
1352	OV	33.18767439437934	Tumor
1353	OV	35.26973496761772	Tumor
1354	OV	13.607366111451936	Tumor
1355	OV	11.77504026887163	Tumor
1356	OV	29.823870268309044	Tumor
1357	OV	24.54161591386912	Tumor
1358	OV	14.210883552358649	Tumor
1359	OV	10.407891638830742	Tumor
1360	OV	18.336343846366677	Tumor
1361	OV	6.28847826175994	Tumor
1362	OV	45.29156911882636	Tumor
1363	OV	17.239288845283696	Tumor
1364	LUAD	41.63568269336719	Tumor
1365	LUAD	7.869083206187564	Tumor
1366	LUAD	13.498086332586915	Tumor
1367	LUAD	23.399051851069377	Tumor
1368	LUAD	217.20299424723183	Tumor
1369	LUAD	29.254042728365658	Tumor
1370	LUAD	83.20269122558338	Tumor
1371	LUAD	2.6945260461751515	Tumor
1372	LUAD	8.373095996919869	Tumor
1373	LUAD	38.68228751457367	Tumor
1374	LUAD	8.961727513688265	Tumor
1375	LUAD	10.853543746188873	Tumor
1376	LUAD	41.24568618348298	Tumor
1377	LUAD	52.82779629003952	Tumor
1378	LUAD	7.479388715476528	Tumor
1379	LUSC	79.11595848280018	Tumor
1380	LUSC	230.7981406697049	Tumor
1381	LUSC	5.578700114865587	Tumor
1382	LUSC	98.85263627805318	Tumor
1383	LUSC	83.05262722385676	Tumor
1384	LUSC	22.974429937388425	Tumor
1385	LUSC	68.11159060144301	Tumor
1386	LUSC	83.59973999646554	Tumor
1387	LUSC	134.04148647972613	Tumor
1388	LUSC	15.88894378493918	Tumor
1389	LUSC	24.987845348540603	Tumor
1390	LUSC	116.29849405441443	Tumor
1391	LUSC	48.96455481194442	Tumor
1392	LUSC	100.0551378763748	Tumor
1393	LUSC	8.031635196332212	Tumor
1394	LUSC	34.24010058109665	Tumor
1395	LUSC	46.80604465267735	Tumor
1396	LUSC	38.01442459405559	Tumor
1397	LUSC	24.75336389252844	Tumor
1398	LUSC	18.46833601827869	Tumor
1399	LUSC	75.86971353460221	Tumor
1400	LUSC	51.03668697628506	Tumor
1401	LUSC	25.23819992759132	Tumor
1402	LUSC	25.894286457490157	Tumor
1403	LUAD	1.091947889719871	Tumor
1404	LUAD	7.405075830904944	Tumor
1405	LUAD	5.626698713392698	Tumor
1406	LUAD	89.55301898481238	Tumor
1407	LUAD	5.838920763719068	Tumor
1408	LUAD	11.95528221895476	Tumor
1409	LUAD	121.64936233227616	Tumor
1410	LUAD	21.70404435218491	Tumor
1411	LUAD	5.138392012693549	Tumor
1412	LUAD	8.351802908674758	Tumor
1413	LUAD	5.552176921474169	Tumor
1414	LUAD	22.305453250750823	Tumor
1415	LUSC	32.932046656034494	Tumor
1416	LUSC	26.136417758779626	Tumor
1417	LUSC	49.93586245154064	Tumor
1418	LUSC	61.79338404972818	Tumor
1419	LUSC	13.831080961521364	Tumor
1420	LUSC	27.89547088285771	Tumor
1421	LUSC	31.734021720675475	Tumor
1422	LUSC	30.19905768510692	Tumor
1423	LUSC	33.06013350053218	Tumor
1424	LUSC	6.043455623407652	Tumor
1425	LUSC	46.76068308667729	Tumor
1426	LUSC	54.24189520750626	Tumor
1427	LUSC	50.85314981300894	Tumor
1428	LUSC	39.919757734192096	Tumor
1429	LUSC	19.582166414617355	Tumor
1430	LUSC	19.133618462556782	Tumor
1431	LUSC	29.21086314822744	Tumor
1432	LUSC	7.655195755276572	Tumor
1433	LUSC	60.23840329092806	Tumor
1434	LUSC	14.954453845656433	Tumor
1435	LUSC	63.69314412323826	Tumor
1436	LUSC	60.157607766363576	Tumor
1437	LUSC	5.240342970032019	Tumor
1438	LUSC	29.81541718393541	Tumor
1439	LUSC	23.31170376874253	Tumor
1440	LUSC	23.015560493892767	Tumor
1441	LUSC	42.235356074796734	Tumor
1442	LUSC	15.92553712215904	Tumor
1443	LUSC	35.478392033058725	Tumor
1444	LUSC	52.94451726371586	Tumor
1445	LUSC	43.30306599979424	Tumor
1446	LUSC	17.012280253434408	Tumor
1447	LUSC	93.04913639668624	Tumor
1448	LUSC	61.267512008783015	Tumor
1449	LUSC	177.7665917511801	Tumor
1450	LUSC	135.31107835596416	Tumor
1451	LUSC	20.78880646723756	Tumor
1452	LUSC	72.32213722921095	Tumor
1453	LUSC	38.36827431840975	Tumor
1454	LUAD	5.408436659691311	Tumor
1455	LUAD	78.06225308804804	Tumor
1456	LUAD	11.302990422051144	Tumor
1457	LUAD	1.602897791601392	Tumor
1458	LUAD	21.76126044837481	Tumor
1459	LUAD	7.303166217892904	Tumor
1460	LUAD	6.206942841649833	Tumor
1461	LUAD	11.34858921718356	Tumor
1462	LUAD	66.1472706569602	Tumor
1463	LUSC	177.26928044501614	Tumor
1464	LUSC	50.88538382247787	Tumor
1465	LUSC	26.654600244119905	Tumor
1466	LUSC	58.2313601064448	Tumor
1467	LUSC	53.10056800151338	Tumor
1468	LUSC	73.08521016566225	Tumor
1469	LUSC	35.920527078176484	Tumor
1470	LUAD	92.69980611653934	Tumor
1471	LUAD	17.940838390812697	Tumor
1472	LUAD	11.004218931439734	Tumor
1473	LUAD	50.7788179428089	Tumor
1474	LUAD	18.06405463679361	Tumor
1475	LUAD	95.01635552187656	Tumor
1476	LUAD	24.424105882248977	Tumor
1477	LUAD	27.374794557400254	Tumor
1478	LUAD	9.43124847407602	Tumor
1479	LUAD	188.336189461989	Tumor
1480	LUAD	22.122044449620567	Tumor
1481	LUAD	18.5427199668152	Tumor
1482	LUAD	13.500898720218782	Tumor
1483	LUAD	8.171714662849373	Tumor
1484	LUAD	18.240791227015297	Tumor
1485	LUSC	23.10329380175876	Tumor
1486	KIRC	4.204185774815622	Tumor
1487	LUSC	20.59763906762267	Tumor
1488	LUSC	441.7529325161928	Tumor
1489	LUAD	7.684164878353223	Tumor
1490	LUAD	9.847781125645705	Tumor
1491	LUAD	5.558941137960042	Tumor
1492	LUAD	24.563597325308468	Tumor
1493	LUAD	24.72628342765025	Tumor
1494	LUAD	11.081706492512522	Tumor
1495	LUAD	7.628443004853108	Tumor
1496	LUAD	21.561747581849964	Tumor
1497	LUAD	17.380094275491164	Tumor
1498	LUAD	5.097023767710751	Tumor
1499	LUAD	0.9527369408876952	Normal
1500	LUAD	9.370245153429424	Tumor
1501	LUAD	46.82324344592319	Tumor
1502	LUAD	10.117230377948944	Tumor
1503	LUAD	37.34679285181987	Tumor
1504	LUAD	3.907914401728133	Tumor
1505	LUAD	18.31323054306288	Tumor
1506	LUAD	6.106029128592494	Tumor
1507	LUAD	7.988074360335476	Tumor
1508	LUAD	42.796104624004585	Tumor
1509	LUAD	7.62024304682666	Tumor
1510	LUAD	7.710279157552285	Tumor
1511	LUAD	17.276462580184237	Tumor
1512	LUAD	14.949634084772647	Tumor
1513	LUAD	49.3518155086046	Tumor
1514	LUAD	6.56297423535497	Tumor
1515	LUAD	50.99702739910299	Tumor
1516	LUAD	42.99351385538293	Tumor
1517	LUAD	79.13725328839516	Tumor
1518	LUAD	6.750266104168565	Tumor
1519	LUAD	29.217648644207294	Tumor
1520	GBM	1.448576676074078	Tumor
1521	GBM	1.0307545073882614	Tumor
1522	GBM	0.8027497483997553	Tumor
1523	GBM	0.4537767728224044	Tumor
1524	GBM	1.2954647012100298	Tumor
1525	GBM	0.9486207701271222	Tumor
1526	GBM	0.3222366579790819	Tumor
1527	LUSC	97.46781560845004	Tumor
1528	LUSC	89.731191730861	Tumor
1529	LUSC	73.14818527215114	Tumor
1530	LUSC	161.25442584294532	Tumor
1531	LUSC	39.98438101051031	Tumor
1532	LUSC	5.763359865071203	Normal
1533	LUSC	31.17238241879574	Tumor
1534	LUSC	41.69285958506591	Tumor
1535	LUSC	198.295246580152	Tumor
1536	LUSC	210.9140183886311	Tumor
1537	LUSC	6.078719442463331	Normal
1538	LUSC	33.51924603549744	Tumor
1539	LUSC	1.3842478294727922	Normal
1540	LUSC	48.54231213445064	Tumor
1541	LUSC	1.9696673978875248	Normal
1542	LUSC	47.36863535086263	Tumor
1543	LUSC	2.8515180403491733	Normal
1544	LUSC	27.76730065158333	Tumor
1545	LUSC	82.5275204645093	Tumor
1546	LUSC	2.917046804971218	Tumor
1547	LUSC	2.507273889154777	Normal
1548	LUSC	53.72693511894451	Tumor
1549	LUSC	4.382725660198623	Normal
1550	LUSC	123.71383391802866	Tumor
1551	LUSC	67.31046908077742	Tumor
1552	LUSC	13.33672476041595	Tumor
1553	LUSC	44.83018627902342	Tumor
1554	LUSC	54.5504643306613	Tumor
1555	LUSC	76.60116512341202	Tumor
1556	LUSC	58.52359663411133	Tumor
1557	LUSC	21.143176887802472	Tumor
1558	LUSC	59.610361016527584	Tumor
1559	LUSC	18.185691907332867	Tumor
1560	LUSC	46.33272254346352	Tumor
1561	LUSC	22.84648243381028	Tumor
1562	LUSC	24.42250657720375	Tumor
1563	LUSC	43.661052454689866	Tumor
1564	LUSC	71.05584729981028	Tumor
1565	LUSC	106.77367536826668	Tumor
1566	LUSC	26.040166587831354	Tumor
1567	LUSC	83.98998711711954	Tumor
1568	LUSC	3.3552144450548496	Tumor
1569	LUSC	91.84347289086266	Tumor
1570	LUSC	239.11665426186784	Tumor
1571	LUSC	199.88964145381624	Tumor
1572	LUSC	30.694658727118856	Tumor
1573	LUSC	71.26645099825059	Tumor
1574	LUSC	37.19467481843971	Tumor
1575	LUSC	19.84571262492683	Tumor
1576	LUSC	56.390066444180086	Tumor
1577	LUSC	31.98099976478264	Tumor
1578	LUAD	14.931463498059692	Tumor
1579	LUAD	23.014462019107263	Tumor
1580	LUAD	52.24598817545788	Tumor
1581	LUAD	19.20346281825528	Tumor
1582	LUAD	53.86811440669275	Tumor
1583	LUAD	23.934856526501168	Tumor
1584	LUAD	79.47259387956046	Tumor
1585	LUAD	19.26143779936962	Tumor
1586	LUAD	9.097032750786903	Tumor
1587	LUAD	44.82483996714351	Tumor
1588	LUAD	41.453406015001	Tumor
1589	LUAD	58.16803604029651	Tumor
1590	LUAD	5.262622602891699	Tumor
1591	LUAD	11.351699981474566	Tumor
1592	LUAD	52.6381822846846	Tumor
1593	LUAD	90.00103520802898	Tumor
1594	LUAD	26.90896528325825	Tumor
1595	LUAD	11.277702604919838	Tumor
1596	LUAD	4.921105331791488	Tumor
1597	LUAD	180.242873575151	Tumor
1598	LUAD	154.2073198649553	Tumor
1599	LUAD	14.169924727273884	Tumor
1600	LUAD	181.1386749792236	Tumor
1601	LUAD	3.297643531149776	Tumor
1602	LUAD	77.65349018501821	Tumor
1603	LUAD	12.902507603524066	Tumor
1604	LUAD	10.243974517406718	Tumor
1605	LUAD	61.89171417324706	Tumor
1606	LUAD	57.8467148416732	Tumor
1607	LUAD	2.2897609908906724	Tumor
1608	LUAD	19.08410090087784	Tumor
1609	LUAD	24.029248602568018	Tumor
1610	LUAD	75.47968623004127	Tumor
1611	LUSC	109.23111511393218	Tumor
1612	LUAD	3.8569723606308592	Tumor
1613	LUAD	29.89942987298168	Tumor
1614	LUAD	37.54786175762796	Tumor
1615	LUAD	69.18847380862026	Tumor
1616	LUSC	10.581082567793676	Tumor
1617	LUSC	2.742271328071955	Tumor
1618	LUSC	99.34416360068067	Tumor
1619	LUSC	23.8739125009806	Tumor
1620	LUSC	172.76449647008835	Tumor
1621	LUSC	89.8394709016065	Tumor
1622	LUSC	60.62353083762645	Tumor
1623	LUSC	88.30645167372475	Tumor
1624	LUSC	106.224263935663	Tumor
1625	LUSC	4.256208607099879	Normal
1626	LUSC	51.08130059184733	Tumor
1627	LUSC	127.94630474787768	Tumor
1628	LUSC	127.92203912743376	Tumor
1629	LUSC	57.11701178543791	Tumor
1630	LUSC	61.94738513292588	Tumor
1631	LUSC	113.90366324974867	Tumor
1632	LUSC	30.14610419703924	Tumor
1633	LUSC	120.45350857514732	Tumor
1634	LUSC	38.05027423690706	Tumor
1635	LUSC	46.473088544146	Tumor
1636	LUSC	31.75399913096558	Tumor
1637	LUSC	24.155795541241865	Tumor
1638	LUSC	36.76174660594931	Tumor
1639	LUSC	125.44659702141624	Tumor
1640	LUSC	71.71321801850968	Tumor
1641	LUSC	55.92192910529814	Tumor
1642	LUSC	71.00765215925763	Tumor
1643	LUSC	84.41761018694402	Tumor
1644	LUSC	126.29819397451804	Tumor
1645	LUSC	24.933777701593154	Tumor
1646	LUSC	16.062613489082473	Tumor
1647	LUSC	71.68247716388076	Tumor
1648	LUSC	16.175890229530918	Tumor
1649	LUSC	6.906479744521348	Tumor
1650	LUSC	27.121465329264307	Tumor
1651	LUSC	58.76764576892631	Tumor
1652	LUSC	36.11797075733576	Tumor
1653	LUSC	63.72527910372408	Tumor
1654	LUSC	13.92520983506151	Tumor
1655	LUSC	23.7806357007634	Tumor
1656	LUSC	2.9836460997907306	Tumor
1657	LUSC	26.762367796417664	Tumor
1658	LUSC	58.5814411223938	Tumor
1659	LUSC	67.32642617248807	Tumor
1660	LUSC	6.703337183998404	Tumor
1661	LUSC	19.39488391028884	Tumor
1662	LUSC	63.964570843563735	Tumor
1663	LUSC	72.42770690030638	Tumor
1664	LUSC	2.2604621622246293	Tumor
1665	LUSC	33.23798082827657	Tumor
1666	LUSC	35.361433215449615	Tumor
1667	LUAD	49.44737912780024	Tumor
1668	LUAD	64.52996390649413	Tumor
1669	LUAD	35.43204709610672	Tumor
1670	LUAD	27.380033740962777	Tumor
1671	LUAD	233.58561603251243	Tumor
1672	LUAD	8.8493490693153	Tumor
1673	LUAD	30.25799134905341	Tumor
1674	LUAD	251.63236610771747	Tumor
1675	LUAD	26.42401486735298	Tumor
1676	LUAD	42.29310754891589	Tumor
1677	LUAD	75.49083031062514	Tumor
1678	LUAD	9.538009604153824	Tumor
1679	LUAD	43.05712752358168	Tumor
1680	LUAD	34.497779604197056	Tumor
1681	LUAD	49.32768637896878	Tumor
1682	LUAD	8.579616486982735	Tumor
1683	LUAD	20.49762514645377	Tumor
1684	LUAD	13.627460823593337	Tumor
1685	LUAD	29.0361915455582	Tumor
1686	LUAD	48.32101019598202	Tumor
1687	LUAD	39.45610425413545	Tumor
1688	LUAD	69.07036222311007	Tumor
1689	LUAD	34.17268065527301	Tumor
1690	LUAD	22.578762623630016	Tumor
1691	LUAD	21.58429071973776	Tumor
1692	LUAD	6.830140257091408	Tumor
1693	LUAD	18.25622937037827	Tumor
1694	LUAD	33.58626237127821	Tumor
1695	LUAD	25.96618683539629	Tumor
1696	LUAD	12.885532462827085	Tumor
1697	LUAD	10.784729321524033	Tumor
1698	LUAD	9.659143464559676	Tumor
1699	LUAD	28.367205475883303	Tumor
1700	LUAD	7.224607544152407	Tumor
1701	LUSC	162.3829563834523	Tumor
1702	LUSC	3.099201069348764	Normal
1703	LUSC	94.69907090752648	Tumor
1704	LUSC	110.59806041155868	Tumor
1705	LUSC	6.564861879835701	Normal
1706	LUSC	130.26977130572985	Tumor
1707	LUSC	26.81482248720581	Tumor
1708	LUSC	41.58750443122313	Tumor
1709	LUSC	55.000157124210496	Tumor
1710	LUSC	11.331099957320593	Tumor
1711	LUAD	43.79707079432257	Tumor
1712	LUAD	5.331734961445695	Normal
1713	LUAD	94.72648998464578	Tumor
1714	LUAD	3.968483015448885	Normal
1715	LUAD	155.7273947968458	Tumor
1716	LUAD	32.49479179093835	Tumor
1717	LUAD	9.16513492600584	Normal
1718	LUAD	20.693347885575346	Tumor
1719	LUAD	10.258821069219104	Normal
1720	LUAD	59.90940623108077	Tumor
1721	LUAD	4.655864051058718	Normal
1722	LUAD	92.97310880073054	Tumor
1723	LUAD	2.693049613315359	Tumor
1724	LUAD	3.264680184835988	Normal
1725	LUAD	15.45531195660624	Tumor
1726	LUAD	11.972288769938574	Tumor
1727	LUAD	5.569828671776328	Normal
1728	LUAD	44.074811551012125	Tumor
1729	LUAD	1.7970148141178808	Tumor
1730	LUAD	13.093020416119666	Tumor
1731	LUAD	31.143955146132363	Tumor
1732	LUAD	20.17369788696366	Tumor
1733	LUAD	0.8467478559655338	Tumor
1734	LUSC	88.86686788116488	Tumor
1735	LUSC	6.9099143530296505	Normal
1736	LUSC	112.39134441029888	Tumor
1737	LUSC	75.346398972478	Tumor
1738	LUSC	73.25345289400424	Tumor
1739	LUSC	70.33838235205147	Tumor
1740	LUAD	5.86999110672387	Tumor
1741	LUAD	11.107578786974258	Tumor
1742	LUAD	27.530387083231396	Tumor
1743	LUAD	6.329334215647105	Tumor
1744	LUAD	10.826061111202623	Tumor
1745	LUAD	13.225821013557876	Tumor
1746	LUAD	41.88123558754393	Tumor
1747	LUSC	47.522453521348055	Tumor
1748	LUSC	105.81365337466212	Tumor
1749	LUSC	48.87017296057146	Tumor
1750	LUSC	46.43854990984122	Tumor
1751	LUSC	23.17892008529772	Tumor
1752	LUSC	32.802260959722425	Tumor
1753	LUSC	71.60927637052622	Tumor
1754	LUSC	112.7914246812704	Tumor
1755	LUAD	17.453561366746463	Tumor
1756	LUAD	23.865845425823423	Tumor
1757	LUAD	3.469830110041215	Tumor
1758	LUAD	97.48041715029548	Tumor
1759	LUAD	6.0576730192866455	Tumor
1760	LUAD	42.10825200097574	Tumor
1761	LUAD	2.371306249246872	Tumor
1762	LUAD	8.224845773232584	Tumor
1763	LUAD	7.308041630433711	Tumor
1764	LUAD	27.656985240994025	Tumor
1765	LUAD	9.44992415371834	Tumor
1766	LUAD	5.560259825867626	Tumor
1767	LUSC	291.98928678408186	Tumor
1768	LUSC	34.680654268022025	Tumor
1769	LUSC	57.22808854056044	Tumor
1770	LUSC	30.807166732860587	Tumor
1771	LUSC	135.9066264982598	Tumor
1772	LUSC	13.652190095665013	Tumor
1773	LUAD	32.874319507688035	Tumor
1774	LUAD	22.95661612804209	Tumor
1775	LUAD	7.647981249121875	Tumor
1776	LUAD	9.806143636493497	Tumor
1777	LUAD	9.773900435210631	Tumor
1778	LUAD	29.56621877538415	Tumor
1779	LUAD	112.96826758792484	Tumor
1780	LUAD	12.400124578972369	Tumor
1781	LUAD	16.726942905026103	Tumor
1782	LUAD	30.201830108199893	Tumor
1783	LUAD	12.858627413468822	Tumor
1784	LUAD	1.958252117117648	Tumor
1785	LUAD	59.35840048942003	Tumor
1786	LUAD	19.0900678185466	Tumor
1787	LUAD	35.950118251720895	Tumor
1788	LUAD	27.626598240039318	Tumor
1789	LUAD	9.391499490557154	Tumor
1790	LUAD	24.72785579402703	Tumor
1791	LUAD	17.466799457649046	Tumor
1792	LUAD	2.376527587908888	Tumor
1793	LUAD	13.617351134597223	Tumor
1794	LUAD	36.6891822740606	Tumor
1795	LUAD	32.54217841972626	Tumor
1796	LUAD	25.908209041166263	Tumor
1797	LUAD	8.745618575069935	Tumor
1798	LUSC	19.69635966039473	Tumor
1799	LUSC	42.974666024894	Tumor
1800	LUSC	196.4141133664696	Tumor
1801	LUSC	32.136458211181804	Tumor
1802	LUSC	123.4274886699732	Tumor
1803	LUSC	56.38861994517866	Tumor
1804	LUSC	52.56028944920134	Tumor
1805	LUSC	77.8781808254276	Tumor
1806	LUSC	60.18888752709685	Tumor
1807	LUSC	9.576819844108448	Tumor
1808	LUSC	3.436723323040851	Tumor
1809	LUSC	25.36990752317841	Tumor
1810	LUSC	149.4066459710936	Tumor
1811	LUSC	46.74032599039533	Tumor
1812	LUAD	28.55014375840996	Tumor
1813	LUAD	20.81970221725696	Tumor
1814	LUAD	2.53763831125019	Tumor
1815	LUAD	11.876481929094238	Tumor
1816	LUAD	9.874897935015987	Tumor
1817	LUAD	6.18166971260763	Tumor
1818	BRCA	15.227286769472135	Tumor
1819	BRCA	14.61322404043618	Tumor
1820	BRCA	12.92338175544677	Tumor
1821	BRCA	25.91564005041077	Tumor
1822	BRCA	15.2170109297161	Tumor
1823	BRCA	6.1708581823491935	Tumor
1824	BRCA	3.003004108676786	Tumor
1825	BRCA	19.62259308517937	Tumor
1826	BRCA	7.159557986785452	Tumor
1827	BRCA	147.3856712326576	Tumor
1828	BRCA	17.99600203696681	Tumor
1829	BRCA	4.828244652831316	Tumor
1830	BRCA	3.885587609962363	Tumor
1831	BRCA	11.8889851131996	Tumor
1832	BRCA	8.657815565298266	Tumor
1833	BRCA	1.8406112507694463	Tumor
1834	BRCA	3.207866056996477	Tumor
1835	BRCA	3.826513940497052	Tumor
1836	BRCA	3.164001886398045	Tumor
1837	BRCA	1.0404893736401437	Tumor
1838	BRCA	6.895496638052238	Tumor
1839	BRCA	19.378269358693885	Tumor
1840	BRCA	10.002714382792115	Tumor
1841	BRCA	7.646664702992333	Tumor
1842	BRCA	2.676142312732321	Tumor
1843	BRCA	13.512683509987983	Tumor
1844	BRCA	7.162118052393356	Tumor
1845	BRCA	7.078813611745398	Tumor
1846	BRCA	7.271281028182326	Tumor
1847	BRCA	16.204874120699348	Tumor
1848	BRCA	0.7964804023309346	Tumor
1849	BRCA	5.893019224272704	Tumor
1850	BRCA	10.527277229620196	Tumor
1851	BRCA	20.704083700860902	Tumor
1852	BRCA	6.243007798311755	Tumor
1853	BRCA	35.61710384839807	Tumor
1854	BRCA	13.092304703970612	Tumor
1855	BRCA	24.480329337255625	Tumor
1856	BRCA	12.60302210750939	Tumor
1857	BRCA	2.2913146244396594	Tumor
1858	BRCA	5.826484567989461	Tumor
1859	BRCA	3.3674899724691514	Tumor
1860	BRCA	11.717047038210156	Tumor
1861	BRCA	14.82720697037506	Tumor
1862	BRCA	6.64899027957196	Tumor
1863	BRCA	4.539335424024524	Tumor
1864	BRCA	5.049510268269382	Tumor
1865	BRCA	1.9119585384419089	Tumor
1866	BRCA	8.38610730906939	Tumor
1867	BRCA	6.11832220549033	Tumor
1868	BRCA	15.745750328616952	Tumor
1869	BRCA	15.80932575511588	Tumor
1870	BRCA	10.103648606870426	Tumor
1871	BRCA	31.952611348787237	Tumor
1872	BRCA	15.343466975889612	Tumor
1873	BRCA	30.079366382587818	Tumor
1874	BRCA	3.44723765624666	Tumor
1875	BRCA	9.93827644059607	Tumor
1876	BRCA	3.164632973132603	Tumor
1877	BRCA	7.177529733187264	Tumor
1878	BRCA	10.06350958539602	Tumor
1879	BRCA	17.135675381010508	Tumor
1880	BRCA	16.099042461257568	Tumor
1881	BRCA	13.911229678318604	Tumor
1882	BRCA	5.421018485584108	Tumor
1883	BRCA	8.565945894447728	Tumor
1884	BRCA	21.14609092449981	Tumor
1885	BRCA	13.371392403394092	Tumor
1886	BRCA	7.23788498601259	Tumor
1887	BRCA	60.44426314973865	Tumor
1888	BRCA	13.163593038206333	Tumor
1889	BRCA	24.326841168443565	Tumor
1890	BRCA	64.2716602732159	Tumor
1891	BRCA	21.23116776609986	Tumor
1892	BRCA	35.42389496288238	Tumor
1893	BRCA	28.642681369024626	Tumor
1894	BRCA	22.34645458666169	Tumor
1895	BRCA	24.63324593868785	Tumor
1896	BRCA	8.595452774623388	Tumor
1897	BRCA	15.139775539913773	Tumor
1898	BRCA	6.610457631954185	Tumor
1899	BRCA	27.63978462150369	Tumor
1900	BRCA	7.076954648212471	Tumor
1901	BRCA	40.57930161674248	Tumor
1902	BRCA	5.820723169928689	Tumor
1903	BRCA	11.342785661924877	Tumor
1904	BRCA	28.62020960647372	Tumor
1905	BRCA	36.77446147723478	Tumor
1906	BRCA	17.09011857526414	Tumor
1907	BRCA	6.931147656528155	Tumor
1908	BRCA	4.706071732002352	Tumor
1909	BRCA	4.090099068502179	Tumor
1910	BRCA	18.0168762154044	Tumor
1911	BRCA	32.43945775509196	Tumor
1912	BRCA	2.031090308094476	Tumor
1913	BRCA	10.858315263080314	Tumor
1914	BRCA	5.190445275247632	Tumor
1915	BRCA	32.794615927414235	Tumor
1916	BRCA	22.434196403931765	Tumor
1917	BRCA	3.739119184767311	Tumor
1918	BRCA	1.569827162213146	Tumor
1919	BRCA	0.3030486347553578	Tumor
1920	BRCA	0.571218553130911	Tumor
1921	BRCA	2.03696714886032	Tumor
1922	BRCA	2.0608928235898083	Tumor
1923	BRCA	5.718565284899174	Tumor
1924	BRCA	25.76459310597228	Tumor
1925	BRCA	2.313859788452888	Tumor
1926	BRCA	17.437834335390153	Tumor
1927	BRCA	10.63446291447896	Tumor
1928	BRCA	8.23742850364231	Tumor
1929	BRCA	31.12201174904954	Tumor
1930	BRCA	1.747745761363895	Tumor
1931	BRCA	25.366630278214007	Tumor
1932	BRCA	40.302996929796656	Tumor
1933	KIRC	14.237396694823229	Tumor
1934	KIRC	15.354702002936016	Tumor
1935	KIRC	19.49060206590009	Tumor
1936	KIRC	4.585420068868919	Tumor
1937	KIRC	3.460526565508245	Tumor
1938	KIRC	10.99344086008442	Tumor
1939	KIRC	17.36484057814045	Tumor
1940	KIRC	9.444760604935224	Tumor
1941	KIRC	7.821457055157714	Tumor
1942	KIRC	5.717716902810197	Tumor
1943	KIRC	12.75005874838098	Tumor
1944	KIRC	2.709177621182286	Tumor
1945	KIRC	1.8460715968573584	Tumor
1946	KIRC	5.921706732484225	Tumor
1947	KIRC	1.973372329116991	Tumor
1948	KIRC	2.0909818740388797	Tumor
1949	KIRC	17.453127346058785	Tumor
1950	KIRC	5.528063845030163	Tumor
1951	KIRC	9.82546268099212	Tumor
1952	KIRC	1.2665481079946024	Tumor
1953	KIRC	12.383195953198118	Tumor
1954	KIRC	6.236726688121799	Tumor
1955	KIRC	15.95049965400704	Tumor
1956	KIRC	12.864116772109488	Tumor
1957	KIRC	9.060112949258318	Tumor
1958	KIRC	4.71771505986495	Tumor
1959	KIRC	5.215576245507166	Normal
1960	KIRC	14.354829132317962	Tumor
1961	KIRC	14.127780754079982	Tumor
1962	KIRC	6.814125632575386	Tumor
1963	KIRC	18.52810156744218	Tumor
1964	KIRC	6.17528881557557	Tumor
1965	KIRC	13.486522693741096	Tumor
1966	KIRC	6.961293801753501	Tumor
1967	KIRC	17.651646303497245	Tumor
1968	KIRC	0.3994938842088986	Tumor
1969	KIRC	11.752826157728435	Tumor
1970	KIRC	9.56433180052248	Tumor
1971	KIRC	5.545238999667477	Tumor
1972	KIRC	6.232796428566766	Tumor
1973	KIRC	0.720129640682087	Tumor
1974	KIRC	7.546920199658394	Tumor
1975	KIRC	21.202316921937747	Tumor
1976	KIRC	4.100277965481703	Normal
1977	KIRC	9.163022699338145	Tumor
1978	KIRC	8.349138134956299	Tumor
1979	KIRC	12.017635734175345	Tumor
1980	KIRC	12.10858567600776	Tumor
1981	KIRC	5.492431674561357	Tumor
1982	KIRC	6.386335286816672	Tumor
1983	KIRC	6.140434041180544	Tumor
1984	KIRC	11.504103354779652	Tumor
1985	KIRC	4.460382726741369	Tumor
1986	KIRP	9.440089236323482	Tumor
1987	KIRP	49.43418545139227	Tumor
1988	KIRP	2.315248064922842	Tumor
1989	KIRP	29.354119240562664	Tumor
1990	KIRP	8.240313011733228	Tumor
1991	KIRP	2.604349728003173	Tumor
1992	KIRP	20.07674869040585	Tumor
1993	KIRP	8.736901474399314	Tumor
1994	KIRP	3.309519725836291	Tumor
1995	KIRP	39.81213880226918	Tumor
1996	KIRP	4.632576054875998	Tumor
1997	KIRP	35.65101716911583	Tumor
1998	KIRP	9.496250731102345	Tumor
[truncated: 7,718 more rows]
