# Supplementary material for: Pan-cancer multi-omic model of LINE-1 activity reveals locus heterogeneity of retrotransposition efficiency
Source: Nat Commun. 2025 Feb 28;16:2049. doi: 10.1038/s41467-025-57271-1 (PMC11871128; doi:10.1038/s41467-025-57271-1)
Supplement: Supplementary file 7 — Source Data [file 41467_2025_57271_MOESM7_ESM.zip › source_data_28JAN2025/fig4d_data.csv]

	all_loci_TPM_log2_adj	intersection_calls_log2_adj
TCGA-04-1357-01A	4.1467733036651655	0.8816603975967139
TCGA-04-1514-01A	7.001178652739061	0.7277878569935925
TCGA-04-1530-01A	5.441360998371229	2.267381102386609
TCGA-04-1542-01A	5.221407020612528	2.5238207798831898
TCGA-04-1655-01A	5.530414151169038	-1.743171401903844
TCGA-09-0366-01A	5.337824775011414	-1.5572727455476587
TCGA-09-0369-01A	4.401162489179126	0.7263564865155612
TCGA-09-1661-01B	5.036927077024567	-0.3376848929368701
TCGA-09-1667-01C	4.521163220554272	1.96783190926496
TCGA-09-1668-01B	4.994844374089188	-2.613504966444005
TCGA-09-1670-01A	4.627531303021453	-2.997316428264434
TCGA-09-1673-01A	5.866301506142018	-0.2062077495129983
TCGA-09-2044-01B	3.6204710948762857	-1.967219339755486
TCGA-09-2048-01A	5.287143296479639	3.3451379950882143
TCGA-09-2051-01A	5.289402412439552	-0.745625119757285
TCGA-09-2053-01C	5.055445608349639	-0.9157658729879814
TCGA-13-0765-01A	2.6243649896088903	-2.099433334166755
TCGA-13-0766-01A	3.8554172070882906	1.6090315557176402
TCGA-13-0768-01A	3.780647732905335	-2.1080952292037884
TCGA-13-0795-01A	3.911166038784956	1.5015103348829075
TCGA-13-0797-01A	3.719950651556181	-2.202034971391064
TCGA-13-0804-01A	4.888431147778591	0.4704199750954805
TCGA-13-0883-01A	3.631701276806084	-0.3913737160667887
TCGA-13-0885-01A	4.933819346118916	0.8462083057898737
TCGA-13-0886-01A	4.97670967502274	-1.814640376356626
TCGA-13-0887-01A	4.01049392468118	-0.3999608322311963
TCGA-13-0888-01A	4.559738739039354	2.666712691578571
TCGA-13-0891-01A	4.133013455956447	0.9075702209446016
TCGA-13-0911-01A	2.5266209594503746	-0.210064084451498
TCGA-13-0916-01A	4.654045062197919	0.0041608847783258
TCGA-13-0920-01A	6.5369918428401705	2.754536646934844
TCGA-13-0923-01A	5.163684211303796	-1.3710920724370217
TCGA-13-1405-01A	4.00338562762296	-1.687078036954477
TCGA-13-1408-01A	4.936747089103757	1.061455358240655
TCGA-13-1477-01A	3.81140850959274	-1.5375180545431055
TCGA-13-1483-01A	4.555293892168983	-2.1288359865942845
TCGA-13-1485-01A	3.768657306001778	-1.6595923660863217
TCGA-13-1487-01A	6.147864986477035	4.246896845535382
TCGA-13-1488-01A	4.958727009972432	-0.9138967335953928
TCGA-13-1492-01A	5.921826935581047	0.457503949839751
TCGA-13-1496-01A	5.9977073408556985	0.8970083720299815
TCGA-13-1497-01A	4.311243279309238	0.8436097298080427
TCGA-13-1498-01A	6.244982215296728	-0.084114442018903
TCGA-13-1499-01A	5.60674164887537	-2.676779385613121
TCGA-13-1501-01A	6.569976597985858	-1.1177618944628485
TCGA-13-1505-01A	6.156898001791373	1.791299602778089
TCGA-13-1506-01A	6.40664832901424	3.392690056378842
TCGA-13-1507-01A	3.901752233873896	-0.1414699018701584
TCGA-13-1510-01A	4.274891057765995	-1.7183601385930434
TCGA-13-1511-01A	4.46923836318151	0.1874358866450229
TCGA-13-1512-01A	7.046124225525998	2.466694211344513
TCGA-13-2060-01A	6.661507241426852	4.841023180755911
TCGA-13-A5FT-01A	6.567588814742814	-1.815185831888484
TCGA-20-0991-01A	3.813439818637673	1.2509669518695417
TCGA-20-1682-01A	5.1593335810253045	1.6415940195035423
TCGA-21-1081-01A	6.473871305356663	5.106700894887992
TCGA-21-1082-01A	6.265782689354759	3.062036697179508
TCGA-21-5782-01A	6.843866695946484	4.851465428274233
TCGA-21-5783-01A	6.139086811027452	3.948167375009331
TCGA-21-5784-01A	4.147546739649739	0.395665694053589
TCGA-23-1027-01A	2.3292471446645706	-2.116433702650017
TCGA-23-1109-01A	3.4774865996780795	-2.0973765660877945
TCGA-23-1110-01A	5.3223627938692175	0.9942417577199256
TCGA-23-1113-01A	3.211516222112897	-1.5297545320203216
TCGA-23-1114-01B	5.6993430117040615	0.6313245872306137
TCGA-23-1118-01A	4.532647529813591	0.5758808031509179
TCGA-23-1122-01A	5.870231532659224	1.4445107666201156
TCGA-23-2077-01A	5.277930391147235	-1.6133556557848594
TCGA-23-2078-01A	4.171774065969963	-0.5148004974446505
TCGA-24-0979-01A	5.211171837690946	0.5024356206506775
TCGA-24-1103-01A	5.954679176182317	1.4814870259290194
TCGA-24-1104-01A	3.833779378432373	-1.5321106861078246
TCGA-24-1418-01A	6.223849346715185	0.8001593165366052
TCGA-24-1419-01A	4.780363763597832	-0.8765345646749987
TCGA-24-1422-01A	5.978315089382103	3.641739022054652
TCGA-24-1424-01A	5.865435126948087	0.7764090672600077
TCGA-24-1425-01A	4.022762800289398	-1.5312383886720375
TCGA-24-1434-01A	5.707363390601512	1.7804038146287708
TCGA-24-1435-01A	3.9729059517805223	-1.764986052446182
TCGA-24-1464-01A	3.9564601378216464	-3.243371720205423
TCGA-24-1467-01A	3.839383461495716	-2.8513988619464787
TCGA-24-1469-01A	7.098917055938809	4.529560706217219
TCGA-24-1474-01A	6.501346257860594	1.3201290928892222
TCGA-24-1544-01A	5.617703520413572	2.6340370372290467
TCGA-24-1551-01A	4.938573839233086	0.5619630369607336
TCGA-24-1553-01A	4.4644857026951374	-0.0012089886408246
TCGA-24-1557-01A	6.103553951595061	0.1066319353071045
TCGA-24-1604-01A	5.514022492528403	-0.9896958955502256
TCGA-24-1616-01A	5.703099324321668	0.1776498346910231
TCGA-24-1842-01A	5.365890221910703	0.0037165235758167
TCGA-24-1844-01A	4.63579332935835	1.4389697122749938
TCGA-24-1847-01A	4.680378826775113	-1.7421513750518995
TCGA-24-1924-01A	4.145887350962362	1.892097746503274
TCGA-24-2027-01A	6.487515855214543	2.5598887915898425
TCGA-24-2035-01A	5.664313985287581	0.6102519249528024
TCGA-24-2038-01A	3.2319481671149504	-1.7383858219061037
TCGA-24-2271-01A	4.900515397464892	-1.9892928959447047
TCGA-24-2288-01A	5.000036316307529	0.6698090117448949
TCGA-24-2290-01A	4.382972663808972	-2.29940640539892
TCGA-25-1313-01A	7.166508310087111	3.4260327432467816
TCGA-25-1315-01A	6.431267483072718	3.4699861234513087
TCGA-25-1316-01A	4.042408922063461	-0.6387327922611621
TCGA-25-1317-01A	5.269291228560464	1.100875751351521
TCGA-25-1318-01A	4.85659906570631	-0.7094244015182096
TCGA-25-1321-01A	7.0960156590714165	4.882686644551924
TCGA-25-1323-01A	5.3573751139202646	1.262696912317002
TCGA-25-1623-01A	5.236109729158636	1.1001124327307632
TCGA-25-1626-01A	5.828575675414673	-2.05466519290414
TCGA-25-1628-01A	5.350114704838983	-2.115685023621155
TCGA-25-1631-01A	4.261636115357583	-2.020480028890042
TCGA-25-1632-01A	6.810334037317509	1.0373113027382304
TCGA-25-1633-01A	8.532949302486486	4.565012048805113
TCGA-25-1635-01A	5.77024683407653	1.4620574076831838
TCGA-25-1877-01A	3.906610258094229	2.741937390955405
TCGA-25-2392-01A	5.105256490592119	3.1153432722174363
TCGA-25-2393-01A	5.489459280448504	1.9526502254340783
TCGA-29-1693-01A	3.647433213869455	-1.2326208710829412
TCGA-29-1695-01A	5.27160347044538	0.6725513743086449
TCGA-29-1696-01A	4.730014378597224	-1.181812949329566
TCGA-29-1697-01A	6.304323198306716	1.788061471711019
TCGA-29-1701-01A	4.221356400026332	3.06439272063614
TCGA-29-1703-01A	4.33668638928083	-0.3997870716203331
TCGA-29-1761-01A	3.175681025530355	2.682835860869412
TCGA-29-1762-01A	5.390413930664593	0.2928095826844288
TCGA-29-1766-01A	6.049319978154957	3.692882249615179
TCGA-29-1769-01A	3.848686329980074	-0.3860067014230439
TCGA-29-1778-01A	4.817061329219789	0.9217565520246294
TCGA-29-1783-01A	5.285290675179776	0.8921472955248864
TCGA-29-2427-01A	4.346505445535435	-2.4260435889921155
TCGA-29-A5NZ-01A	7.240876759825564	-0.8123958571886423
TCGA-2A-A8VL-01A	4.70051058875031	0.5369559829855317
TCGA-2A-A8VO-01A	5.275841573366248	2.4483952361757755
TCGA-2A-A8VT-01A	6.047018418425962	-0.6982337166394265
TCGA-2A-A8VV-01A	5.5556724975191685	0.9877836225547904
TCGA-2A-A8VX-01A	4.4372321797284	2.0111791980216265
TCGA-2A-A8W1-01A	4.762386633661732	1.814245830719048
TCGA-2A-A8W3-01A	4.629076745871111	-1.5794309327142866
TCGA-2A-AAYF-01A	5.331468781158746	0.8596239578515523
TCGA-2A-AAYO-01A	5.121651921661859	1.127250874523108
TCGA-2A-AAYU-01A	6.1156122391891765	-0.156615027836565
TCGA-2E-A9G8-01A	3.696486506231349	-0.8189011117144183
TCGA-2F-A9KO-01A	6.650948940172423	2.326790810990998
TCGA-2F-A9KP-01A	6.627261196257422	2.954149350832388
TCGA-2F-A9KQ-01A	5.264443540449559	1.47032911636491
TCGA-2F-A9KR-01A	5.907143043114643	0.0477999713012706
TCGA-2F-A9KT-01A	5.116790572854136	2.7009223198732784
TCGA-2F-A9KW-01A	5.952168705554479	3.959018071708244
TCGA-2J-AAB1-01A	3.657136351364629	-2.0141483027220213
TCGA-2J-AAB4-01A	4.584985668828276	-1.7178566093532162
TCGA-2J-AAB6-01A	4.102160321621272	1.402558667817356
TCGA-2J-AAB8-01A	6.057810221389476	-1.659439012837066
TCGA-2J-AAB9-01A	4.737495861786795	-1.1448628942197727
TCGA-2J-AABA-01A	3.752094997728436	-1.06574268969579
TCGA-2J-AABE-01A	5.0615680521782735	-0.6481488769049908
TCGA-2J-AABF-01A	5.080377219072961	-1.3159476936459342
TCGA-2J-AABH-01A	3.567425139517149	-0.5137375892841574
TCGA-2J-AABK-01A	3.912385406204459	-1.431126910566575
TCGA-2J-AABO-01A	4.602328259953374	-1.685131538714803
TCGA-2J-AABP-01A	2.262366052630141	-1.9376087903232064
TCGA-2J-AABR-01A	3.9223598469232783	-1.424739573859826
TCGA-2J-AABT-01A	3.921458813664779	-2.081456359014483
TCGA-2J-AABU-01A	4.115427484572332	-1.9092831331854676
TCGA-2J-AABV-01A	0.682400226604142	-1.5120378093213358
TCGA-2K-A9WE-01A	3.0607577597973363	-1.4882076027622628
TCGA-2L-AAQA-01A	4.268313775122119	-0.3992750968198737
TCGA-2L-AAQE-01A	4.69161296028281	1.8077971881733144
TCGA-2L-AAQI-01A	4.244846066763563	-1.6915071397360106
TCGA-2L-AAQJ-01A	3.7810840998604185	-0.7025062575877854
TCGA-2L-AAQL-01A	2.639246137999147	-0.1312784500923167
TCGA-2L-AAQM-01A	3.2600110733546077	-1.774187367038041
TCGA-30-1714-01A	5.09221659072491	2.0788504089241044
TCGA-30-1853-01A	4.919773487107701	-0.3086417886325137
TCGA-30-1857-01A	4.426530758572209	-1.8518376128346232
TCGA-30-1861-01A	5.727526911739699	-1.2072819713496057
TCGA-30-1866-01A	4.274579882999733	0.0491398263954967
TCGA-30-1891-01A	2.957467092848724	-1.726487461586879
TCGA-31-1944-01A	5.052825387517755	-1.931908297939328
TCGA-31-1946-01A	4.837962344134117	-1.9437195662786424
TCGA-31-1950-01A	6.11740131841116	-0.0815934797380675
TCGA-31-1951-01A	5.167596534439077	-2.3432448887242985
TCGA-31-1953-01A	4.642626496187589	-1.6824375778673817
TCGA-31-1956-01A	3.9188184969973054	-0.8042654438696197
TCGA-33-A4WN-01A	6.422367364625564	4.017100538450652
TCGA-34-5231-01A	6.008701553892063	3.9279446160742393
TCGA-34-5236-01A	7.715107412072201	4.985428531624725
TCGA-34-5239-01A	6.55772054243764	1.7737629484832846
TCGA-34-5240-01A	6.320899135001781	4.573772534663788
TCGA-34-5241-01A	5.528505515054565	2.782098867217564
TCGA-34-8455-01A	6.177923237269446	1.5837707356676196
TCGA-34-8456-01A	8.189738888493814	2.1112651211847258
TCGA-36-1568-01A	4.092235561467902	-1.7712564481443915
TCGA-36-1574-01A	3.3872107425372624	-1.7978896870104244
TCGA-36-1580-01A	5.304540383440568	0.559242077765199
TCGA-37-3783-01A	3.487012697387022	1.6523161723672417
TCGA-37-3792-01A	4.239113421263804	2.593839170593783
TCGA-37-4129-01A	3.194045084312368	-0.4225282188721315
TCGA-37-4130-01A	3.947004287970028	4.18646735023928
TCGA-37-4133-01A	4.417109410435456	4.645882276739414
TCGA-37-4141-01A	4.085664701526603	0.4897502644632584
TCGA-37-5819-01A	5.699908221785714	6.8048457043222825
TCGA-37-A5EM-01A	6.986773929460454	3.4965499437692835
TCGA-38-A44F-01A	2.4004684156459115	-1.06084797373141
TCGA-3A-A9I7-01A	3.400255334591744	-1.6205262124339566
TCGA-3A-A9IH-01A	3.906082631165982	-1.4740837833926097
TCGA-3A-A9IL-01A	3.4639995527533958	-1.1475542555752734
TCGA-3A-A9IZ-01A	4.5392202863546585	-0.0103747262508318
TCGA-3B-A9HI-01A	2.477308251868037	0.6443775925376922
TCGA-3B-A9HQ-01A	4.158659418653562	-1.2658173905534698
TCGA-3B-A9HR-01A	3.683542779748567	-1.455482132331155
TCGA-3B-A9HS-01A	3.087119761769256	-0.3786546599509501
TCGA-3B-A9HT-01A	2.2234031292234526	-0.7694844015172095
TCGA-3B-A9HU-01A	2.881005240014483	-0.483058291074829
TCGA-3B-A9HX-01A	4.123664130031557	1.0692139229587354
TCGA-3B-A9HZ-01A	2.956122542894891	-0.7077884001690502
TCGA-3B-A9I1-01A	3.4722998557940983	0.2643900876042561
TCGA-3C-AALJ-01A	5.0986195178414615	-1.3570158282175886
TCGA-3E-AAAY-01A	3.4219154926948203	-1.1401224412979392
TCGA-3E-AAAZ-01A	3.5682621974486386	-1.5674481103721725
TCGA-3H-AB3T-01A	1.8610369933725976	-1.1353990156943523
TCGA-3L-AA1B-01A	5.236939820064409	3.2519117579241823
TCGA-3M-AB46-01A	6.378273582738184	3.522897994548826
TCGA-3M-AB47-01A	5.04858232009659	1.7413720802222403
TCGA-3R-A8YX-01A	2.098719196188032	-1.4845805564732064
TCGA-3U-A98E-01A	3.271960116488408	-1.2103842412579011
TCGA-3U-A98G-01A	3.1263510608413787	-2.0734293176430545
TCGA-3U-A98H-01A	3.232823257212611	-1.5891281426101571
TCGA-3U-A98I-01A	3.615173866056372	-2.439947113852489
TCGA-3X-AAVA-01A	3.5845162334883263	-1.982946877743932
TCGA-3X-AAVB-01A	4.549044548718246	0.4894247333862254
TCGA-3X-AAVC-01A	5.732704210007866	2.0029565103538696
TCGA-3X-AAVE-01A	4.386375453322412	-1.7428915070998496
TCGA-3Z-A93Z-01A	2.8106067852281096	-1.1726912767570516
TCGA-43-3394-01A	7.324653553779475	6.151145692895094
TCGA-43-5668-01A	7.325946284035599	0.0691783833844945
TCGA-43-5670-01A	6.375426110312033	2.8408136420202785
TCGA-43-6143-01A	8.075544162500513	5.35413800804869
TCGA-43-6647-01A	7.0052360619054825	1.382341506070233
TCGA-43-6770-01A	7.319369296341776	4.598023890839095
TCGA-43-6771-01A	4.8269773963873694	-0.9793716249719344
TCGA-43-6773-01A	3.752995062606165	0.2190930208089898
TCGA-43-7656-01A	6.985553006480294	5.713303703416055
TCGA-43-7657-01A	6.818355511827241	1.1341690342591098
TCGA-43-7658-01A	5.484194593465793	-0.8940661133107144
TCGA-43-8115-01A	6.884572760266682	1.2989707581200642
TCGA-43-8116-01A	7.013121818211082	2.40288405913807
TCGA-43-8118-01A	9.170203213080304	7.822591348016678
TCGA-46-3765-01A	6.583338017642412	4.502885029277708
TCGA-46-3766-01A	4.522525615979916	1.560474095432687
TCGA-46-3767-01A	6.390695158682887	2.7007886613483256
TCGA-4A-A93X-01A	3.4725498722388317	-1.3673813674710804
TCGA-4A-A93Y-01A	2.1052939987552435	-1.5997290427829556
TCGA-4B-A93V-01A	4.574412389888834	-1.751035968884588
TCGA-4C-A93U-01A	3.983391704987354	-1.502249866307371
TCGA-4G-AAZO-01A	4.27983662708698	-0.5846564161340089
TCGA-4G-AAZT-01A	2.615141039655517	-1.5031877525373796
TCGA-4H-AAAK-01A	3.866500359620904	-0.6486476894030146
TCGA-4L-AA1F-01A	5.153410856362839	0.1646170554574051
TCGA-4N-A93T-01A	4.224690067898448	3.8587023669956126
TCGA-4V-A9QN-01A	3.3890562264295907	-2.228508953752193
TCGA-4Z-AA7M-01A	7.053531013905514	5.0948192563239125
TCGA-4Z-AA7N-01A	3.842014238678232	-1.6365241164273134
TCGA-4Z-AA7O-01A	6.11385240612898	2.5052152593524064
TCGA-4Z-AA7R-01A	7.388242830023826	5.335131209998044
TCGA-4Z-AA7S-01A	5.401410012671774	4.4459950332480105
TCGA-4Z-AA7W-01A	3.4027389056563377	3.3471799715410047
TCGA-4Z-AA7Y-01A	5.183556963367312	0.0817914212488766
TCGA-4Z-AA80-01A	7.455035312016609	6.940319979031222
TCGA-4Z-AA81-01A	4.549004617863269	0.5448856373046045
TCGA-4Z-AA82-01A	5.3878962746392505	1.864663788333592
TCGA-4Z-AA83-01A	4.647588749490456	1.861753081691801
TCGA-4Z-AA84-01A	4.815809297812778	4.070147729001875
TCGA-4Z-AA86-01A	4.947457689135822	0.2942473152639524
TCGA-4Z-AA87-01A	4.726935447085295	5.161538539105976
TCGA-4Z-AA89-01A	5.3181721412829015	-1.7332324083534136
TCGA-52-7809-01A	8.267037513617282	5.603782838117352
TCGA-52-7810-01A	6.837246403929504	4.437674194172788
TCGA-52-7811-01A	7.219967504274684	3.91292710701773
TCGA-56-5897-01A	6.029248179824876	0.1705670406078048
TCGA-56-5898-01A	7.571313534368518	4.054315758806842
TCGA-56-6545-01A	7.262321951200206	3.463786335375682
TCGA-56-7221-01A	7.536360803053971	4.528198723868288
TCGA-56-7222-01A	5.37307655265246	3.705147138343758
TCGA-56-7223-01A	8.97481184755208	6.277979839153748
TCGA-56-7580-01A	5.616486755251938	4.482805295094411
TCGA-56-8082-01A	8.611786005673142	2.724497677084749
TCGA-56-8083-01A	6.295776089557433	0.8669265472256136
TCGA-56-8201-01A	4.926806382011952	2.165698784615722
TCGA-56-8309-01A	6.170478851546984	0.844267502897559
TCGA-56-8503-01A	6.553378869824961	-1.201895064667407
TCGA-56-8504-01A	7.764701615143988	4.777798146316373
TCGA-56-8623-01A	3.3799821855264662	-0.8501397695646464
TCGA-56-8625-01A	8.008645656489676	7.4058242330603905
TCGA-56-8628-01A	7.307043168867459	2.9995285771933204
TCGA-58-8388-01A	7.070931103652773	0.3363278636808497
TCGA-5B-A90C-01A	4.404955122463611	-1.210569264226788
TCGA-5N-A9KI-01A	3.936955178650903	0.1691086924025
TCGA-5N-A9KM-01A	3.3530744479496475	0.6010246676010425
TCGA-5S-A9Q8-01A	3.1683149978789125	-1.4735373762434891
TCGA-5X-AA5U-01A	5.281629371567262	-0.1728498529925617
TCGA-61-1998-01A	3.3864282990351704	-1.4601390222145358
TCGA-61-2009-01A	2.9718560823450284	-0.8056592767618782
TCGA-63-5128-01A	7.154482182874168	6.358388796612386
TCGA-63-5131-01A	8.941930896034266	5.552488292654052
TCGA-63-6202-01A	3.5681525380370296	-0.240434907497855
TCGA-63-7021-01A	7.160273265557748	1.3795189084383224
TCGA-63-7022-01A	5.852814485085565	2.5987031295116223
TCGA-63-7023-01A	6.851589336137254	4.268940752755677
TCGA-63-A5MR-01A	6.077320107986458	3.5556771664099416
TCGA-63-A5MT-01A	5.521368589479087	2.7290797821525503
TCGA-68-7756-01A	6.4371914700139445	3.248703536746779
TCGA-68-8250-01A	6.994891197374689	1.7664113124305452
TCGA-68-8251-01A	6.646147818779314	2.09020333260255
TCGA-6D-AA2E-01A	3.278904824427341	-0.1023179272254013
TCGA-70-6722-01A	5.582852515934651	-1.108903525500382
TCGA-73-A9RS-01A	6.0244971439405255	1.5673169887741905
TCGA-77-6844-01A	7.223788571378334	2.236050904451655
TCGA-77-7139-01A	5.94207165290621	5.352838109717693
TCGA-77-7463-01A	5.651637760972073	3.6890533480178656
TCGA-77-7465-01A	7.827390845308591	3.809526194531877
TCGA-77-8131-01A	6.2828375682351005	2.5444591690750338
TCGA-77-8133-01A	6.830518770323146	1.6772757651667716
TCGA-77-8138-01A	6.534862953517458	0.9186851605649148
TCGA-77-8143-01A	5.523269633767005	3.170282633198021
TCGA-77-8145-01A	6.060115299985243	2.171246436383217
TCGA-77-8148-01A	6.510111770834676	4.564243041788035
TCGA-77-A5FZ-01A	3.2723989977129344	-0.8775445840504615
TCGA-79-5596-01A	7.767903674422553	5.018931167509685
TCGA-85-6798-01A	6.073393014457074	5.499078297294068
TCGA-85-7696-01A	8.202460027830842	2.9149900684827577
TCGA-85-7697-01A	7.706362694045604	4.423668476286709
TCGA-85-7698-01A	6.905446970745725	4.428629923436427
TCGA-85-7844-01A	8.17065142825399	3.0930594421621764
TCGA-85-8048-01A	6.678129318373957	3.481207919433053
TCGA-85-8071-01A	7.808383426430736	5.228969617587565
TCGA-85-8287-01A	6.211251721711967	0.7170225498676297
TCGA-85-8288-01A	6.456218851435815	1.4893164192200437
TCGA-85-8350-01A	7.473998825837756	2.3182955136610435
TCGA-85-8351-01A	7.129663572294127	3.9665713868260335
TCGA-85-8352-01A	6.662335376840893	4.6299270297989406
TCGA-85-8353-01A	7.189124247882421	4.522070951475715
TCGA-85-8354-01A	6.644241361809746	8.158281264450807
TCGA-85-8355-01A	7.840751696395396	3.278988572544949
TCGA-85-8479-01A	5.564704528863719	1.6358237278059518
TCGA-85-8481-01A	5.363997124059148	3.725606419388185
TCGA-85-8584-01A	3.872854382772478	0.1420072878694138
TCGA-85-8664-01A	6.076955765441604	3.443659345391217
TCGA-85-8666-01A	6.856802007731255	4.799094468160991
TCGA-85-A4CL-01A	6.916229085799542	3.667549531910238
TCGA-85-A4JB-01A	5.068943596509155	3.305787890161435
TCGA-85-A4QR-01A	6.82658131806622	5.240873932463795
TCGA-85-A512-01A	7.281107888480441	3.694329134806956
TCGA-85-A53L-01A	6.360966734112625	2.395622906181811
TCGA-86-A456-01A	4.074973276716486	-0.1389596709074507
TCGA-86-A4D0-01A	4.468669100380366	0.7785980926628834
TCGA-86-A4JF-01A	4.295707630492548	-1.5087221316042154
TCGA-86-A4P7-01A	5.303963679048319	-1.456029699729755
TCGA-86-A4P8-01A	3.313177888785648	-1.4863286343895066
TCGA-90-6837-01A	7.610439246884134	-0.9029641994721718
TCGA-90-7769-01A	7.782053499183108	6.382981569557612
TCGA-90-7964-01A	5.6979691519774285	1.2618775882151798
TCGA-91-A4BC-01A	5.398597350550991	0.7418716769145703
TCGA-91-A4BD-01A	2.092044458394419	-1.5809778981930105
TCGA-92-7340-01A	7.887653292717384	4.71152916976871
TCGA-92-8063-01A	7.313705978215855	3.682816233538712
TCGA-92-8064-01A	7.132162789811718	4.260889659240181
TCGA-93-A4JN-01A	3.4659871396535475	-0.3357108576755732
TCGA-93-A4JO-01A	3.415409952510852	-1.4821124365791076
TCGA-93-A4JQ-01A	6.3865145726358525	-0.9322848682034276
TCGA-94-7033-01A	6.091121851877444	3.9394272391009295
TCGA-94-8035-01A	6.886691375291759	2.7242487960144524
TCGA-94-8490-01A	6.777604883596913	5.036863234638954
TCGA-95-A4VP-01A	4.129746019101801	-1.8862470564293687
TCGA-96-7545-01A	5.99931006731696	3.382461993239428
TCGA-96-8169-01A	6.709896653363822	3.766943250417503
TCGA-98-7454-01A	5.1539958104810095	0.0029758309800418
TCGA-98-8020-01A	6.518114102784025	4.990862391087103
TCGA-98-8021-01A	8.491442842128876	4.09350212410151
TCGA-98-8022-01A	6.124047631095476	0.8879617190309719
TCGA-98-8023-01A	7.907163584246647	3.4314179777410505
TCGA-98-A53A-01A	7.326398632804058	3.9002050454035344
TCGA-A2-A0CX-01A	4.64979305329204	-1.5101154266667685
TCGA-A2-A0ET-01A	4.619076775360341	-1.6527201086722978
TCGA-A2-A0EV-01A	6.293797274552862	-1.6014621851877069
TCGA-A2-A0EW-01A	4.4672036040425285	-0.4718488722245164
TCGA-A2-A0SV-01A	3.0245503146123527	0.096171405440592
TCGA-A2-A0SW-01A	4.663981430278047	-1.8873346110570848
TCGA-A2-A0SX-01A	4.31327801791007	-1.2348207807958758
TCGA-A2-A0T4-01A	4.84799948496167	-1.5813663224326011
TCGA-A2-A0T7-01A	6.61167366463654	-1.7898356957128332
TCGA-A2-A0YD-01A	5.37348351791851	-1.727624771689395
TCGA-A2-A0YH-01A	6.217259597182857	0.0054783757263678
TCGA-A2-A0YJ-01A	5.182923555969682	0.2509693962483852
TCGA-A2-A0YK-01A	4.270464397156078	-1.5337537593947983
TCGA-A2-A0YL-01A	4.820709956411768	-0.2176090195887008
TCGA-A2-A0YT-01A	6.076792903494483	0.0082303241055514
TCGA-A2-A4RX-01A	4.315583937681258	-0.5781943851863341
TCGA-A5-A1OH-01A	6.554687182043721	5.084347281162928
TCGA-A5-A2K2-01A	5.756095501957775	-1.742798099524765
TCGA-A5-A2K3-01A	1.321990440267268	2.266262156021376
TCGA-A5-A2K4-01A	4.757114008701986	-1.031151843820238
TCGA-A5-A2K5-01A	1.9221551848808485	1.2669013758329295
TCGA-A5-A2K7-01A	2.2761679027401565	0.2976479169475514
TCGA-A5-A3LP-01A	6.79555063047682	4.399197731012045
TCGA-A5-A7WJ-01A	3.9010876737193225	1.6488376185860882
TCGA-A5-A7WK-01A	3.416477558867223	-1.2645017118344382
TCGA-A5-AB3J-01A	4.5498544057263945	-0.051943823678747
TCGA-A6-A565-01A	4.180385850387083	-0.0666210875215742
TCGA-A6-A566-01A	4.514789919401004	4.110081284702296
TCGA-A6-A567-01A	5.673907443355204	3.5969863672288893
TCGA-A6-A56B-01A	6.555756787298232	5.309959081149962
TCGA-A6-A5ZU-01A	5.701291810308405	0.7602559121543466
TCGA-A7-A0CH-01A	4.99568957620286	-0.1653838629528874
TCGA-A7-A0D9-01A	4.483032499655654	-1.6134146929076056
TCGA-A7-A13F-01A	4.456328626145134	-1.3640760307933886
TCGA-A8-A06N-01A	5.913002215233708	-1.498115655901588
TCGA-A8-A06X-01A	3.596862539391472	-2.721307412476741
TCGA-A8-A08J-01A	5.4677874353524345	-1.0738658802289698
TCGA-A8-A094-01A	5.914507577804935	1.4658066230679
TCGA-AD-6889-01A	3.0569509728022664	5.495271199248804
TCGA-AJ-A23N-01A	6.286337833350178	0.4615027212857137
TCGA-AJ-A2QM-01A	5.299526416093356	1.3838921071834147
TCGA-AJ-A3BG-01A	3.386218998168147	-1.3863620280588382
TCGA-AJ-A3BH-01A	4.518868491562612	-1.3475332491798304
TCGA-AJ-A3BI-01A	3.4996552988612297	-1.7984486426665425
TCGA-AJ-A3I9-01A	3.1460990608552524	-0.7816928558073923
TCGA-AJ-A3IA-01A	4.831867570415153	3.3607539986628603
TCGA-AJ-A3NC-01A	4.569793788008316	0.8765173494243472
TCGA-AJ-A3NE-01A	4.639293859751519	-1.3421552828802377
TCGA-AJ-A3NG-01A	6.0715935929652645	1.4382497450277696
TCGA-AJ-A3NH-01A	5.209270136558859	0.7781874398409807
TCGA-AJ-A3OJ-01A	3.4789333866792798	-1.4161947673313042
TCGA-AJ-A3OK-01A	3.2727782033015846	-1.3463779782408805
TCGA-AJ-A3OL-01A	3.751847621420081	-1.414007200057257
TCGA-AJ-A3QS-01A	6.141202339189255	0.2241779737922011
TCGA-AJ-A3TW-01A	4.699740701466644	5.676888584042899
TCGA-AJ-A5DV-01A	4.356195999401587	0.2715664973786769
TCGA-AJ-A5DW-01A	4.335624112213629	0.6989689793430685
TCGA-AJ-A8CT-01A	3.3551026720156107	-1.0389856654001686
TCGA-AJ-A8CV-01A	2.7299618007818003	0.4661091258931598
TCGA-AJ-A8CW-01A	3.709811374506584	-1.330039452892457
TCGA-AO-A03L-01A	5.29345639587595	-0.6484652307137564
TCGA-AO-A0J5-01A	5.069802488021872	-0.0847049034500315
TCGA-AO-A0JB-01A	2.226124165741507	0.0069918826250625
TCGA-AO-A0JM-01A	6.5406726595529765	-2.4711430685572724
TCGA-AO-A12E-01A	5.901770128721183	-1.4665790031370711
TCGA-AP-A3K1-01A	4.930823571851874	1.6855875210834612
TCGA-AP-A5FX-01A	4.611745561196235	1.8633814198847551
TCGA-AR-A0TP-01A	3.621609512543502	-0.8752536981006591
TCGA-AR-A0TU-01A	3.5758736159378115	-0.6915745239111917
TCGA-AR-A0TV-01A	7.103635445024833	-0.8798567754390536
TCGA-AX-A05W-01A	3.4413969984381985	1.2263090454042689
TCGA-AX-A1C7-01A	1.8331419333272283	0.5377754591674422
TCGA-AX-A2H4-01A	3.267366363416844	1.199631254969416
TCGA-AX-A2IN-01A	3.162487689275427	-0.1957199525291255
TCGA-AX-A3FS-01A	5.31141271085423	-1.5531462300688494
TCGA-AX-A3FV-01A	5.403449854678148	3.653125985460531
TCGA-AX-A3FX-01A	3.6252498876366985	-0.6470463434290161
TCGA-AX-A3G3-01A	4.053723957626576	2.089277558885932
TCGA-AX-A3G4-01A	4.991175782417534	0.408514161533561
TCGA-AX-A3G6-01A	2.823166637841533	-0.6079784113802207
TCGA-AX-A3G8-01A	1.576778592715808	-0.6107828165277911
TCGA-AX-A3G9-01A	2.801562156778396	4.066046409767685
TCGA-AX-A3GB-01A	2.172603122845949	-0.4707399167261654
TCGA-AX-A3GI-01A	6.533254437910779	1.65896862957443
TCGA-B1-A47N-01A	3.482090828453104	-1.0638997165248962
TCGA-B2-A4SR-01A	4.391391140434467	-1.216248020765838
TCGA-B5-A0K9-01A	4.621238055220372	0.8499514222054045
TCGA-B5-A1MS-01B	4.516636643381214	-1.2755784641585883
TCGA-B5-A1MW-01A	4.241217798890292	1.762438458138953
TCGA-B5-A3FB-01A	3.574561530011011	-0.2939764915179148
TCGA-B5-A3FC-01A	2.065901024682103	-0.8212353421917501
TCGA-B5-A3FH-01A	4.139194224869757	0.8555601352961193
TCGA-B5-A3S1-01A	5.022607700873017	0.6231306201397988
TCGA-B5-A5OC-01A	4.163214017369426	-1.499116530262126
TCGA-B5-A5OD-01A	3.941702676714943	1.4498218069225866
TCGA-B5-A5OE-01A	3.66936855201891	3.064744896547544
TCGA-B7-5818-01A	3.0709015926189256	-0.0446548321412141
TCGA-B7-A5TI-01A	4.610782306238015	0.8345544955383599
TCGA-B7-A5TJ-01A	5.054990594709361	-0.9828210708866584
TCGA-B7-A5TK-01A	4.172079765182735	-0.5125192552282991
TCGA-B7-A5TN-01A	7.14685897147536	6.608490734875684
TCGA-B8-A54F-01A	4.406508195066	-2.089685453978219
TCGA-B8-A8YJ-01A	3.6026149341548708	-0.8866451511829322
TCGA-B9-A44B-01A	3.5010931347208603	0.8610288940932549
TCGA-B9-A5W9-01A	3.811964564049803	-1.739388271626159
TCGA-B9-A8YI-01A	2.5296569726654474	-1.1184901533779064
TCGA-BA-4074-01A	2.688269548228944	2.6568934493907883
TCGA-BA-4075-01A	4.05952833852714	5.159041174781834
TCGA-BA-4076-01A	6.075077731053695	4.4892783041346735
TCGA-BA-4077-01B	5.554794002687573	0.8590901203598422
TCGA-BA-4078-01A	7.560829708334441	0.6059941589017426
TCGA-BA-5151-01A	5.796659047911448	1.8449059429309516
TCGA-BA-5153-01A	5.448925577707169	-0.4007419495516697
TCGA-BA-5555-01A	7.9489699792557245	2.8969213966700758
TCGA-BA-5556-01A	5.995002631923931	-1.616912553693857
TCGA-BA-5557-01A	4.930829507757887	-1.595044810834358
TCGA-BA-5558-01A	6.346392737837001	4.18496001760704
TCGA-BA-5559-01A	6.197738279408301	-0.408265355836636
TCGA-BA-6868-01B	5.953152304028818	4.211755316549539
TCGA-BA-6869-01A	5.236312811022929	4.949544763586562
TCGA-BA-6870-01A	4.60041869377456	2.658116994901924
TCGA-BA-6871-01A	6.247645620000981	4.096875617081984
TCGA-BA-6872-01A	4.358820879574324	2.418466284289172
TCGA-BA-6873-01A	6.383920454968395	3.1444636490356936
TCGA-BA-7269-01A	4.076541514641439	5.23669005500909
TCGA-BA-A4IG-01A	5.279798299963091	2.1460283348740044
TCGA-BA-A4IH-01A	5.625530251722776	-0.8909996390206016
TCGA-BA-A4II-01A	5.86769992808928	3.031320001018214
TCGA-BA-A6D8-01A	4.696422124832471	5.396665523976253
TCGA-BA-A6DA-01A	3.7681877168252775	3.3268068458221824
TCGA-BA-A6DD-01A	3.265667030117649	2.2017502455306017
TCGA-BA-A6DE-01A	6.775800063041981	4.164021354682756
TCGA-BA-A6DG-01A	3.8982827457281815	-1.0490189542643933
TCGA-BA-A6DI-01A	6.257442735381621	4.211478153944406
TCGA-BA-A6DJ-01A	4.420372596207681	3.399440444886689
TCGA-BA-A6DL-01A	5.873501518360415	3.776897160232617
TCGA-BA-A8YP-01A	7.060821789833719	4.040652696360576
TCGA-BB-4217-01A	5.873250179578546	1.1608084915954235
TCGA-BB-A5HU-01A	6.559704083689187	3.588949550408527
TCGA-BB-A5HY-01A	6.265113325235228	6.831327790580115
TCGA-BB-A5HZ-01A	4.728742156211581	3.34784452803355
TCGA-BB-A6UM-01A	4.246197571178535	0.6803289747798387
TCGA-BB-A6UO-01A	5.219484476937163	0.1280338906642282
TCGA-BC-A5W4-01A	2.8971825516713148	-2.798578533780536
TCGA-BC-A8YO-01A	6.298831793173131	-1.2835799715821998
TCGA-BF-A1PU-01A	3.1160751124432746	-0.7237727186033898
TCGA-BF-A1PV-01A	2.7188097363424357	-1.6637493602933104
TCGA-BF-A1PZ-01A	2.223561184729061	-1.7163791706151403
TCGA-BF-A1Q0-01A	5.207411687004687	-1.8153937982384576
TCGA-BF-A3DJ-01A	3.655027665692424	-1.4545676183740124
TCGA-BF-A3DL-01A	1.685405926126637	-1.3944647240787251
TCGA-BF-A3DM-01A	5.53118245828464	-0.1582419649528093
TCGA-BF-A3DN-01A	3.8898132695422296	-1.404371666241077
TCGA-BF-A5EO-01A	1.6631333083091078	-1.3323041566665568
TCGA-BF-A5EP-01A	2.0993774666330105	-1.5243651491652408
TCGA-BF-A5EQ-01A	2.518838152843744	-1.0752365079517587
TCGA-BF-A5ER-01A	0.984832905506007	-1.6421195814378329
TCGA-BF-A5ES-01A	0.9684965573363592	-1.2132070565893418
TCGA-BF-A9VF-01A	1.513907097229927	-1.6812401460473314
TCGA-BF-AAOU-01A	2.316611250845072	-1.533608755772848
TCGA-BF-AAOX-01A	1.612283862066021	-1.0552502427303738
TCGA-BF-AAP1-01A	3.685212700168672	-0.985165644624495
TCGA-BF-AAP2-01A	3.009753523231117	-0.94443235575953
TCGA-BF-AAP4-01A	2.689062921087993	-0.0126050647872117
TCGA-BF-AAP6-01A	4.115468662174792	-1.50647781110405
TCGA-BF-AAP7-01A	2.832579157815219	-1.416727651087465
TCGA-BF-AAP8-01A	2.5913119250195047	-1.3182284964367357
TCGA-BG-A3EW-01A	5.2763991937200245	-1.40018192860836
TCGA-BG-A3PP-01A	2.440441538236096	-1.593396698164399
TCGA-BH-A0C1-01B	5.265409797338903	-2.791366227360302
TCGA-BH-A0DL-01A	6.843877543205053	0.6403175682778284
TCGA-BH-A0E0-01A	3.627240004415823	-1.6986735315159822
TCGA-BH-A0EE-01A	5.310445810251147	-1.6090333395790546
TCGA-BH-A0HP-01A	3.3436549376506064	-1.665268099239121
TCGA-BJ-A0YZ-01A	4.838056323129757	-1.7296600694158994
TCGA-BJ-A0Z0-01A	4.533062290110051	-1.6803344084649714
TCGA-BJ-A0Z2-01A	4.376687800967369	-1.010051877675683
TCGA-BJ-A0Z9-01A	3.3884324145860494	-1.6674296351455522
TCGA-BJ-A0ZB-01A	2.816764785487912	-1.3180164047944158
TCGA-BJ-A0ZE-01A	2.7041483612506467	-1.5985396517056232
TCGA-BJ-A0ZF-01A	2.3054710124373003	-1.7454808059000015
TCGA-BJ-A0ZG-01A	4.388821725830398	-0.0651832872182947
TCGA-BJ-A0ZH-01A	2.9229193304155765	-1.6483808341974082
TCGA-BJ-A0ZJ-01A	3.375513719118388	-1.1090784809644871
TCGA-BJ-A18Y-01A	4.446725420499928	-1.4826414312897975
TCGA-BJ-A18Z-01A	3.409410016369181	-1.660999733190088
TCGA-BJ-A190-01A	3.906051422456935	-1.99838833978941
TCGA-BJ-A191-01A	4.073421673921281	-1.9067547792069588
TCGA-BJ-A28R-01A	3.995627356174991	-2.146277947789675
TCGA-BJ-A28S-01A	3.643792532501952	-1.3864629594841604
TCGA-BJ-A28T-01A	4.15808866506817	-1.7212911685294496
TCGA-BJ-A28V-01A	4.011600934109821	-0.567625609244536
TCGA-BJ-A28W-01A	1.4598960598261064	-2.016911071652503
TCGA-BJ-A28X-01A	3.295271905724398	-1.5559697553730352
TCGA-BJ-A28Z-01A	2.872958310657182	-1.614182566660557
TCGA-BJ-A291-01A	1.974091124258292	-1.6088656621322177
TCGA-BJ-A2N7-01A	3.5722827495055203	-1.3755976410169213
TCGA-BJ-A2N8-01A	3.5951811232181283	-1.7287839177993214
TCGA-BJ-A2N9-01A	1.7960502339811852	-2.7217080366851425
TCGA-BJ-A2NA-01A	3.6800312572026233	-1.8250184615727847
TCGA-BJ-A2P4-01A	3.18376400881034	-1.7184138850297817
TCGA-BJ-A3EZ-01A	2.9574557932990384	-1.9842887253947743
TCGA-BJ-A3F0-01A	2.98819689651022	-0.5724523829851351
TCGA-BJ-A3PR-01A	2.4986624779930438	-1.780240889982334
TCGA-BJ-A3PT-01A	2.099297091560229	-1.582001672849724
TCGA-BJ-A3PU-01A	1.919819352662603	-1.857515399924451
TCGA-BJ-A45C-01A	3.447826690249606	-1.1918674004887675
TCGA-BJ-A45D-01A	1.6519132985309546	-1.4466630032683268
TCGA-BJ-A45E-01A	1.942378453558633	-1.6569680837333929
TCGA-BJ-A45F-01A	3.1393604288203707	-1.660926775445482
TCGA-BJ-A45G-01A	3.4766534623633767	-1.7051607950281231
TCGA-BJ-A45H-01A	3.086542368206067	-1.9891046053788477
TCGA-BJ-A45I-01A	2.729274087657087	-0.9140689653321934
TCGA-BJ-A45J-01A	2.654989518911901	-1.939110157237118
TCGA-BJ-A45K-01A	3.8612235589413775	-1.3049033422358645
TCGA-BJ-A4O8-01A	3.366636520642121	-1.3006966992297226
TCGA-BJ-A4O9-01A	2.8773058239360627	-1.422475487500194
TCGA-BK-A13B-01A	2.212563588301036	-0.5872128799583073
TCGA-BK-A4ZD-01A	5.108034302330435	-1.4448981835750572
TCGA-BK-A56F-01A	4.056004970033642	0.8841331994302872
TCGA-BK-A6W4-01A	4.065495039439504	-1.4294648658095803
TCGA-BL-A3JM-01A	6.327081566435978	-1.8288200074194556
TCGA-BL-A5ZZ-01A	5.308951047500581	1.336151494268163
TCGA-BR-4187-01A	4.835184762788145	-0.5729660326101058
TCGA-BR-4191-01A	5.202906425719902	0.3696566790159745
TCGA-BR-4201-01A	5.37554845085674	3.396655048219019
TCGA-BR-4253-01A	4.342889212227622	3.0156004589313365
TCGA-BR-4257-01A	4.095446427499013	1.620402929676687
TCGA-BR-4267-01A	4.380235706009408	-0.8219112097878074
TCGA-BR-4279-01A	3.516615438166044	-0.8181554948755241
TCGA-BR-4294-01A	4.260486347202632	-1.5529336935910634
TCGA-BR-4357-01A	5.52205811442417	5.92851307624522
TCGA-BR-4361-01A	4.46217995054888	2.2783851756156697
TCGA-BR-4363-01A	4.64449782821213	-2.193689050972542
TCGA-BR-4366-01A	7.415681165721261	3.997047737864084
TCGA-BR-4367-01A	5.558294039886154	4.08672028786096
TCGA-BR-4368-01A	3.783318895936264	3.0410912709456315
TCGA-BR-4369-01A	8.551571795419337	3.0411157355131007
TCGA-BR-4370-01A	5.138100493554182	0.4501988053651873
TCGA-BR-4371-01A	5.534013872380596	-0.5847577918614104
TCGA-BR-6452-01A	4.455936263609329	1.3868087272671543
TCGA-BR-6453-01A	4.21050239407299	3.429442659997795
TCGA-BR-6454-01A	6.348547144764567	-0.6756384994693025
TCGA-BR-6455-01A	3.7727245969787866	-0.4681618739825546
TCGA-BR-6456-01A	4.310100142018979	-2.3336018433330663
TCGA-BR-6457-01A	3.871478148985502	1.8061495962784584
TCGA-BR-6458-01A	6.153294085477896	5.520999720771128
TCGA-BR-6563-01A	3.5666745914122	-0.5295763741237047
TCGA-BR-6564-01A	4.176163500776746	-0.3270102929033758
TCGA-BR-6565-01A	5.079359667232144	3.67260002632917
TCGA-BR-6566-01A	3.012863207226129	4.00486629158332
TCGA-BR-6705-01A	4.496713036129305	1.2678080803527136
TCGA-BR-6707-01A	3.158359820821418	-0.0739404317885368
TCGA-BR-6709-01A	4.09364683351204	2.97565788578628
TCGA-BR-6710-01A	2.681440284020148	-1.039407344321924
TCGA-BR-6801-01A	3.687899659282016	-1.3984204978918386
TCGA-BR-6802-01A	3.9370264221038	1.147005128759612
TCGA-BR-6803-01A	3.896845248024605	-1.0144322255615728
TCGA-BR-6852-01A	5.381408644507709	0.4298054994141598
TCGA-BR-7196-01A	3.8347178140348737	-0.6975418341730715
TCGA-BR-7197-01A	6.208643319621166	2.859254797866529
TCGA-BR-7704-01A	4.951172881271694	-2.002104440705309
TCGA-BR-7707-01A	3.9950908702244368	1.8031513847503584
TCGA-BR-7715-01A	4.662106981723079	-0.631329359699758
TCGA-BR-7716-01A	6.878335535992035	4.0406837160245335
TCGA-BR-7717-01A	6.118632229630382	3.2176562497297474
TCGA-BR-7722-01A	3.8821612124396063	-1.3700824011201824
TCGA-BR-7723-01A	5.4546139975452	5.367661925665895
TCGA-BR-7851-01A	3.468930378741645	3.514913246302978
TCGA-BR-7901-01A	6.01072017336515	0.9763472997494071
TCGA-BR-7957-01A	5.208823478062891	-0.3855247806867998
TCGA-BR-7958-01A	4.189229263346157	1.363660780504366
TCGA-BR-7959-01A	6.182386294138752	2.9075433878680754
TCGA-BR-8058-01A	4.48567569427389	0.4241576198877266
TCGA-BR-8059-01A	6.674893713767356	5.733378172495856
TCGA-BR-8060-01A	6.188659353372608	4.496003389832899
TCGA-BR-8077-01A	5.192554173388193	1.8493623893550053
TCGA-BR-8080-01A	5.712326834728311	4.608164098254029
TCGA-BR-8081-01A	3.7014452049318898	3.634355847539835
TCGA-BR-8284-01A	5.588277861919913	-0.0283824840321802
TCGA-BR-8286-01A	5.798804153981201	0.7931485086566197
TCGA-BR-8289-01A	6.263152663914724	2.337723162092114
TCGA-BR-8291-01A	5.000529934049675	-1.2907849384208876
TCGA-BR-8295-01A	5.854115975239958	4.197477954921608
TCGA-BR-8296-01A	5.5636650707012345	-3.4364231600811013
TCGA-BR-8297-01A	5.196034537871007	4.090850566420595
TCGA-BR-8361-01A	4.045425448970453	2.519818122833155
TCGA-BR-8364-01A	5.650496527462311	-3.348889362225009
TCGA-BR-8365-01A	4.497851550671757	-2.181709608411116
TCGA-BR-8366-01A	5.001895948921466	1.057966064497534
TCGA-BR-8367-01A	5.8229475142175575	1.6518158511970582
TCGA-BR-8368-01A	5.262860674783476	1.839478743805138
TCGA-BR-8369-01A	5.304177767952033	2.0449760506808987
TCGA-BR-8371-01A	3.981968749861564	-0.4585670273766769
TCGA-BR-8372-01A	5.563105341098416	1.101198448170453
TCGA-BR-8373-01A	6.855322345590076	0.4624674273959361
TCGA-BR-8380-01A	4.935736188966181	-0.5319523041197023
TCGA-BR-8381-01A	5.950366694883239	-1.284702049850082
TCGA-BR-8382-01A	4.461558917173412	1.097372299929508
TCGA-BR-8384-01A	4.727594245359158	0.2581312719632955
TCGA-BR-8483-01A	5.219865987172259	2.823615450054888
TCGA-BR-8484-01A	4.869974318573773	-3.694239116332593
TCGA-BR-8485-01A	7.009229500114198	4.11222755058322
TCGA-BR-8486-01A	6.381123992467707	0.7117167379967326
TCGA-BR-8487-01A	4.746867727216242	-1.7742520843479423
TCGA-BR-8588-01A	5.495182574637998	3.261730811021872
TCGA-BR-8589-01A	5.457840401163509	0.8850991261838019
TCGA-BR-8590-01A	6.9043037521207165	2.7799193521775187
TCGA-BR-8591-01A	4.148631894555204	2.3602007334052786
TCGA-BR-8592-01A	4.886433587029437	-1.4619061723636704
TCGA-BR-8676-01A	4.922537635209956	-3.849531805627887
TCGA-BR-8677-01A	5.1807251925179125	-0.6100902899796072
TCGA-BR-8678-01A	5.863241477553815	2.322766990607362
TCGA-BR-8679-01A	6.295670973671658	2.3216999935483384
TCGA-BR-8680-01A	5.883431295287308	0.3356371771361632
TCGA-BR-8682-01A	4.404972662469462	-1.9302155461251973
TCGA-BR-8683-01A	6.160666597972878	1.2641419821945823
TCGA-BR-8686-01A	4.818505350389156	-1.210951189997791
TCGA-BR-8687-01A	6.0630613069999	0.85121476926566
TCGA-BR-8690-01A	5.950184501360526	2.9421142706904035
TCGA-BR-A44T-01A	3.726586335258657	-0.9583682641865576
TCGA-BR-A44U-01A	5.255556491113626	1.313587189543405
TCGA-BR-A4CR-01A	5.58902155773757	-1.5371790273264216
TCGA-BR-A4CS-01A	4.783978961504213	-0.4296008725143014
TCGA-BR-A4IV-01A	4.2144486955424165	-1.0270173980250128
TCGA-BR-A4J4-01A	4.536050355945909	0.6216683296296233
TCGA-BR-A4J5-01A	4.579841613990482	0.6524458951072719
TCGA-BR-A4J6-01A	4.165393385474618	-0.3632250766279299
TCGA-BR-A4J7-01A	3.906077590520054	0.5488624930415091
TCGA-BR-A4J8-01A	4.164158028166025	-1.5384202665415931
TCGA-BR-A4J9-01A	4.366841446329925	-1.888069506880934
TCGA-BR-A4PF-01A	5.732923471123703	4.311093587665667
TCGA-BR-A4QL-01A	4.12792174006982	5.042814519584812
TCGA-BS-A0V4-01A	1.3137183472329732	1.2690936079671051
TCGA-BS-A0V7-01A	2.516806116238718	0.0386352476988931
TCGA-BT-A0S7-01A	7.881086684711303	1.5652104423080684
TCGA-BT-A0YX-01A	7.143463175885134	1.6047037150868182
TCGA-BT-A20N-01A	7.113871435795376	4.142416506769404
TCGA-BT-A20O-01A	6.234444408254188	1.1828167919032015
TCGA-BT-A20R-01A	7.100260683160059	3.561714986831526
TCGA-BT-A20U-01A	6.128003816229137	-1.7835150734794567
TCGA-BT-A20V-01A	6.468740772120289	1.9447173394294837
TCGA-BT-A20W-01A	6.657732818283353	3.6720833874352743
TCGA-BT-A2LA-01A	6.166918080950564	1.5720552800723837
TCGA-BT-A2LB-01A	5.6762985201240665	4.207181254941983
TCGA-BT-A2LD-01A	4.697288234399039	2.390958228189436
TCGA-BT-A3PJ-01A	6.557940782945163	1.699295247446961
TCGA-BT-A3PK-01A	6.361822454385125	-0.072160509756213
TCGA-BT-A42C-01A	6.266605158708902	4.276974314769098
TCGA-BT-A42E-01A	4.811885169751104	2.10122247605634
TCGA-BT-A42F-01A	4.758920549268242	0.8892403452145987
TCGA-C4-A0EZ-01A	3.834082307022226	1.1585338819671382
TCGA-C4-A0F0-01A	2.684627965553044	-0.6606753456228938
TCGA-C4-A0F1-01A	7.752765623312463	1.2088609647055728
TCGA-C4-A0F6-01A	6.33033095922194	0.2149406129820863
TCGA-C4-A0F7-01A	7.670213772155047	2.788620754654024
TCGA-C8-A12K-01A	3.33416805844872	-1.4685925867802117
TCGA-C8-A12M-01A	6.31297233914486	-0.1338455634913911
TCGA-C8-A12Q-01A	5.769017667000993	-1.5243854819409224
TCGA-C8-A12T-01A	3.436568985588809	-1.2046789062013308
TCGA-C8-A12U-01A	5.177505780704133	-1.3137589984396445
TCGA-C8-A12V-01A	5.028548220453719	-1.7465834286685722
TCGA-C8-A12Y-01A	3.5949639906398527	-0.4649703782437047
TCGA-C8-A8HR-01A	3.4841005724062253	0.9785866567430612
TCGA-C9-A47Z-01A	5.824064863957829	3.9268596495784656
TCGA-C9-A480-01A	5.654824874798506	-0.157311732751447
TCGA-CC-A7IF-01A	2.3583239531281284	-1.5866606739999651
TCGA-CD-5798-01A	3.57175111160587	-0.5390631166085482
TCGA-CD-5799-01A	4.345620147302383	1.0601430659417317
TCGA-CD-5800-01A	6.994237511280808	3.771895435648231
TCGA-CD-5801-01A	3.661444656931824	-0.3585691182540433
TCGA-CD-5803-01A	4.836208168955005	2.140915533862839
TCGA-CD-5804-01A	5.813254005747713	5.981302945357592
TCGA-CD-5813-01A	4.242318629313097	4.582382035366914
TCGA-CD-8524-01A	7.219062832047823	5.20578407081071
TCGA-CD-8525-01A	6.338661131303103	0.3801001243956312
TCGA-CD-8526-01A	7.292167956627533	3.2601188956381657
TCGA-CD-8527-01A	6.796207551729673	4.465795801334291
TCGA-CD-8528-01A	4.18930758447712	0.976301444232636
TCGA-CD-8529-01A	5.023969317401305	-1.6880864413909078
TCGA-CD-8530-01A	5.870247767350882	1.5944251329976922
TCGA-CD-8531-01A	4.257925855317689	-3.127640523324499
TCGA-CD-8532-01A	5.977289199847534	0.2364221214282373
TCGA-CD-8533-01A	7.772657232913795	1.7968903446129212
TCGA-CD-8534-01A	4.85000007811835	-0.956227289718159
TCGA-CD-8535-01A	6.289584643973955	2.0171990407172755
TCGA-CD-A486-01A	5.1784565493396135	4.282049545387893
TCGA-CD-A487-01A	6.781618094387856	3.210102128561221
TCGA-CD-A48A-01A	6.072062053399471	6.688864430580434
TCGA-CD-A48C-01A	5.653749735384297	3.853838130750305
TCGA-CD-A4MG-01A	4.59606618373012	2.775391332628178
TCGA-CE-A13K-01A	3.992458548900172	-1.3471489675786106
TCGA-CE-A27D-01A	3.2573588986265998	-1.400550539784872
TCGA-CE-A3MD-01A	3.690571509878704	-1.4676608553798824
TCGA-CE-A3ME-01A	3.610440951999757	-1.552768863253183
TCGA-CE-A481-01A	3.651217471794913	-1.609356176990722
TCGA-CE-A482-01A	3.488078209682186	-1.75335553291937
TCGA-CE-A483-01A	3.314686492580866	-1.7655503002863029
TCGA-CE-A484-01A	3.837739034271292	-2.0669873531474523
TCGA-CE-A485-01A	3.967410129093839	-1.688557400233147
TCGA-CF-A1HS-01A	5.988975096253278	2.9255910593006726
TCGA-CF-A27C-01A	5.257297467780106	0.2237458285671207
TCGA-CF-A3MF-01A	3.798399821390036	1.0678934817470895
TCGA-CF-A3MG-01A	4.854751528210343	2.01786469161983
TCGA-CF-A3MH-01A	5.2416997786477015	2.85983796128644
TCGA-CF-A3MI-01A	3.903854668486788	0.8656223252321991
TCGA-CF-A47S-01A	3.506974583939264	-0.8367086775630121
TCGA-CF-A47T-01A	4.930846782543542	1.7661546241046144
TCGA-CF-A47V-01A	4.464215420999725	0.5871443787593782
TCGA-CF-A47W-01A	2.6770042115455577	-1.7625641406075443
TCGA-CF-A47X-01A	5.869747948869723	3.2901725167855185
TCGA-CF-A47Y-01A	4.431620959172271	-1.9158332898269568
TCGA-CF-A5U8-01A	4.3472978682333	-1.8379005975338436
TCGA-CF-A5UA-01A	4.031102019657019	0.17797158067571
TCGA-CF-A7I0-01A	4.305219041433018	-1.3423323019557931
TCGA-CF-A8HX-01A	4.803688251821394	0.5113086242467633
TCGA-CF-A8HY-01A	2.936939128325114	0.8803225313494514
TCGA-CF-A9FF-01A	4.771793733295803	2.5957840721887324
TCGA-CF-A9FH-01A	4.4562151577197495	0.3537648419312904
TCGA-CF-A9FL-01A	6.736966961606603	3.12777487661242
TCGA-CF-A9FM-01A	4.769606180725898	-1.3821607166973444
TCGA-CG-4301-01A	5.86196850889908	-1.344882862631145
TCGA-CG-4304-01A	4.4989359566849405	2.142761389893262
TCGA-CG-4305-01A	4.243402699770796	2.4437862089095725
TCGA-CG-4306-01A	4.3636009985247535	1.8546803553893527
TCGA-CG-4436-01A	5.202142750100951	0.9621920779074218
TCGA-CG-4438-01A	6.795882916562809	4.260766969229016
TCGA-CG-4440-01A	6.168687907949777	7.423021791946155
TCGA-CG-4441-01A	4.429774197825796	1.5334925621579545
TCGA-CG-4442-01A	5.028120794069916	1.7246187950642116
TCGA-CG-4443-01A	4.896225069057777	-0.8055266776378296
TCGA-CG-4444-01A	6.357570247446058	3.5931400374029945
TCGA-CG-4460-01A	7.467326846900613	6.62632510292527
TCGA-CG-4462-01A	5.03315314685258	-1.365079797833844
TCGA-CG-4465-01A	5.599872993487774	2.249234715758309
TCGA-CG-4466-01A	5.85264274890573	4.345666786393879
TCGA-CG-4469-01A	5.7462526492040205	3.1174954223237306
TCGA-CG-4475-01A	7.436245077324168	2.759908107218438
TCGA-CG-4476-01A	5.59152457067618	1.49180712053445
TCGA-CG-4477-01A	5.126210129924575	-2.221762609248011
TCGA-CG-5716-01A	3.4654910963462244	-0.0960402264261415
TCGA-CG-5717-01A	4.951550063666784	2.646833982732941
TCGA-CG-5718-01A	5.546208510082118	4.127585959890499
TCGA-CG-5719-01A	4.73318588612519	-1.3691341694787846
TCGA-CG-5720-01A	4.230460537714856	0.3827567083180545
TCGA-CG-5721-01A	5.0799015055839	0.8876449331364173
TCGA-CG-5722-01A	4.192306035692566	-0.4432544761636325
TCGA-CG-5723-01A	5.548810064064529	2.056841434322936
TCGA-CG-5724-01A	5.503662271825068	5.19824133615087
TCGA-CG-5726-01A	3.881571093494857	0.0035819219340407
TCGA-CG-5734-01A	3.5233434105025987	1.2298422937209952
TCGA-CH-5737-01A	3.9515428514443895	-0.5153544361485451
TCGA-CH-5738-01A	6.105130230260292	-1.3230585524763494
TCGA-CH-5739-01A	5.847714556483123	-0.7031934884083803
TCGA-CH-5740-01A	5.22993464982921	-1.698171318707522
TCGA-CH-5741-01A	5.411941762146168	2.3613504302147867
TCGA-CH-5743-01A	4.891943276975659	-0.1414915621710708
TCGA-CH-5744-01A	5.12357760907018	0.8543812146801248
TCGA-CH-5745-01A	4.940628970338055	-0.2411323936099971
TCGA-CH-5746-01A	6.077264349191556	0.6610615750083191
TCGA-CH-5748-01A	4.877532042793992	0.5565294183481466
TCGA-CH-5750-01A	5.333219565690667	-0.9085227431639238
TCGA-CH-5751-01A	5.11852328211134	1.15889434404577
TCGA-CH-5752-01A	6.317096428475113	0.2789718077356804
TCGA-CH-5753-01A	6.09141103200811	0.3724124436660013
TCGA-CH-5754-01A	5.576806298944743	0.838808255980819
TCGA-CH-5788-01A	4.638400533878053	-0.7716219605778276
TCGA-CH-5789-01A	5.597243725097319	-1.2299964985733065
TCGA-CH-5790-01A	5.935947760753702	1.076763621227144
TCGA-CH-5791-01A	5.269388146627658	-0.4449943154712463
TCGA-CH-5792-01A	4.667429525662425	1.620106860733627
TCGA-CH-5794-01A	5.533469341777766	-0.5139034269478033
TCGA-CN-4723-01A	6.601255051477537	1.8583418216903187
TCGA-CN-4725-01A	4.8018300248798615	1.8319519017480503
TCGA-CN-4727-01A	4.887542771158652	3.433225018460176
TCGA-CN-4728-01A	5.68051919742119	2.0864590030676338
TCGA-CN-4729-01A	4.976972232089895	2.194923392540593
TCGA-CN-4731-01A	5.452828599610324	3.8044626591035287
TCGA-CN-4734-01A	5.920219322863395	2.2459757895677424
TCGA-CN-4735-01A	7.456714836709711	4.332388740628447
TCGA-CN-4736-01A	6.212469665063086	1.0627173721751997
TCGA-CN-4737-01A	6.082977459776	3.3981876600631926
TCGA-CN-4738-01A	7.292104328004668	2.4536808082579253
TCGA-CN-4740-01A	4.814138393319351	3.8885540531502976
TCGA-CN-4741-01A	6.00998636232645	0.6521129106208043
TCGA-CN-4742-01A	6.123320142353191	3.023197543243035
TCGA-CN-5356-01A	6.996752025006649	4.43032917764925
TCGA-CN-5358-01A	4.987351101686035	-1.0702457044625175
TCGA-CN-5359-01A	7.782950273587303	4.086742179431655
TCGA-CN-5360-01A	7.614114069546383	3.110811934029724
TCGA-CN-5361-01A	8.735172094768668	5.643827677140434
TCGA-CN-5364-01A	6.655604938584507	1.7215847974536889
TCGA-CN-5366-01A	5.684127442164796	2.199284406445738
TCGA-CN-5367-01A	6.762262618011626	3.00993173161586
TCGA-CN-5369-01A	5.9402785462455885	-0.6892285180416613
TCGA-CN-5373-01A	6.935744097438279	1.5370656767524713
TCGA-CN-5374-01A	4.657508179258498	1.0898398476912152
TCGA-CN-6010-01A	8.156472401456636	6.006446953518616
TCGA-CN-6011-01A	7.478998012306831	3.447226752742373
TCGA-CN-6012-01A	7.8432850937450675	5.254341618063995
TCGA-CN-6013-01A	6.029363247654915	2.928996993918486
TCGA-CN-6016-01A	5.664692592094678	1.641058688896234
TCGA-CN-6017-01A	4.835381685372897	-1.477175706654923
TCGA-CN-6018-01A	6.39134152806405	2.626046003258653
TCGA-CN-6019-01A	7.472022918445636	5.287900035110614
TCGA-CN-6020-01A	6.081804774467253	4.308249508870459
TCGA-CN-6021-01A	7.21516656520498	5.122781572073476
TCGA-CN-6022-01A	5.962966035331635	2.1623611061708305
TCGA-CN-6023-01A	8.940011964008583	5.741948077769333
TCGA-CN-6024-01A	6.931837016137184	7.582341367687777
TCGA-CN-6988-01A	6.794235820120621	2.3624223395227686
TCGA-CN-6989-01A	7.159530931514118	3.249312896877898
TCGA-CN-6992-01A	8.094251197186054	5.085163254688004
TCGA-CN-6994-01A	8.453494805029973	2.954655543746385
TCGA-CN-6995-01A	3.996813155722081	2.266648200090234
TCGA-CN-6996-01A	4.893953032524801	-1.543817276155635
TCGA-CN-6997-01A	6.740492436798677	4.375898555917712
TCGA-CN-A497-01A	5.1992692409733126	2.722108091432521
TCGA-CN-A498-01A	6.199733399624954	1.9503094161649093
TCGA-CN-A499-01A	6.71305233944071	-0.1003268949891333
TCGA-CN-A49B-01A	5.060831274611508	-0.8240470503321278
TCGA-CN-A49C-01A	4.670986996030783	1.6766538295362772
TCGA-CN-A63T-01A	5.853931301806911	2.3673695368747785
TCGA-CN-A63U-01A	4.794515743722516	4.362754182302359
TCGA-CN-A63V-01A	5.7819395518416	3.3081328098540403
TCGA-CN-A63W-01A	4.737071802128151	4.035407353682928
TCGA-CN-A641-01A	5.467618674251868	3.321025335110572
TCGA-CN-A642-01A	3.426529474416922	1.9144627406150505
TCGA-CN-A6UY-01A	2.696868471965032	-1.095443954144214
TCGA-CN-A6V3-01A	5.301583826994759	2.8293221330611167
TCGA-CN-A6V6-01A	4.405876774971672	1.008248546958175
TCGA-CN-A6V7-01A	4.687938910643461	2.105039809050372
TCGA-CQ-5323-01A	6.802063429708582	2.723949706138244
TCGA-CQ-5325-01A	4.963540826731967	0.5964145095727891
TCGA-CQ-5327-01A	4.76400792249099	0.844541768472149
TCGA-CQ-5329-01A	5.095520406606314	1.572273495969771
TCGA-CQ-5330-01A	4.836674967981111	-0.6030755488022506
TCGA-CQ-5331-01A	6.455793897193648	0.0941205093851551
TCGA-CQ-5332-01A	7.163931882331619	7.786665629126665
TCGA-CQ-5334-01A	6.769468898211825	3.075067388463646
TCGA-CQ-6218-01A	6.00213976607804	1.942517966357683
TCGA-CQ-6219-01A	5.739666047000344	-0.4361582666425878
TCGA-CQ-6220-01A	5.25862080235424	2.266259003466797
TCGA-CQ-6222-01A	4.551528682445248	0.4760759387084028
TCGA-CQ-6223-01A	7.140564415832486	3.967498989547964
TCGA-CQ-6224-01A	5.604855317950133	3.795240145635887
TCGA-CQ-6227-01A	4.317799190987244	1.4557367972503672
TCGA-CQ-6228-01A	8.169067259384505	2.801606076221897
TCGA-CQ-6229-01A	5.23822504689929	2.168251780085347
TCGA-CQ-7071-01A	6.7531816136455145	2.381181131697668
TCGA-CQ-A4C6-01A	5.460680319740808	0.2791401437199297
TCGA-CQ-A4C7-01A	4.202782703351207	-0.5640450339465697
TCGA-CQ-A4C9-01A	5.698411848970275	3.875872688380971
TCGA-CQ-A4CA-01A	5.008964223843987	1.844508867345879
TCGA-CQ-A4CB-01A	5.880317233404115	4.043917035997928
TCGA-CQ-A4CD-01A	6.785735543995978	3.5139773383608097
TCGA-CQ-A4CG-01A	6.170903393133491	1.9566910310788768
TCGA-CQ-A4CI-01A	6.576146240246661	6.454492870798964
TCGA-CR-6467-01A	4.341067719852417	-1.4752102311796356
TCGA-CR-6470-01A	4.959338753364566	2.595506963328088
TCGA-CR-6471-01A	5.648306039615819	3.4469622152339374
TCGA-CR-6472-01A	6.412595372008995	1.5288594686754045
TCGA-CR-6473-01A	5.121624319051293	-0.221463035212331
TCGA-CR-6474-01A	6.5984824247567575	3.6838978422320654
TCGA-CR-6477-01A	7.7647259961331345	3.089645865958511
TCGA-CR-6478-01A	5.869101017091766	3.8620620517182154
TCGA-CR-6480-01A	6.058932269595289	-0.3933406247096571
TCGA-CR-6481-01A	4.021797208611363	-1.50799963972902
TCGA-CR-6482-01A	3.9144650321774295	-0.1953818495021539
TCGA-CR-6484-01A	5.595012842165686	1.9012607061551403
TCGA-CR-6487-01A	6.1568959268801216	2.5067078301610075
TCGA-CR-6488-01A	7.783050982122814	5.69184120805169
TCGA-CR-6491-01A	6.1435055636634734	2.717127705216063
TCGA-CR-7364-01A	7.558720231825095	4.462361871419361
TCGA-CR-7365-01A	5.140509031461046	2.1986047992056985
TCGA-CR-7367-01A	5.5616229501424606	2.120332484526994
TCGA-CR-7368-01A	7.300528095595292	1.8713243516551104
TCGA-CR-7369-01A	6.233737303023155	0.950987989072272
TCGA-CR-7370-01A	9.121747106918058	6.825769541462565
TCGA-CR-7371-01A	7.98426266846478	5.041158370975813
TCGA-CR-7372-01A	5.842164670644299	2.8604023184596192
TCGA-CR-7373-01A	5.902562214346316	3.105464707029183
TCGA-CR-7374-01A	9.0828246779394	4.7644324856476965
TCGA-CR-7376-01A	5.711700538888481	-0.4050763099052989
TCGA-CR-7377-01A	6.440492591901827	0.762210403116115
TCGA-CR-7379-01A	6.49177316721083	4.778150071476295
TCGA-CR-7380-01A	7.613594667126733	3.816086658937766
TCGA-CR-7382-01A	6.240200181640939	0.8258289624738073
TCGA-CR-7383-01A	5.039858715482206	2.4090776954397555
TCGA-CR-7386-01A	6.834189587909926	1.5430650300136115
TCGA-CR-7388-01A	7.497904604374159	3.5186836948659077
TCGA-CR-7389-01A	6.649916072546112	2.2813247896605984
TCGA-CR-7390-01A	6.598672720914441	2.963046314028785
TCGA-CR-7391-01A	5.613176244006689	-1.4918561340281118
TCGA-CR-7392-01A	5.925201972251631	-0.6998187499133179
TCGA-CR-7394-01A	5.465374825359852	-0.4056291659623503
TCGA-CR-7395-01A	5.016049397409326	-0.4848269522161517
TCGA-CR-7397-01A	6.865266199949708	4.404749424572303
TCGA-CR-7398-01A	7.67795573821048	5.278669239145267
TCGA-CR-7399-01A	6.288416328707511	5.150477831987259
TCGA-CR-7402-01A	7.120157786099695	3.756351139203704
TCGA-CR-7404-01A	6.614881405539632	1.558479070015245
TCGA-CS-4938-01B	2.924023286336604	-1.7371839823667283
TCGA-CS-4941-01A	3.62500821518271	-1.633493515693163
TCGA-CS-4942-01A	3.013379542682	-0.8160758553724194
TCGA-CS-4943-01A	3.078776045437818	-1.4727212351971062
TCGA-CS-5390-01A	3.688247107731757	-1.8105184719645036
TCGA-CS-5393-01A	3.51667239799946	-0.7878596291224038
TCGA-CS-5394-01A	3.5932772924726946	-1.5162320493222108
TCGA-CS-5395-01A	4.117263691125899	-1.2516445361249324
TCGA-CS-5396-01A	3.4806447780985703	-1.821980762460147
TCGA-CS-5397-01A	3.5714229274568003	-1.533763187254521
TCGA-CS-6186-01A	3.5809603569996256	-1.3124093952925089
TCGA-CS-6188-01A	2.860706151719267	-1.2892623605672504
TCGA-CS-6290-01A	3.075970300581525	-1.325770666258733
TCGA-CS-6666-01A	3.340141579484849	-1.5401526919987345
TCGA-CS-6667-01A	3.1993526129632217	-1.703880269719435
TCGA-CS-6668-01A	3.6822405340577	-1.0542745428362383
TCGA-CU-A0YO-01A	6.114915278153866	0.4903487590460753
TCGA-CU-A0YR-01A	5.968772177559504	1.757959951009381
TCGA-CU-A3KJ-01A	7.531204927967911	3.495147873159431
TCGA-CU-A3QU-01A	6.2564689294333045	1.564174250030607
TCGA-CU-A5W6-01A	5.129516016305751	2.732552323380153
TCGA-CU-A72E-01A	6.237510013144873	2.3528173930581784
TCGA-CV-5430-01A	8.017664825643225	4.384173537719279
TCGA-CV-5432-01A	6.859093845462657	7.337847282262824
TCGA-CV-5434-01A	7.073338330147133	6.3638942858575
TCGA-CV-5439-01A	5.784675643027254	1.2533389100999128
TCGA-CV-5440-01A	6.646751723422719	4.180784694276319
TCGA-CV-5441-01A	6.0349661028382044	4.870185676612765
TCGA-CV-5442-01A	5.235602700390908	4.3430722671173765
TCGA-CV-5443-01A	4.662117234418563	1.1810981789120971
TCGA-CV-5444-01A	6.96982995582845	3.99873613613852
TCGA-CV-5966-01A	3.283140632878158	0.0627277917115614
TCGA-CV-5970-01A	6.695972956370767	1.7147219684545243
TCGA-CV-5976-01A	5.388775258609732	0.5683894692736562
TCGA-CV-5978-01A	8.11523624469445	5.582383386891789
TCGA-CV-6003-01A	6.747907883574998	2.529574317958259
TCGA-CV-6933-01A	6.9161329976514025	5.25495082929598
TCGA-CV-6934-01A	6.2449991766650905	-0.4068569652391962
TCGA-CV-6936-01A	6.446440785227901	3.2309625953260297
TCGA-CV-6937-01A	7.848301553037529	5.346317824623697
TCGA-CV-6938-01A	4.920623532030335	2.634399737005176
TCGA-CV-6939-01A	6.0241516221039015	-1.29217627394277
TCGA-CV-6941-01A	5.814746007052909	0.5922933135047568
TCGA-CV-6942-01A	5.6522854495369685	1.8885509502637037
TCGA-CV-6951-01A	5.817225829015613	4.8101970439732575
TCGA-CV-6952-01A	5.889325563449391	-0.6014662012423153
TCGA-CV-6953-01A	6.348436150974201	4.043913333426408
TCGA-CV-6955-01A	6.5044998601291	1.0319131389622642
TCGA-CV-7089-01A	4.657598616288017	-1.4830309916904487
TCGA-CV-7091-01A	6.891842789374069	3.493271881170545
TCGA-CV-7095-01A	6.50991022198895	4.450742045217004
TCGA-CV-7097-01A	5.590323818281768	1.7816024059516198
TCGA-CV-7099-01A	5.680404170959433	2.4175782841599585
TCGA-CV-7101-01A	7.607215235883789	5.507671174168401
TCGA-CV-7102-01A	5.928994194432954	2.775394512475172
TCGA-CV-7103-01A	7.447924778407733	5.426681330918644
TCGA-CV-7178-01A	8.306150866836532	4.462589275720438
TCGA-CV-7180-01A	4.394857171775847	1.813533993593436
TCGA-CV-7238-01A	4.737469610192749	1.6006476833652938
TCGA-CV-7242-01A	7.0715289725326	4.881063881689323
TCGA-CV-7245-01A	6.978935211730781	5.654512182894497
TCGA-CV-7248-01A	7.146617374886562	4.602580563733529
TCGA-CV-7250-01A	7.232147295134558	6.935825878758837
TCGA-CV-7261-01A	8.140022997048892	5.587076746533738
TCGA-CV-7263-01A	5.297304564841337	2.5875924827387875
TCGA-CV-7406-01A	8.451097392522193	3.8972923493211833
TCGA-CV-7410-01A	6.836823692232295	-0.1889805079747095
TCGA-CV-7413-01A	7.266271849228804	2.9733890746435225
TCGA-CV-7415-01A	6.736307492889396	3.068494920868655
TCGA-CV-7416-01A	7.381427356412142	3.626023832836849
TCGA-CV-7418-01A	8.472748254787373	4.2645685930723385
TCGA-CV-7421-01A	6.049806213340845	5.085920527983993
TCGA-CV-7423-01A	6.851757771704448	3.017826976641738
TCGA-CV-7424-01A	7.808120351787097	5.770525202742295
TCGA-CV-7425-01A	7.042585138821678	2.747099025801007
TCGA-CV-7428-01A	5.414068209193244	1.827914432113328
TCGA-CV-7430-01A	8.236371850634711	4.076589291050027
TCGA-CV-7432-01A	5.949227069464288	1.5000186548476837
TCGA-CV-7434-01A	6.63363042698507	2.5462098311606995
TCGA-CV-7435-01A	6.356032711541489	3.4134552604748274
TCGA-CV-7438-01A	5.086752957801623	-0.6257452043680398
TCGA-CV-7446-01A	9.565965099262364	6.741299575922899
TCGA-CV-7568-01A	6.132075967517316	2.025088658634803
TCGA-CV-A45P-01A	5.031760115109965	-0.552484610351974
TCGA-CV-A45Q-01A	2.675853327273115	3.4834332920289324
TCGA-CV-A45T-01A	3.257252469576925	-1.8594310873837143
TCGA-CV-A45U-01A	6.752903331128853	5.348328637681476
TCGA-CV-A461-01A	6.400263632804466	3.501444802609333
TCGA-CV-A463-01A	5.03583566826542	1.2784152664021504
TCGA-CV-A464-01A	5.193874578283281	1.7471808971311944
TCGA-CV-A6JD-01A	3.2931191302629634	0.6624037287843014
TCGA-CV-A6JE-01A	3.1273109577569893	2.9612463698763456
TCGA-CV-A6JM-01A	4.360531621012092	6.3985709339184105
TCGA-CV-A6JO-01B	4.687362206390741	1.156001884944378
TCGA-CV-A6JU-01A	3.30998454150798	2.107783764025384
TCGA-CV-A6JY-01A	5.845646764446949	3.641351945731047
TCGA-CV-A6JZ-01A	5.904940733668727	0.7719350107953336
TCGA-CV-A6K0-01B	5.094480815636721	-1.1528631368729525
TCGA-CV-A6K2-01A	6.169696982853963	3.0450905143396394
TCGA-CX-7086-01A	7.360580518871621	5.319557979452609
TCGA-CX-7219-01A	7.299170423165912	4.623472169505618
TCGA-CX-A4AQ-01A	4.139588446122661	0.1083503741358768
TCGA-D1-A3JP-01A	6.666534407413265	3.7660748833312976
TCGA-D1-A3JQ-01A	4.183825044508892	-0.6130143181638685
TCGA-D3-A5GT-01A	1.2669286838974938	-1.7249181021597
TCGA-D6-6515-01A	5.000811200275053	-0.884698755437209
TCGA-D6-6516-01A	5.900215532071143	2.3664056410433423
TCGA-D6-6517-01A	5.742001494357598	2.3437030526212483
TCGA-D6-6823-01A	5.818464701378463	3.1655002697496712
TCGA-D6-6824-01A	6.1627769999171305	-0.1761500001506257
TCGA-D6-6825-01A	8.622157573711537	3.907109345552173
TCGA-D6-6826-01A	6.063855036764762	2.3064948437380943
TCGA-D6-6827-01A	4.538457463167495	0.0344615451249352
TCGA-D6-A4Z9-01A	5.334565757163892	2.258611622975456
TCGA-D6-A4ZB-01A	6.083595107759807	3.598671513101692
TCGA-D6-A6EK-01A	2.2403760806288524	0.7106217678108535
TCGA-D6-A6EM-01A	2.215159415988386	-1.6774369552875283
TCGA-D6-A6EN-01A	2.1344943479871112	1.7622095334437824
TCGA-D6-A6EO-01A	5.237185525631651	2.399499261909697
TCGA-D6-A6EP-01A	5.198322500216802	6.054440762459424
TCGA-D6-A6EQ-01A	3.638770009915886	3.3168797583477363
TCGA-D6-A6ES-01A	3.571397589797991	2.841892440059316
TCGA-D6-A74Q-01A	4.768334846609296	2.236910368741769
TCGA-D7-5577-01A	3.7665142410663313	1.364230962725679
TCGA-D7-5578-01A	5.536434333569788	4.225010821489654
TCGA-D7-6519-01A	4.625630859308486	0.5967181370063086
TCGA-D7-6520-01A	4.977074560030647	1.987964007475771
TCGA-D7-6521-01A	4.795525263669084	-1.3917620446861974
TCGA-D7-6522-01A	3.74521164309301	-2.058535686270961
TCGA-D7-6524-01A	3.9835462134160826	0.4911919920862817
TCGA-D7-6525-01A	5.213498533640304	4.044451558730506
TCGA-D7-6526-01A	6.016049730116577	5.332712549277676
TCGA-D7-6527-01A	5.324444964552148	4.620167067265756
TCGA-D7-6528-01A	4.6770259672349646	1.563191498265774
TCGA-D7-6815-01A	5.907495500073102	6.587564953441921
TCGA-D7-6818-01A	5.253494207980522	3.0573663716732
TCGA-D7-6822-01A	6.2707359364548765	2.710669635975501
TCGA-D7-8570-01A	4.355917851659725	-0.5001598519531996
TCGA-D7-8572-01A	7.283174456296185	7.516677947678909
TCGA-D7-8574-01A	4.353490528703687	-2.162693103272262
TCGA-D7-8575-01A	6.641200893268938	-1.5197944175828666
TCGA-D7-8576-01A	4.841091817968859	0.3678799982664653
TCGA-D7-8578-01A	7.762524004913956	3.073308029898905
TCGA-D7-8579-01A	4.752229228395319	2.277783816750401
TCGA-D7-A4YU-01A	4.311063526495906	2.458970915860464
TCGA-D7-A4YX-01A	3.63215542347356	1.2078003514627893
TCGA-D7-A4Z0-01A	4.186477266081967	0.0459427915934778
TCGA-D7-A6EV-01A	5.893664479308406	3.1124212549280346
TCGA-D7-A6EX-01A	5.85676784187365	2.331723869818502
TCGA-D7-A6EY-01A	5.389253038556674	2.0282583048476064
TCGA-D7-A6EZ-01A	3.646905655503241	1.4097911729134165
TCGA-D7-A6F0-01A	6.654065926997894	4.993876210181089
TCGA-D7-A6F2-01A	6.709443808699168	-1.1779028957593156
TCGA-D7-A747-01A	5.515282681457257	-0.0374673014312718
TCGA-D7-A748-01A	4.125905859026095	1.177657796041768
TCGA-D7-A74A-01A	4.789578035972813	4.503765145413079
TCGA-D9-A3Z4-01A	2.9681540599198155	-1.2899924545379704
TCGA-D9-A4Z2-01A	4.823061855083577	-0.5477980057145595
TCGA-D9-A4Z3-01A	3.406846142585054	0.5614319403543095
TCGA-D9-A4Z5-01A	3.349613298872753	-1.1497218697406475
TCGA-DB-5273-01A	3.1187919083551137	-1.4172153291279503
TCGA-DB-5274-01A	1.3311809141577404	-1.6594917274664276
TCGA-DB-5275-01A	3.460122644121091	-1.8240792940004715
TCGA-DB-5277-01A	3.031013779720848	-0.7401886144996609
TCGA-DB-5278-01A	2.943881004899974	-1.3106010534585455
TCGA-DB-5279-01A	3.4162113810083854	-0.8096228830964276
TCGA-DB-5280-01A	3.57024843784329	-1.1482388934059822
TCGA-DB-5281-01A	3.604117528762046	-1.7218988135261553
TCGA-DB-A4XA-01A	2.4049235878598543	-1.0509154293451948
TCGA-DB-A4XB-01A	3.923881570818401	-1.4438607588044476
TCGA-DB-A4XC-01A	3.5230907567483563	-1.771482432113065
TCGA-DB-A4XD-01A	3.407658661700097	-0.7566596203105788
TCGA-DB-A4XE-01A	3.378287509119798	-1.6726951470536784
TCGA-DB-A4XF-01A	2.844475285412287	-1.6164840292076654
TCGA-DB-A4XG-01A	3.0846587866434345	-1.3100108144253706
TCGA-DB-A4XH-01A	2.6995770385999784	-0.1254353233050216
TCGA-DB-A64L-01A	2.577740376888453	-1.6016141165365831
TCGA-DB-A64O-01A	2.9892282313987084	-1.5595274026001975
TCGA-DB-A64P-01A	2.4897574763965222	-1.3772790464537226
TCGA-DB-A64Q-01A	3.3250520071081158	-1.8310519195988568
TCGA-DB-A64R-01A	3.45588353002604	-1.8028529876120545
TCGA-DB-A64S-01A	2.4732509124175257	-1.5356810778202183
TCGA-DB-A64U-01A	3.0383230567050585	-1.625079654535464
TCGA-DB-A64V-01A	2.088994563768257	-1.6114724879681908
TCGA-DB-A64W-01A	3.2617926376187363	-1.7453042509276733
TCGA-DB-A64X-01A	2.166832810550769	-1.0269430615539634
TCGA-DB-A75K-01A	2.8236677330939592	-1.3507723161498657
TCGA-DB-A75L-01A	2.9472008448556903	-1.713688721568333
TCGA-DB-A75M-01A	3.000909552222492	-1.406252560830019
TCGA-DB-A75O-01A	3.082912102706988	-1.6058517760596591
TCGA-DB-A75P-01A	2.358382376774919	-1.4968703584948997
TCGA-DD-AAC8-01A	3.024897079886039	-1.7525420958901234
TCGA-DD-AACB-01A	2.405871380981377	-1.7295203944696058
TCGA-DD-AACI-01A	1.15836752947577	-1.19930055601524
TCGA-DD-AACL-01A	3.899131946799593	-1.445771331655393
TCGA-DE-A0XZ-01A	3.604699139637413	-2.180539569316653
TCGA-DE-A0Y2-01A	3.892093482932343	-1.7915449941279198
TCGA-DE-A0Y3-01B	3.885583830899744	-1.5407350285464834
TCGA-DE-A2OL-01A	4.123996600196844	-1.5724144689852046
TCGA-DE-A3KN-01A	3.4724821738975207	-1.4438160964259683
TCGA-DE-A4M8-01A	3.655394729503838	-1.693223903255599
TCGA-DE-A4M9-01A	4.570685064202962	-1.4887595528339466
TCGA-DE-A4MA-01A	1.7821578757531946	-2.145643243343242
TCGA-DE-A4MB-01A	3.241547974795952	-1.7831128332855852
TCGA-DE-A4MD-01A	3.4302317008530734	-1.6400596164644312
TCGA-DE-A69J-01A	3.165289567184106	-2.140430978502423
TCGA-DE-A69K-01A	3.65197962333312	-2.2748067616937577
TCGA-DE-A7U5-01A	3.7179269968691706	-1.9855346339902484
TCGA-DF-A2KN-01A	3.791230403860509	-1.359758760523346
TCGA-DF-A2KR-01A	4.446847252909911	-1.836571340497331
TCGA-DF-A2KU-01A	2.5563595886098875	-0.8038482541273537
TCGA-DF-A2KV-01A	1.5367018276983333	-0.480153369755689
TCGA-DF-A2KY-01A	1.6553878640143265	-1.6230288806901645
TCGA-DF-A2KZ-01A	1.3799285113003332	-1.4582017652914177
TCGA-DF-A2L0-01A	2.969106609568377	1.456170328520775
TCGA-DH-5140-01A	3.185882585993417	-1.7255593756862806
TCGA-DH-5142-01A	3.127632378983757	-0.8943103558231063
TCGA-DH-5143-01A	2.87514857198211	-1.3815514462988971
TCGA-DH-5144-01A	2.993698499889128	-1.4498705867377486
TCGA-DH-A669-01A	2.469297143358249	-1.8805036780347215
TCGA-DH-A66B-01A	2.299787630855872	-1.4957878208256552
TCGA-DH-A66D-01A	3.3083191066170823	-1.670363620945641
TCGA-DH-A66F-01A	2.782140724678765	-1.1188515314885574
TCGA-DH-A66G-01A	3.838689720594193	-1.4381909021508423
TCGA-DH-A7UR-01A	3.1676853049327085	-1.673371882656571
TCGA-DH-A7US-01A	2.910114080237503	-1.4923274123327026
TCGA-DH-A7UT-01A	3.092685115201128	-1.719010061466176
TCGA-DH-A7UU-01A	3.4384238917617864	-1.4610531485335203
TCGA-DI-A1BU-01A	3.112371825252488	3.5797738554635417
TCGA-DI-A2QT-01A	3.4517068514778853	-0.7978588849453594
TCGA-DI-A2QY-01A	3.130876770497986	0.873943226948835
TCGA-DJ-A13L-01A	3.344042493320312	-1.3416063585367572
TCGA-DJ-A13O-01A	1.9878107851642577	-1.4568070506995872
TCGA-DJ-A13P-01A	3.829921524875269	-1.5097943750274876
TCGA-DJ-A13R-01A	1.879738036928015	-1.2685259912014994
TCGA-DJ-A13S-01A	3.472338851438142	-1.8084846043551115
TCGA-DJ-A13T-01A	4.14820930201532	-0.7783229036712442
TCGA-DJ-A13U-01A	3.528262323629515	-1.7988141568378042
TCGA-DJ-A13W-01A	3.303282287571485	-1.6009558677677849
TCGA-DJ-A13X-01A	4.824219424339489	0.3849476523981507
TCGA-DJ-A1QD-01A	3.166270009786888	-1.6450330992430595
TCGA-DJ-A1QE-01A	3.9536027926455946	-1.82813642442642
TCGA-DJ-A1QF-01A	4.054966244111254	-1.463574937563567
TCGA-DJ-A1QG-01A	3.4165019633307323	-1.828804479330352
TCGA-DJ-A1QH-01A	3.152734208689556	-1.937881878006875
TCGA-DJ-A1QI-01A	4.125666012275458	-2.318714664421654
TCGA-DJ-A1QL-01A	3.3883326244517624	-0.7409114923728493
TCGA-DJ-A1QM-01A	3.912396069433445	-1.372359762940278
TCGA-DJ-A1QN-01A	3.526403563086012	-1.6182532257855573
TCGA-DJ-A1QO-01A	3.187346752050888	-1.5179420607870424
TCGA-DJ-A1QQ-01A	4.876058917983628	-1.4784316727257116
TCGA-DJ-A2PN-01A	3.756321464880223	-1.7978370514002333
TCGA-DJ-A2PO-01A	3.661850862693776	-1.680757032153677
TCGA-DJ-A2PP-01A	3.690470184206388	-1.5622465589000432
TCGA-DJ-A2PQ-01A	3.6332461318992495	-0.3326020471798534
TCGA-DJ-A2PR-01A	3.711136216949905	-1.9266464312873028
TCGA-DJ-A2PS-01A	4.49765750691132	-2.173026660875327
TCGA-DJ-A2PU-01A	3.810316748847312	-1.6411045831478015
TCGA-DJ-A2PV-01A	4.535846945162945	-1.3800013045857815
TCGA-DJ-A2PW-01A	3.40013989465774	-1.5699088302918591
TCGA-DJ-A2PX-01A	3.780104920701458	-1.6652223091947715
TCGA-DJ-A2PY-01A	3.243443437440888	-2.3166539407604274
TCGA-DJ-A2PZ-01A	3.173250858935009	-1.870031195850428
TCGA-DJ-A2Q0-01A	3.0989487551119232	-1.507940251310511
TCGA-DJ-A2Q1-01A	2.256046501887993	-1.4256272365830691
TCGA-DJ-A2Q2-01A	3.422504670671019	-1.4730984338036817
TCGA-DJ-A2Q3-01A	3.880080449687577	-1.4617083467110703
TCGA-DJ-A2Q4-01A	3.813726296936882	-1.840138206199092
TCGA-DJ-A2Q5-01A	3.484288187584696	-1.199747441015177
TCGA-DJ-A2Q6-01A	4.051073393209976	-1.4811265684299404
TCGA-DJ-A2Q7-01A	3.5681272999029883	-1.5830048023074503
TCGA-DJ-A2Q9-01A	4.128083592141551	-1.3972719128186928
TCGA-DJ-A2QA-01A	1.1516256325077543	-1.6400551542121584
TCGA-DJ-A2QB-01A	3.842808863129971	-0.0699563305397292
TCGA-DJ-A2QC-01A	2.271917426235009	-1.4360384486733178
TCGA-DJ-A3UK-01A	3.893802156870043	-1.4297866172703604
TCGA-DJ-A3UM-01A	3.4893388299431534	-1.4863833054627962
TCGA-DJ-A3UN-01A	4.447794564783601	-1.4592704268564505
TCGA-DJ-A3UO-01A	3.989612966534537	-0.0048638659978026
TCGA-DJ-A3UP-01A	4.651810976354893	-1.3200092992982349
TCGA-DJ-A3UQ-01A	3.4356783955619665	-0.6211827698818573
TCGA-DJ-A3UR-01A	3.1018056224834245	-1.7322438493080117
TCGA-DJ-A3US-01A	3.3988665068082176	-1.2702494891108176
TCGA-DJ-A3UT-01A	3.181452740790539	-1.4024827372362882
TCGA-DJ-A3UU-01A	3.777923961887815	-1.415738420903784
TCGA-DJ-A3UV-01A	4.05168113961489	-1.46561634444887
TCGA-DJ-A3UW-01A	2.778742560242689	-1.5811372079963515
TCGA-DJ-A3UX-01A	3.5624371845099327	-1.759836154683551
TCGA-DJ-A3UY-01A	3.507649762575501	-1.4408882357727997
TCGA-DJ-A3UZ-01A	4.209268748995337	-1.5249501152997724
TCGA-DJ-A3V0-01A	2.844195497746222	-0.9848311070864316
TCGA-DJ-A3V2-01A	3.0500172233636627	-0.6656306255675
TCGA-DJ-A3V3-01A	3.273060262727527	-1.4926356986550782
TCGA-DJ-A3V4-01A	3.453923496908522	-1.3592092247530914
TCGA-DJ-A3V5-01A	3.101892902886724	-1.4028387330396117
TCGA-DJ-A3V6-01A	2.625082520649248	-0.9630207762871628
TCGA-DJ-A3V7-01A	2.45403457727158	-1.3784589564730652
TCGA-DJ-A3V8-01A	2.931832902770013	-1.5263111008128931
TCGA-DJ-A3V9-01A	3.622240690066035	-1.5164955001714129
TCGA-DJ-A3VA-01A	4.318244196550187	-1.6178464899022411
TCGA-DJ-A3VB-01A	2.47974202930766	-1.2175365305941803
TCGA-DJ-A3VD-01A	3.6695387667382713	-1.434903810072072
TCGA-DJ-A3VE-01A	3.583075291410198	-0.9153163556367924
TCGA-DJ-A3VF-01A	3.088153109333241	-1.487461630867705
TCGA-DJ-A3VG-01A	3.589981607693882	-0.8984053923857435
TCGA-DJ-A3VI-01A	2.971906467162871	-1.3642297340977558
TCGA-DJ-A3VJ-01A	3.112947803767929	-0.7735344295728894
TCGA-DJ-A3VK-01A	3.2078874486772384	-0.8922334840662655
TCGA-DJ-A3VL-01A	2.463210847673229	-1.2387057781133337
TCGA-DJ-A3VM-01A	4.418389969467413	-1.5436759683661272
TCGA-DJ-A4UL-01A	2.2698638957271773	-1.435094010245921
TCGA-DJ-A4UP-01A	3.400445113098057	-1.4940694636531822
TCGA-DJ-A4UQ-01A	3.640010784477628	-1.3027710743829384
TCGA-DJ-A4UR-01A	2.848491864384704	-1.3478821423993428
TCGA-DJ-A4UT-01A	3.2671092870638154	-1.496046176623712
TCGA-DJ-A4UW-01A	3.801101063552796	-1.5056807583753296
TCGA-DJ-A4V0-01A	4.160098944497467	-0.4439867679284881
TCGA-DJ-A4V2-01A	3.605338211895092	-1.2419745273959977
TCGA-DJ-A4V4-01A	2.968902746796677	-1.293574426667275
TCGA-DJ-A4V5-01A	3.586036770736268	-1.1209817104903952
TCGA-DK-A1A3-01A	5.621771410564298	0.77944756290907
TCGA-DK-A1A5-01A	5.651180164117125	-0.8204508853944321
TCGA-DK-A1A7-01A	5.124745151622646	4.233928764115407
TCGA-DK-A1AB-01A	7.617559542112826	-1.6001600183129143
TCGA-DK-A1AG-01A	5.507420345821204	-0.5776208434478951
TCGA-DK-A2HX-01A	4.750418898224078	0.5864262136729146
TCGA-DK-A2I4-01A	5.138575858842792	-0.3436515799127941
TCGA-DK-A2I6-01A	3.894947176977953	5.9650146647174855
TCGA-DK-A3IL-01A	6.220329677508201	3.069908009012093
TCGA-DK-A3IM-01A	7.643391352471723	4.804242005619665
TCGA-DK-A3IN-01A	7.014074402892158	4.055006240297054
TCGA-DK-A3IQ-01A	5.4876539448064126	1.1111986134895306
TCGA-DK-A3IS-01A	5.177858014031501	0.0829108072628842
TCGA-DK-A3IT-01A	5.151750071163565	2.3372036071709568
TCGA-DK-A3IU-01A	5.145492044142226	1.64841064655302
TCGA-DK-A3IV-01A	5.412610628126499	-2.121461632131828
TCGA-DK-A3WW-01A	4.348167607646212	2.912409261602239
TCGA-DK-A3WX-01A	6.207820167960178	-1.3290648523380575
TCGA-DK-A3WY-01A	3.4583994848965096	-3.521150306730151
TCGA-DK-A3X1-01A	5.1747854735405205	0.9363609097266424
TCGA-DK-A3X2-01A	6.8791592269653465	0.6942464012265264
TCGA-DK-A6AV-01A	5.597952553263643	2.900469519050429
TCGA-DK-A6AW-01A	3.079325325613896	-1.3355384679807571
TCGA-DK-A6B0-01A	3.618337054748177	-1.7032530317509889
TCGA-DK-A6B1-01A	6.022615067841072	0.8896467482253503
TCGA-DK-A6B2-01A	5.879389026042479	3.5889550091961047
TCGA-DK-A6B5-01A	5.412142446596595	-1.215422167198155
TCGA-DK-A6B6-01A	6.214888805642616	0.973981698734592
TCGA-DK-AA6L-01A	4.084863556831599	0.6876766824936573
TCGA-DK-AA6M-01A	3.453027098886291	-0.0033928994275473
TCGA-DK-AA6P-01A	6.2516357005361165	1.2041091567380149
TCGA-DK-AA6Q-01A	5.244625499025668	0.4433933101410012
TCGA-DK-AA6S-01A	4.774429553051705	-1.5629097772526823
TCGA-DK-AA6T-01A	2.5059439080277377	-1.7388611542760737
TCGA-DK-AA6U-01A	6.043384585818553	1.8274431346893516
TCGA-DK-AA6W-01A	4.840872356408787	3.5370576982909387
TCGA-DK-AA6X-01A	4.979739500114085	-1.3814137462584382
TCGA-DK-AA71-01A	5.859716931093432	3.8917412197865593
TCGA-DK-AA74-01A	2.6962026880690946	1.888594476222517
TCGA-DK-AA75-01A	4.792416770206165	6.420456847521178
TCGA-DK-AA76-01A	6.8887231633836254	0.2709234275557106
TCGA-DK-AA77-01A	5.256108513696218	-1.4209181407968037
TCGA-DO-A1JZ-01A	4.370709625671698	-1.2891613034070453
TCGA-DO-A1K0-01A	3.954921240935199	-2.3224730406946343
TCGA-DO-A2HM-01B	3.3320601006759496	-1.501085489813086
TCGA-DQ-5624-01A	5.874057205461969	2.9833638343671
TCGA-DQ-5629-01A	8.617646017250713	6.311446913895091
TCGA-DQ-5630-01A	4.704929039119267	2.7269538927738286
TCGA-DQ-5631-01A	5.747685473509795	3.5407293685852608
TCGA-DU-5847-01A	3.751624835167535	-1.389409413999008
TCGA-DU-5849-01A	3.1347549105415027	-1.3033710686582232
TCGA-DU-5852-01A	3.067956701979848	-1.4838098095779395
TCGA-DU-5853-01A	3.196153891971173	-1.6359312806632316
TCGA-DU-5854-01A	3.490088206125888	-1.4018469229045731
TCGA-DU-5855-01A	3.220881803905765	-1.4930918586805306
TCGA-DU-5871-01A	3.5522699294250017	-1.5246229002475489
TCGA-DU-5872-01A	2.523223068277896	-1.6838458126322875
TCGA-DU-5874-01A	3.4628882329134454	-1.471615428369363
TCGA-DU-6392-01A	3.4685904921607724	-0.4094315292056583
TCGA-DU-6393-01A	3.3990303674322453	-1.2783418720109183
TCGA-DU-6395-01A	2.816765013309364	-1.3710027709055923
TCGA-DU-6397-01A	3.249943686685989	-1.25966898099328
TCGA-DU-6399-01A	3.178798323744068	-1.333292849777163
TCGA-DU-6400-01A	3.379852322991404	-1.4323194098326997
TCGA-DU-6402-01A	3.3127667239410963	-1.198621253438684
TCGA-DU-6403-01A	3.273376851357466	-1.6519349576089766
TCGA-DU-6404-01A	3.7609007105988	-1.5917982198403848
TCGA-DU-6405-01A	3.819247613107126	-1.4379331730050922
TCGA-DU-6407-01A	2.6540225847549586	-2.650102325061596
TCGA-DU-6408-01A	3.369111976760089	-1.5743623245664091
TCGA-DU-6542-01A	3.847744156823968	-1.1978888010261703
TCGA-DU-7006-01A	3.262250990824734	-1.4405139808197724
TCGA-DU-7007-01A	3.896762491759756	-1.4297217564753788
TCGA-DU-7008-01A	2.7370259583439367	-1.7641019824748512
TCGA-DU-7009-01A	3.229918277961348	-1.2615199008975986
TCGA-DU-7010-01A	3.688230902028289	-1.5022617306645427
TCGA-DU-7012-01A	3.9691095266298033	-1.3997417588042542
TCGA-DU-7013-01A	3.5971059898348354	-1.4357255605262411
TCGA-DU-7014-01A	2.195352028095672	-1.6685831689822497
TCGA-DU-7015-01A	3.0045503049855884	-1.324730728524022
TCGA-DU-7018-01A	2.9334672598025007	-1.513990873209633
TCGA-DU-7019-01A	2.889303749756038	-1.4128038459264392
TCGA-DU-7290-01A	3.619232956650813	-1.5059536613043498
TCGA-DU-7294-01A	3.073599975414972	-1.4202501815728228
TCGA-DU-7298-01A	3.238592902219358	-1.6773372147384924
TCGA-DU-7299-01A	3.2441884237160994	-1.3327592177256546
TCGA-DU-7301-01A	3.036408948033491	-1.628344917466246
TCGA-DU-7302-01A	3.5855528167907904	-1.5354020067957763
TCGA-DU-7304-01A	3.3051747673433285	-1.6725603899459949
TCGA-DU-7306-01A	2.332283644825708	-1.1623459735095556
TCGA-DU-8158-01A	3.757117305056464	-1.374247409220246
TCGA-DU-8161-01A	3.736800793907424	-1.267354439619546
TCGA-DU-8162-01A	3.779078194398408	-1.5082582063693732
TCGA-DU-8163-01A	3.5423299374956008	-1.4015398836645805
TCGA-DU-8164-01A	3.3341797902819588	-1.65767916704976
TCGA-DU-8165-01A	4.703625050148792	-1.6016463574329465
TCGA-DU-8166-01A	3.72348917473148	-1.4612758581933205
TCGA-DU-8168-01A	3.866223181964667	-1.5450519429417755
TCGA-DU-A5TP-01A	3.097668639575674	-1.0987376957208124
TCGA-DU-A5TR-01A	2.0205109368345395	-1.3372068583158838
TCGA-DU-A5TS-01A	2.249806288550171	-0.8546744133752332
TCGA-DU-A5TU-01A	2.4345823987148223	-1.5688067710921465
TCGA-DU-A5TW-01A	3.026260807558412	-1.5355790269471938
TCGA-DU-A5TY-01A	3.0586412180501776	-1.3991541140389363
TCGA-DU-A6S3-01A	2.8846051372357637	-1.3504663391966432
TCGA-DU-A6S6-01A	3.5968002136201367	-1.773328485403703
TCGA-DU-A6S7-01A	3.198615043374049	-1.61730125549032
TCGA-DU-A76K-01A	2.909280257686989	-0.3119159228190504
TCGA-DU-A76L-01A	3.293602732057636	-0.2049791304249518
TCGA-DU-A76O-01A	3.2284247437810984	-1.1471945210311274
TCGA-DU-A76R-01A	3.683807917427986	-1.4505730706571427
TCGA-DU-A7T8-01A	3.115917069307105	-1.388568517520794
TCGA-DU-A7TA-01A	3.1183592060436727	-0.6419728316545198
TCGA-DU-A7TB-01A	2.7837815924441367	-1.5570341576272906
TCGA-DU-A7TD-01A	3.51270161302348	-1.6459385751262872
TCGA-DU-A7TG-01A	3.2748378349442	-1.4357506303767509
TCGA-DU-A7TJ-01A	3.5581942764601413	-1.0557062112856352
TCGA-DV-A4VX-01A	3.3029305396045485	-1.831591413593249
TCGA-DX-A1KW-01A	2.881143241930238	-1.270107990173976
TCGA-DX-A1KX-01A	2.501926026308933	-1.1520914586170572
TCGA-DX-A1KZ-01A	2.914869533027679	-1.5794794455435437
TCGA-DX-A1L0-01A	3.5207120552531643	-1.4646219039310306
TCGA-DX-A1L3-01A	2.343921512554274	-1.4746930759147456
TCGA-DX-A1L4-01A	2.415535476516666	-1.810282188769948
TCGA-DX-A23R-01A	5.087750348293462	-1.4171232190643075
TCGA-DX-A23T-01A	1.921827324485076	-1.180258904991039
TCGA-DX-A23U-01A	2.409192499188377	-1.5779334755546637
TCGA-DX-A23Z-01A	2.7644137102799355	-1.2015448400825504
TCGA-DX-A240-01A	3.075949976069641	-1.2801095227336778
TCGA-DX-A2IZ-01A	5.625094402096846	-1.4981162606244984
TCGA-DX-A2J0-01A	3.2880227900232217	-1.7539736418678349
TCGA-DX-A2J1-01A	1.0188356908876717	-1.8878428461637315
TCGA-DX-A3LS-01A	3.1459618514192664	-1.3814702535292165
TCGA-DX-A3LT-01A	1.5646137266661806	-1.4001682741515
TCGA-DX-A3LW-01A	2.4871568786078098	-0.4036231653154623
TCGA-DX-A3LY-01B	2.8265730990365534	-1.311095988017286
TCGA-DX-A3M1-01A	2.5404493521277827	-1.0260138123558735
TCGA-DX-A3M2-01A	0.8658888006448588	-0.9626544640999596
TCGA-DX-A3U5-01A	2.5338968226102843	-1.6849147055500926
TCGA-DX-A3U6-01A	1.9982916324080853	-1.8474176355337664
TCGA-DX-A3U8-01A	1.747467548484816	-1.4403672779603498
TCGA-DX-A3U9-01A	3.8247316028977303	-1.473340265374707
TCGA-DX-A3UB-01A	1.9633303905361037	-1.5455539481432343
TCGA-DX-A3UC-01A	4.050684805002129	-1.2897565610967243
TCGA-DX-A3UD-01A	3.237357827341169	-1.4675445952384865
TCGA-DX-A3UE-01A	2.7517786724317475	-1.5493433850829912
TCGA-DX-A48J-01A	4.14703075697535	-1.3818243653587523
TCGA-DX-A48K-01A	3.662218082558168	-1.4868921874032863
TCGA-DX-A48L-01A	3.4349353848782185	-1.5426283265291518
TCGA-DX-A48P-01A	2.8021180444206597	-1.6381752761960142
TCGA-DX-A6B7-01A	2.288868406788352	-1.4074680707622458
TCGA-DX-A6B8-01A	3.637687575025103	-1.161236832936565
TCGA-DX-A6B9-01A	2.961859726782434	-1.0720834649147657
TCGA-DX-A6BA-01A	4.072406753392109	-1.4004993132889934
TCGA-DX-A6BE-01A	2.8227839964640733	-1.2661993498776396
TCGA-DX-A6BF-01A	1.689936894047206	-1.512160758497115
TCGA-DX-A6BG-01A	2.8171579946282588	-1.3154641706676389
TCGA-DX-A6BH-01A	2.5007659662571164	-1.6135516607505829
TCGA-DX-A6YR-01A	3.7222338510261848	-1.1920077616474054
TCGA-DX-A6YT-01A	3.906101567631774	-1.4173986000072307
TCGA-DX-A6YX-01A	3.3522888754513644	-2.002726653672296
TCGA-DX-A6Z0-01A	3.171296649325196	-1.3431397350236425
TCGA-DX-A6Z2-01A	3.303066115864725	-1.645678283767531
TCGA-DX-A7EF-01A	3.0107054003573883	-1.2337736820429832
TCGA-DX-A7EI-01A	3.939600827912956	-1.5779346835854091
TCGA-DX-A7EL-01A	2.5015142452911103	-1.487977515096076
TCGA-DX-A7EM-01A	4.030800508319294	-1.117270517843998
TCGA-DX-A7EN-01A	3.570654015085819	-1.300684034529559
TCGA-DX-A7EO-01A	2.8195476058940603	-1.5158653167025882
TCGA-DX-A7EQ-01A	3.829255295768668	-1.033561280461673
TCGA-DX-A7ER-01A	3.794548984659621	-1.3011974378584192
TCGA-DX-A7ES-01A	2.338884205874138	-1.7545393722331566
TCGA-DX-A7ET-01A	3.8225964685283182	-1.2234112278096745
TCGA-DX-A7EU-01A	2.368154358918378	-1.6142015494043918
TCGA-DX-A8BG-01A	3.14913158324306	-1.3137388675656272
TCGA-DX-A8BJ-01A	2.2754347731050286	-1.17807840795259
TCGA-DX-A8BK-01A	1.477031563987695	-1.4252687514918985
TCGA-DX-A8BL-01A	1.910633081966272	-1.1849649281925203
TCGA-DX-A8BM-01A	3.020211683384629	-1.2471970032641475
TCGA-DX-A8BO-01A	1.8499628315725856	-1.5231388665105832
TCGA-DX-A8BP-01A	2.280609623397254	-0.2209751319807948
TCGA-DX-A8BQ-01A	0.955819264957313	-1.1395215748566332
TCGA-DX-A8BR-01A	1.90301577225012	-0.2412724794554783
TCGA-DX-A8BS-01A	3.105406925994575	-1.3817201569460842
TCGA-DX-A8BT-01A	2.956180682308958	-1.3656761790327272
TCGA-DX-A8BU-01A	3.309602401137321	-1.5296976790445889
TCGA-DX-A8BX-01A	3.313507175329031	-1.180542011251608
TCGA-DX-A8BZ-01A	1.233096748728732	-1.5962726314081863
TCGA-DX-AB2F-01A	2.214979256557758	-1.4591331504585767
TCGA-DX-AB2G-01A	1.6221531026682108	-1.2312927661941726
TCGA-DX-AB2H-01A	4.106160872927011	-1.5074686492114566
TCGA-DX-AB2J-01A	3.2650169175996564	-1.2781003993587885
TCGA-DX-AB2L-01A	2.3207775188561266	-1.3020869366603534
TCGA-DX-AB2O-01A	2.603422613556691	-1.8183277857370368
TCGA-DX-AB2Q-01A	4.998507064902102	-0.2719917180277742
TCGA-DX-AB2S-01A	1.7172448213648237	-1.266496698462644
TCGA-DX-AB2T-01A	3.772287231183841	-1.4064559767317903
TCGA-DX-AB2V-01A	2.5093324730080564	-1.6470345560550623
TCGA-DX-AB2W-01A	0.7700636577979401	-1.5386213223263487
TCGA-DX-AB2X-01A	1.019688479117926	-1.5375942065000645
TCGA-DX-AB2Z-01A	3.4309151736700967	-1.328329774885567
TCGA-DX-AB32-01A	2.1550585987046413	-1.4292589594251766
TCGA-DX-AB35-01A	2.33996468566136	-1.3662575726267896
TCGA-DX-AB36-01A	3.3575960754206218	-1.106253521189031
TCGA-DX-AB37-01A	2.4447652637111785	-1.3718620772126933
TCGA-DX-AB3B-01A	4.534767688941847	-0.297585705897391
TCGA-DX-AB3C-01A	3.306997468448775	-0.96815725762723
TCGA-E1-5302-01A	3.2170414990422627	-1.4910578825874654
TCGA-E1-5303-01A	2.5052156832643693	-1.147177059969391
TCGA-E1-5304-01A	3.473992636944919	-1.2044130239077155
TCGA-E1-5305-01A	3.3017179882440555	-1.366867732262333
TCGA-E1-5307-01A	3.254924736581174	-1.7419453528719586
TCGA-E1-5311-01A	3.1827359586751687	-1.7189028570282587
TCGA-E1-5318-01A	2.934040414901796	-1.5784032594952733
TCGA-E1-5319-01A	3.29762215543304	-1.4122165026693132
TCGA-E1-5322-01A	3.424269874869009	-1.398126626373294
TCGA-E1-A7YD-01A	3.948810405270274	-1.5822023103993603
TCGA-E1-A7YE-01A	3.739276004812571	-1.355551396271975
TCGA-E1-A7YH-01A	3.0032499951667657	-1.2354150822749856
TCGA-E1-A7YI-01A	3.5050878634767333	-1.8267331949472985
TCGA-E1-A7YJ-01A	2.7334712484653574	-1.629448583055332
TCGA-E1-A7YK-01A	2.822421566268375	-1.2113883536654682
TCGA-E1-A7YL-01A	3.107462896663657	-1.420928625802687
TCGA-E1-A7YM-01A	2.877898028561377	-1.49322648599387
TCGA-E1-A7YN-01A	3.237656139722991	-1.733510058742229
TCGA-E1-A7YO-01A	3.118784171065953	-1.3530859679248226
TCGA-E1-A7YQ-01A	3.6253252114145145	-1.4908380917083015
TCGA-E1-A7YS-01A	3.4375397834754304	-0.1609553967212809
TCGA-E1-A7YU-01A	3.012580626769804	-1.613665073260578
TCGA-E1-A7YV-01A	3.4488226116542773	-1.690218045799896
TCGA-E1-A7YW-01A	3.763583892895203	-1.3181372381311798
TCGA-E1-A7YY-01A	3.2478892619779747	-1.6513720496180853
TCGA-E1-A7Z2-01A	2.928654535661832	-1.649486065304749
TCGA-E1-A7Z3-01A	3.23666469407538	-1.5546561259146994
TCGA-E1-A7Z4-01A	3.2908700553343007	-1.284110247658106
TCGA-E1-A7Z6-01A	3.65062315595262	-1.603871562108348
TCGA-E3-A3DY-01A	3.697182330577075	-1.2668612747047852
TCGA-E3-A3DZ-01A	4.025915120977994	-1.4118976958809957
TCGA-E3-A3E0-01A	4.508503173595518	-1.4789639897474656
TCGA-E3-A3E1-01A	3.371922120136537	-1.555241466697475
TCGA-E3-A3E2-01A	3.536469758177561	-1.3103166994727184
TCGA-E3-A3E3-01A	3.404813325158752	-1.3793765425192814
TCGA-E3-A3E5-01A	3.4893643639007488	-0.8493403395740802
TCGA-E5-A2PC-01A	6.511122761614415	2.088627663930434
TCGA-E5-A4TZ-01A	8.020976196401488	2.9718497819269043
TCGA-E5-A4U1-01A	4.992911658594637	-0.3144619532664652
TCGA-E6-A2P8-01A	2.926267277378836	-2.2028685998032307
TCGA-E6-A2P9-01A	3.4789729140350545	0.5450797992293479
TCGA-E7-A3X6-01A	6.364525726183396	-1.826437462483546
TCGA-E7-A3Y1-01A	5.755520342863037	-3.2669017143101984
TCGA-E7-A4IJ-01A	6.845090788508016	5.438532404669296
TCGA-E7-A4XJ-01A	4.459424623753914	3.4747676497507136
TCGA-E7-A519-01A	2.4662557993947067	-1.3172100474063213
TCGA-E7-A541-01A	3.368551064361478	1.0990858115207076
TCGA-E7-A5KE-01A	6.515491961949754	4.997411163613805
TCGA-E7-A5KF-01A	7.244865667245446	-0.3454274398663595
TCGA-E7-A677-01A	5.379588288241419	-1.7907663910661005
TCGA-E7-A678-01A	3.631726259237852	-1.9713313869530107
TCGA-E7-A6MD-01A	6.062107493359108	3.810550997418692
TCGA-E7-A6ME-01A	6.404028338616195	-0.9743579539830662
TCGA-E7-A7DU-01A	4.502040863069431	1.320394858312136
TCGA-E7-A7DV-01A	3.203468595625326	3.156749400570772
TCGA-E7-A7PW-01A	5.921759815408112	4.995480065068466
TCGA-E7-A7XN-01A	6.680601331160395	2.754515949869672
TCGA-E7-A85H-01A	7.033843944739459	4.855374783856478
TCGA-E7-A8O7-01A	5.3269615154536	-1.591523197859794
TCGA-E7-A8O8-01A	3.2762889434452998	-0.3812360454438863
TCGA-E7-A97P-01A	5.467082240148509	2.023145721889355
TCGA-E7-A97Q-01A	5.210761521972019	0.4741400730788268
TCGA-E8-A242-01A	3.117360447399389	-1.3276077890259084
TCGA-E8-A2EA-01A	2.1078517025342087	-1.460637618217736
TCGA-E8-A2JQ-01A	2.8053227769001428	-1.3189965857287111
TCGA-E8-A3X7-01A	2.0489911799886675	-1.3912700157039302
TCGA-E8-A413-01A	3.545423367776636	-1.458114369917497
TCGA-E8-A414-01A	4.238022936152581	-1.5405600915988331
TCGA-E8-A415-01A	3.60066319345	-1.353407159455605
TCGA-E8-A416-01A	4.327894296862349	-1.624889339472106
TCGA-E8-A417-01A	3.1128630330166334	-1.4651645900693229
TCGA-E8-A418-01A	3.367799081621908	-1.630536629043149
TCGA-E8-A419-01A	3.0779325524103824	-1.325596799516696
TCGA-E8-A432-01A	4.380792091958259	-1.4468916604671844
TCGA-E8-A433-01A	1.7829839901739517	-1.3063621267300165
TCGA-E8-A434-01A	3.1147185945450566	-1.470192215928248
TCGA-E8-A436-01A	4.086091356108197	-1.3794559821771917
TCGA-E8-A437-01A	2.619301380303149	-1.1764379772475362
TCGA-E8-A438-01A	3.002555161706564	-1.467988339865694
TCGA-E8-A44K-01A	2.761056895697053	-1.4438964611049017
TCGA-E8-A44M-01A	3.4137934436992694	-1.4773806809118182
TCGA-EA-A3HR-01A	6.484874764399927	1.6896486645705089
TCGA-EA-A3HS-01A	5.835029857657223	1.3844572288697674
TCGA-EA-A3HT-01A	5.388224272705705	-0.8018481302237275
TCGA-EB-A1NK-01A	2.5259077989602674	-1.069854646885159
TCGA-EB-A24D-01A	3.0552047450068542	-1.1024760113138394
TCGA-EB-A299-01A	4.052415851973975	-0.2107031972680968
TCGA-EB-A3HV-01A	2.9730727110917856	-0.9210918610520042
TCGA-EB-A3XB-01A	2.9570872753176225	-0.993765644674204
TCGA-EB-A3XC-01A	3.2358857615147176	-1.8947564121383813
TCGA-EB-A3XD-01A	2.431381360591029	-1.5905888590233146
TCGA-EB-A3XE-01A	1.6725573978406052	-1.4211680433210925
TCGA-EB-A3XF-01A	3.0478913854973144	-1.3361274408879775
TCGA-EB-A3Y6-01A	3.6026300464627923	-0.5812416697182347
TCGA-EB-A3Y7-01A	1.9705527569117212	-1.4037733952953415
TCGA-EB-A41A-01A	2.9454866020217856	-1.110833469687249
TCGA-EB-A41B-01A	4.003847464714093	-1.8282064818524617
TCGA-EB-A42Y-01A	3.938552279145747	-1.6711961785171745
TCGA-EB-A42Z-01A	3.1031884712591475	-1.1442828204993507
TCGA-EB-A430-01A	1.927352240585432	-1.2624319738664729
TCGA-EB-A431-01A	4.098815555127437	-1.0832318318581835
TCGA-EB-A44N-01A	3.358562731930934	-1.2625395075250168
TCGA-EB-A44O-01A	3.096180991199688	0.0686729213482565
TCGA-EB-A4IQ-01A	2.902913503770844	-1.7925166932479133
TCGA-EB-A4IS-01A	4.659054001354355	-1.4702920180231145
TCGA-EB-A4OY-01A	2.989104701990769	-0.9796911366141052
TCGA-EB-A4OZ-01A	2.815513120478322	-1.6065878292131468
TCGA-EB-A4P0-01A	2.350970572744107	-1.241525752195087
TCGA-EB-A4XL-01A	3.9374513610679935	-1.5388120929454283
TCGA-EB-A51B-01A	3.005394207967049	-1.5598523293731583
TCGA-EB-A550-01A	4.15798671515722	-1.8664539892796588
TCGA-EB-A551-01A	5.3130716612460285	-1.4134493682754414
TCGA-EB-A553-01A	2.285345045006195	-1.7337936753910956
TCGA-EB-A57M-01A	1.9267150808015008	-0.9940578306508964
TCGA-EB-A5FP-01A	3.5942235701989977	-0.9765915918886914
TCGA-EB-A5SE-01A	2.6205046425338367	-1.5500222751834347
TCGA-EB-A5SF-01A	1.1643421672025438	-1.7410900243061893
TCGA-EB-A5UM-01A	2.2370167491842388	-1.4891348318431468
TCGA-EB-A5VU-01A	3.1291191546867188	-0.9556096971986668
TCGA-EB-A6QY-01A	4.3231940281760055	-1.4120679872547095
TCGA-EB-A6QZ-01A	2.791054048124963	-1.3578977812004247
TCGA-EB-A6R0-01A	5.046264426796509	-1.428158019863901
TCGA-EB-A82B-01A	2.3005799718824056	-1.6919477360500823
TCGA-EB-A82C-01A	2.408189054435692	-1.4959598090436614
TCGA-EB-A85I-01A	2.556454177618732	-0.6093338879459291
TCGA-EB-A85J-01A	2.029077806939291	-1.8642626056056912
TCGA-EB-A97M-01A	1.5320172710404083	-1.55027828071852
TCGA-EJ-5494-01A	6.023603563388596	2.14299372939509
TCGA-EJ-5495-01A	6.408834089291883	1.1230532350736977
TCGA-EJ-5496-01A	5.535464697404255	0.0996581009010912
TCGA-EJ-5497-01A	6.098663992017571	1.5157588979650842
TCGA-EJ-5498-01A	4.957039650692151	-0.1390031659295147
TCGA-EJ-5499-01A	4.666157927527301	1.0172932600128783
TCGA-EJ-5501-01A	5.102386936186849	1.0300326084552398
TCGA-EJ-5502-01A	5.642700124379965	-1.1187008687160225
TCGA-EJ-5503-01A	5.5622636583695	-0.8819395043192141
TCGA-EJ-5504-01A	5.227787418144997	1.5677904889429195
TCGA-EJ-5505-01A	4.9486026495029405	0.4905771950873482
TCGA-EJ-5506-01A	5.919872940966002	-0.9522750299448955
TCGA-EJ-5507-01A	7.474141074151618	1.69806910819599
TCGA-EJ-5508-01A	5.980621160158311	-0.5918346005728923
TCGA-EJ-5509-01A	4.713975389288435	-0.0781280406953366
TCGA-EJ-5510-01A	5.104565775652353	-0.7129502165795505
TCGA-EJ-5511-01A	6.644421905371878	0.9219167556645677
TCGA-EJ-5512-01A	5.684467603146403	0.4071114707209236
TCGA-EJ-5514-01A	5.4649087141049	0.6999140336791059
TCGA-EJ-5515-01A	5.0803627726666285	-1.294706574972598
TCGA-EJ-5516-01A	5.739135530082227	0.1050296997314144
TCGA-EJ-5517-01A	5.239453006060159	-1.372950522047255
TCGA-EJ-5518-01A	4.789802600398399	-0.612045123481231
TCGA-EJ-5519-01A	4.984651892261582	-0.4370928092306831
TCGA-EJ-5522-01A	6.23937820352079	0.2548730845751161
TCGA-EJ-5524-01A	6.31936017728773	-1.3522707712304376
TCGA-EJ-5525-01A	6.180466077283225	0.8332572839859553
TCGA-EJ-5526-01A	5.959210876850606	-0.616699352069092
TCGA-EJ-5527-01A	5.927655333207321	-0.865789529048926
TCGA-EJ-5530-01A	6.580038554864704	1.152457362893196
TCGA-EJ-5531-01A	5.279816772295648	0.0397232014766377
TCGA-EJ-5532-01A	5.617502963843301	-0.3558826553595136
TCGA-EJ-5542-01A	6.624107117152977	0.891929769736036
TCGA-EJ-7115-01A	4.47684971076295	0.7157551525348966
TCGA-EJ-7123-01A	4.835156532779538	0.4016626961353073
TCGA-EJ-7125-01A	3.974782909665852	1.1251475174970702
TCGA-EJ-7218-01B	4.485098724260117	-1.4057339619717264
TCGA-EJ-7312-01B	4.875653432730458	-0.1554328965135023
TCGA-EJ-7314-01A	5.309312544906314	-0.1466189516024012
TCGA-EJ-7315-01A	5.568136196055981	-1.270927685941648
TCGA-EJ-7317-01A	5.291281536343159	-1.6768026017517226
TCGA-EJ-7318-01B	3.145722185416365	0.415935861684972
TCGA-EJ-7321-01A	5.434297386141724	0.9003882981868396
TCGA-EJ-7325-01B	3.1674725113331106	-1.182320410095281
TCGA-EJ-7327-01A	6.393597757265114	0.2643747603241708
TCGA-EJ-7328-01A	4.765385636211373	1.1979083683815757
TCGA-EJ-7330-01A	5.536729802619208	1.2318942147732792
TCGA-EJ-7331-01A	5.474765742127297	0.0870816786564971
TCGA-EJ-7781-01A	6.566778595249091	0.6114621889385987
TCGA-EJ-7782-01A	5.668252465894716	2.8057562882000853
TCGA-EJ-7783-01A	5.947792995007364	-0.1109925625872687
TCGA-EJ-7784-01A	6.823413096598775	2.339567960614517
TCGA-EJ-7785-01A	5.65575432084868	0.9469426211836628
TCGA-EJ-7786-01A	5.4776230116315565	-1.380345116008126
TCGA-EJ-7788-01A	5.86924959144304	-1.3545039722997665
TCGA-EJ-7789-01A	6.153883181593466	-0.9302171013381632
TCGA-EJ-7791-01A	5.190443703661664	-0.562819368077597
TCGA-EJ-7792-01A	5.251053849898978	-0.0330762223956124
TCGA-EJ-7793-01A	5.773378550696813	-1.4163660418252482
TCGA-EJ-7794-01A	5.574815041815692	-0.3301087227732062
TCGA-EJ-7797-01A	5.626705368403211	-1.261614531619397
TCGA-EJ-8468-01A	5.173464154389111	0.1704131782457583
TCGA-EJ-8469-01A	5.631858720264986	-0.5205905495232503
TCGA-EJ-8470-01A	5.197899761925696	-1.0899563451827745
TCGA-EJ-8472-01A	5.96555232612077	0.2813116866139762
TCGA-EJ-8474-01A	4.505985376172468	-1.5991529115305616
TCGA-EJ-A46B-01A	4.523407383024515	-1.12890771592205
TCGA-EJ-A46D-01A	4.791549815749236	-0.7773022117580137
TCGA-EJ-A46E-01A	4.3381997055644135	-1.5102255080141684
TCGA-EJ-A46F-01A	4.547894738947623	-0.503083421810496
TCGA-EJ-A46G-01A	5.373791736177975	2.397000536640759
TCGA-EJ-A46I-01A	5.081333556512286	-1.261987505827767
TCGA-EJ-A65B-01A	4.028943960785724	-0.3995549579162325
TCGA-EJ-A65D-01A	3.736902796754882	0.349790448366432
TCGA-EJ-A65E-01A	3.754293175221528	-1.1913707988439557
TCGA-EJ-A65F-01A	4.87095918982041	0.5157642370498587
TCGA-EJ-A65G-01A	4.469140221957179	-1.0341953366260097
TCGA-EJ-A65J-01A	4.879429528711344	1.1778393046234552
TCGA-EJ-A65M-01A	4.021582542119004	1.1142581803379756
TCGA-EJ-A6RC-01A	4.719884552907267	-1.2781553330146775
TCGA-EJ-A7NG-01A	4.531096060231153	-2.364212176138315
TCGA-EJ-A7NJ-01A	4.9075036509519405	-1.0541365420590203
TCGA-EJ-A8FN-01A	4.8591481060984	1.3184897683006576
TCGA-EJ-A8FO-01A	5.695259081223321	0.4501269648498018
TCGA-EJ-A8FP-01A	4.747578509956961	-1.544575614731654
TCGA-EJ-AB27-01A	5.205699510229266	-0.9142884373083888
TCGA-EL-A3CM-01A	3.1932928357032404	-1.3993874318135664
TCGA-EL-A3CN-01A	3.5760972530561386	-1.5957475745535448
TCGA-EL-A3CO-01A	4.25055780281779	-1.1761185685870608
TCGA-EL-A3CR-01A	3.03868420891864	-1.4818621062758628
TCGA-EL-A3CS-01A	3.2909174123892067	-1.3213088950483851
TCGA-EL-A3CU-01A	4.028120375974219	-1.5373454940575335
TCGA-EL-A3CV-01A	3.607042461131427	-1.220773124288418
TCGA-EL-A3CX-01A	2.999252225133346	-1.2155002522814615
TCGA-EL-A3CY-01A	3.523998537136125	-1.403307901239382
TCGA-EL-A3CZ-01A	4.4907482255724815	-1.2918865450718693
TCGA-EL-A3D0-01A	3.976368277116201	-1.0286317399514573
TCGA-EL-A3D5-01A	4.610455232152268	-1.5405284853408707
TCGA-EL-A3GO-01A	4.888240897043881	-1.1558724037371952
TCGA-EL-A3GP-01A	3.460795636959315	-0.970902563961421
TCGA-EL-A3GS-01A	4.572452237889704	-1.6149394901911376
TCGA-EL-A3GU-01A	3.153358144097952	-1.199882216868562
TCGA-EL-A3GW-01A	4.522885960079476	-1.5442660714639536
TCGA-EL-A3GZ-01A	4.057676907162041	-1.2432246847119717
TCGA-EL-A3H1-01A	3.908879143944653	-1.9482646408817088
TCGA-EL-A3H2-01A	4.336840243221594	-1.4470154607738712
TCGA-EL-A3H3-01A	4.103205051642807	-1.6746026782067371
TCGA-EL-A3H4-01A	4.429409067245485	-1.5101664169237323
TCGA-EL-A3H5-01A	2.986602758611794	-1.9061824802501068
TCGA-EL-A3H7-01A	3.298947263796136	-1.4817813481630848
TCGA-EL-A3H8-01A	3.642453791421784	-1.7339002570347102
TCGA-EL-A3MW-01A	3.4145847994115943	-1.4958096393044031
TCGA-EL-A3MX-01A	3.5402096509272134	-1.6411162179116618
TCGA-EL-A3MY-01A	3.06152491992828	-0.958827044676037
TCGA-EL-A3MZ-01A	2.754214576696067	-1.273604387579169
TCGA-EL-A3N2-01A	3.492438508105293	-1.7930215015166144
TCGA-EL-A3N3-01A	3.2132759026817763	-1.689246864699825
TCGA-EL-A3T0-01A	3.85669473649036	-1.9199900660230236
TCGA-EL-A3T1-01A	3.220630295006256	-1.455021082443429
TCGA-EL-A3T2-01A	4.310472157529156	-1.623117551658892
TCGA-EL-A3T3-01A	2.8183709595502	-1.7837666572610502
TCGA-EL-A3T6-01A	3.000254215585979	-1.6117456705805056
TCGA-EL-A3T7-01A	3.7862232024441766	-1.800678032798426
TCGA-EL-A3T9-01A	3.30791682974364	-1.6487529307037765
TCGA-EL-A3TA-01A	3.0991044065435567	-1.4219878376968114
TCGA-EL-A3TB-01A	3.325889151336777	-1.429459267385906
TCGA-EL-A3ZG-01A	2.855676254286776	-1.3866650995419425
TCGA-EL-A3ZH-01A	3.931343845611952	-1.827361945310061
TCGA-EL-A3ZK-01A	3.609380388372936	-1.5805302251052118
TCGA-EL-A3ZL-01A	2.693565303933415	-1.6187005549252147
TCGA-EL-A3ZM-01A	1.1993603211861652	-1.3861161415638628
TCGA-EL-A3ZN-01A	3.349482433465884	-1.864663756726232
TCGA-EL-A3ZO-01A	2.549005028135556	-1.7785558989042238
TCGA-EL-A3ZP-01A	3.812192224553981	-0.4943179961238571
TCGA-EL-A3ZQ-01A	1.8188514998012453	-1.5409598928543975
TCGA-EL-A3ZR-01A	3.651730835073015	-1.7690896840873402
TCGA-EL-A3ZS-01A	3.7121417063208177	-1.6072488291988345
TCGA-EL-A3ZT-01A	3.607268240876121	-1.6460704406124786
TCGA-EL-A4JV-01A	3.830021293100255	-1.4251254242464202
TCGA-EL-A4JW-01A	3.525765499909644	-1.8052520911089325
TCGA-EL-A4JX-01A	3.206615831326596	-1.7625948197120265
TCGA-EL-A4JZ-01A	3.4897566542869782	-1.8031856635999988
TCGA-EL-A4K0-01A	4.442278870976291	-1.5115086836036729
TCGA-EL-A4K1-01A	2.2535896753768965	-1.6175709839591532
TCGA-EL-A4K2-01A	3.5113124039110977	-0.5738295235076845
TCGA-EL-A4K4-01A	2.852843872477889	-1.655396231701873
TCGA-EL-A4K6-01A	3.1864034574366027	-1.2345131504825124
TCGA-EL-A4K7-01A	2.136625190464432	-1.0407233523153945
TCGA-EL-A4K9-01A	3.421294590923014	-1.5978536581241385
TCGA-EL-A4KD-01A	3.655110918065009	-1.812376869019084
TCGA-EM-A1CS-01A	4.202334490717225	-1.753344410110906
TCGA-EM-A1CT-01A	3.3840658979810296	-1.654480440368375
TCGA-EM-A1CU-01A	3.632891809520325	-1.5906598338288294
TCGA-EM-A1CV-01A	4.299301010899868	-1.7241781166048378
TCGA-EM-A1CW-01A	2.611437319664892	-1.7245201544479856
TCGA-EM-A1YA-01A	2.9610550524178234	-1.7902010114583735
TCGA-EM-A1YB-01A	2.2362176686582687	-1.6544497243400504
TCGA-EM-A1YC-01A	3.6909410239205434	-1.7418578887861131
TCGA-EM-A1YD-01A	3.986513067680757	-1.6197223216912608
TCGA-EM-A1YE-01A	3.0123573228400318	-1.6820302513469636
TCGA-EM-A22I-01A	3.721415733235159	-1.53601539672793
TCGA-EM-A22J-01A	3.607371273356741	-1.9893097029114368
TCGA-EM-A22K-01A	4.346130614396135	-1.909479533391904
TCGA-EM-A22L-01A	3.975929403946277	-1.773287039600382
TCGA-EM-A22M-01A	2.431972724150178	-1.7946740750715888
TCGA-EM-A22N-01A	3.213081410559073	-2.2145190306472844
TCGA-EM-A22O-01A	2.894006272763737	-1.0682999209002195
TCGA-EM-A22P-01A	3.3009619776731007	-1.7398557182837635
TCGA-EM-A22Q-01A	2.2815239371652245	-0.7761254768327956
TCGA-EM-A2CJ-01A	3.229637359337422	-1.4833975937391377
TCGA-EM-A2CK-01A	3.756537874742828	-1.1229654617882576
TCGA-EM-A2CL-01A	4.158160003331093	-1.3308395219502145
TCGA-EM-A2CM-01A	3.019827591673776	-1.2447821776715315
TCGA-EM-A2CN-01A	3.8198708911936734	-1.0646516301232285
TCGA-EM-A2CO-01A	2.775323729106959	-1.6717270790781775
TCGA-EM-A2CP-01A	3.130966309239532	-1.5236711367038387
TCGA-EM-A2CQ-01A	3.986323813457093	-1.5631492129654008
TCGA-EM-A2CR-01A	2.5107256298037672	-1.5477840755976429
TCGA-EM-A2CS-01A	4.182757083073913	-1.5148196128091795
TCGA-EM-A2CT-01A	3.6298017972766727	-1.6879643328588507
TCGA-EM-A2CU-01A	3.4024626912558027	-1.506498348638272
TCGA-EM-A2OV-01A	3.2988231468625555	-1.3244556863892836
TCGA-EM-A2OW-01A	2.7568980023852165	-1.600220275394361
TCGA-EM-A2OX-01A	3.75900125200966	-0.3827900150953307
TCGA-EM-A2OY-01A	2.613413644685536	-1.249456130678588
TCGA-EM-A2OZ-01A	3.521111843984416	-1.214589661409046
TCGA-EM-A2P0-01A	4.097777893937055	-1.194713019026945
TCGA-EM-A2P2-01A	5.250791048843828	-1.339999672754432
TCGA-EM-A2P3-01A	3.793999015653149	-1.3110200580918463
TCGA-EM-A3AI-01A	3.3103356588190063	-1.592661849006856
TCGA-EM-A3AJ-01A	4.472836075152203	-1.473474729337238
TCGA-EM-A3AK-01A	4.535493055020477	-0.6606279771702006
TCGA-EM-A3AL-01A	3.499446187917158	-1.6256407587939232
TCGA-EM-A3AN-01A	2.841411717109794	-1.4357100675782517
TCGA-EM-A3AO-01A	3.7989865425745526	-1.1703710316722913
TCGA-EM-A3AP-01A	4.486240172358757	-1.489987556735894
TCGA-EM-A3AQ-01A	2.569116302026538	-1.7285890832311004
TCGA-EM-A3AR-01A	4.3514778720850895	-1.6808364368460995
TCGA-EM-A3FJ-01A	3.333916673774688	-0.6023388815604458
TCGA-EM-A3FK-01A	4.0992900374850745	-1.439354087714256
TCGA-EM-A3FM-01A	2.392220240934427	-1.383402409066241
TCGA-EM-A3FN-01A	2.120507124927323	-1.8897870284865768
TCGA-EM-A3FO-01A	3.489400483028726	-1.639277942131415
TCGA-EM-A3FP-01A	2.6451980287697903	-1.8464154827757704
TCGA-EM-A3FQ-01A	3.369911090555417	-1.999649074103199
TCGA-EM-A3FR-01A	3.85549371395926	-1.6248475382684773
TCGA-EM-A3O3-01A	3.059784891445237	-1.6221965602501829
TCGA-EM-A3O6-01A	2.5397513196880306	-1.828946638957876
TCGA-EM-A3O7-01A	3.806098271439796	-1.585824142605064
TCGA-EM-A3O8-01A	4.019557118689126	-1.5337468788281294
TCGA-EM-A3OA-01A	2.654459741756741	-1.715959432362496
TCGA-EM-A3OB-01A	3.791707187467586	-1.645322027427586
TCGA-EM-A3ST-01A	3.250498268477747	-1.3949647768859827
TCGA-EM-A3SU-01A	1.5728746358149022	-1.8387440948283835
TCGA-EM-A3SX-01A	3.82207157108288	-1.9168168426059768
TCGA-EM-A3SY-01A	2.326976943465352	-1.7196504645168948
TCGA-EM-A3SZ-01A	3.211032387477074	-1.797142127263751
TCGA-EM-A4FF-01A	2.8382526992156505	-1.9580358408846477
TCGA-EM-A4FH-01A	2.7450140381328274	-1.4434922640827863
TCGA-EM-A4FK-01A	3.491665708873433	-1.5576306208337165
TCGA-EM-A4FM-01A	2.4738220919885765	-1.9313019391937087
TCGA-EM-A4FN-01A	1.7781916529030832	-1.7621870476683947
TCGA-EM-A4FO-01A	2.67320273127248	-1.393797848788357
TCGA-EM-A4FQ-01A	1.9195627445270924	-1.62192401214677
TCGA-EM-A4FR-01A	3.380978796665996	-1.4016846015150706
TCGA-EM-A4FU-01A	3.322363955264896	-1.6354702435037791
TCGA-EM-A4FV-01A	3.334848665604274	-1.473893183836945
TCGA-EM-A4G1-01A	3.3233287122676405	-1.54839986466013
TCGA-EO-A22U-01A	4.300525096913167	1.811421046432704
TCGA-EO-A22Y-01A	4.646665236558288	-0.6592477357953648
TCGA-EO-A3AV-01A	3.3401095902924904	-0.2782325090466937
TCGA-EO-A3AY-01A	2.327004332925046	0.0609414237161549
TCGA-EO-A3AZ-01A	2.9706124556550675	0.0279324275484245
TCGA-EO-A3B0-01A	4.113151130764936	-0.9226774246461108
TCGA-EO-A3B1-01A	3.9238098171584816	-1.5279814428974183
TCGA-EO-A3KU-01A	5.720631260052363	1.657798039286038
TCGA-EO-A3KW-01A	5.49012274738609	2.186934060401532
TCGA-EO-A3KX-01A	3.9393556934637823	1.4495441372371054
TCGA-EO-A3L0-01A	5.973139233720444	2.599487515142502
TCGA-EQ-8122-01A	6.421756914033212	4.704438602717813
TCGA-ER-A194-01A	1.875652774933448	-1.1925178191624086
TCGA-ER-A196-01A	3.6328676245099434	-1.3708757176274644
TCGA-ER-A19K-01A	2.5799878428089618	-1.6440032324016278
TCGA-ER-A19T-01A	3.637283970916954	-1.5025045198327611
TCGA-ER-A2NF-01A	2.46443383954082	-1.157044468092692
TCGA-ER-A42H-01A	2.679038504438597	-1.5562335029922734
TCGA-ET-A25G-01A	3.304175979329397	-1.56323391333094
TCGA-ET-A25I-01A	2.4798104614690395	-0.8603006709212078
TCGA-ET-A25K-01A	4.162862867951154	-1.5919141723552952
TCGA-ET-A25L-01A	3.615500532171179	-1.4177842704739467
TCGA-ET-A25M-01A	3.061080065193695	-1.3221604949245067
TCGA-ET-A25N-01A	3.856967820608309	-1.8052285863195112
TCGA-ET-A25O-01A	3.3227898287252366	-1.440981733028095
TCGA-ET-A25P-01A	4.068776919865154	-1.4993170842609094
TCGA-ET-A25R-01A	4.274149169184318	-1.423409498988693
TCGA-ET-A2MX-01A	2.008654014209559	-1.3264493959527626
TCGA-ET-A2MY-01A	2.4945177693026865	-1.4137308787586254
TCGA-ET-A2N5-01A	3.3298530465235374	-2.2879791956637856
TCGA-ET-A39I-01A	3.950842592010921	-1.5970430886431357
TCGA-ET-A39J-01A	3.416106028780961	-1.3442847092631132
TCGA-ET-A39K-01A	2.1230560311418145	-0.6151298828041796
TCGA-ET-A39L-01A	3.8658112850563686	-1.4384953753108491
TCGA-ET-A39M-01A	2.4660181888144628	-1.23221008442859
TCGA-ET-A39N-01A	3.109245977131664	-1.5629041219270343
TCGA-ET-A39P-01A	2.9800452413144902	-1.7231943666316998
TCGA-ET-A39R-01A	4.472416743981519	-1.5854072913043065
TCGA-ET-A39T-01A	3.089541591490333	-1.8384717789873604
TCGA-ET-A3BN-01A	4.003728712776911	-1.525143273396012
TCGA-ET-A3BP-01A	3.1675076860687006	-1.7608633808347216
TCGA-ET-A3BQ-01B	3.775513201158158	-1.6839214297931306
TCGA-ET-A3BS-01A	3.034664119632809	-1.7304729570991393
TCGA-ET-A3BT-01A	2.902871061595087	-1.821513370206665
TCGA-ET-A3BV-01A	3.7933826705059817	-1.6060737408430312
TCGA-ET-A3BW-01A	4.014922488405353	-1.422057080086479
TCGA-ET-A3BX-01A	3.566599114770037	-1.7515780081428596
TCGA-ET-A3DO-01A	3.07205805692359	-1.9534410452641728
TCGA-ET-A3DP-01A	4.156448157178146	-1.7108431346770456
TCGA-ET-A3DQ-01A	4.1558290131712585	-1.6527785521876477
TCGA-ET-A3DR-01A	4.226010804799229	-1.4322014431542225
TCGA-ET-A3DS-01A	4.237546122290849	-2.023757341537233
TCGA-ET-A3DU-01A	2.314888322820045	-2.031856384189552
TCGA-ET-A3DW-01A	3.222444242631372	-1.7190094323472005
TCGA-ET-A40P-01A	2.458220233996035	-1.3655012804597684
TCGA-ET-A40Q-01A	2.901755251535766	-1.2693418961184606
TCGA-ET-A40S-01A	3.943620926446245	-1.0122018543875453
TCGA-ET-A40T-01A	3.339099495386696	-1.5246129603036342
TCGA-ET-A4KN-01A	2.693158995500305	-1.5733315663037435
TCGA-ET-A4KQ-01A	4.053057246050015	-1.6265341202210848
TCGA-EY-A1GL-01A	3.359686769993002	-0.861918050202096
TCGA-EY-A1GO-01A	2.750402870401291	-1.792540926510361
TCGA-EY-A1GX-01A	2.962752885522847	0.2103846047153053
TCGA-EY-A210-01A	2.0352971457872595	-0.645043060350607
TCGA-EY-A3QX-01A	5.64090760710953	-1.9500644387301485
TCGA-EY-A4KR-01A	5.018270628815423	0.7956214644818618
TCGA-EY-A5W2-01A	2.4797092945356813	1.3003566258292016
TCGA-EZ-7264-01A	3.4279231256220437	-1.5628318306993223
TCGA-F1-6177-01A	4.50392430445732	5.240004006598794
TCGA-F1-6874-01A	5.340670023222345	-0.9442061868639766
TCGA-F1-6875-01A	5.318103417267049	4.439267425378579
TCGA-F1-A448-01A	4.218746906550614	1.7301002497717977
TCGA-F1-A72C-01A	4.211079686992579	-2.1024282728795463
TCGA-F2-6879-01A	5.0419426376153424	-1.359034832251752
TCGA-F2-6880-01A	2.366100707096688	-1.5750568894393426
TCGA-F2-7273-01A	3.580847576773837	-2.248394789789077
TCGA-F2-7276-01A	3.307203443015593	-1.710601813753543
TCGA-F2-A44G-01A	4.0301986297543495	-1.9864354849018344
TCGA-F2-A44H-01A	2.584272272398611	-1.1217428580384414
TCGA-F2-A7TX-01A	4.043153001369608	-1.6508732992695
TCGA-F6-A8O3-01A	2.9514956202007068	-1.6004963480868102
TCGA-F6-A8O4-01A	3.153328609266222	-0.9124643235866146
TCGA-F7-7848-01A	7.471979808693664	5.512757067087076
TCGA-F7-A50G-01A	5.65388959708685	3.406825665162751
TCGA-F7-A50I-01A	5.586917898516427	5.236547662187081
TCGA-F7-A50J-01A	5.03338323076162	0.7765766069395916
TCGA-F7-A61V-01A	3.8050686053812814	0.7928575409495127
TCGA-F7-A61W-01A	6.025988250870567	0.8230682317540754
TCGA-F7-A620-01A	3.642571630844897	-0.6014476937821016
TCGA-F7-A622-01A	4.533657146576414	1.6036989551722796
TCGA-F7-A624-01A	2.522666514704605	4.6036571581011225
TCGA-F9-A4JJ-01A	3.7696731937834143	-1.629182580039615
TCGA-F9-A7Q0-01A	5.032431830453238	-1.9908403183750072
TCGA-F9-A7VF-01A	2.576870960000352	-0.4399588446313682
TCGA-F9-A8NY-01A	2.4975671548805964	-1.590395517579872
TCGA-F9-A97G-01A	4.697475471179255	-0.5557130724812902
TCGA-FA-A7DS-01A	4.100961489251441	-1.6907896569686915
TCGA-FB-A4P5-01A	3.38819393285296	-2.485925159400707
TCGA-FB-A4P6-01A	4.09932297144373	-1.8481782458145224
TCGA-FB-A545-01A	4.696359483604772	-1.475747166503179
TCGA-FB-A78T-01A	3.78179274654591	0.1788410351816922
TCGA-FB-AAPP-01A	5.417568934655687	-1.3473713117237849
TCGA-FB-AAPQ-01A	4.008787341197725	3.0098789310436853
TCGA-FB-AAPS-01A	3.250019109156801	-1.5791408186504403
TCGA-FB-AAPU-01A	3.125069018592401	-1.9196681389127064
TCGA-FB-AAPY-01A	3.956177320747111	0.3638313407072302
TCGA-FB-AAPZ-01A	4.411453893957039	1.1491331657175483
TCGA-FB-AAQ0-01A	3.362521129864292	-1.457212230214775
TCGA-FB-AAQ1-01A	2.671983697803234	-1.6065113444152463
TCGA-FB-AAQ2-01A	3.955794765411292	-1.71784158522372
TCGA-FB-AAQ3-01A	2.951766210740973	-1.4537151503986312
TCGA-FB-AAQ6-01A	3.843592675336852	0.5582782842149512
TCGA-FC-7708-01A	6.073474412768406	1.373269955943456
TCGA-FC-7961-01A	3.791415780063595	0.4652111385195372
TCGA-FC-A4JI-01A	4.9851680769159135	1.8324937084027797
TCGA-FC-A5OB-01A	3.2324408284163733	0.955334063670202
TCGA-FC-A66V-01A	4.008376850365708	-1.3833994434701975
TCGA-FC-A6HD-01A	3.1214023302232348	-0.8762477117022838
TCGA-FC-A8O0-01A	5.328563181560706	-1.611044343810636
TCGA-FD-A3B4-01A	5.949460278319309	0.6439762981122015
TCGA-FD-A3B5-01A	7.892248843794714	3.950050853421063
TCGA-FD-A3B6-01A	6.457199917725885	3.2662485631918736
TCGA-FD-A3B7-01A	7.293855895499949	1.4078833420964405
TCGA-FD-A3B8-01A	6.345730941244262	-1.1425823119814125
TCGA-FD-A3N5-01A	4.557750262477651	3.2131438756682105
TCGA-FD-A3N6-01A	6.448934754016136	3.618650367882621
TCGA-FD-A3NA-01A	5.474299106061024	2.309668303522079
TCGA-FD-A3SJ-01A	7.312157872002604	3.037039074377546
TCGA-FD-A3SL-01A	6.5889026703229785	2.822537208774432
TCGA-FD-A3SM-01A	6.777845831655416	1.5873408757312768
TCGA-FD-A3SN-01A	5.159450429351946	2.240648395889404
TCGA-FD-A3SO-01A	5.414822137877683	-2.8048034242458693
TCGA-FD-A3SP-01A	5.651435017681729	-0.1187313550693187
TCGA-FD-A3SQ-01A	4.301461401322786	-0.8529231117633032
TCGA-FD-A3SR-01A	7.323444746908611	2.232394538864333
[truncated: 1,880 more rows]
