# Supplementary material for: Pan-cancer multi-omic model of LINE-1 activity reveals locus heterogeneity of retrotransposition efficiency
Source: Nat Commun. 2025 Feb 28;16:2049. doi: 10.1038/s41467-025-57271-1 (PMC11871128; doi:10.1038/s41467-025-57271-1)
Supplement: Supplementary file 7 — Source Data [file 41467_2025_57271_MOESM7_ESM.zip › source_data_28JAN2025/fig7a_data.csv]

	coeff	value	t_value	std_err	pvalue	fit_mean	adj_value	rvalue	r_ci_low	r_ci_high	cov_13	arm	std_err_adj	pvalue_level
0	beta	0.9316599197685573	52.786676725635765	0.01764952782708706	0.0	0.2168430760770436	0.6508727610542431	0.6508727610542443	0.6502853761797007	0.6514593677157432		gray	0.012330246975713622	inf
1	alpha	0.9697640603476201	20.216672358309026	0.04796853028827211	2.1490024085909125e-86	2.4786489763467134	0.31196065459180833	0.31196065459179745	0.3110410322109349	0.3128796928032187		gray	0.015430860680867338	85.66776309775325
2	tau	1.6721375042352198	24.96776879082498	0.06697184350928817	1.6307285552120442e-127	4.2738662759866495	0.3757892998919299	0.3757892998919176	0.37491434265957163	0.3766635876521477		gray	0.015050976442477427	126.78761832392877
3	tau_prime	0.8515162950931735	15.185502457902931	0.056074291743308254	1.3233006829615393e-50	2.1764159752617296	0.19136626716950936	0.6757902478003213	0.6752364649381938	0.6763432687986876	-0.0001230621461946445	red	0.012601905514816691	49.8783414633605
4	beta_prime	0.8462070752012267	46.91147814004687	0.01803838013108451	0.0	0.1969539971520678	0.591174015081255	0.6757902478003213	0.6752364649381938	0.6763432687986876	-0.0001230621461946445	gray	0.012601905514816599	inf
5	a_rev	0.24386379198298944	5.922347589323567	0.041176879321067145	3.4560483338390657e-09	0.6232987621236381	0.07844785271892207	0.6549201129280487	0.6543380348793271	0.6555014149000433		gray	0.013246073712448573	8.46142019241629
6	b_rev	0.43411517684762574	46.9114781400469	0.009253922367392529	0.0	12.288128234149946	0.6213928974029777	0.6549201129280487	0.6543380348793271	0.6555014149000433		gray	0.013246073712448497	inf
7	alpha*beta	0.8206212091420255	18.566002702202084	0.04420020950684732	3.027305664976973e-77	0.48817982342836636	0.1844230327224159	0.1172314759828759	0.1162267755367985	0.11823593651599887		blue	0.009933373148789953	76.5189437264135
