# Supplementary material for: Pan-cancer multi-omic model of LINE-1 activity reveals locus heterogeneity of retrotransposition efficiency
Source: Nat Commun. 2025 Feb 28;16:2049. doi: 10.1038/s41467-025-57271-1 (PMC11871128; doi:10.1038/s41467-025-57271-1)
Supplement: Supplementary file 7 — Source Data [file 41467_2025_57271_MOESM7_ESM.zip › source_data_28JAN2025/fig4b_data.csv]

	RT_group	total_RNA_TPM
TCGA-04-1357-01A	RTs > 0	40.08227695132976
TCGA-04-1514-01A	RTs > 0	266.5915140308512
TCGA-04-1530-01A	RTs > 0	158.39420680833763
TCGA-04-1542-01A	RTs > 0	67.44774315401109
TCGA-04-1655-01A	RTs = 0	85.50110775432323
TCGA-09-0366-01A	RTs = 0	76.02030138016804
TCGA-09-0369-01A	RTs > 0	38.166308503173184
TCGA-09-1661-01B	RTs > 0	73.80997008018836
TCGA-09-1667-01C	RTs > 0	43.87468483159949
TCGA-09-1668-01B	RTs = 0	72.8751392773606
TCGA-09-1670-01A	RTs = 0	45.61455223957877
TCGA-09-1673-01A	RTs > 0	125.36297721595017
TCGA-09-2044-01B	RTs > 0	18.825406451750137
TCGA-09-2048-01A	RTs > 0	84.9187990323467
TCGA-09-2051-01A	RTs > 0	69.88217311987685
TCGA-09-2053-01C	RTs > 0	72.6418500648441
TCGA-13-0765-01A	RTs = 0	10.716934449669262
TCGA-13-0766-01A	RTs > 0	37.17899063468331
TCGA-13-0768-01A	RTs > 0	32.51258270277909
TCGA-13-0795-01A	RTs > 0	34.96770333321344
TCGA-13-0797-01A	RTs = 0	30.517487942698377
TCGA-13-0804-01A	RTs > 0	60.24200826271276
TCGA-13-0883-01A	RTs > 0	21.88018189839476
TCGA-13-0885-01A	RTs > 0	89.51095744485666
TCGA-13-0886-01A	RTs = 0	95.45691249145148
TCGA-13-0887-01A	RTs > 0	26.528990892798937
TCGA-13-0888-01A	RTs > 0	70.8187764708676
TCGA-13-0891-01A	RTs > 0	29.30065017993861
TCGA-13-0911-01A	RTs > 0	8.279169471140088
TCGA-13-0916-01A	RTs > 0	46.07321517590133
TCGA-13-0920-01A	RTs > 0	180.58514077341616
TCGA-13-0923-01A	RTs > 0	58.467825300068434
TCGA-13-1405-01A	RTs = 0	29.222050597614203
TCGA-13-1408-01A	RTs > 0	66.40805385120922
TCGA-13-1477-01A	RTs > 0	36.23117949804311
TCGA-13-1483-01A	RTs = 0	43.64769091655766
TCGA-13-1485-01A	RTs = 0	30.568499554419667
TCGA-13-1487-01A	RTs > 0	139.5129777676508
TCGA-13-1488-01A	RTs > 0	59.84763083155479
TCGA-13-1492-01A	RTs > 0	152.2186854405951
TCGA-13-1496-01A	RTs > 0	108.393182926019
TCGA-13-1497-01A	RTs > 0	33.35291608615041
TCGA-13-1498-01A	RTs > 0	134.9682572260402
TCGA-13-1499-01A	RTs = 0	95.712228550388
TCGA-13-1501-01A	RTs > 0	164.83366336084643
TCGA-13-1505-01A	RTs > 0	172.52882488466514
TCGA-13-1506-01A	RTs > 0	139.67318062112753
TCGA-13-1507-01A	RTs > 0	25.971197519753197
TCGA-13-1510-01A	RTs = 0	34.59883489678341
TCGA-13-1511-01A	RTs > 0	45.76905601241967
TCGA-13-1512-01A	RTs > 0	216.30252042426804
TCGA-13-2060-01A	RTs > 0	168.49749317954496
TCGA-13-A5FT-01A	RTs = 0	193.63008386780055
TCGA-20-0991-01A	RTs > 0	30.50483598573587
TCGA-20-1682-01A	RTs > 0	62.62662480778053
TCGA-21-1081-01A	RTs > 0	170.89151054181457
TCGA-21-1082-01A	RTs > 0	143.62433035887966
TCGA-21-5782-01A	RTs > 0	592.0270482620007
TCGA-21-5783-01A	RTs > 0	120.88045003665952
TCGA-21-5784-01A	RTs > 0	24.988369606871824
TCGA-23-1027-01A	RTs = 0	7.478070760895119
TCGA-23-1109-01A	RTs = 0	22.244925515912232
TCGA-23-1110-01A	RTs > 0	82.75120372816973
TCGA-23-1113-01A	RTs = 0	15.283907711978976
TCGA-23-1114-01B	RTs > 0	118.08830219835832
TCGA-23-1118-01A	RTs > 0	54.22423179112444
TCGA-23-1122-01A	RTs > 0	119.87533536378449
TCGA-23-2077-01A	RTs = 0	67.30193457624841
TCGA-23-2078-01A	RTs > 0	46.15258779760224
TCGA-24-0979-01A	RTs > 0	73.39998959954555
TCGA-24-1103-01A	RTs > 0	109.94474141166874
TCGA-24-1104-01A	RTs = 0	29.816929983526855
TCGA-24-1418-01A	RTs > 0	136.97460681640646
TCGA-24-1419-01A	RTs > 0	49.76718111177099
TCGA-24-1422-01A	RTs > 0	140.6824951600143
TCGA-24-1424-01A	RTs > 0	119.49238599101442
TCGA-24-1425-01A	RTs = 0	45.95014044581709
TCGA-24-1434-01A	RTs > 0	85.05232988918644
TCGA-24-1435-01A	RTs = 0	25.766347413563214
TCGA-24-1464-01A	RTs = 0	35.310238741872254
TCGA-24-1467-01A	RTs = 0	34.738329620244464
TCGA-24-1469-01A	RTs > 0	311.5559366350018
TCGA-24-1474-01A	RTs > 0	170.30434309479404
TCGA-24-1544-01A	RTs > 0	79.5506559076848
TCGA-24-1551-01A	RTs > 0	58.93850338478983
TCGA-24-1553-01A	RTs > 0	37.16757056668693
TCGA-24-1557-01A	RTs > 0	125.39929404434515
TCGA-24-1604-01A	RTs > 0	86.0625599458969
TCGA-24-1616-01A	RTs > 0	78.52583326953457
TCGA-24-1842-01A	RTs > 0	76.02546474098587
TCGA-24-1844-01A	RTs > 0	49.49409153062344
TCGA-24-1847-01A	RTs > 0	46.74856103067321
TCGA-24-1924-01A	RTs > 0	32.09178147643542
TCGA-24-2027-01A	RTs > 0	194.2936236037409
TCGA-24-2035-01A	RTs > 0	104.5482710229364
TCGA-24-2038-01A	RTs = 0	17.51145112264739
TCGA-24-2271-01A	RTs = 0	75.74799654354433
TCGA-24-2288-01A	RTs > 0	77.98858065214712
TCGA-24-2290-01A	RTs = 0	39.02751671671754
TCGA-25-1313-01A	RTs > 0	281.7142728597608
TCGA-25-1315-01A	RTs > 0	151.82590386276394
TCGA-25-1316-01A	RTs > 0	26.813080930813715
TCGA-25-1317-01A	RTs > 0	89.43103147383043
TCGA-25-1318-01A	RTs > 0	64.72637736400547
TCGA-25-1321-01A	RTs > 0	260.47663420229446
TCGA-25-1323-01A	RTs > 0	79.75959779909306
TCGA-25-1623-01A	RTs > 0	75.40568541646762
TCGA-25-1626-01A	RTs = 0	129.74614678493637
TCGA-25-1628-01A	RTs = 0	85.7989791696254
TCGA-25-1631-01A	RTs = 0	31.764876708807925
TCGA-25-1632-01A	RTs > 0	191.9842141427235
TCGA-25-1633-01A	RTs > 0	560.2846970687655
TCGA-25-1635-01A	RTs > 0	93.6768824413606
TCGA-25-1877-01A	RTs > 0	37.94408796674056
TCGA-25-2392-01A	RTs > 0	66.59250042816535
TCGA-25-2393-01A	RTs > 0	77.05684304630942
TCGA-29-1693-01A	RTs > 0	21.503789171708096
TCGA-29-1695-01A	RTs > 0	70.85356887495485
TCGA-29-1696-01A	RTs > 0	42.50189627953892
TCGA-29-1697-01A	RTs > 0	138.1144749579521
TCGA-29-1701-01A	RTs > 0	29.72606928074581
TCGA-29-1703-01A	RTs > 0	32.685005639297714
TCGA-29-1761-01A	RTs > 0	14.813032370208514
TCGA-29-1762-01A	RTs > 0	73.1146102746574
TCGA-29-1766-01A	RTs > 0	116.60025586170228
TCGA-29-1769-01A	RTs > 0	27.74780267594237
TCGA-29-1778-01A	RTs > 0	55.2016897111434
TCGA-29-1783-01A	RTs > 0	70.49627177945827
TCGA-29-2427-01A	RTs = 0	47.04529528050797
TCGA-29-A5NZ-01A	RTs > 0	362.2117042121221
TCGA-2A-A8VL-01A	RTs > 0	44.97837378351265
TCGA-2A-A8VO-01A	RTs > 0	67.32801819815407
TCGA-2A-A8VT-01A	RTs = 0	134.5828634821928
TCGA-2A-A8VV-01A	RTs > 0	73.59112819633383
TCGA-2A-A8VX-01A	RTs > 0	33.31282999614014
TCGA-2A-A8W1-01A	RTs > 0	43.814043857216575
TCGA-2A-A8W3-01A	RTs = 0	38.60297121482413
TCGA-2A-AAYF-01A	RTs > 0	62.28731036551162
TCGA-2A-AAYO-01A	RTs > 0	53.99464284403125
TCGA-2A-AAYU-01A	RTs > 0	108.7487386440138
TCGA-2E-A9G8-01A	RTs > 0	19.806204604937
TCGA-2F-A9KO-01A	RTs > 0	199.31107023122715
TCGA-2F-A9KP-01A	RTs > 0	180.4649194025169
TCGA-2F-A9KQ-01A	RTs > 0	62.19510858433319
TCGA-2F-A9KR-01A	RTs > 0	126.4579257112021
TCGA-2F-A9KT-01A	RTs > 0	70.13978416636635
TCGA-2F-A9KW-01A	RTs > 0	98.3404854364519
TCGA-2J-AAB1-01A	RTs = 0	18.208531008138014
TCGA-2J-AAB4-01A	RTs = 0	43.30537576262903
TCGA-2J-AAB6-01A	RTs > 0	25.921603085611387
TCGA-2J-AAB8-01A	RTs = 0	117.95088197916544
TCGA-2J-AAB9-01A	RTs = 0	38.22759535960986
TCGA-2J-AABA-01A	RTs > 0	22.790113525582164
TCGA-2J-AABE-01A	RTs > 0	59.181189321711095
TCGA-2J-AABF-01A	RTs = 0	60.96011217919574
TCGA-2J-AABH-01A	RTs > 0	18.92229767060258
TCGA-2J-AABK-01A	RTs = 0	27.27032987858411
TCGA-2J-AABO-01A	RTs = 0	36.911932905079766
TCGA-2J-AABP-01A	RTs = 0	6.029896068934716
TCGA-2J-AABR-01A	RTs = 0	23.976615486979732
TCGA-2J-AABT-01A	RTs = 0	24.318461208738302
TCGA-2J-AABU-01A	RTs = 0	26.25690988940994
TCGA-2J-AABV-01A	RTs = 0	1.0210652327909484
TCGA-2K-A9WE-01A	RTs = 0	13.290897224699837
TCGA-2L-AAQA-01A	RTs > 0	40.66902847285717
TCGA-2L-AAQE-01A	RTs > 0	39.7649823225809
TCGA-2L-AAQI-01A	RTs = 0	29.578160111758503
TCGA-2L-AAQJ-01A	RTs > 0	20.348519807364
TCGA-2L-AAQL-01A	RTs > 0	8.217899534288216
TCGA-2L-AAQM-01A	RTs = 0	16.738926840742973
TCGA-30-1714-01A	RTs > 0	59.62489569532123
TCGA-30-1853-01A	RTs > 0	59.7005559016077
TCGA-30-1857-01A	RTs = 0	45.01936154455823
TCGA-30-1861-01A	RTs > 0	88.60650136768719
TCGA-30-1866-01A	RTs > 0	37.59656058037051
TCGA-30-1891-01A	RTs = 0	14.205152126965531
TCGA-31-1944-01A	RTs = 0	66.29550316584579
TCGA-31-1946-01A	RTs = 0	54.48254958736765
TCGA-31-1950-01A	RTs > 0	141.27135894599354
TCGA-31-1951-01A	RTs = 0	83.90199144884387
TCGA-31-1953-01A	RTs = 0	48.95307867742613
TCGA-31-1956-01A	RTs > 0	25.144480363369485
TCGA-33-A4WN-01A	RTs > 0	139.92436906349764
TCGA-34-5231-01A	RTs > 0	111.62101656163414
TCGA-34-5236-01A	RTs > 0	306.753592186487
TCGA-34-5239-01A	RTs > 0	151.90728433702475
TCGA-34-5240-01A	RTs > 0	113.7396207244867
TCGA-34-5241-01A	RTs > 0	66.4565553846815
TCGA-34-8455-01A	RTs > 0	107.3231364490092
TCGA-34-8456-01A	RTs > 0	570.5987634624457
TCGA-36-1568-01A	RTs = 0	29.212559206392765
TCGA-36-1574-01A	RTs = 0	16.83654762922116
TCGA-36-1580-01A	RTs > 0	82.2976605410383
TCGA-37-3783-01A	RTs > 0	16.165889253834518
TCGA-37-3792-01A	RTs > 0	31.085621513789835
TCGA-37-4129-01A	RTs = 0	15.592468251024634
TCGA-37-4130-01A	RTs > 0	23.735868337715647
TCGA-37-4133-01A	RTs > 0	33.11773857765139
TCGA-37-4141-01A	RTs > 0	27.329544379039096
TCGA-37-5819-01A	RTs > 0	78.47658190074752
TCGA-37-A5EM-01A	RTs > 0	221.6376697929556
TCGA-38-A44F-01A	RTs = 0	8.413014907225724
TCGA-3A-A9I7-01A	RTs = 0	15.4715419680687
TCGA-3A-A9IH-01A	RTs = 0	22.481954954116844
TCGA-3A-A9IL-01A	RTs = 0	20.27907497068852
TCGA-3A-A9IZ-01A	RTs > 0	39.8458533749596
TCGA-3B-A9HI-01A	RTs = 0	7.7445066864759715
TCGA-3B-A9HQ-01A	RTs = 0	28.606437044541646
TCGA-3B-A9HR-01A	RTs = 0	21.33231806431112
TCGA-3B-A9HS-01A	RTs = 0	11.85756254099582
TCGA-3B-A9HT-01A	RTs = 0	6.27141436154872
TCGA-3B-A9HU-01A	RTs = 0	11.516446159587112
TCGA-3B-A9HX-01A	RTs = 0	27.329474727062365
TCGA-3B-A9HZ-01A	RTs = 0	11.042970161869166
TCGA-3B-A9I1-01A	RTs = 0	16.145367591543753
TCGA-3C-AALJ-01A	RTs = 0	65.21146596875998
TCGA-3E-AAAY-01A	RTs = 0	18.66691297004425
TCGA-3E-AAAZ-01A	RTs = 0	19.030225889805276
TCGA-3H-AB3T-01A	RTs > 0	4.203907320366268
TCGA-3L-AA1B-01A	RTs > 0	72.78515896890963
TCGA-3M-AB46-01A	RTs > 0	195.4018633576353
TCGA-3M-AB47-01A	RTs > 0	58.7258628910454
TCGA-3R-A8YX-01A	RTs = 0	5.20269354326394
TCGA-3U-A98E-01A	RTs = 0	14.77793132371488
TCGA-3U-A98G-01A	RTs = 0	11.326516289342468
TCGA-3U-A98H-01A	RTs = 0	13.399917945911074
TCGA-3U-A98I-01A	RTs = 0	17.62563577356416
TCGA-3X-AAVA-01A	RTs = 0	17.595888280940468
TCGA-3X-AAVB-01A	RTs > 0	38.72968193652738
TCGA-3X-AAVC-01A	RTs > 0	91.32499352519956
TCGA-3X-AAVE-01A	RTs = 0	34.08794912982905
TCGA-3Z-A93Z-01A	RTs = 0	10.06912076145328
TCGA-43-3394-01A	RTs > 0	266.8596326664233
TCGA-43-5668-01A	RTs > 0	236.25255381691957
TCGA-43-5670-01A	RTs > 0	138.6993778726767
TCGA-43-6143-01A	RTs > 0	544.8879835520285
TCGA-43-6647-01A	RTs > 0	186.0085323445585
TCGA-43-6770-01A	RTs > 0	284.0305588781718
TCGA-43-6771-01A	RTs = 0	39.15554477674792
TCGA-43-6773-01A	RTs > 0	17.011322188917145
TCGA-43-7656-01A	RTs > 0	240.80428925836003
TCGA-43-7657-01A	RTs > 0	171.68709081536463
TCGA-43-7658-01A	RTs > 0	82.61191372241109
TCGA-43-8115-01A	RTs > 0	209.08696391250515
TCGA-43-8116-01A	RTs > 0	222.91220864484555
TCGA-43-8118-01A	RTs > 0	1081.3288378823358
TCGA-46-3765-01A	RTs > 0	144.07156693920788
TCGA-46-3766-01A	RTs > 0	30.07450330099174
TCGA-46-3767-01A	RTs > 0	124.2144411965649
TCGA-4A-A93X-01A	RTs = 0	14.966421365079018
TCGA-4A-A93Y-01A	RTs = 0	5.005715924305527
TCGA-4B-A93V-01A	RTs = 0	45.3217180290664
TCGA-4C-A93U-01A	RTs = 0	23.20327980501853
TCGA-4G-AAZO-01A	RTs > 0	36.74386414085057
TCGA-4G-AAZT-01A	RTs = 0	8.701063242823944
TCGA-4H-AAAK-01A	RTs > 0	23.05159380363204
TCGA-4L-AA1F-01A	RTs > 0	55.2968405632875
TCGA-4N-A93T-01A	RTs > 0	35.76155238825226
TCGA-4V-A9QN-01A	RTs = 0	15.336219952625088
TCGA-4Z-AA7M-01A	RTs > 0	339.70960457653166
TCGA-4Z-AA7N-01A	RTs = 0	25.175529661567413
TCGA-4Z-AA7O-01A	RTs > 0	113.1412131110746
TCGA-4Z-AA7R-01A	RTs > 0	311.1292022713595
TCGA-4Z-AA7S-01A	RTs > 0	77.79495402273973
TCGA-4Z-AA7W-01A	RTs > 0	14.211653270652342
TCGA-4Z-AA7Y-01A	RTs > 0	62.62016924443677
TCGA-4Z-AA80-01A	RTs > 0	288.3200936600672
TCGA-4Z-AA81-01A	RTs > 0	33.91423849419495
TCGA-4Z-AA82-01A	RTs > 0	65.0030009321845
TCGA-4Z-AA83-01A	RTs > 0	51.963071066883074
TCGA-4Z-AA84-01A	RTs > 0	42.06808651826556
TCGA-4Z-AA86-01A	RTs > 0	45.995722666186985
TCGA-4Z-AA87-01A	RTs > 0	42.66681821269354
TCGA-4Z-AA89-01A	RTs = 0	74.82988185509511
TCGA-52-7809-01A	RTs > 0	640.7865387307455
TCGA-52-7810-01A	RTs > 0	170.19931818607128
TCGA-52-7811-01A	RTs > 0	222.56387385144643
TCGA-56-5897-01A	RTs > 0	88.77390463800093
TCGA-56-5898-01A	RTs > 0	288.3843753521504
TCGA-56-6545-01A	RTs > 0	225.12955443008613
TCGA-56-7221-01A	RTs > 0	352.34609372509794
TCGA-56-7222-01A	RTs > 0	66.74008604613381
TCGA-56-7223-01A	RTs > 0	1050.2090525910526
TCGA-56-7580-01A	RTs > 0	87.89706152841063
TCGA-56-8082-01A	RTs > 0	733.6201396745003
TCGA-56-8083-01A	RTs > 0	168.87190373940078
TCGA-56-8201-01A	RTs > 0	44.4596229085362
TCGA-56-8309-01A	RTs > 0	120.83590812537216
TCGA-56-8503-01A	RTs > 0	150.1055074848096
TCGA-56-8504-01A	RTs > 0	354.8829322791424
TCGA-56-8623-01A	RTs = 0	16.273236068134615
TCGA-56-8625-01A	RTs > 0	469.9358325225741
TCGA-56-8628-01A	RTs > 0	328.7995333376447
TCGA-58-8388-01A	RTs > 0	310.4179716141997
TCGA-5B-A90C-01A	RTs = 0	33.496795814724685
TCGA-5N-A9KI-01A	RTs > 0	21.565858017480117
TCGA-5N-A9KM-01A	RTs > 0	16.213428996776084
TCGA-5S-A9Q8-01A	RTs = 0	15.39669618769263
TCGA-5X-AA5U-01A	RTs > 0	118.12538331546467
TCGA-61-1998-01A	RTs > 0	27.83186548918528
TCGA-61-2009-01A	RTs > 0	12.533187332308948
TCGA-63-5128-01A	RTs > 0	246.55211803185992
TCGA-63-5131-01A	RTs > 0	769.6046247226228
TCGA-63-6202-01A	RTs = 0	16.13296822859975
TCGA-63-7021-01A	RTs > 0	254.27233932342645
TCGA-63-7022-01A	RTs > 0	81.2105795768285
TCGA-63-7023-01A	RTs > 0	201.2361760391264
TCGA-63-A5MR-01A	RTs > 0	142.42970230457067
TCGA-63-A5MT-01A	RTs > 0	95.01179633103273
TCGA-68-7756-01A	RTs > 0	136.66946183046062
TCGA-68-8250-01A	RTs > 0	215.31969818494636
TCGA-68-8251-01A	RTs > 0	166.8953150856563
TCGA-6D-AA2E-01A	RTs = 0	14.821180743746188
TCGA-70-6722-01A	RTs = 0	63.323486477933294
TCGA-73-A9RS-01A	RTs > 0	121.31984556648462
TCGA-77-6844-01A	RTs > 0	271.0060670806916
TCGA-77-7139-01A	RTs > 0	98.89357937831495
TCGA-77-7463-01A	RTs > 0	87.19156158160895
TCGA-77-7465-01A	RTs > 0	394.8391051838125
TCGA-77-8131-01A	RTs > 0	117.53031084313552
TCGA-77-8133-01A	RTs > 0	214.2476487848683
TCGA-77-8138-01A	RTs > 0	138.62284629814425
TCGA-77-8143-01A	RTs > 0	73.62644300433568
TCGA-77-8145-01A	RTs > 0	129.5044892577772
TCGA-77-8148-01A	RTs > 0	166.07678675800813
TCGA-77-A5FZ-01A	RTs = 0	15.562718310863676
TCGA-79-5596-01A	RTs > 0	376.9593604258285
TCGA-85-6798-01A	RTs > 0	95.18503398267568
TCGA-85-7696-01A	RTs > 0	587.6433647526517
TCGA-85-7697-01A	RTs > 0	336.6223141336278
TCGA-85-7698-01A	RTs > 0	202.8444349783958
TCGA-85-7844-01A	RTs > 0	473.76995824009686
TCGA-85-8048-01A	RTs > 0	174.5460950907759
TCGA-85-8071-01A	RTs > 0	447.7206143934888
TCGA-85-8287-01A	RTs > 0	118.23508946674406
TCGA-85-8288-01A	RTs > 0	144.33636617994364
TCGA-85-8350-01A	RTs > 0	332.4557997707318
TCGA-85-8351-01A	RTs > 0	226.725525533253
TCGA-85-8352-01A	RTs > 0	187.86596089332045
TCGA-85-8353-01A	RTs > 0	217.7790292897988
TCGA-85-8354-01A	RTs > 0	202.68542325352576
TCGA-85-8355-01A	RTs > 0	400.355855728821
TCGA-85-8479-01A	RTs > 0	84.51916883733776
TCGA-85-8481-01A	RTs > 0	64.50551751447487
TCGA-85-8584-01A	RTs > 0	24.281400402431444
TCGA-85-8664-01A	RTs > 0	113.52499066466072
TCGA-85-8666-01A	RTs > 0	173.75294206824827
TCGA-85-A4CL-01A	RTs > 0	196.6183505863364
TCGA-85-A4JB-01A	RTs > 0	67.1306750697602
TCGA-85-A4QR-01A	RTs > 0	219.4456490751834
TCGA-85-A512-01A	RTs > 0	342.79897717307125
TCGA-85-A53L-01A	RTs > 0	138.68537063550986
TCGA-86-A456-01A	RTs > 0	35.95282654260283
TCGA-86-A4D0-01A	RTs > 0	38.17250087201832
TCGA-86-A4JF-01A	RTs = 0	30.237997324384462
TCGA-86-A4P7-01A	RTs = 0	85.58227171204581
TCGA-86-A4P8-01A	RTs = 0	24.302429981697244
TCGA-90-6837-01A	RTs = 0	330.5238429949285
TCGA-90-7769-01A	RTs > 0	337.3597071823068
TCGA-90-7964-01A	RTs > 0	88.48365651933878
TCGA-91-A4BC-01A	RTs > 0	80.41633098704865
TCGA-91-A4BD-01A	RTs = 0	5.743901204668677
TCGA-92-7340-01A	RTs > 0	345.22827215683697
TCGA-92-8063-01A	RTs > 0	277.6110377129754
TCGA-92-8064-01A	RTs > 0	245.5754423999691
TCGA-93-A4JN-01A	RTs > 0	24.045648429378435
TCGA-93-A4JO-01A	RTs = 0	26.25720246946867
TCGA-93-A4JQ-01A	RTs = 0	188.43360006942032
TCGA-94-7033-01A	RTs > 0	129.21038562205572
TCGA-94-8035-01A	RTs > 0	187.0289843859224
TCGA-94-8490-01A	RTs > 0	189.79789904635345
TCGA-95-A4VP-01A	RTs = 0	30.96491974281254
TCGA-96-7545-01A	RTs > 0	93.44935363119146
TCGA-96-8169-01A	RTs > 0	175.10236551309458
TCGA-98-7454-01A	RTs > 0	55.77843567346332
TCGA-98-8020-01A	RTs > 0	130.95807823904545
TCGA-98-8021-01A	RTs > 0	621.5321859268026
TCGA-98-8022-01A	RTs > 0	130.23680117723933
TCGA-98-8023-01A	RTs > 0	395.6439099984503
TCGA-98-A53A-01A	RTs > 0	327.9825123433572
TCGA-A2-A0CX-01A	RTs = 0	36.11404937608201
TCGA-A2-A0ET-01A	RTs = 0	39.48307431817349
TCGA-A2-A0EV-01A	RTs = 0	119.15601113203329
TCGA-A2-A0EW-01A	RTs > 0	37.34008652757238
TCGA-A2-A0SV-01A	RTs > 0	11.351792752212472
TCGA-A2-A0SW-01A	RTs = 0	37.60369587434343
TCGA-A2-A0SX-01A	RTs = 0	31.57745088766637
TCGA-A2-A0T4-01A	RTs = 0	41.71798317114196
TCGA-A2-A0T7-01A	RTs = 0	146.55680790589028
TCGA-A2-A0YD-01A	RTs = 0	68.05981920454114
TCGA-A2-A0YH-01A	RTs > 0	110.9111921396685
TCGA-A2-A0YJ-01A	RTs > 0	61.57105762449697
TCGA-A2-A0YK-01A	RTs = 0	33.088646683545264
TCGA-A2-A0YL-01A	RTs > 0	43.60893142746645
TCGA-A2-A0YT-01A	RTs > 0	97.78661120554216
TCGA-A2-A4RX-01A	RTs = 0	35.89296702500177
TCGA-A5-A1OH-01A	RTs > 0	158.35992662799995
TCGA-A5-A2K2-01A	RTs = 0	88.05178423519449
TCGA-A5-A2K3-01A	RTs > 0	2.812257793317364
TCGA-A5-A2K4-01A	RTs > 0	45.25362323403887
TCGA-A5-A2K5-01A	RTs > 0	5.437318238860124
TCGA-A5-A2K7-01A	RTs > 0	6.522295146726616
TCGA-A5-A3LP-01A	RTs > 0	165.0699453924417
TCGA-A5-A7WJ-01A	RTs > 0	27.27083242061285
TCGA-A5-A7WK-01A	RTs = 0	16.243451651237717
TCGA-A5-AB3J-01A	RTs > 0	42.59299427112263
TCGA-A6-A565-01A	RTs > 0	36.20684505841496
TCGA-A6-A566-01A	RTs > 0	37.86344922768901
TCGA-A6-A567-01A	RTs > 0	93.5283080228836
TCGA-A6-A56B-01A	RTs > 0	209.47702262736095
TCGA-A6-A5ZU-01A	RTs > 0	89.43883363952364
TCGA-A7-A0CH-01A	RTs > 0	59.420533684163615
TCGA-A7-A0D9-01A	RTs = 0	41.08080467655533
TCGA-A7-A13F-01A	RTs = 0	31.10417306864373
TCGA-A8-A06N-01A	RTs = 0	107.63654890055184
TCGA-A8-A06X-01A	RTs = 0	17.026417768854415
TCGA-A8-A08J-01A	RTs > 0	67.20251876844675
TCGA-A8-A094-01A	RTs > 0	89.24074255795138
TCGA-AD-6889-01A	RTs > 0	12.78704082703256
TCGA-AJ-A23N-01A	RTs > 0	125.35347009841432
TCGA-AJ-A2QM-01A	RTs > 0	65.66201831811206
TCGA-AJ-A3BG-01A	RTs = 0	14.977843908593988
TCGA-AJ-A3BH-01A	RTs = 0	34.62071293629664
TCGA-AJ-A3BI-01A	RTs = 0	18.70522382256687
TCGA-AJ-A3I9-01A	RTs > 0	12.751510358071444
TCGA-AJ-A3IA-01A	RTs > 0	44.88821475346823
TCGA-AJ-A3NC-01A	RTs > 0	40.69181792178889
TCGA-AJ-A3NE-01A	RTs = 0	35.88704753582122
TCGA-AJ-A3NG-01A	RTs > 0	113.08374291338296
TCGA-AJ-A3NH-01A	RTs > 0	56.79019585391264
TCGA-AJ-A3OJ-01A	RTs = 0	15.710042347354875
TCGA-AJ-A3OK-01A	RTs = 0	13.658180400748268
TCGA-AJ-A3OL-01A	RTs = 0	21.89458737229856
TCGA-AJ-A3QS-01A	RTs > 0	109.56334381712354
TCGA-AJ-A3TW-01A	RTs > 0	38.61719053358917
TCGA-AJ-A5DV-01A	RTs > 0	31.5550647530676
TCGA-AJ-A5DW-01A	RTs > 0	36.915631248158064
TCGA-AJ-A8CT-01A	RTs = 0	18.28181102614898
TCGA-AJ-A8CV-01A	RTs > 0	10.638501795759185
TCGA-AJ-A8CW-01A	RTs = 0	24.2749815360901
TCGA-AO-A03L-01A	RTs > 0	57.08863515522841
TCGA-AO-A0J5-01A	RTs > 0	50.245320553198205
TCGA-AO-A0JB-01A	RTs > 0	6.6730700175887065
TCGA-AO-A0JM-01A	RTs = 0	130.4584671645598
TCGA-AO-A12E-01A	RTs = 0	98.1482703164476
TCGA-AP-A3K1-01A	RTs > 0	49.15247518083358
TCGA-AP-A5FX-01A	RTs > 0	45.97488536585646
TCGA-AR-A0TP-01A	RTs = 0	20.92245045236766
TCGA-AR-A0TU-01A	RTs > 0	17.938369239081673
TCGA-AR-A0TV-01A	RTs > 0	212.0450078652229
TCGA-AX-A05W-01A	RTs > 0	14.804914606019947
TCGA-AX-A1C7-01A	RTs > 0	5.54592977272071
TCGA-AX-A2H4-01A	RTs > 0	15.28863026579434
TCGA-AX-A2IN-01A	RTs > 0	13.55573102289502
TCGA-AX-A3FS-01A	RTs = 0	59.68851684416548
TCGA-AX-A3FV-01A	RTs > 0	69.76734962384933
TCGA-AX-A3FX-01A	RTs > 0	20.692733068756446
TCGA-AX-A3G3-01A	RTs > 0	26.95483407976792
TCGA-AX-A3G4-01A	RTs > 0	53.881810248669744
TCGA-AX-A3G6-01A	RTs > 0	10.702443249089832
TCGA-AX-A3G8-01A	RTs > 0	4.135699182347161
TCGA-AX-A3G9-01A	RTs > 0	10.110046238079308
TCGA-AX-A3GB-01A	RTs > 0	6.649137548538956
TCGA-AX-A3GI-01A	RTs > 0	153.1218554580981
TCGA-B1-A47N-01A	RTs = 0	22.042549340227357
TCGA-B2-A4SR-01A	RTs = 0	41.119263723030826
TCGA-B5-A0K9-01A	RTs > 0	38.80579442706135
TCGA-B5-A1MS-01B	RTs = 0	46.32191938504816
TCGA-B5-A1MW-01A	RTs > 0	29.13770094128405
TCGA-B5-A3FB-01A	RTs > 0	17.492260174020814
TCGA-B5-A3FC-01A	RTs = 0	6.196058059102304
TCGA-B5-A3FH-01A	RTs > 0	28.428743443374536
TCGA-B5-A3S1-01A	RTs > 0	50.74495959786492
TCGA-B5-A5OC-01A	RTs = 0	31.33400012854043
TCGA-B5-A5OD-01A	RTs > 0	23.72894002467427
TCGA-B5-A5OE-01A	RTs > 0	18.694425144071836
TCGA-B7-5818-01A	RTs > 0	16.27063112145184
TCGA-B7-A5TI-01A	RTs > 0	37.09186524532725
TCGA-B7-A5TJ-01A	RTs > 0	57.37759309573483
TCGA-B7-A5TK-01A	RTs > 0	30.07959894035693
TCGA-B7-A5TN-01A	RTs > 0	260.9713514851553
TCGA-B8-A54F-01A	RTs = 0	43.80651552588364
TCGA-B8-A8YJ-01A	RTs = 0	20.6589565804928
TCGA-B9-A44B-01A	RTs > 0	18.353695784708652
TCGA-B9-A5W9-01A	RTs = 0	20.69644347652182
TCGA-B9-A8YI-01A	RTs = 0	6.913136013032796
TCGA-BA-4074-01A	RTs > 0	9.396581588531127
TCGA-BA-4075-01A	RTs > 0	22.917139970801067
TCGA-BA-4076-01A	RTs > 0	99.3272307600981
TCGA-BA-4077-01B	RTs > 0	65.50930896970937
TCGA-BA-4078-01A	RTs > 0	383.2736593731582
TCGA-BA-5151-01A	RTs > 0	73.7850048743857
TCGA-BA-5153-01A	RTs > 0	67.32647019785117
TCGA-BA-5555-01A	RTs > 0	327.4033698697037
TCGA-BA-5556-01A	RTs = 0	80.74424649894102
TCGA-BA-5557-01A	RTs = 0	37.45295671418458
TCGA-BA-5558-01A	RTs > 0	107.1046576934978
TCGA-BA-5559-01A	RTs > 0	118.48697651717784
TCGA-BA-6868-01B	RTs > 0	91.7567096692438
TCGA-BA-6869-01A	RTs > 0	55.269636774784175
TCGA-BA-6870-01A	RTs > 0	31.408411326397093
TCGA-BA-6871-01A	RTs > 0	130.5414581294088
TCGA-BA-6872-01A	RTs > 0	26.65904462672318
TCGA-BA-6873-01A	RTs > 0	115.17700361647542
TCGA-BA-7269-01A	RTs > 0	24.319673163043568
TCGA-BA-A4IG-01A	RTs > 0	58.46856683663332
TCGA-BA-A4IH-01A	RTs > 0	77.10752589904271
TCGA-BA-A4II-01A	RTs > 0	83.71584801213652
TCGA-BA-A6D8-01A	RTs > 0	41.94817137931755
TCGA-BA-A6DA-01A	RTs > 0	18.355189238819317
TCGA-BA-A6DD-01A	RTs > 0	11.47294855310013
TCGA-BA-A6DE-01A	RTs > 0	159.28844467816742
TCGA-BA-A6DG-01A	RTs = 0	21.2308322190037
TCGA-BA-A6DI-01A	RTs > 0	112.1938941695358
TCGA-BA-A6DJ-01A	RTs > 0	28.939009928373306
TCGA-BA-A6DL-01A	RTs > 0	87.97590243146529
TCGA-BA-A8YP-01A	RTs > 0	213.465953735442
TCGA-BB-4217-01A	RTs > 0	85.04831328969749
TCGA-BB-A5HU-01A	RTs > 0	156.2453309836307
TCGA-BB-A5HY-01A	RTs > 0	116.66022676291044
TCGA-BB-A5HZ-01A	RTs > 0	37.27952530911224
TCGA-BB-A6UM-01A	RTs > 0	26.869223437343685
TCGA-BB-A6UO-01A	RTs > 0	50.5840713627085
TCGA-BC-A5W4-01A	RTs = 0	9.460926157732109
TCGA-BC-A8YO-01A	RTs = 0	134.63451072080505
TCGA-BF-A1PU-01A	RTs > 0	11.407927553261889
TCGA-BF-A1PV-01A	RTs = 0	8.933200169483648
TCGA-BF-A1PZ-01A	RTs = 0	6.016343514621543
TCGA-BF-A1Q0-01A	RTs = 0	58.57187086314242
TCGA-BF-A3DJ-01A	RTs = 0	18.156435482082745
TCGA-BF-A3DL-01A	RTs = 0	3.391962985342092
TCGA-BF-A3DM-01A	RTs > 0	65.42042629535287
TCGA-BF-A3DN-01A	RTs = 0	20.90214404262298
TCGA-BF-A5EO-01A	RTs = 0	3.5391068942180897
TCGA-BF-A5EP-01A	RTs = 0	5.769028968170261
TCGA-BF-A5EQ-01A	RTs = 0	7.409196461144955
TCGA-BF-A5ER-01A	RTs = 0	1.631569789647597
TCGA-BF-A5ES-01A	RTs = 0	1.7319361509753874
TCGA-BF-A9VF-01A	RTs = 0	3.464832701425512
TCGA-BF-AAOU-01A	RTs = 0	7.151141413432836
TCGA-BF-AAOX-01A	RTs = 0	3.5256238974044867
TCGA-BF-AAP1-01A	RTs = 0	21.848510350940916
TCGA-BF-AAP2-01A	RTs = 0	11.4644618934033
TCGA-BF-AAP4-01A	RTs > 0	8.710211670561662
TCGA-BF-AAP6-01A	RTs = 0	28.96078460077685
TCGA-BF-AAP7-01A	RTs = 0	9.490126580034104
TCGA-BF-AAP8-01A	RTs = 0	9.992001469850802
TCGA-BG-A3EW-01A	RTs = 0	61.17642966099614
TCGA-BG-A3PP-01A	RTs = 0	7.536983994280506
TCGA-BH-A0C1-01B	RTs = 0	57.87624823264249
TCGA-BH-A0DL-01A	RTs > 0	186.16287114685207
TCGA-BH-A0E0-01A	RTs = 0	17.767443090629104
TCGA-BH-A0EE-01A	RTs = 0	61.759687161900814
TCGA-BH-A0HP-01A	RTs = 0	14.725816953088286
TCGA-BJ-A0YZ-01A	RTs = 0	42.98330044466943
TCGA-BJ-A0Z0-01A	RTs = 0	34.77058607048403
TCGA-BJ-A0Z2-01A	RTs = 0	39.71631435254527
TCGA-BJ-A0Z9-01A	RTs = 0	14.894408340843706
TCGA-BJ-A0ZB-01A	RTs = 0	9.603227336794252
TCGA-BJ-A0ZE-01A	RTs = 0	8.260605295741867
TCGA-BJ-A0ZF-01A	RTs = 0	6.324484371576967
TCGA-BJ-A0ZG-01A	RTs > 0	33.5366760816318
TCGA-BJ-A0ZH-01A	RTs = 0	10.753532247572933
TCGA-BJ-A0ZJ-01A	RTs = 0	15.532316261420087
TCGA-BJ-A18Y-01A	RTs = 0	38.18814751375577
TCGA-BJ-A18Z-01A	RTs = 0	16.72259308066623
TCGA-BJ-A190-01A	RTs = 0	24.21128269803601
TCGA-BJ-A191-01A	RTs = 0	29.317892587157168
TCGA-BJ-A28R-01A	RTs = 0	23.758107387925204
TCGA-BJ-A28S-01A	RTs = 0	23.01163631131154
TCGA-BJ-A28T-01A	RTs = 0	28.90481857203329
TCGA-BJ-A28V-01A	RTs > 0	26.94044663653439
TCGA-BJ-A28W-01A	RTs = 0	3.087454800166639
TCGA-BJ-A28X-01A	RTs = 0	14.579940256777697
TCGA-BJ-A28Z-01A	RTs = 0	9.278778905871118
TCGA-BJ-A291-01A	RTs = 0	4.58898795018379
TCGA-BJ-A2N7-01A	RTs = 0	17.022649869455257
TCGA-BJ-A2N8-01A	RTs = 0	17.236328303122285
TCGA-BJ-A2N9-01A	RTs = 0	3.8504387318497706
TCGA-BJ-A2NA-01A	RTs = 0	18.50578861018092
TCGA-BJ-A2P4-01A	RTs = 0	13.369725912686295
TCGA-BJ-A3EZ-01A	RTs = 0	10.009583772159438
TCGA-BJ-A3F0-01A	RTs > 0	10.387024268859502
TCGA-BJ-A3PR-01A	RTs = 0	7.504321022838235
TCGA-BJ-A3PT-01A	RTs = 0	5.34597853792937
TCGA-BJ-A3PU-01A	RTs = 0	4.57397712775502
TCGA-BJ-A45C-01A	RTs = 0	19.82190347929696
TCGA-BJ-A45D-01A	RTs = 0	3.734423017299219
TCGA-BJ-A45E-01A	RTs = 0	4.205356213472857
TCGA-BJ-A45F-01A	RTs = 0	12.713108290120186
TCGA-BJ-A45G-01A	RTs = 0	18.15160005573876
TCGA-BJ-A45H-01A	RTs = 0	12.141915512358318
TCGA-BJ-A45I-01A	RTs > 0	9.35021164256655
TCGA-BJ-A45J-01A	RTs = 0	8.650073424327207
TCGA-BJ-A45K-01A	RTs = 0	27.68702963174196
TCGA-BJ-A4O8-01A	RTs = 0	18.57998782285372
TCGA-BJ-A4O9-01A	RTs = 0	10.360214882848185
TCGA-BK-A13B-01A	RTs = 0	5.804476342396851
TCGA-BK-A4ZD-01A	RTs = 0	60.427064338730176
TCGA-BK-A56F-01A	RTs > 0	31.18102647113109
TCGA-BK-A6W4-01A	RTs = 0	28.714458798316173
TCGA-BL-A3JM-01A	RTs = 0	139.76194658622364
TCGA-BL-A5ZZ-01A	RTs > 0	58.629270717432505
TCGA-BR-4187-01A	RTs > 0	51.784315144851966
TCGA-BR-4191-01A	RTs > 0	143.400473625814
TCGA-BR-4201-01A	RTs > 0	69.94833924177524
TCGA-BR-4253-01A	RTs > 0	36.85796586464878
TCGA-BR-4257-01A	RTs > 0	24.218015299211874
TCGA-BR-4267-01A	RTs > 0	38.38759566939053
TCGA-BR-4279-01A	RTs > 0	15.866575632798774
TCGA-BR-4294-01A	RTs = 0	23.720752527483267
TCGA-BR-4357-01A	RTs > 0	96.92953492782306
TCGA-BR-4361-01A	RTs > 0	49.67634089845183
TCGA-BR-4363-01A	RTs = 0	56.99332717858605
TCGA-BR-4366-01A	RTs > 0	398.8298313788799
TCGA-BR-4367-01A	RTs > 0	68.73362032869794
TCGA-BR-4368-01A	RTs > 0	26.60923838964929
TCGA-BR-4369-01A	RTs > 0	1053.953420844903
TCGA-BR-4370-01A	RTs > 0	67.59423246412189
TCGA-BR-4371-01A	RTs > 0	104.91561327084506
TCGA-BR-6452-01A	RTs > 0	34.961647940838645
TCGA-BR-6453-01A	RTs > 0	35.431299556368955
TCGA-BR-6454-01A	RTs > 0	157.3823538184364
TCGA-BR-6455-01A	RTs > 0	23.1346202343848
TCGA-BR-6456-01A	RTs = 0	31.181981395536532
TCGA-BR-6457-01A	RTs > 0	29.516425037211757
TCGA-BR-6458-01A	RTs > 0	134.43260692301217
TCGA-BR-6563-01A	RTs > 0	21.94464771507286
TCGA-BR-6564-01A	RTs > 0	40.90389570307014
TCGA-BR-6565-01A	RTs > 0	68.64194318233176
TCGA-BR-6566-01A	RTs > 0	12.65847117402566
TCGA-BR-6705-01A	RTs > 0	66.7877929435526
TCGA-BR-6707-01A	RTs > 0	21.927825320088036
TCGA-BR-6709-01A	RTs > 0	41.69558897835652
TCGA-BR-6710-01A	RTs = 0	11.748146283157345
TCGA-BR-6801-01A	RTs = 0	22.478540967338606
TCGA-BR-6802-01A	RTs > 0	29.10250933579797
TCGA-BR-6803-01A	RTs > 0	28.18088444168095
TCGA-BR-6852-01A	RTs > 0	89.20806751209443
TCGA-BR-7196-01A	RTs > 0	24.94253395954276
TCGA-BR-7197-01A	RTs > 0	170.4913157838488
TCGA-BR-7704-01A	RTs = 0	57.44486251539061
TCGA-BR-7707-01A	RTs > 0	22.121519856961665
TCGA-BR-7715-01A	RTs > 0	38.40271081573077
TCGA-BR-7716-01A	RTs > 0	191.5861339617485
TCGA-BR-7717-01A	RTs > 0	108.54081338677577
TCGA-BR-7722-01A	RTs = 0	54.0445753709523
TCGA-BR-7723-01A	RTs > 0	76.4281550331227
TCGA-BR-7851-01A	RTs > 0	18.906094490983985
TCGA-BR-7901-01A	RTs > 0	126.99550472631914
TCGA-BR-7957-01A	RTs > 0	66.54645757307449
TCGA-BR-7958-01A	RTs > 0	34.36453272093158
TCGA-BR-7959-01A	RTs > 0	127.78708415718404
TCGA-BR-8058-01A	RTs > 0	44.66101997403738
TCGA-BR-8059-01A	RTs > 0	178.91629187977594
TCGA-BR-8060-01A	RTs > 0	155.48685515047586
TCGA-BR-8077-01A	RTs > 0	95.27830343236649
TCGA-BR-8080-01A	RTs > 0	102.38803706220972
TCGA-BR-8081-01A	RTs > 0	22.3497967019474
TCGA-BR-8284-01A	RTs > 0	118.59734127681264
TCGA-BR-8286-01A	RTs > 0	159.07062881661375
TCGA-BR-8289-01A	RTs > 0	148.85151501578596
TCGA-BR-8291-01A	RTs > 0	70.58960467770048
TCGA-BR-8295-01A	RTs > 0	187.73226417713985
TCGA-BR-8296-01A	RTs = 0	261.4791588814035
TCGA-BR-8297-01A	RTs > 0	65.5662724352137
TCGA-BR-8361-01A	RTs > 0	29.290804576841587
TCGA-BR-8364-01A	RTs = 0	95.30736625923667
TCGA-BR-8365-01A	RTs = 0	45.7218715384834
TCGA-BR-8366-01A	RTs > 0	82.36351099509429
TCGA-BR-8367-01A	RTs > 0	144.56391590997285
TCGA-BR-8368-01A	RTs > 0	83.79302253706139
TCGA-BR-8369-01A	RTs > 0	192.9214511942964
TCGA-BR-8371-01A	RTs > 0	44.84668807674844
TCGA-BR-8372-01A	RTs > 0	102.69650746124536
TCGA-BR-8373-01A	RTs > 0	296.34205937510274
TCGA-BR-8380-01A	RTs > 0	57.50971094056635
TCGA-BR-8381-01A	RTs > 0	154.18146622284587
TCGA-BR-8382-01A	RTs > 0	40.29157762928013
TCGA-BR-8384-01A	RTs > 0	60.29672140711187
TCGA-BR-8483-01A	RTs > 0	90.43024193758376
TCGA-BR-8484-01A	RTs = 0	60.8581745386888
TCGA-BR-8485-01A	RTs > 0	254.6954752462396
TCGA-BR-8486-01A	RTs > 0	165.11664366287985
TCGA-BR-8487-01A	RTs = 0	59.85334233853449
TCGA-BR-8588-01A	RTs > 0	83.70767593504581
TCGA-BR-8589-01A	RTs > 0	103.33706484749902
TCGA-BR-8590-01A	RTs > 0	260.74567583368673
TCGA-BR-8591-01A	RTs > 0	28.38917966806737
TCGA-BR-8592-01A	RTs = 0	62.5882917580958
TCGA-BR-8676-01A	RTs = 0	71.22440140489236
TCGA-BR-8677-01A	RTs > 0	105.2293419738072
TCGA-BR-8678-01A	RTs > 0	138.56813791561012
TCGA-BR-8679-01A	RTs > 0	222.10311444695895
TCGA-BR-8680-01A	RTs > 0	177.53021840031968
TCGA-BR-8682-01A	RTs = 0	46.59878171887298
TCGA-BR-8683-01A	RTs > 0	213.2746771607932
TCGA-BR-8686-01A	RTs = 0	85.44136926812412
TCGA-BR-8687-01A	RTs > 0	118.96522472788496
TCGA-BR-8690-01A	RTs > 0	296.8472656819208
TCGA-BR-A44T-01A	RTs = 0	57.25183537001967
TCGA-BR-A44U-01A	RTs > 0	73.282064107726
TCGA-BR-A4CR-01A	RTs = 0	121.5825285718127
TCGA-BR-A4CS-01A	RTs > 0	63.56611972549733
TCGA-BR-A4IV-01A	RTs = 0	48.53568804165453
TCGA-BR-A4J4-01A	RTs > 0	49.88536614347036
TCGA-BR-A4J5-01A	RTs > 0	82.4760017960618
TCGA-BR-A4J6-01A	RTs > 0	37.33324351854687
TCGA-BR-A4J7-01A	RTs > 0	88.02893797127811
TCGA-BR-A4J8-01A	RTs = 0	51.00359717434218
TCGA-BR-A4J9-01A	RTs > 0	50.51500159821727
TCGA-BR-A4PF-01A	RTs > 0	109.19123926595356
TCGA-BR-A4QL-01A	RTs > 0	31.76040900566421
TCGA-BS-A0V4-01A	RTs > 0	5.347540464792055
TCGA-BS-A0V7-01A	RTs > 0	19.09109339989555
TCGA-BT-A0S7-01A	RTs > 0	325.94995417580395
TCGA-BT-A0YX-01A	RTs > 0	210.97857731365397
TCGA-BT-A20N-01A	RTs > 0	211.3360185800196
TCGA-BT-A20O-01A	RTs > 0	117.46808671440586
TCGA-BT-A20R-01A	RTs > 0	240.5156008979104
TCGA-BT-A20U-01A	RTs > 0	104.67336967324528
TCGA-BT-A20V-01A	RTs > 0	148.24770029957463
TCGA-BT-A20W-01A	RTs > 0	183.6050246971205
TCGA-BT-A2LA-01A	RTs > 0	119.92155528179964
TCGA-BT-A2LB-01A	RTs > 0	79.71651733588534
TCGA-BT-A2LD-01A	RTs > 0	38.84932503346905
TCGA-BT-A3PJ-01A	RTs > 0	145.3632799213842
TCGA-BT-A3PK-01A	RTs > 0	119.78657488403512
TCGA-BT-A42C-01A	RTs > 0	145.87588420395988
TCGA-BT-A42E-01A	RTs > 0	47.00614348949252
TCGA-BT-A42F-01A	RTs > 0	38.83683608350979
TCGA-C4-A0EZ-01A	RTs > 0	23.244114226061846
TCGA-C4-A0F0-01A	RTs > 0	7.482973975278718
TCGA-C4-A0F1-01A	RTs > 0	293.7492010565836
TCGA-C4-A0F6-01A	RTs > 0	124.94808354134172
TCGA-C4-A0F7-01A	RTs > 0	299.44880615182313
TCGA-C8-A12K-01A	RTs = 0	14.26007688654716
TCGA-C8-A12M-01A	RTs > 0	141.70831285927204
TCGA-C8-A12Q-01A	RTs = 0	82.32405367103752
TCGA-C8-A12T-01A	RTs > 0	14.472142964473884
TCGA-C8-A12U-01A	RTs = 0	56.30511030378991
TCGA-C8-A12V-01A	RTs = 0	49.06354168097727
TCGA-C8-A12Y-01A	RTs > 0	17.63352389821172
TCGA-C8-A8HR-01A	RTs > 0	18.34306700122072
TCGA-C9-A47Z-01A	RTs > 0	82.05433469222943
TCGA-C9-A480-01A	RTs > 0	78.31585217435205
TCGA-CC-A7IF-01A	RTs = 0	6.733678361884151
TCGA-CD-5798-01A	RTs > 0	19.26978784209815
TCGA-CD-5799-01A	RTs > 0	36.70749115211541
TCGA-CD-5800-01A	RTs > 0	254.27538627247165
TCGA-CD-5801-01A	RTs > 0	22.7402063473926
TCGA-CD-5803-01A	RTs > 0	56.94556338343403
TCGA-CD-5804-01A	RTs > 0	84.96663088711223
TCGA-CD-5813-01A	RTs > 0	37.59426198870087
TCGA-CD-8524-01A	RTs > 0	381.56029721168784
TCGA-CD-8525-01A	RTs > 0	192.7384979207468
TCGA-CD-8526-01A	RTs > 0	392.7490936989521
TCGA-CD-8527-01A	RTs > 0	231.97079915948004
TCGA-CD-8528-01A	RTs > 0	34.519795314038305
TCGA-CD-8529-01A	RTs = 0	68.64766102820073
TCGA-CD-8530-01A	RTs > 0	195.3001667595088
TCGA-CD-8531-01A	RTs = 0	39.89455864338567
TCGA-CD-8532-01A	RTs > 0	130.83121856256224
TCGA-CD-8533-01A	RTs > 0	608.0025606244827
TCGA-CD-8534-01A	RTs > 0	104.02703902587288
TCGA-CD-8535-01A	RTs > 0	170.07914935781764
TCGA-CD-A486-01A	RTs > 0	92.20122130832114
TCGA-CD-A487-01A	RTs > 0	265.1246856190148
TCGA-CD-A48A-01A	RTs > 0	300.04073107170376
TCGA-CD-A48C-01A	RTs > 0	107.11663450805344
TCGA-CD-A4MG-01A	RTs > 0	48.27686034554822
TCGA-CE-A13K-01A	RTs = 0	26.601931632825764
TCGA-CE-A27D-01A	RTs = 0	13.13206737531558
TCGA-CE-A3MD-01A	RTs = 0	22.153086009033764
TCGA-CE-A3ME-01A	RTs = 0	18.1885324737605
TCGA-CE-A481-01A	RTs = 0	21.86718587167376
TCGA-CE-A482-01A	RTs = 0	19.52131484057179
TCGA-CE-A483-01A	RTs = 0	15.398114728921872
TCGA-CE-A484-01A	RTs = 0	26.800345369226267
TCGA-CE-A485-01A	RTs = 0	29.64336998610468
TCGA-CF-A1HS-01A	RTs > 0	93.91847237571676
TCGA-CF-A27C-01A	RTs > 0	86.30956288205638
TCGA-CF-A3MF-01A	RTs > 0	21.497985522283784
TCGA-CF-A3MG-01A	RTs > 0	42.863525620114096
TCGA-CF-A3MH-01A	RTs > 0	62.91931716290088
TCGA-CF-A3MI-01A	RTs > 0	24.666660615828263
TCGA-CF-A47S-01A	RTs > 0	16.7628642778939
TCGA-CF-A47T-01A	RTs > 0	49.440134062603406
TCGA-CF-A47V-01A	RTs > 0	43.17853349590736
TCGA-CF-A47W-01A	RTs = 0	9.155744446927809
TCGA-CF-A47X-01A	RTs > 0	104.64944011610316
TCGA-CF-A47Y-01A	RTs = 0	37.4881702647946
TCGA-CF-A5U8-01A	RTs = 0	38.91329580430311
TCGA-CF-A5UA-01A	RTs > 0	25.19753060859313
TCGA-CF-A7I0-01A	RTs = 0	36.85793478422682
TCGA-CF-A8HX-01A	RTs > 0	49.24907274534117
TCGA-CF-A8HY-01A	RTs > 0	10.836389625477931
TCGA-CF-A9FF-01A	RTs > 0	49.082138214009824
TCGA-CF-A9FH-01A	RTs > 0	46.25638273748587
TCGA-CF-A9FL-01A	RTs > 0	172.23266070427272
TCGA-CF-A9FM-01A	RTs = 0	45.46426743741864
TCGA-CG-4301-01A	RTs = 0	108.4199464810922
TCGA-CG-4304-01A	RTs > 0	55.30968475474098
TCGA-CG-4305-01A	RTs > 0	41.62764555451847
TCGA-CG-4306-01A	RTs > 0	36.21537151357982
TCGA-CG-4436-01A	RTs > 0	54.55025604118202
TCGA-CG-4438-01A	RTs > 0	286.9222984813053
TCGA-CG-4440-01A	RTs > 0	140.5208373938029
TCGA-CG-4441-01A	RTs > 0	38.14885515521121
TCGA-CG-4442-01A	RTs > 0	81.05157054978977
TCGA-CG-4443-01A	RTs > 0	65.5671574934978
TCGA-CG-4444-01A	RTs > 0	158.01770662142434
TCGA-CG-4460-01A	RTs > 0	341.5922897411467
TCGA-CG-4462-01A	RTs = 0	62.42283886578008
TCGA-CG-4465-01A	RTs > 0	75.82590538065575
TCGA-CG-4466-01A	RTs > 0	168.5402945589668
TCGA-CG-4469-01A	RTs > 0	117.90081262516952
TCGA-CG-4475-01A	RTs > 0	337.3707934123705
TCGA-CG-4476-01A	RTs > 0	87.00385668480301
TCGA-CG-4477-01A	RTs = 0	87.78850566685428
TCGA-CG-5716-01A	RTs > 0	20.6263042878873
TCGA-CG-5717-01A	RTs > 0	50.86956073592648
TCGA-CG-5718-01A	RTs > 0	84.91327793689757
TCGA-CG-5719-01A	RTs = 0	50.58634339847288
TCGA-CG-5720-01A	RTs > 0	30.35779603711897
TCGA-CG-5721-01A	RTs > 0	58.21052817842864
TCGA-CG-5722-01A	RTs > 0	35.08879021581029
TCGA-CG-5723-01A	RTs > 0	70.35321720899233
TCGA-CG-5724-01A	RTs > 0	82.02434303350444
TCGA-CG-5726-01A	RTs > 0	22.94100193744798
TCGA-CG-5734-01A	RTs > 0	18.971793933560463
TCGA-CH-5737-01A	RTs = 0	21.3234175566722
TCGA-CH-5738-01A	RTs = 0	108.72306905119116
TCGA-CH-5739-01A	RTs = 0	92.71859484215976
TCGA-CH-5740-01A	RTs = 0	66.75899686841079
TCGA-CH-5741-01A	RTs > 0	61.78755970150976
TCGA-CH-5743-01A	RTs = 0	48.95655853374359
TCGA-CH-5744-01A	RTs > 0	53.59664713336373
TCGA-CH-5745-01A	RTs > 0	52.58469754052253
TCGA-CH-5746-01A	RTs > 0	118.38829934544796
TCGA-CH-5748-01A	RTs > 0	47.50081664986233
TCGA-CH-5750-01A	RTs = 0	71.72938388005308
TCGA-CH-5751-01A	RTs > 0	67.47497380427117
TCGA-CH-5752-01A	RTs > 0	137.95519066025295
TCGA-CH-5753-01A	RTs > 0	144.7091431127456
TCGA-CH-5754-01A	RTs > 0	80.25637952338565
TCGA-CH-5788-01A	RTs = 0	39.65488488496005
TCGA-CH-5789-01A	RTs = 0	77.26431449169877
TCGA-CH-5790-01A	RTs > 0	102.98252069994751
TCGA-CH-5791-01A	RTs > 0	57.6080229523378
TCGA-CH-5792-01A	RTs > 0	36.24378710990677
TCGA-CH-5794-01A	RTs > 0	67.26779541700735
TCGA-CN-4723-01A	RTs > 0	183.80626495405792
TCGA-CN-4725-01A	RTs > 0	38.87853615875165
TCGA-CN-4727-01A	RTs > 0	41.94525261081714
TCGA-CN-4728-01A	RTs > 0	79.20376113598213
TCGA-CN-4729-01A	RTs > 0	46.7993666169273
TCGA-CN-4731-01A	RTs > 0	60.13788128931744
TCGA-CN-4734-01A	RTs > 0	79.22030212722936
TCGA-CN-4735-01A	RTs > 0	317.98749917221124
TCGA-CN-4736-01A	RTs > 0	106.4040356021196
TCGA-CN-4737-01A	RTs > 0	111.27548122511168
TCGA-CN-4738-01A	RTs > 0	246.37309158445072
TCGA-CN-4740-01A	RTs > 0	36.88729533629742
TCGA-CN-4741-01A	RTs > 0	105.5084483317203
TCGA-CN-4742-01A	RTs > 0	90.8241425162156
TCGA-CN-5356-01A	RTs > 0	174.51408460136207
TCGA-CN-5358-01A	RTs > 0	40.9272528195007
TCGA-CN-5359-01A	RTs > 0	327.59549969790754
TCGA-CN-5360-01A	RTs > 0	300.51896694122087
TCGA-CN-5361-01A	RTs > 0	584.5597837999591
TCGA-CN-5364-01A	RTs > 0	136.5600061685821
TCGA-CN-5366-01A	RTs > 0	69.46950020292805
TCGA-CN-5367-01A	RTs > 0	167.2551992160775
TCGA-CN-5369-01A	RTs > 0	87.81491984332636
TCGA-CN-5373-01A	RTs > 0	155.23153550044944
TCGA-CN-5374-01A	RTs > 0	40.733395136121615
TCGA-CN-6010-01A	RTs > 0	428.2208262190375
TCGA-CN-6011-01A	RTs > 0	249.74797858867808
TCGA-CN-6012-01A	RTs > 0	337.1324107638843
TCGA-CN-6013-01A	RTs > 0	101.18770128831606
TCGA-CN-6016-01A	RTs > 0	63.91689887083594
TCGA-CN-6017-01A	RTs = 0	36.7240888189308
TCGA-CN-6018-01A	RTs > 0	110.91528436798752
TCGA-CN-6019-01A	RTs > 0	244.9830263673156
TCGA-CN-6020-01A	RTs > 0	90.50577888278548
TCGA-CN-6021-01A	RTs > 0	192.48160808324187
TCGA-CN-6022-01A	RTs > 0	91.92872836811144
TCGA-CN-6023-01A	RTs > 0	716.5043800482765
TCGA-CN-6024-01A	RTs > 0	178.26306345548906
TCGA-CN-6988-01A	RTs > 0	179.41442972612026
TCGA-CN-6989-01A	RTs > 0	207.30770350323064
TCGA-CN-6992-01A	RTs > 0	424.62002772381663
TCGA-CN-6994-01A	RTs > 0	527.7005028158079
TCGA-CN-6995-01A	RTs > 0	21.083125536326097
TCGA-CN-6996-01A	RTs = 0	40.076770174428844
TCGA-CN-6997-01A	RTs > 0	200.45065669746143
TCGA-CN-A497-01A	RTs > 0	58.31564348903712
TCGA-CN-A498-01A	RTs > 0	101.80450596102057
TCGA-CN-A499-01A	RTs > 0	156.23199304891776
TCGA-CN-A49B-01A	RTs > 0	46.07097018604648
TCGA-CN-A49C-01A	RTs > 0	37.10745218612167
TCGA-CN-A63T-01A	RTs > 0	80.25469889751993
TCGA-CN-A63U-01A	RTs > 0	45.37524368251421
TCGA-CN-A63V-01A	RTs > 0	76.88698618934033
TCGA-CN-A63W-01A	RTs > 0	38.698310178053454
TCGA-CN-A641-01A	RTs > 0	62.3078017352825
TCGA-CN-A642-01A	RTs > 0	15.142880945168248
TCGA-CN-A6UY-01A	RTs = 0	8.969982849153993
TCGA-CN-A6V3-01A	RTs > 0	57.46560814537283
TCGA-CN-A6V6-01A	RTs > 0	30.941569674568
TCGA-CN-A6V7-01A	RTs > 0	40.81486682065381
TCGA-CQ-5323-01A	RTs > 0	155.26841940288992
TCGA-CQ-5325-01A	RTs > 0	39.20391781915402
TCGA-CQ-5327-01A	RTs > 0	35.14984405718613
TCGA-CQ-5329-01A	RTs > 0	44.53957637224824
TCGA-CQ-5330-01A	RTs > 0	38.79676242460186
TCGA-CQ-5331-01A	RTs > 0	114.42921556950104
TCGA-CQ-5332-01A	RTs > 0	199.02646270628637
TCGA-CQ-5334-01A	RTs > 0	142.0356590336733
TCGA-CQ-6218-01A	RTs > 0	78.56331958188466
TCGA-CQ-6219-01A	RTs > 0	70.82140242606424
TCGA-CQ-6220-01A	RTs > 0	49.09542649023774
TCGA-CQ-6222-01A	RTs > 0	29.71903524766604
TCGA-CQ-6223-01A	RTs > 0	185.58475271396392
TCGA-CQ-6224-01A	RTs > 0	63.06834387470691
TCGA-CQ-6227-01A	RTs > 0	25.93110774668834
TCGA-CQ-6228-01A	RTs > 0	428.9290552699583
TCGA-CQ-6229-01A	RTs > 0	50.42063115657849
TCGA-CQ-7071-01A	RTs > 0	144.01844818034436
TCGA-CQ-A4C6-01A	RTs > 0	60.22234814510672
TCGA-CQ-A4C7-01A	RTs > 0	26.844202829689557
TCGA-CQ-A4C9-01A	RTs > 0	77.23359189651278
TCGA-CQ-A4CA-01A	RTs > 0	43.99085487196842
TCGA-CQ-A4CB-01A	RTs > 0	86.64714357186271
TCGA-CQ-A4CD-01A	RTs > 0	182.02570895525355
TCGA-CQ-A4CG-01A	RTs > 0	114.35300200502934
TCGA-CQ-A4CI-01A	RTs > 0	155.53021150276302
TCGA-CR-6467-01A	RTs = 0	32.636500698248234
TCGA-CR-6470-01A	RTs > 0	42.03438181994287
TCGA-CR-6471-01A	RTs > 0	64.26374630512528
TCGA-CR-6472-01A	RTs > 0	121.22202447897229
TCGA-CR-6473-01A	RTs > 0	51.120045433542245
TCGA-CR-6474-01A	RTs > 0	128.74813224385468
TCGA-CR-6477-01A	RTs > 0	284.72977540285376
TCGA-CR-6478-01A	RTs > 0	77.95610881512059
TCGA-CR-6480-01A	RTs > 0	96.99542009590712
TCGA-CR-6481-01A	RTs = 0	20.33075236558425
TCGA-CR-6482-01A	RTs > 0	19.88331118205433
TCGA-CR-6484-01A	RTs > 0	66.48286946980174
TCGA-CR-6487-01A	RTs > 0	109.00493966964272
TCGA-CR-6488-01A	RTs > 0	351.0943258688969
TCGA-CR-6491-01A	RTs > 0	91.14597939322164
TCGA-CR-7364-01A	RTs > 0	252.18747514409105
TCGA-CR-7365-01A	RTs > 0	44.86783550327077
TCGA-CR-7367-01A	RTs > 0	67.55458021310285
TCGA-CR-7368-01A	RTs > 0	230.6793120074886
TCGA-CR-7369-01A	RTs > 0	106.83219217996576
TCGA-CR-7370-01A	RTs > 0	870.032940557004
TCGA-CR-7371-01A	RTs > 0	359.2377170356725
TCGA-CR-7372-01A	RTs > 0	74.82675979802653
TCGA-CR-7373-01A	RTs > 0	80.87137172653794
TCGA-CR-7374-01A	RTs > 0	842.808074394343
TCGA-CR-7376-01A	RTs > 0	66.59156464888824
TCGA-CR-7377-01A	RTs > 0	112.39390110248712
TCGA-CR-7379-01A	RTs > 0	117.18800652681864
TCGA-CR-7380-01A	RTs > 0	250.6483663604664
TCGA-CR-7382-01A	RTs > 0	104.60944263047034
TCGA-CR-7383-01A	RTs > 0	44.44649790178135
TCGA-CR-7386-01A	RTs > 0	142.70387863832028
TCGA-CR-7388-01A	RTs > 0	272.93086750704714
TCGA-CR-7389-01A	RTs > 0	131.22892215484353
TCGA-CR-7390-01A	RTs > 0	135.90866141684197
TCGA-CR-7391-01A	RTs = 0	64.67563457255436
TCGA-CR-7392-01A	RTs > 0	80.37127316479489
TCGA-CR-7394-01A	RTs > 0	56.77129833695045
TCGA-CR-7395-01A	RTs > 0	42.5258977772996
TCGA-CR-7397-01A	RTs > 0	161.58548749872187
TCGA-CR-7398-01A	RTs > 0	362.95443103746703
TCGA-CR-7399-01A	RTs > 0	111.46447908907204
TCGA-CR-7402-01A	RTs > 0	197.17092172981413
TCGA-CR-7404-01A	RTs > 0	170.15895004809107
TCGA-CS-4938-01B	RTs = 0	10.260598608306497
TCGA-CS-4941-01A	RTs = 0	19.11880149666616
TCGA-CS-4942-01A	RTs = 0	10.586396364682557
TCGA-CS-4943-01A	RTs = 0	13.12827057024723
TCGA-CS-5390-01A	RTs = 0	20.10410285727703
TCGA-CS-5393-01A	RTs = 0	16.548575156806237
TCGA-CS-5394-01A	RTs = 0	17.998435387165358
TCGA-CS-5395-01A	RTs = 0	24.84556348274568
TCGA-CS-5396-01A	RTs = 0	16.585969379100867
TCGA-CS-5397-01A	RTs = 0	16.98823349891895
TCGA-CS-6186-01A	RTs = 0	20.40169257466209
TCGA-CS-6188-01A	RTs = 0	10.100898298838729
TCGA-CS-6290-01A	RTs = 0	12.119406737890692
TCGA-CS-6666-01A	RTs = 0	15.498019765486886
TCGA-CS-6667-01A	RTs = 0	13.910435427955692
TCGA-CS-6668-01A	RTs = 0	22.49896997136701
TCGA-CU-A0YO-01A	RTs > 0	99.89277383427876
TCGA-CU-A0YR-01A	RTs > 0	91.57422404417724
TCGA-CU-A3KJ-01A	RTs > 0	334.0647487895394
TCGA-CU-A3QU-01A	RTs > 0	123.29573063906288
TCGA-CU-A5W6-01A	RTs > 0	57.58358217763339
TCGA-CU-A72E-01A	RTs > 0	119.73390181627104
TCGA-CV-5430-01A	RTs > 0	381.5640286990541
TCGA-CV-5432-01A	RTs > 0	163.19650328274503
TCGA-CV-5434-01A	RTs > 0	222.15687108294156
TCGA-CV-5439-01A	RTs > 0	75.54398832723649
TCGA-CV-5440-01A	RTs > 0	148.55746816881452
TCGA-CV-5441-01A	RTs > 0	95.67592127804696
TCGA-CV-5442-01A	RTs > 0	51.99908262893946
TCGA-CV-5443-01A	RTs > 0	36.97428863448368
TCGA-CV-5444-01A	RTs > 0	170.40566366896712
TCGA-CV-5966-01A	RTs > 0	12.60249838617964
TCGA-CV-5970-01A	RTs > 0	135.6737808217407
TCGA-CV-5976-01A	RTs > 0	57.13577630806108
TCGA-CV-5978-01A	RTs > 0	395.6280331150599
TCGA-CV-6003-01A	RTs > 0	148.83374693318618
TCGA-CV-6933-01A	RTs > 0	174.0734230322725
TCGA-CV-6934-01A	RTs > 0	104.98784849860286
TCGA-CV-6936-01A	RTs > 0	129.2223318546482
TCGA-CV-6937-01A	RTs > 0	352.3027870317843
TCGA-CV-6938-01A	RTs > 0	39.52579006461804
TCGA-CV-6939-01A	RTs = 0	95.37776912074489
TCGA-CV-6941-01A	RTs > 0	81.45468461918631
TCGA-CV-6942-01A	RTs > 0	82.28029474475855
TCGA-CV-6951-01A	RTs > 0	78.10950727433374
TCGA-CV-6952-01A	RTs > 0	76.16098192165812
TCGA-CV-6953-01A	RTs > 0	106.0545365470848
TCGA-CV-6955-01A	RTs > 0	118.65205235291162
TCGA-CV-7089-01A	RTs = 0	33.38888898358167
TCGA-CV-7091-01A	RTs > 0	161.5893567535268
TCGA-CV-7095-01A	RTs > 0	117.65043838363276
TCGA-CV-7097-01A	RTs > 0	63.55290877804831
TCGA-CV-7099-01A	RTs > 0	69.30399043264754
TCGA-CV-7101-01A	RTs > 0	260.7261425040484
TCGA-CV-7102-01A	RTs > 0	80.70320743196848
TCGA-CV-7103-01A	RTs > 0	241.2566646100336
TCGA-CV-7178-01A	RTs > 0	456.82301116364977
TCGA-CV-7180-01A	RTs > 0	26.856967115511484
TCGA-CV-7238-01A	RTs > 0	41.03630047411066
TCGA-CV-7242-01A	RTs > 0	198.3134763974396
TCGA-CV-7245-01A	RTs > 0	166.39331392109148
TCGA-CV-7248-01A	RTs > 0	198.00210253719715
TCGA-CV-7250-01A	RTs > 0	208.6013180989964
TCGA-CV-7261-01A	RTs > 0	413.6797654063295
TCGA-CV-7263-01A	RTs > 0	52.97103081092615
TCGA-CV-7406-01A	RTs > 0	487.6729410399096
TCGA-CV-7410-01A	RTs > 0	161.67094859024908
TCGA-CV-7413-01A	RTs > 0	214.2377426165004
TCGA-CV-7415-01A	RTs > 0	144.6862113616185
TCGA-CV-7416-01A	RTs > 0	238.04035306303703
TCGA-CV-7418-01A	RTs > 0	629.6837736692672
TCGA-CV-7421-01A	RTs > 0	92.8242357713324
TCGA-CV-7423-01A	RTs > 0	153.50061521010105
TCGA-CV-7424-01A	RTs > 0	399.30844570468366
TCGA-CV-7425-01A	RTs > 0	171.97952423814513
TCGA-CV-7428-01A	RTs > 0	58.31462585314472
TCGA-CV-7430-01A	RTs > 0	398.1605897758109
TCGA-CV-7432-01A	RTs > 0	78.64726206289079
TCGA-CV-7434-01A	RTs > 0	130.1313672758341
TCGA-CV-7435-01A	RTs > 0	108.10337395887872
TCGA-CV-7438-01A	RTs > 0	46.50221708536983
TCGA-CV-7446-01A	RTs > 0	1274.0304920768765
TCGA-CV-7568-01A	RTs > 0	115.8471253556798
TCGA-CV-A45P-01A	RTs > 0	48.10488377230127
TCGA-CV-A45Q-01A	RTs > 0	8.481015931031747
TCGA-CV-A45T-01A	RTs = 0	12.099249193550952
TCGA-CV-A45U-01A	RTs > 0	189.44542819636965
TCGA-CV-A461-01A	RTs > 0	123.39288407561186
TCGA-CV-A463-01A	RTs > 0	44.81174996165134
TCGA-CV-A464-01A	RTs > 0	48.58297404003197
TCGA-CV-A6JD-01A	RTs > 0	12.635042123745054
TCGA-CV-A6JE-01A	RTs > 0	12.46164131418366
TCGA-CV-A6JM-01A	RTs > 0	30.783069611131037
TCGA-CV-A6JO-01B	RTs > 0	35.24860870876151
TCGA-CV-A6JU-01A	RTs > 0	14.224142360353518
TCGA-CV-A6JY-01A	RTs > 0	82.85194714367844
TCGA-CV-A6JZ-01A	RTs > 0	83.56321173851217
TCGA-CV-A6K0-01B	RTs = 0	54.668733115509816
TCGA-CV-A6K2-01A	RTs > 0	103.49307385805214
TCGA-CX-7086-01A	RTs > 0	240.0255601201702
TCGA-CX-7219-01A	RTs > 0	213.9341925079148
TCGA-CX-A4AQ-01A	RTs > 0	29.42003173351956
TCGA-D1-A3JP-01A	RTs > 0	158.08793321289284
TCGA-D1-A3JQ-01A	RTs > 0	29.15971170110619
TCGA-D3-A5GT-01A	RTs = 0	2.413242960708722
TCGA-D6-6515-01A	RTs > 0	43.32770492562224
TCGA-D6-6516-01A	RTs > 0	78.84220144073868
TCGA-D6-6517-01A	RTs > 0	70.89367621672565
TCGA-D6-6823-01A	RTs > 0	76.53120341461135
TCGA-D6-6824-01A	RTs > 0	95.6394074904904
TCGA-D6-6825-01A	RTs > 0	541.4923836601246
TCGA-D6-6826-01A	RTs > 0	99.28684772778176
TCGA-D6-6827-01A	RTs > 0	34.60096668801219
TCGA-D6-A4Z9-01A	RTs > 0	59.32817875627419
TCGA-D6-A4ZB-01A	RTs > 0	108.20246584687492
TCGA-D6-A6EK-01A	RTs > 0	5.233747647292465
TCGA-D6-A6EM-01A	RTs = 0	5.594376577602006
TCGA-D6-A6EN-01A	RTs > 0	5.256772870031062
TCGA-D6-A6EO-01A	RTs > 0	53.62672147348236
TCGA-D6-A6EP-01A	RTs > 0	57.408064842129455
TCGA-D6-A6EQ-01A	RTs > 0	16.262156228480336
TCGA-D6-A6ES-01A	RTs > 0	15.227157121739705
TCGA-D6-A74Q-01A	RTs > 0	40.21158144909709
TCGA-D7-5577-01A	RTs > 0	19.893196064878165
TCGA-D7-5578-01A	RTs > 0	70.73765271537309
TCGA-D7-6519-01A	RTs > 0	45.8840203942186
TCGA-D7-6520-01A	RTs > 0	53.48712215232947
TCGA-D7-6521-01A	RTs > 0	41.78490604444526
TCGA-D7-6522-01A	RTs = 0	22.07051425079136
TCGA-D7-6524-01A	RTs > 0	27.505243212395158
TCGA-D7-6525-01A	RTs > 0	62.114640627066095
TCGA-D7-6526-01A	RTs > 0	120.17333180625266
TCGA-D7-6527-01A	RTs > 0	68.62902002672074
TCGA-D7-6528-01A	RTs > 0	52.01819365883076
TCGA-D7-6815-01A	RTs > 0	140.38083779969557
TCGA-D7-6818-01A	RTs > 0	75.51339908067078
TCGA-D7-6822-01A	RTs > 0	193.95741807903357
TCGA-D7-8570-01A	RTs > 0	44.35522104098813
TCGA-D7-8572-01A	RTs > 0	401.9959328883371
TCGA-D7-8574-01A	RTs > 0	78.06489841211291
TCGA-D7-8575-01A	RTs > 0	382.5221125332861
TCGA-D7-8576-01A	RTs > 0	64.75605010085552
TCGA-D7-8578-01A	RTs > 0	520.8607423036959
TCGA-D7-8579-01A	RTs > 0	67.83362180299825
TCGA-D7-A4YU-01A	RTs > 0	43.49279018651611
TCGA-D7-A4YX-01A	RTs > 0	24.3337476434454
TCGA-D7-A4Z0-01A	RTs > 0	43.93648751812867
TCGA-D7-A6EV-01A	RTs > 0	121.96637144626524
TCGA-D7-A6EX-01A	RTs > 0	114.4397631201583
TCGA-D7-A6EY-01A	RTs > 0	70.76102812221653
TCGA-D7-A6EZ-01A	RTs > 0	19.96253537294142
TCGA-D7-A6F0-01A	RTs > 0	191.2624362555297
TCGA-D7-A6F2-01A	RTs > 0	262.767307260084
TCGA-D7-A747-01A	RTs > 0	134.02499856192375
TCGA-D7-A748-01A	RTs > 0	28.35320786210754
TCGA-D7-A74A-01A	RTs > 0	44.25118170788304
TCGA-D9-A3Z4-01A	RTs = 0	12.796256154127995
TCGA-D9-A4Z2-01A	RTs > 0	57.269164821289685
TCGA-D9-A4Z3-01A	RTs > 0	16.099256361927573
TCGA-D9-A4Z5-01A	RTs = 0	14.302877281617866
TCGA-DB-5273-01A	RTs = 0	11.609749256605706
TCGA-DB-5274-01A	RTs = 0	2.9733644375687
TCGA-DB-5275-01A	RTs = 0	17.51411514491178
TCGA-DB-5277-01A	RTs = 0	11.211052577021563
TCGA-DB-5278-01A	RTs = 0	10.952106079990276
TCGA-DB-5279-01A	RTs = 0	15.22312181031636
TCGA-DB-5280-01A	RTs = 0	19.23954677287971
TCGA-DB-5281-01A	RTs = 0	17.34371142373156
TCGA-DB-A4XA-01A	RTs = 0	7.619645396250033
TCGA-DB-A4XB-01A	RTs = 0	27.007530222241115
TCGA-DB-A4XC-01A	RTs = 0	21.223227908626757
TCGA-DB-A4XD-01A	RTs = 0	17.895654854512948
TCGA-DB-A4XE-01A	RTs = 0	17.168624490301283
TCGA-DB-A4XF-01A	RTs = 0	10.210988498305724
TCGA-DB-A4XG-01A	RTs = 0	12.970319598201938
TCGA-DB-A4XH-01A	RTs > 0	8.977623515033956
TCGA-DB-A64L-01A	RTs = 0	10.10142718904018
TCGA-DB-A64O-01A	RTs = 0	12.26440170096676
TCGA-DB-A64P-01A	RTs = 0	7.9540844474761245
TCGA-DB-A64Q-01A	RTs = 0	18.211243139402743
TCGA-DB-A64R-01A	RTs = 0	20.955681726762045
TCGA-DB-A64S-01A	RTs = 0	8.466244459426852
TCGA-DB-A64U-01A	RTs = 0	14.77948269993601
TCGA-DB-A64V-01A	RTs = 0	5.790067450497983
TCGA-DB-A64W-01A	RTs = 0	16.428839812548052
TCGA-DB-A64X-01A	RTs = 0	6.282260760073107
TCGA-DB-A75K-01A	RTs = 0	12.27760317827366
TCGA-DB-A75L-01A	RTs = 0	13.382841832196087
TCGA-DB-A75M-01A	RTs = 0	12.739000767485718
TCGA-DB-A75O-01A	RTs = 0	12.14925267947578
TCGA-DB-A75P-01A	RTs = 0	6.622693601550548
TCGA-DD-AAC8-01A	RTs = 0	11.031136335494116
TCGA-DD-AACB-01A	RTs = 0	6.54435948768727
TCGA-DD-AACI-01A	RTs = 0	2.184261324331584
TCGA-DD-AACL-01A	RTs = 0	21.3263866769729
TCGA-DE-A0XZ-01A	RTs = 0	22.993719653896697
TCGA-DE-A0Y2-01A	RTs = 0	22.45527882311274
TCGA-DE-A0Y3-01B	RTs = 0	20.61591756980704
TCGA-DE-A2OL-01A	RTs = 0	28.47788429540091
TCGA-DE-A3KN-01A	RTs = 0	19.043924549505032
TCGA-DE-A4M8-01A	RTs = 0	18.23580094278212
TCGA-DE-A4M9-01A	RTs = 0	43.86228770915578
TCGA-DE-A4MA-01A	RTs = 0	4.288400814970528
TCGA-DE-A4MB-01A	RTs = 0	13.93104595149341
TCGA-DE-A4MD-01A	RTs = 0	15.813099852441455
TCGA-DE-A69J-01A	RTs = 0	11.901029828925804
TCGA-DE-A69K-01A	RTs = 0	17.666736049148874
TCGA-DE-A7U5-01A	RTs = 0	20.48704486791315
TCGA-DF-A2KN-01A	RTs = 0	20.93989870865529
TCGA-DF-A2KR-01A	RTs = 0	34.23070706910317
TCGA-DF-A2KU-01A	RTs = 0	8.253607908578125
TCGA-DF-A2KV-01A	RTs > 0	3.66929131833964
TCGA-DF-A2KY-01A	RTs = 0	3.6415594054071416
TCGA-DF-A2KZ-01A	RTs = 0	2.812763159663243
TCGA-DF-A2L0-01A	RTs > 0	12.893082518075744
TCGA-DH-5140-01A	RTs = 0	13.733024477688048
TCGA-DH-5142-01A	RTs = 0	12.592403907954614
TCGA-DH-5143-01A	RTs = 0	9.32112804705601
TCGA-DH-5144-01A	RTs = 0	11.482438842824712
TCGA-DH-A669-01A	RTs = 0	7.889377392956294
TCGA-DH-A66B-01A	RTs = 0	6.899562456948624
TCGA-DH-A66D-01A	RTs = 0	16.160616082619317
TCGA-DH-A66F-01A	RTs = 0	10.613922952255512
TCGA-DH-A66G-01A	RTs = 0	24.58269289874401
TCGA-DH-A7UR-01A	RTs = 0	14.891886422539644
TCGA-DH-A7US-01A	RTs = 0	13.279636743998315
TCGA-DH-A7UT-01A	RTs = 0	16.003252027058718
TCGA-DH-A7UU-01A	RTs = 0	19.07152884175796
TCGA-DI-A1BU-01A	RTs > 0	12.742889298355298
TCGA-DI-A2QT-01A	RTs > 0	16.26001412036359
TCGA-DI-A2QY-01A	RTs > 0	13.930592777451176
TCGA-DJ-A13L-01A	RTs = 0	14.814956546914695
TCGA-DJ-A13O-01A	RTs = 0	5.119797294229913
TCGA-DJ-A13P-01A	RTs = 0	21.908023845762223
TCGA-DJ-A13R-01A	RTs = 0	4.507403866631919
TCGA-DJ-A13S-01A	RTs = 0	15.37017060723625
TCGA-DJ-A13T-01A	RTs > 0	25.591557891083166
TCGA-DJ-A13U-01A	RTs = 0	15.872487516521783
TCGA-DJ-A13W-01A	RTs = 0	15.73585371924838
TCGA-DJ-A13X-01A	RTs = 0	42.47192348963284
TCGA-DJ-A1QD-01A	RTs = 0	13.341972274054852
TCGA-DJ-A1QE-01A	RTs = 0	21.01040102826635
TCGA-DJ-A1QF-01A	RTs = 0	24.86113914352795
TCGA-DJ-A1QG-01A	RTs = 0	13.884522910401197
TCGA-DJ-A1QH-01A	RTs = 0	12.160216492712738
TCGA-DJ-A1QI-01A	RTs = 0	25.562508854479525
TCGA-DJ-A1QL-01A	RTs > 0	17.278318889490887
TCGA-DJ-A1QM-01A	RTs = 0	20.953422094868863
TCGA-DJ-A1QN-01A	RTs = 0	21.642561806799705
TCGA-DJ-A1QO-01A	RTs = 0	12.245096618994245
TCGA-DJ-A1QQ-01A	RTs = 0	47.878127141352806
TCGA-DJ-A2PN-01A	RTs = 0	20.68926125941968
TCGA-DJ-A2PO-01A	RTs = 0	18.74321324597783
TCGA-DJ-A2PP-01A	RTs = 0	18.519015768498
TCGA-DJ-A2PQ-01A	RTs > 0	17.718625655614687
TCGA-DJ-A2PR-01A	RTs = 0	18.74057349639744
TCGA-DJ-A2PS-01A	RTs = 0	33.44816921991597
TCGA-DJ-A2PU-01A	RTs = 0	19.65882544589144
TCGA-DJ-A2PV-01A	RTs = 0	35.63381766282463
TCGA-DJ-A2PW-01A	RTs = 0	14.400434538432007
TCGA-DJ-A2PX-01A	RTs = 0	19.87757817947653
TCGA-DJ-A2PY-01A	RTs = 0	12.759710147813031
TCGA-DJ-A2PZ-01A	RTs = 0	11.775808948420558
TCGA-DJ-A2Q0-01A	RTs = 0	10.51524945740629
TCGA-DJ-A2Q1-01A	RTs = 0	5.725225486310444
TCGA-DJ-A2Q2-01A	RTs = 0	15.475474880311836
TCGA-DJ-A2Q3-01A	RTs = 0	20.82881223202975
TCGA-DJ-A2Q4-01A	RTs = 0	20.270367756709035
TCGA-DJ-A2Q5-01A	RTs = 0	16.0032669664235
TCGA-DJ-A2Q6-01A	RTs = 0	25.01410861715276
TCGA-DJ-A2Q7-01A	RTs = 0	16.472183131220593
TCGA-DJ-A2Q9-01A	RTs = 0	24.178414363601785
TCGA-DJ-A2QA-01A	RTs = 0	2.2441405838032966
TCGA-DJ-A2QB-01A	RTs > 0	18.885532110702485
TCGA-DJ-A2QC-01A	RTs = 0	6.082749578764977
TCGA-DJ-A3UK-01A	RTs = 0	25.822399180823517
TCGA-DJ-A3UM-01A	RTs = 0	16.55355551169789
TCGA-DJ-A3UN-01A	RTs = 0	33.57346746380036
TCGA-DJ-A3UO-01A	RTs > 0	23.676028713310064
TCGA-DJ-A3UP-01A	RTs = 0	45.43073537578611
TCGA-DJ-A3UQ-01A	RTs > 0	14.59935648636356
TCGA-DJ-A3UR-01A	RTs = 0	11.852683298794709
TCGA-DJ-A3US-01A	RTs = 0	16.2661728133832
TCGA-DJ-A3UT-01A	RTs = 0	14.4848631548468
TCGA-DJ-A3UU-01A	RTs = 0	22.183951308838854
TCGA-DJ-A3UV-01A	RTs = 0	26.72469499990253
TCGA-DJ-A3UW-01A	RTs = 0	8.672510421432687
TCGA-DJ-A3UX-01A	RTs = 0	18.06847369303671
TCGA-DJ-A3UY-01A	RTs = 0	16.868259174182715
TCGA-DJ-A3UZ-01A	RTs = 0	30.211150546461187
TCGA-DJ-A3V0-01A	RTs = 0	10.052563746104996
TCGA-DJ-A3V2-01A	RTs > 0	11.433126879466906
TCGA-DJ-A3V3-01A	RTs = 0	15.147018716431214
TCGA-DJ-A3V4-01A	RTs = 0	16.292489152670623
TCGA-DJ-A3V5-01A	RTs = 0	12.422655065102369
TCGA-DJ-A3V6-01A	RTs = 0	8.362451244544525
TCGA-DJ-A3V7-01A	RTs = 0	7.292777923440423
TCGA-DJ-A3V8-01A	RTs = 0	10.438145574223933
TCGA-DJ-A3V9-01A	RTs = 0	20.53619397019995
TCGA-DJ-A3VA-01A	RTs = 0	33.30529767515937
TCGA-DJ-A3VB-01A	RTs = 0	7.066500250275993
TCGA-DJ-A3VD-01A	RTs = 0	19.15610697794323
TCGA-DJ-A3VE-01A	RTs = 0	20.165047440475668
TCGA-DJ-A3VF-01A	RTs = 0	11.264573529264396
TCGA-DJ-A3VG-01A	RTs = 0	20.06148604260488
TCGA-DJ-A3VI-01A	RTs = 0	11.31043548080036
TCGA-DJ-A3VJ-01A	RTs = 0	12.289747568080749
TCGA-DJ-A3VK-01A	RTs = 0	14.815734065638887
TCGA-DJ-A3VL-01A	RTs = 0	7.592909024780812
TCGA-DJ-A3VM-01A	RTs = 0	38.95506363316992
TCGA-DJ-A4UL-01A	RTs = 0	6.604689283467662
TCGA-DJ-A4UP-01A	RTs = 0	16.53129458298321
TCGA-DJ-A4UQ-01A	RTs = 0	20.84424402204559
TCGA-DJ-A4UR-01A	RTs = 0	12.392978848701665
TCGA-DJ-A4UT-01A	RTs = 0	14.815456200800812
TCGA-DJ-A4UW-01A	RTs = 0	21.98229749994913
TCGA-DJ-A4V0-01A	RTs > 0	29.826613968659185
TCGA-DJ-A4V2-01A	RTs = 0	18.20579306156812
TCGA-DJ-A4V4-01A	RTs = 0	10.729196372679205
TCGA-DJ-A4V5-01A	RTs = 0	18.57057906769129
TCGA-DK-A1A3-01A	RTs > 0	69.0326731869208
TCGA-DK-A1A5-01A	RTs > 0	75.2282334610781
TCGA-DK-A1A7-01A	RTs > 0	49.30805651610327
TCGA-DK-A1AB-01A	RTs = 0	300.15309968373435
TCGA-DK-A1AG-01A	RTs > 0	87.06402434713749
TCGA-DK-A2HX-01A	RTs > 0	39.24385217801007
TCGA-DK-A2I4-01A	RTs > 0	51.87983355448078
TCGA-DK-A2I6-01A	RTs > 0	20.24617662733804
TCGA-DK-A3IL-01A	RTs > 0	141.37065070827964
TCGA-DK-A3IM-01A	RTs > 0	302.2823625500221
TCGA-DK-A3IN-01A	RTs > 0	194.46667650055767
TCGA-DK-A3IQ-01A	RTs > 0	65.92431108971735
TCGA-DK-A3IS-01A	RTs > 0	55.03348620252802
TCGA-DK-A3IT-01A	RTs > 0	59.34380933189273
TCGA-DK-A3IU-01A	RTs > 0	51.58943010413634
TCGA-DK-A3IV-01A	RTs = 0	88.39905015094732
TCGA-DK-A3WW-01A	RTs > 0	30.515645480313395
TCGA-DK-A3WX-01A	RTs > 0	126.2480087358495
TCGA-DK-A3WY-01A	RTs = 0	16.230554712864198
TCGA-DK-A3X1-01A	RTs > 0	52.783038760165056
TCGA-DK-A3X2-01A	RTs > 0	188.61965487043304
TCGA-DK-A6AV-01A	RTs > 0	75.42317598911053
TCGA-DK-A6AW-01A	RTs = 0	12.677439868303171
TCGA-DK-A6B0-01A	RTs = 0	17.91280446509677
TCGA-DK-A6B1-01A	RTs > 0	105.9149937151652
TCGA-DK-A6B2-01A	RTs > 0	87.95784302383194
TCGA-DK-A6B5-01A	RTs > 0	75.29537207421836
TCGA-DK-A6B6-01A	RTs > 0	121.47451004999613
TCGA-DK-AA6L-01A	RTs > 0	30.530516432965975
TCGA-DK-AA6M-01A	RTs > 0	15.090205976708887
TCGA-DK-AA6P-01A	RTs > 0	136.92911127037638
TCGA-DK-AA6Q-01A	RTs > 0	58.33662156924148
TCGA-DK-AA6S-01A	RTs = 0	42.76161864431823
TCGA-DK-AA6T-01A	RTs = 0	8.195510255945935
TCGA-DK-AA6U-01A	RTs > 0	113.64493483419383
TCGA-DK-AA6W-01A	RTs > 0	51.43103051569849
TCGA-DK-AA6X-01A	RTs = 0	63.45698069661894
TCGA-DK-AA71-01A	RTs > 0	88.8977814858108
TCGA-DK-AA74-01A	RTs > 0	8.524204633549688
TCGA-DK-AA75-01A	RTs > 0	44.4101749291404
TCGA-DK-AA76-01A	RTs > 0	213.34093331849544
TCGA-DK-AA77-01A	RTs = 0	62.47259626680814
TCGA-DO-A1JZ-01A	RTs = 0	35.7330284268517
TCGA-DO-A1K0-01A	RTs = 0	25.42022466297033
TCGA-DO-A2HM-01B	RTs = 0	16.021833257295565
TCGA-DQ-5624-01A	RTs > 0	77.02552207227181
TCGA-DQ-5629-01A	RTs > 0	562.9703527101574
TCGA-DQ-5630-01A	RTs > 0	35.757919701282184
TCGA-DQ-5631-01A	RTs > 0	72.19495821133285
TCGA-DU-5847-01A	RTs = 0	22.9145559924247
TCGA-DU-5849-01A	RTs = 0	12.577340774116667
TCGA-DU-5852-01A	RTs = 0	12.326599697124172
TCGA-DU-5853-01A	RTs = 0	15.120205897351225
TCGA-DU-5854-01A	RTs = 0	18.25973831151812
TCGA-DU-5855-01A	RTs = 0	14.420444557787762
TCGA-DU-5871-01A	RTs = 0	18.122584495255385
TCGA-DU-5872-01A	RTs = 0	7.36939982760529
TCGA-DU-5874-01A	RTs = 0	18.09646062401897
TCGA-DU-6392-01A	RTs = 0	17.18592892090032
TCGA-DU-6393-01A	RTs = 0	17.82082880607352
TCGA-DU-6395-01A	RTs = 0	10.349304558084864
TCGA-DU-6397-01A	RTs = 0	14.158059542378709
TCGA-DU-6399-01A	RTs = 0	13.113965062097549
TCGA-DU-6400-01A	RTs = 0	16.773034326434253
TCGA-DU-6402-01A	RTs = 0	13.86723013896591
TCGA-DU-6403-01A	RTs = 0	14.523238819111656
TCGA-DU-6404-01A	RTs = 0	21.51475701335883
TCGA-DU-6405-01A	RTs = 0	22.20011749209748
TCGA-DU-6407-01A	RTs = 0	8.095236656128021
TCGA-DU-6408-01A	RTs = 0	16.032122354847065
TCGA-DU-6542-01A	RTs = 0	22.993680574592144
TCGA-DU-7006-01A	RTs = 0	14.45595402037995
TCGA-DU-7007-01A	RTs = 0	24.108079752200272
TCGA-DU-7008-01A	RTs = 0	9.884402607136254
TCGA-DU-7009-01A	RTs = 0	13.410504289008111
TCGA-DU-7010-01A	RTs = 0	20.02929805145622
TCGA-DU-7012-01A	RTs = 0	23.87706796317738
TCGA-DU-7013-01A	RTs = 0	19.087382648095435
TCGA-DU-7014-01A	RTs = 0	5.823488507461131
TCGA-DU-7015-01A	RTs = 0	11.010022823859533
TCGA-DU-7018-01A	RTs = 0	10.828505999293585
TCGA-DU-7019-01A	RTs = 0	9.65362456901441
TCGA-DU-7290-01A	RTs = 0	19.222715931481343
TCGA-DU-7294-01A	RTs = 0	12.919946114024132
TCGA-DU-7298-01A	RTs = 0	14.564658714789084
TCGA-DU-7299-01A	RTs = 0	14.354030136622718
TCGA-DU-7301-01A	RTs = 0	11.678633480606209
TCGA-DU-7302-01A	RTs = 0	18.874863732904107
TCGA-DU-7304-01A	RTs = 0	15.018429923022412
TCGA-DU-7306-01A	RTs = 0	5.993484295109818
TCGA-DU-8158-01A	RTs = 0	20.940208767533647
TCGA-DU-8161-01A	RTs = 0	22.00426013510094
TCGA-DU-8162-01A	RTs = 0	19.77689899781982
TCGA-DU-8163-01A	RTs = 0	19.801054539016747
TCGA-DU-8164-01A	RTs = 0	17.024549144049654
TCGA-DU-8165-01A	RTs = 0	48.5630885156824
TCGA-DU-8166-01A	RTs = 0	21.62784936737605
TCGA-DU-8168-01A	RTs = 0	28.96175561475238
TCGA-DU-A5TP-01A	RTs = 0	15.45993080706266
TCGA-DU-A5TR-01A	RTs = 0	5.745246104896972
TCGA-DU-A5TS-01A	RTs = 0	6.83293503285892
TCGA-DU-A5TU-01A	RTs = 0	7.984465736033027
TCGA-DU-A5TW-01A	RTs = 0	14.40249455767578
TCGA-DU-A5TY-01A	RTs = 0	13.90335086591709
TCGA-DU-A6S3-01A	RTs = 0	12.355668058678326
TCGA-DU-A6S6-01A	RTs = 0	20.82271791923254
TCGA-DU-A6S7-01A	RTs = 0	16.165213731896777
TCGA-DU-A76K-01A	RTs > 0	11.182884967676449
TCGA-DU-A76L-01A	RTs = 0	15.716973814996356
TCGA-DU-A76O-01A	RTs = 0	15.28519878546827
TCGA-DU-A76R-01A	RTs = 0	22.295159203959276
TCGA-DU-A7T8-01A	RTs = 0	14.93179932645748
TCGA-DU-A7TA-01A	RTs = 0	15.535911392340614
TCGA-DU-A7TB-01A	RTs = 0	10.544536096734348
TCGA-DU-A7TD-01A	RTs = 0	23.194999372111536
TCGA-DU-A7TG-01A	RTs = 0	14.164740294134718
TCGA-DU-A7TJ-01A	RTs = 0	21.48108983869564
TCGA-DV-A4VX-01A	RTs = 0	16.80933022087803
TCGA-DX-A1KW-01A	RTs = 0	9.174173270344346
TCGA-DX-A1KX-01A	RTs = 0	6.490302201028929
TCGA-DX-A1KZ-01A	RTs = 0	10.72876661538264
TCGA-DX-A1L0-01A	RTs = 0	16.65108983949589
TCGA-DX-A1L3-01A	RTs = 0	6.282468407051893
TCGA-DX-A1L4-01A	RTs = 0	5.893454671566466
TCGA-DX-A23R-01A	RTs = 0	48.8296811194996
TCGA-DX-A23T-01A	RTs = 0	4.361011435665737
TCGA-DX-A23U-01A	RTs = 0	6.09925397976575
TCGA-DX-A23Z-01A	RTs = 0	8.733273970902275
TCGA-DX-A240-01A	RTs = 0	10.803370822020966
TCGA-DX-A2IZ-01A	RTs = 0	98.52377315522166
TCGA-DX-A2J0-01A	RTs = 0	16.571824524751662
TCGA-DX-A2J1-01A	RTs = 0	1.933574569843913
TCGA-DX-A3LS-01A	RTs = 0	11.751528585155548
TCGA-DX-A3LT-01A	RTs = 0	3.1411131775542533
TCGA-DX-A3LW-01A	RTs > 0	7.276682365291206
TCGA-DX-A3LY-01B	RTs = 0	10.23980147506134
TCGA-DX-A3M1-01A	RTs = 0	7.6052540722619
TCGA-DX-A3M2-01A	RTs = 0	1.6504541986130543
TCGA-DX-A3U5-01A	RTs = 0	7.520209032927019
TCGA-DX-A3U6-01A	RTs = 0	4.905363421465111
TCGA-DX-A3U8-01A	RTs = 0	3.932063376470748
TCGA-DX-A3U9-01A	RTs = 0	20.206133189044536
TCGA-DX-A3UB-01A	RTs = 0	4.944819115908199
TCGA-DX-A3UC-01A	RTs = 0	30.28223823689857
TCGA-DX-A3UD-01A	RTs = 0	16.952606516266794
TCGA-DX-A3UE-01A	RTs = 0	10.663780532134645
TCGA-DX-A48J-01A	RTs = 0	31.280483314457328
TCGA-DX-A48K-01A	RTs = 0	18.580440900721705
TCGA-DX-A48L-01A	RTs = 0	19.271179281246276
TCGA-DX-A48P-01A	RTs = 0	9.850267213406594
TCGA-DX-A6B7-01A	RTs = 0	6.48273470444835
TCGA-DX-A6B8-01A	RTs = 0	16.45067415994393
TCGA-DX-A6B9-01A	RTs = 0	10.34486771234534
TCGA-DX-A6BA-01A	RTs = 0	23.80066423156004
TCGA-DX-A6BE-01A	RTs = 0	9.130348249911728
TCGA-DX-A6BF-01A	RTs = 0	4.050683288721888
TCGA-DX-A6BG-01A	RTs = 0	8.855118274369898
TCGA-DX-A6BH-01A	RTs = 0	7.229166826554764
TCGA-DX-A6YR-01A	RTs = 0	20.61851914537865
TCGA-DX-A6YT-01A	RTs = 0	23.867408250280302
TCGA-DX-A6YX-01A	RTs = 0	13.85476647991756
TCGA-DX-A6Z0-01A	RTs = 0	12.397418533416245
TCGA-DX-A6Z2-01A	RTs = 0	15.3341834526521
TCGA-DX-A7EF-01A	RTs = 0	11.146972524677343
TCGA-DX-A7EI-01A	RTs = 0	27.43858427229388
TCGA-DX-A7EL-01A	RTs = 0	7.777188571840615
TCGA-DX-A7EM-01A	RTs = 0	28.62725525180059
TCGA-DX-A7EN-01A	RTs = 0	19.86168213113206
TCGA-DX-A7EO-01A	RTs = 0	10.01678940328126
TCGA-DX-A7EQ-01A	RTs = 0	23.905662002990937
TCGA-DX-A7ER-01A	RTs = 0	21.14312293133195
TCGA-DX-A7ES-01A	RTs = 0	6.088745749342329
TCGA-DX-A7ET-01A	RTs = 0	21.414880400997816
TCGA-DX-A7EU-01A	RTs = 0	7.118560346428945
TCGA-DX-A8BG-01A	RTs = 0	12.232274655085927
TCGA-DX-A8BJ-01A	RTs = 0	5.924002386637537
TCGA-DX-A8BK-01A	RTs = 0	3.219846056644547
TCGA-DX-A8BL-01A	RTs = 0	4.643578932470257
TCGA-DX-A8BM-01A	RTs = 0	11.675293371955863
TCGA-DX-A8BO-01A	RTs = 0	4.47935353719167
TCGA-DX-A8BP-01A	RTs > 0	6.053958773613268
TCGA-DX-A8BQ-01A	RTs = 0	1.74628515515077
TCGA-DX-A8BR-01A	RTs > 0	4.499737218045674
TCGA-DX-A8BS-01A	RTs = 0	11.580124403231371
TCGA-DX-A8BT-01A	RTs = 0	10.10172634933805
TCGA-DX-A8BU-01A	RTs = 0	13.964871784786917
TCGA-DX-A8BX-01A	RTs = 0	14.132199626814389
TCGA-DX-A8BZ-01A	RTs = 0	2.6179172690482817
TCGA-DX-AB2F-01A	RTs = 0	6.026840206461406
TCGA-DX-AB2G-01A	RTs = 0	3.56133493993417
TCGA-DX-AB2H-01A	RTs = 0	28.3993704762095
TCGA-DX-AB2J-01A	RTs = 0	14.55810861687757
TCGA-DX-AB2L-01A	RTs = 0	5.723108997171338
TCGA-DX-AB2O-01A	RTs = 0	8.915138129103763
TCGA-DX-AB2Q-01A	RTs > 0	44.73582754467186
TCGA-DX-AB2S-01A	RTs = 0	3.804886112613877
TCGA-DX-AB2T-01A	RTs = 0	20.918256429281
TCGA-DX-AB2V-01A	RTs = 0	7.824437372692727
TCGA-DX-AB2W-01A	RTs = 0	1.5547953729387196
TCGA-DX-AB2X-01A	RTs = 0	1.917313461310982
TCGA-DX-AB2Z-01A	RTs = 0	14.988862615313272
TCGA-DX-AB32-01A	RTs = 0	5.875542411916142
TCGA-DX-AB35-01A	RTs = 0	6.489456871285047
TCGA-DX-AB36-01A	RTs = 0	13.632147305835106
TCGA-DX-AB37-01A	RTs = 0	7.315932696212622
TCGA-DX-AB3B-01A	RTs > 0	33.56789880860691
TCGA-DX-AB3C-01A	RTs = 0	15.478302975603132
TCGA-E1-5302-01A	RTs = 0	12.65441915266385
TCGA-E1-5303-01A	RTs = 0	7.208312542469469
TCGA-E1-5304-01A	RTs = 0	17.048826941261943
TCGA-E1-5305-01A	RTs = 0	14.712519390471188
TCGA-E1-5307-01A	RTs = 0	13.37468266361176
TCGA-E1-5311-01A	RTs = 0	12.745452586183806
TCGA-E1-5318-01A	RTs = 0	10.636040898978507
TCGA-E1-5319-01A	RTs = 0	14.134510853935405
TCGA-E1-5322-01A	RTs = 0	15.901008995806372
TCGA-E1-A7YD-01A	RTs = 0	32.747666156378145
TCGA-E1-A7YE-01A	RTs = 0	26.711314201333803
TCGA-E1-A7YH-01A	RTs = 0	14.268913413408674
TCGA-E1-A7YI-01A	RTs = 0	21.129270922800504
TCGA-E1-A7YJ-01A	RTs = 0	13.419323354174065
TCGA-E1-A7YK-01A	RTs = 0	11.868241787895236
TCGA-E1-A7YL-01A	RTs = 0	19.13686767361112
TCGA-E1-A7YM-01A	RTs = 0	12.540256185361889
TCGA-E1-A7YN-01A	RTs = 0	16.37973930765918
TCGA-E1-A7YO-01A	RTs = 0	15.105741373962914
TCGA-E1-A7YQ-01A	RTs = 0	24.068982832789946
TCGA-E1-A7YS-01A	RTs > 0	21.17627266107181
TCGA-E1-A7YU-01A	RTs = 0	13.809640099090744
TCGA-E1-A7YV-01A	RTs = 0	23.5680387803128
TCGA-E1-A7YW-01A	RTs = 0	29.816363039515977
TCGA-E1-A7YY-01A	RTs = 0	13.949478131292578
TCGA-E1-A7Z2-01A	RTs = 0	11.702990885402691
TCGA-E1-A7Z3-01A	RTs = 0	14.656049357133556
TCGA-E1-A7Z4-01A	RTs = 0	16.06384311269636
TCGA-E1-A7Z6-01A	RTs = 0	22.09627077072823
TCGA-E3-A3DY-01A	RTs = 0	18.531775181380272
TCGA-E3-A3DZ-01A	RTs = 0	31.64417235455203
TCGA-E3-A3E0-01A	RTs = 0	35.34750862283828
TCGA-E3-A3E1-01A	RTs = 0	13.90481354879484
TCGA-E3-A3E2-01A	RTs = 0	16.77443689446487
TCGA-E3-A3E3-01A	RTs = 0	14.561425491381383
TCGA-E3-A3E5-01A	RTs = 0	16.769407287431314
TCGA-E5-A2PC-01A	RTs > 0	145.3002531084145
TCGA-E5-A4TZ-01A	RTs > 0	465.0854960065859
TCGA-E5-A4U1-01A	RTs > 0	74.04050722690653
TCGA-E6-A2P8-01A	RTs > 0	10.694537436050226
TCGA-E6-A2P9-01A	RTs > 0	17.79704269282653
TCGA-E7-A3X6-01A	RTs > 0	124.07980924925444
TCGA-E7-A3Y1-01A	RTs = 0	113.59104745356086
TCGA-E7-A4IJ-01A	RTs > 0	185.537748941797
TCGA-E7-A4XJ-01A	RTs > 0	37.50783732729918
TCGA-E7-A519-01A	RTs = 0	8.909939088591639
TCGA-E7-A541-01A	RTs > 0	16.779204094022845
TCGA-E7-A5KE-01A	RTs > 0	199.1268321097247
TCGA-E7-A5KF-01A	RTs > 0	276.026774474074
TCGA-E7-A677-01A	RTs = 0	81.81924248097285
TCGA-E7-A678-01A	RTs = 0	18.502984235078262
TCGA-E7-A6MD-01A	RTs > 0	116.22641962218788
TCGA-E7-A6ME-01A	RTs > 0	144.71652989076574
TCGA-E7-A7DU-01A	RTs > 0	39.07941141810191
TCGA-E7-A7DV-01A	RTs > 0	12.417905828453346
TCGA-E7-A7PW-01A	RTs > 0	145.30056929928767
TCGA-E7-A7XN-01A	RTs > 0	155.23333867283588
TCGA-E7-A85H-01A	RTs > 0	221.1624891724347
TCGA-E7-A8O7-01A	RTs = 0	72.05338303111071
TCGA-E7-A8O8-01A	RTs > 0	13.77900155864878
TCGA-E7-A97P-01A	RTs > 0	62.0666178796712
TCGA-E7-A97Q-01A	RTs > 0	91.40734248650602
TCGA-E8-A242-01A	RTs = 0	11.127252561513917
TCGA-E8-A2EA-01A	RTs = 0	5.326351673449738
TCGA-E8-A2JQ-01A	RTs = 0	9.261549842290565
TCGA-E8-A3X7-01A	RTs = 0	4.933752359360852
TCGA-E8-A413-01A	RTs = 0	18.529297605607624
TCGA-E8-A414-01A	RTs = 0	31.344297663333364
TCGA-E8-A415-01A	RTs = 0	19.124748136957297
TCGA-E8-A416-01A	RTs = 0	37.00100962682817
TCGA-E8-A417-01A	RTs = 0	13.503330589836263
TCGA-E8-A418-01A	RTs = 0	15.089702243600875
TCGA-E8-A419-01A	RTs = 0	12.91231935361458
TCGA-E8-A432-01A	RTs = 0	32.29728070389847
TCGA-E8-A433-01A	RTs = 0	4.164305000384395
TCGA-E8-A434-01A	RTs = 0	13.706311540439224
TCGA-E8-A436-01A	RTs = 0	26.67970233519494
TCGA-E8-A437-01A	RTs = 0	10.769878591473134
TCGA-E8-A438-01A	RTs = 0	14.461026784381255
TCGA-E8-A44K-01A	RTs = 0	9.3771019365434
TCGA-E8-A44M-01A	RTs = 0	18.162537804106098
TCGA-EA-A3HR-01A	RTs > 0	139.5898240189786
TCGA-EA-A3HS-01A	RTs > 0	96.27104567100228
TCGA-EA-A3HT-01A	RTs > 0	65.4934504291814
TCGA-EB-A1NK-01A	RTs = 0	6.99206929633372
TCGA-EB-A24D-01A	RTs = 0	13.169540219804768
TCGA-EB-A299-01A	RTs > 0	26.442357352229077
TCGA-EB-A3HV-01A	RTs = 0	9.671050017328618
TCGA-EB-A3XB-01A	RTs = 0	11.422946614295542
TCGA-EB-A3XC-01A	RTs = 0	12.599702023968725
TCGA-EB-A3XD-01A	RTs = 0	6.293839853869777
TCGA-EB-A3XE-01A	RTs = 0	3.512715617630508
TCGA-EB-A3XF-01A	RTs = 0	11.6910098806482
TCGA-EB-A3Y6-01A	RTs = 0	18.128081862772497
TCGA-EB-A3Y7-01A	RTs = 0	4.73695179930802
TCGA-EB-A41A-01A	RTs = 0	11.87700471713845
TCGA-EB-A41B-01A	RTs = 0	24.572742588598874
TCGA-EB-A42Y-01A	RTs = 0	23.376871272394133
TCGA-EB-A42Z-01A	RTs = 0	11.768462203973158
TCGA-EB-A430-01A	RTs = 0	4.848722792483101
TCGA-EB-A431-01A	RTs = 0	25.685487559919448
TCGA-EB-A44N-01A	RTs = 0	14.849593882517436
TCGA-EB-A44O-01A	RTs > 0	12.68789123873018
TCGA-EB-A4IQ-01A	RTs = 0	10.913549691592191
TCGA-EB-A4IS-01A	RTs = 0	40.84251320165493
TCGA-EB-A4OY-01A	RTs = 0	10.401598043212612
TCGA-EB-A4OZ-01A	RTs = 0	9.725847103054472
TCGA-EB-A4P0-01A	RTs = 0	7.969671667308203
TCGA-EB-A4XL-01A	RTs = 0	25.91340591753097
TCGA-EB-A51B-01A	RTs = 0	12.681042131864409
TCGA-EB-A550-01A	RTs = 0	28.65176914370366
TCGA-EB-A551-01A	RTs = 0	71.1874674233099
TCGA-EB-A553-01A	RTs = 0	6.02537674534457
TCGA-EB-A57M-01A	RTs = 0	4.076588263697631
TCGA-EB-A5FP-01A	RTs = 0	19.107843973410134
TCGA-EB-A5SE-01A	RTs = 0	8.236208612813414
TCGA-EB-A5SF-01A	RTs = 0	1.873123417655168
TCGA-EB-A5UM-01A	RTs = 0	8.107386017706817
TCGA-EB-A5VU-01A	RTs = 0	13.702467400853514
TCGA-EB-A6QY-01A	RTs = 0	32.08579257039138
TCGA-EB-A6QZ-01A	RTs = 0	9.963760394734791
TCGA-EB-A6R0-01A	RTs = 0	64.19230890528021
TCGA-EB-A82B-01A	RTs = 0	6.359469299027483
TCGA-EB-A82C-01A	RTs = 0	7.1880908346754095
TCGA-EB-A85I-01A	RTs > 0	8.882699841599589
TCGA-EB-A85J-01A	RTs = 0	5.902917373852909
TCGA-EB-A97M-01A	RTs = 0	3.126023576083327
TCGA-EJ-5494-01A	RTs > 0	92.35664458340896
TCGA-EJ-5495-01A	RTs > 0	127.82136194481616
TCGA-EJ-5496-01A	RTs > 0	70.26304747327525
TCGA-EJ-5497-01A	RTs > 0	109.37834878691577
TCGA-EJ-5498-01A	RTs > 0	44.34405333425714
TCGA-EJ-5499-01A	RTs > 0	34.01326282751782
TCGA-EJ-5501-01A	RTs > 0	51.7750807320486
TCGA-EJ-5502-01A	RTs = 0	79.70192371463048
TCGA-EJ-5503-01A	RTs = 0	73.25260563237273
TCGA-EJ-5504-01A	RTs > 0	54.88011808754898
TCGA-EJ-5505-01A	RTs > 0	45.42856334058117
TCGA-EJ-5506-01A	RTs = 0	98.78676966002796
TCGA-EJ-5507-01A	RTs > 0	272.5517519520986
TCGA-EJ-5508-01A	RTs > 0	103.21570628898549
TCGA-EJ-5509-01A	RTs > 0	36.67078346384974
TCGA-EJ-5510-01A	RTs > 0	48.13439876712876
TCGA-EJ-5511-01A	RTs > 0	154.5798021360136
TCGA-EJ-5512-01A	RTs > 0	80.23729185887497
TCGA-EJ-5514-01A	RTs > 0	69.53213689576154
TCGA-EJ-5515-01A	RTs = 0	54.174828939989865
TCGA-EJ-5516-01A	RTs > 0	76.79512501521621
TCGA-EJ-5517-01A	RTs = 0	52.84453531022763
TCGA-EJ-5518-01A	RTs > 0	38.2518897762601
TCGA-EJ-5519-01A	RTs > 0	49.38514620750343
TCGA-EJ-5522-01A	RTs > 0	117.83003658802318
TCGA-EJ-5524-01A	RTs = 0	127.17338637614527
TCGA-EJ-5525-01A	RTs > 0	116.15690304932988
TCGA-EJ-5526-01A	RTs > 0	105.3554865912083
TCGA-EJ-5527-01A	RTs = 0	93.25650839947964
TCGA-EJ-5530-01A	RTs > 0	150.49558630431775
TCGA-EJ-5531-01A	RTs > 0	52.4882272809874
TCGA-EJ-5532-01A	RTs > 0	71.53291866668563
TCGA-EJ-5542-01A	RTs > 0	146.39141145105802
TCGA-EJ-7115-01A	RTs > 0	31.984319621812723
TCGA-EJ-7123-01A	RTs > 0	40.7029598640182
TCGA-EJ-7125-01A	RTs > 0	21.9842563345078
TCGA-EJ-7218-01B	RTs = 0	34.401375307938345
TCGA-EJ-7312-01B	RTs > 0	42.03547707727473
TCGA-EJ-7314-01A	RTs > 0	57.0390332407112
TCGA-EJ-7315-01A	RTs = 0	65.09604090455755
TCGA-EJ-7317-01A	RTs = 0	53.97999136392124
TCGA-EJ-7318-01B	RTs > 0	11.661618577206085
TCGA-EJ-7321-01A	RTs > 0	63.73629848416606
TCGA-EJ-7325-01B	RTs = 0	12.78594951040087
TCGA-EJ-7327-01A	RTs > 0	132.9353115332443
TCGA-EJ-7328-01A	RTs > 0	44.75664244327999
TCGA-EJ-7330-01A	RTs > 0	73.5379982417723
TCGA-EJ-7331-01A	RTs > 0	68.26443692304977
TCGA-EJ-7781-01A	RTs > 0	150.63372216960056
TCGA-EJ-7782-01A	RTs > 0	84.4011315007707
TCGA-EJ-7783-01A	RTs > 0	104.2780240306379
TCGA-EJ-7784-01A	RTs > 0	189.3275603117596
TCGA-EJ-7785-01A	RTs > 0	81.61710709877758
TCGA-EJ-7786-01A	RTs = 0	70.00340538120092
TCGA-EJ-7788-01A	RTs = 0	91.58724072580564
TCGA-EJ-7789-01A	RTs > 0	127.28931707501594
TCGA-EJ-7791-01A	RTs > 0	53.01737255313312
TCGA-EJ-7792-01A	RTs > 0	56.21197895509692
TCGA-EJ-7793-01A	RTs = 0	76.61866466876702
TCGA-EJ-7794-01A	RTs > 0	71.43308797050916
TCGA-EJ-7797-01A	RTs = 0	81.90968771841074
TCGA-EJ-8468-01A	RTs > 0	57.95635148738126
TCGA-EJ-8469-01A	RTs > 0	81.31181627225516
TCGA-EJ-8470-01A	RTs = 0	71.44000208167355
TCGA-EJ-8472-01A	RTs > 0	115.01772173493433
TCGA-EJ-8474-01A	RTs = 0	34.36193478860912
TCGA-EJ-A46B-01A	RTs = 0	35.184004660594375
TCGA-EJ-A46D-01A	RTs = 0	61.0093927586822
TCGA-EJ-A46E-01A	RTs = 0	37.14542929208793
TCGA-EJ-A46F-01A	RTs > 0	36.30884641637837
TCGA-EJ-A46G-01A	RTs > 0	81.7336285514258
TCGA-EJ-A46I-01A	RTs = 0	59.18139779003343
TCGA-EJ-A65B-01A	RTs > 0	22.88709537115161
TCGA-EJ-A65D-01A	RTs > 0	20.35997713311805
TCGA-EJ-A65E-01A	RTs = 0	23.650842857464117
TCGA-EJ-A65F-01A	RTs > 0	48.84420452148803
TCGA-EJ-A65G-01A	RTs = 0	35.83058162554888
TCGA-EJ-A65J-01A	RTs > 0	42.99805799305132
TCGA-EJ-A65M-01A	RTs > 0	23.490938053462205
TCGA-EJ-A6RC-01A	RTs = 0	39.57913433232056
TCGA-EJ-A7NG-01A	RTs = 0	38.9590355355146
TCGA-EJ-A7NJ-01A	RTs = 0	51.60009727417119
TCGA-EJ-A8FN-01A	RTs > 0	44.90137386724234
TCGA-EJ-A8FO-01A	RTs > 0	81.34011672067422
TCGA-EJ-A8FP-01A	RTs = 0	42.2721632029748
TCGA-EJ-AB27-01A	RTs = 0	55.156620964886656
TCGA-EL-A3CM-01A	RTs = 0	11.964614260658632
TCGA-EL-A3CN-01A	RTs = 0	15.198730876325262
TCGA-EL-A3CO-01A	RTs = 0	29.72480022424245
TCGA-EL-A3CR-01A	RTs = 0	12.446136485248546
TCGA-EL-A3CS-01A	RTs = 0	13.17610800981149
TCGA-EL-A3CU-01A	RTs = 0	23.03020619423096
TCGA-EL-A3CV-01A	RTs = 0	16.116720758625934
TCGA-EL-A3CX-01A	RTs = 0	10.926943607598393
TCGA-EL-A3CY-01A	RTs = 0	18.297285207141154
TCGA-EL-A3CZ-01A	RTs = 0	34.37867980148408
TCGA-EL-A3D0-01A	RTs = 0	23.377720321788715
TCGA-EL-A3D5-01A	RTs = 0	35.58216819979611
TCGA-EL-A3GO-01A	RTs = 0	53.47993821697775
TCGA-EL-A3GP-01A	RTs = 0	14.214767521933842
TCGA-EL-A3GS-01A	RTs = 0	32.930351881352465
TCGA-EL-A3GU-01A	RTs = 0	12.359356876269208
TCGA-EL-A3GW-01A	RTs = 0	32.481317730493565
TCGA-EL-A3GZ-01A	RTs = 0	27.5330854076092
TCGA-EL-A3H1-01A	RTs = 0	23.50126861426553
TCGA-EL-A3H2-01A	RTs = 0	33.846995234204854
TCGA-EL-A3H3-01A	RTs = 0	23.434625602952195
TCGA-EL-A3H4-01A	RTs = 0	28.619761799848288
TCGA-EL-A3H5-01A	RTs = 0	9.29795714415468
TCGA-EL-A3H7-01A	RTs = 0	12.82761677263658
TCGA-EL-A3H8-01A	RTs = 0	18.310586268699755
TCGA-EL-A3MW-01A	RTs = 0	15.92395909363836
TCGA-EL-A3MX-01A	RTs = 0	23.53179432960693
TCGA-EL-A3MY-01A	RTs = 0	11.516275376171498
TCGA-EL-A3MZ-01A	RTs = 0	9.18509539783725
TCGA-EL-A3N2-01A	RTs = 0	17.303502385537442
TCGA-EL-A3N3-01A	RTs = 0	12.919883711719397
TCGA-EL-A3T0-01A	RTs = 0	22.854914645972624
TCGA-EL-A3T1-01A	RTs = 0	12.82998901626346
TCGA-EL-A3T2-01A	RTs = 0	32.99819284489331
TCGA-EL-A3T3-01A	RTs = 0	10.654543283196444
TCGA-EL-A3T6-01A	RTs = 0	10.86894668170824
TCGA-EL-A3T7-01A	RTs = 0	20.387620021381903
TCGA-EL-A3T9-01A	RTs = 0	14.739282494547314
TCGA-EL-A3TA-01A	RTs = 0	12.676254764616855
TCGA-EL-A3TB-01A	RTs = 0	14.133481204308488
TCGA-EL-A3ZG-01A	RTs = 0	9.828685587543408
TCGA-EL-A3ZH-01A	RTs = 0	31.80228388237624
TCGA-EL-A3ZK-01A	RTs = 0	19.19493121873968
TCGA-EL-A3ZL-01A	RTs = 0	11.989906349361586
TCGA-EL-A3ZM-01A	RTs = 0	2.229961128811238
TCGA-EL-A3ZN-01A	RTs = 0	20.07634793876121
TCGA-EL-A3ZO-01A	RTs = 0	7.3464901583381
TCGA-EL-A3ZP-01A	RTs > 0	24.65019888806934
TCGA-EL-A3ZQ-01A	RTs = 0	4.886851215394261
TCGA-EL-A3ZR-01A	RTs = 0	20.546637635378723
TCGA-EL-A3ZS-01A	RTs = 0	24.438040669270997
TCGA-EL-A3ZT-01A	RTs = 0	26.96540873791943
TCGA-EL-A4JV-01A	RTs = 0	24.688384341123182
TCGA-EL-A4JW-01A	RTs = 0	16.723657766224925
TCGA-EL-A4JX-01A	RTs = 0	12.837187951413805
TCGA-EL-A4JZ-01A	RTs = 0	18.2179239725296
TCGA-EL-A4K0-01A	RTs = 0	40.05038097684637
TCGA-EL-A4K1-01A	RTs = 0	5.638963551172736
TCGA-EL-A4K2-01A	RTs > 0	18.49289018019338
TCGA-EL-A4K4-01A	RTs = 0	9.056788562213004
TCGA-EL-A4K6-01A	RTs = 0	24.208917278015104
TCGA-EL-A4K7-01A	RTs = 0	6.254903421189109
TCGA-EL-A4K9-01A	RTs = 0	16.7473343993462
TCGA-EL-A4KD-01A	RTs = 0	23.716639054299176
TCGA-EM-A1CS-01A	RTs = 0	30.313000527860364
TCGA-EM-A1CT-01A	RTs = 0	15.553846273622396
TCGA-EM-A1CU-01A	RTs = 0	20.19139600275592
TCGA-EM-A1CV-01A	RTs = 0	32.16932193681196
TCGA-EM-A1CW-01A	RTs = 0	7.380244473853026
TCGA-EM-A1YA-01A	RTs = 0	10.339784806645472
TCGA-EM-A1YB-01A	RTs = 0	5.043982638992804
TCGA-EM-A1YC-01A	RTs = 0	17.303601980620073
TCGA-EM-A1YD-01A	RTs = 0	22.715396131026
TCGA-EM-A1YE-01A	RTs = 0	12.686344656997974
TCGA-EM-A22I-01A	RTs = 0	18.77218648643211
TCGA-EM-A22J-01A	RTs = 0	18.70610192081666
TCGA-EM-A22K-01A	RTs = 0	33.128582582761
TCGA-EM-A22L-01A	RTs = 0	25.327140611008865
TCGA-EM-A22M-01A	RTs = 0	6.61063811943321
TCGA-EM-A22N-01A	RTs = 0	12.386579162842864
TCGA-EM-A22O-01A	RTs = 0	10.284983203402824
TCGA-EM-A22P-01A	RTs = 0	15.287949473219085
TCGA-EM-A22Q-01A	RTs > 0	7.39055726211666
TCGA-EM-A2CJ-01A	RTs = 0	13.51038059704057
TCGA-EM-A2CK-01A	RTs = 0	20.81447719147393
TCGA-EM-A2CL-01A	RTs = 0	29.495491244709488
TCGA-EM-A2CM-01A	RTs = 0	17.73402106135553
TCGA-EM-A2CN-01A	RTs = 0	23.45539333650236
TCGA-EM-A2CO-01A	RTs = 0	8.426172277494654
TCGA-EM-A2CP-01A	RTs = 0	13.821955074086867
TCGA-EM-A2CQ-01A	RTs = 0	22.146527777460538
TCGA-EM-A2CR-01A	RTs = 0	8.205514764666665
TCGA-EM-A2CS-01A	RTs = 0	27.176427003199237
TCGA-EM-A2CT-01A	RTs = 0	17.784371652102724
TCGA-EM-A2CU-01A	RTs = 0	15.203442722988218
TCGA-EM-A2OV-01A	RTs = 0	13.357019478312328
TCGA-EM-A2OW-01A	RTs = 0	8.168903920051873
TCGA-EM-A2OX-01A	RTs > 0	19.60640595116065
TCGA-EM-A2OY-01A	RTs = 0	7.3850232340482815
TCGA-EM-A2OZ-01A	RTs = 0	16.520410343843352
TCGA-EM-A2P0-01A	RTs = 0	26.87906410318612
TCGA-EM-A2P2-01A	RTs = 0	60.47110578090392
TCGA-EM-A2P3-01A	RTs = 0	19.59665429031622
TCGA-EM-A3AI-01A	RTs = 0	14.995193848551718
TCGA-EM-A3AJ-01A	RTs = 0	35.314442896199054
TCGA-EM-A3AK-01A	RTs > 0	33.86833829019232
TCGA-EM-A3AL-01A	RTs = 0	17.94682442596705
TCGA-EM-A3AN-01A	RTs = 0	10.033509306557306
TCGA-EM-A3AO-01A	RTs = 0	22.85446972337449
TCGA-EM-A3AP-01A	RTs = 0	33.360599235979166
TCGA-EM-A3AQ-01A	RTs = 0	8.187804421628439
TCGA-EM-A3AR-01A	RTs = 0	30.404844531726383
TCGA-EM-A3FJ-01A	RTs > 0	15.140983479669524
TCGA-EM-A3FK-01A	RTs = 0	24.257933523725296
TCGA-EM-A3FM-01A	RTs = 0	6.05537808265297
TCGA-EM-A3FN-01A	RTs = 0	5.971662641575272
TCGA-EM-A3FO-01A	RTs = 0	18.062434351546333
TCGA-EM-A3FP-01A	RTs = 0	8.705528236874695
TCGA-EM-A3FQ-01A	RTs = 0	14.51439618318912
TCGA-EM-A3FR-01A	RTs = 0	21.825413063441275
TCGA-EM-A3O3-01A	RTs = 0	12.197841387159745
TCGA-EM-A3O6-01A	RTs = 0	8.004079933629207
TCGA-EM-A3O7-01A	RTs = 0	24.127930265531933
TCGA-EM-A3O8-01A	RTs = 0	26.46833933481989
TCGA-EM-A3OA-01A	RTs = 0	8.848760941935772
TCGA-EM-A3OB-01A	RTs = 0	23.350371995538826
TCGA-EM-A3ST-01A	RTs = 0	16.063403956789973
TCGA-EM-A3SU-01A	RTs = 0	3.28839909220723
TCGA-EM-A3SX-01A	RTs = 0	22.828200813770245
TCGA-EM-A3SY-01A	RTs = 0	5.803606322919634
TCGA-EM-A3SZ-01A	RTs = 0	12.55523851738375
TCGA-EM-A4FF-01A	RTs = 0	9.766350386451856
TCGA-EM-A4FH-01A	RTs = 0	10.037180847827347
TCGA-EM-A4FK-01A	RTs = 0	16.562968936709034
TCGA-EM-A4FM-01A	RTs = 0	7.207059644697609
TCGA-EM-A4FN-01A	RTs = 0	4.040626962494122
TCGA-EM-A4FO-01A	RTs = 0	8.80156251122144
TCGA-EM-A4FQ-01A	RTs = 0	4.543654681431473
TCGA-EM-A4FR-01A	RTs = 0	18.212763626744447
TCGA-EM-A4FU-01A	RTs = 0	15.482057202040249
TCGA-EM-A4FV-01A	RTs = 0	15.939575734742776
TCGA-EM-A4G1-01A	RTs = 0	16.164587633552237
TCGA-EO-A22U-01A	RTs > 0	30.113125686366747
TCGA-EO-A22Y-01A	RTs > 0	40.50990911972267
TCGA-EO-A3AV-01A	RTs > 0	14.907475776939846
TCGA-EO-A3AY-01A	RTs > 0	6.880001225180336
TCGA-EO-A3AZ-01A	RTs > 0	12.423111859928524
TCGA-EO-A3B0-01A	RTs = 0	26.25982282222617
TCGA-EO-A3B1-01A	RTs = 0	23.42783557994296
TCGA-EO-A3KU-01A	RTs > 0	87.97917680010727
TCGA-EO-A3KW-01A	RTs > 0	73.5548550525899
TCGA-EO-A3KX-01A	RTs > 0	29.00944650582758
TCGA-EO-A3L0-01A	RTs > 0	98.56534040548338
TCGA-EQ-8122-01A	RTs > 0	191.67590693428963
TCGA-ER-A194-01A	RTs = 0	4.37692653061563
TCGA-ER-A196-01A	RTs = 0	16.34058026603222
TCGA-ER-A19K-01A	RTs = 0	7.53612948394275
TCGA-ER-A19T-01A	RTs = 0	18.080729594356768
TCGA-ER-A2NF-01A	RTs = 0	6.370248557899841
TCGA-ER-A42H-01A	RTs = 0	11.748234803685662
TCGA-ET-A25G-01A	RTs = 0	12.863087837962862
TCGA-ET-A25I-01A	RTs > 0	6.735735450694214
TCGA-ET-A25K-01A	RTs = 0	28.53923263508128
TCGA-ET-A25L-01A	RTs = 0	16.502348339484328
TCGA-ET-A25M-01A	RTs = 0	11.186067353064525
TCGA-ET-A25N-01A	RTs = 0	22.10692873217027
TCGA-ET-A25O-01A	RTs = 0	13.762111210482916
TCGA-ET-A25P-01A	RTs = 0	26.63526047890886
TCGA-ET-A25R-01A	RTs = 0	27.899324782896908
TCGA-ET-A2MX-01A	RTs = 0	4.603799201198188
TCGA-ET-A2MY-01A	RTs = 0	6.894094420342611
TCGA-ET-A2N5-01A	RTs = 0	14.342518667258975
TCGA-ET-A39I-01A	RTs = 0	20.87446892743651
TCGA-ET-A39J-01A	RTs = 0	14.358067412206264
TCGA-ET-A39K-01A	RTs > 0	5.546137658473253
TCGA-ET-A39L-01A	RTs = 0	21.887579282151773
TCGA-ET-A39M-01A	RTs = 0	7.285924207984095
TCGA-ET-A39N-01A	RTs = 0	12.788444838954131
TCGA-ET-A39P-01A	RTs = 0	10.703409049828815
TCGA-ET-A39R-01A	RTs = 0	34.91534520432171
TCGA-ET-A39T-01A	RTs = 0	11.19571770997449
TCGA-ET-A3BN-01A	RTs = 0	23.0134526783717
TCGA-ET-A3BP-01A	RTs = 0	12.904309538563302
TCGA-ET-A3BQ-01B	RTs = 0	19.132019558680664
TCGA-ET-A3BS-01A	RTs = 0	11.07433033969072
TCGA-ET-A3BT-01A	RTs = 0	10.154724625168372
TCGA-ET-A3BV-01A	RTs = 0	17.892422666403313
TCGA-ET-A3BW-01A	RTs = 0	25.792100771747364
TCGA-ET-A3BX-01A	RTs = 0	16.17286328687791
TCGA-ET-A3DO-01A	RTs = 0	11.121826521729457
TCGA-ET-A3DP-01A	RTs = 0	27.076874468355516
TCGA-ET-A3DQ-01A	RTs = 0	25.65208193490457
TCGA-ET-A3DR-01A	RTs = 0	29.225953436196207
TCGA-ET-A3DS-01A	RTs = 0	26.56570313570828
TCGA-ET-A3DU-01A	RTs = 0	5.78164751652433
TCGA-ET-A3DW-01A	RTs = 0	12.53459796995087
TCGA-ET-A40P-01A	RTs = 0	7.920498586448977
TCGA-ET-A40Q-01A	RTs = 0	10.049385303064213
TCGA-ET-A40S-01A	RTs = 0	24.960084966287464
TCGA-ET-A40T-01A	RTs = 0	17.69559617091455
TCGA-ET-A4KN-01A	RTs = 0	9.50383678088758
TCGA-ET-A4KQ-01A	RTs = 0	26.20338399466599
TCGA-EY-A1GL-01A	RTs > 0	14.44377986234093
TCGA-EY-A1GO-01A	RTs = 0	9.3374034523134
TCGA-EY-A1GX-01A	RTs > 0	12.599579894322943
TCGA-EY-A210-01A	RTs > 0	5.337581659019954
TCGA-EY-A3QX-01A	RTs = 0	92.46925118158654
TCGA-EY-A4KR-01A	RTs > 0	50.08470506775112
TCGA-EY-A5W2-01A	RTs > 0	7.767787553168648
TCGA-EZ-7264-01A	RTs = 0	20.182743895985183
TCGA-F1-6177-01A	RTs > 0	40.59439902837281
TCGA-F1-6874-01A	RTs > 0	167.7508487826488
TCGA-F1-6875-01A	RTs > 0	81.98918628744201
TCGA-F1-A448-01A	RTs > 0	49.47588493963914
TCGA-F1-A72C-01A	RTs = 0	36.32036541205153
TCGA-F2-6879-01A	RTs = 0	54.414179678967024
TCGA-F2-6880-01A	RTs = 0	5.532712586624254
TCGA-F2-7273-01A	RTs = 0	16.24886827880498
TCGA-F2-7276-01A	RTs = 0	13.836297587796016
TCGA-F2-A44G-01A	RTs = 0	30.524105621376822
TCGA-F2-A44H-01A	RTs = 0	7.415071043693197
TCGA-F2-A7TX-01A	RTs = 0	22.62768382979142
TCGA-F6-A8O3-01A	RTs = 0	12.253193387041849
TCGA-F6-A8O4-01A	RTs = 0	13.895387476730363
TCGA-F7-7848-01A	RTs > 0	258.5868977357683
TCGA-F7-A50G-01A	RTs > 0	70.39964267864711
TCGA-F7-A50I-01A	RTs > 0	72.20772578069081
TCGA-F7-A50J-01A	RTs > 0	45.40905880802293
TCGA-F7-A61V-01A	RTs > 0	18.419584427150618
TCGA-F7-A61W-01A	RTs > 0	88.56055689883955
TCGA-F7-A620-01A	RTs > 0	16.454388612788396
TCGA-F7-A622-01A	RTs > 0	30.564019194454357
TCGA-F7-A624-01A	RTs > 0	7.246519643175203
TCGA-F9-A4JJ-01A	RTs = 0	22.8219025727489
TCGA-F9-A7Q0-01A	RTs = 0	65.63971477094202
TCGA-F9-A7VF-01A	RTs > 0	8.76878037684494
TCGA-F9-A8NY-01A	RTs = 0	7.851298240319846
TCGA-F9-A97G-01A	RTs = 0	35.66795841884851
TCGA-FA-A7DS-01A	RTs = 0	27.39946166458038
TCGA-FB-A4P5-01A	RTs = 0	16.095103411001546
TCGA-FB-A4P6-01A	RTs = 0	33.65336990809941
TCGA-FB-A545-01A	RTs = 0	50.72730803198768
TCGA-FB-A78T-01A	RTs > 0	27.09296341411713
TCGA-FB-AAPP-01A	RTs > 0	65.70336337544546
TCGA-FB-AAPQ-01A	RTs > 0	27.933596332259288
TCGA-FB-AAPS-01A	RTs = 0	16.902749289111018
TCGA-FB-AAPU-01A	RTs = 0	14.962829591561418
TCGA-FB-AAPY-01A	RTs > 0	26.569996137113787
TCGA-FB-AAPZ-01A	RTs > 0	37.44573175341008
TCGA-FB-AAQ0-01A	RTs = 0	22.26598506041208
TCGA-FB-AAQ1-01A	RTs = 0	9.602742533069732
TCGA-FB-AAQ2-01A	RTs = 0	23.53812141389749
TCGA-FB-AAQ3-01A	RTs = 0	11.077414024133246
TCGA-FB-AAQ6-01A	RTs > 0	23.20458726247488
TCGA-FC-7708-01A	RTs > 0	111.18357749221184
TCGA-FC-7961-01A	RTs > 0	20.640160715563862
TCGA-FC-A4JI-01A	RTs > 0	49.23913994493495
TCGA-FC-A5OB-01A	RTs > 0	13.132536414611378
TCGA-FC-A66V-01A	RTs = 0	28.72250033414325
TCGA-FC-A6HD-01A	RTs > 0	12.118376691630369
TCGA-FC-A8O0-01A	RTs = 0	70.41616717012809
TCGA-FD-A3B4-01A	RTs > 0	97.65898623097806
TCGA-FD-A3B5-01A	RTs > 0	352.262565157536
TCGA-FD-A3B6-01A	RTs > 0	135.83938692891326
TCGA-FD-A3B7-01A	RTs > 0	221.06538564535185
TCGA-FD-A3B8-01A	RTs = 0	120.24252596258653
TCGA-FD-A3N5-01A	RTs > 0	34.30227521710685
TCGA-FD-A3N6-01A	RTs > 0	143.1940036940177
TCGA-FD-A3NA-01A	RTs > 0	66.11472554186989
TCGA-FD-A3SJ-01A	RTs > 0	257.73511437722107
TCGA-FD-A3SL-01A	RTs > 0	138.60422449831535
TCGA-FD-A3SM-01A	RTs > 0	171.68905655430066
TCGA-FD-A3SN-01A	RTs > 0	54.36108401716646
TCGA-FD-A3SO-01A	RTs = 0	62.70336414336063
TCGA-FD-A3SP-01A	RTs > 0	74.46418820493204
TCGA-FD-A3SQ-01A	RTs > 0	33.494090541643914
TCGA-FD-A3SR-01A	RTs > 0	273.39889949655526
[truncated: 1,880 more rows]
