# Supplementary material for: Pan-cancer multi-omic model of LINE-1 activity reveals locus heterogeneity of retrotransposition efficiency
Source: Nat Commun. 2025 Feb 28;16:2049. doi: 10.1038/s41467-025-57271-1 (PMC11871128; doi:10.1038/s41467-025-57271-1)
Supplement: Supplementary file 7 — Source Data [file 41467_2025_57271_MOESM7_ESM.zip › source_data_28JAN2025/fig4c_data.csv]

subtype	rna_rank	rt_rank
ESCA	30.0	30.0
COAD	20.0	26.0
LUSC	29.0	28.0
HNSC	27.0	27.0
STAD	28.0	29.0
BLCA	24.0	25.0
CESC	18.0	21.0
UCS	19.0	24.0
OV	23.0	23.0
UCEC	16.0	22.0
PRAD	21.0	20.0
PAAD	14.0	19.0
CHOL	17.0	18.0
LUAD	26.0	17.0
BRCA	22.0	16.0
KIRP	13.0	15.0
ACC	2.0	14.0
KICH	8.0	13.0
DLBC	9.0	12.0
THYM	25.0	11.0
SARC	7.0	10.0
SKCM	5.0	9.0
MESO	10.0	8.0
GBM	3.0	7.0
THCA	11.0	6.0
PCPG	4.0	5.0
LGG	6.0	4.0
UVM	1.0	3.0
KIRC	15.0	1.5
LIHC	12.0	1.5
