# Supplementary material for: Pan-cancer multi-omic model of LINE-1 activity reveals locus heterogeneity of retrotransposition efficiency
Source: Nat Commun. 2025 Feb 28;16:2049. doi: 10.1038/s41467-025-57271-1 (PMC11871128; doi:10.1038/s41467-025-57271-1)
Supplement: Supplementary file 7 — Source Data [file 41467_2025_57271_MOESM7_ESM.zip › source_data_28JAN2025/fig2c_data.csv]

	svlen
0	302
1	1550
2	163
3	4427
4	1023
5	1168
6	53
7	723
8	847
9	211
10	122
11	844
12	1431
13	426
14	1088
15	183
16	86
17	283
18	343
19	791
20	1984
21	155
22	396
23	255
24	117
25	335
26	350
27	145
28	162
29	158
30	231
31	516
32	192
33	161
34	317
35	97
36	197
37	110
38	291
39	113
40	201
41	177
42	53
43	146
44	561
45	107
46	156
47	147
48	474
49	231
50	78
51	1402
52	428
53	197
54	64
55	283
56	663
57	1239
58	147
59	574
60	353
61	731
62	226
63	1434
64	65
65	892
66	156
67	118
68	121
69	216
70	247
71	204
72	107
73	148
74	85
75	307
76	245
77	204
78	85
79	535
80	84
81	152
82	740
83	266
84	582
85	1185
86	3359
87	1448
88	1854
89	1745
90	658
91	481
92	4231
93	479
94	165
95	269
96	1006
97	135
98	2756
99	348
100	4444
101	2290
102	941
103	179
104	365
105	372
106	1486
107	607
108	150
109	214
110	108
111	101
112	253
113	1278
114	147
115	4629
116	866
117	190
118	655
119	240
120	100
121	144
122	124
123	311
124	939
125	4179
126	161
127	375
128	61
129	276
130	210
131	668
132	710
133	61
134	87
135	1356
136	147
137	368
138	328
139	497
140	88
141	949
142	3004
143	188
144	379
145	206
146	839
147	288
148	4592
149	207
150	259
151	1024
152	170
153	1067
154	241
155	2568
156	776
157	272
158	283
159	227
160	347
161	392
162	1121
163	272
164	344
165	668
166	300
167	535
168	513
169	737
170	399
171	231
172	113
173	481
174	404
175	541
176	898
177	705
178	112
179	5592
180	1813
181	454
182	381
183	780
184	149
185	122
186	1808
187	5314
188	148
189	711
190	523
191	573
192	131
193	172
194	5395
195	238
196	276
197	97
198	713
199	88
200	407
201	649
202	383
203	723
204	128
205	851
206	433
207	920
208	305
209	1219
210	99
211	1335
212	1990
213	214
214	134
215	702
216	6016
217	71
218	110
219	436
220	244
221	150
222	153
223	245
224	216
225	247
226	3681
227	339
228	324
229	510
230	1210
231	139
232	610
233	271
234	141
235	2635
236	198
237	320
238	65
239	1452
240	234
241	552
242	1226
243	620
244	5849
245	6014
246	760
247	448
248	2888
249	83
250	1357
251	235
252	385
253	516
254	88
255	503
256	593
257	1551
258	311
259	776
260	3399
261	617
262	393
263	691
264	134
265	67
266	72
267	128
268	294
269	68
270	195
271	95
272	214
273	543
274	159
275	107
276	88
277	744
278	343
279	156
280	433
281	98
282	94
283	168
284	258
285	289
286	3237
287	125
288	1631
289	50
290	159
291	116
292	1444
293	758
294	313
295	94
296	131
297	548
298	169
299	6014
300	187
301	2522
302	55
303	716
304	351
305	101
306	510
307	4361
308	146
309	188
310	549
311	860
312	392
313	1869
314	1258
315	618
316	121
317	196
318	648
319	317
320	75
321	472
322	343
323	120
324	87
325	433
326	404
327	348
328	327
329	585
330	315
331	50
332	1571
333	550
334	276
335	1039
336	3083
337	1114
338	59
339	377
340	194
341	463
342	168
343	95
344	279
345	148
346	120
347	202
348	239
349	281
350	462
351	437
352	154
353	420
354	276
355	83
356	190
357	175
358	370
359	314
360	363
361	217
362	1210
363	908
364	272
365	2926
366	638
367	1562
368	198
369	128
370	361
371	154
372	189
373	613
374	527
375	640
376	315
377	259
378	657
379	6016
380	760
381	5947
382	198
383	323
384	210
385	166
386	272
387	1103
388	647
389	1923
390	92
391	259
392	131
393	410
394	264
395	317
396	236
397	149
398	225
399	436
400	202
401	67
402	1959
403	693
404	426
405	110
406	350
407	1756
408	4427
409	560
410	807
411	59
412	1439
413	5990
414	187
415	59
416	202
417	6002
418	458
419	304
420	1963
421	258
422	489
423	503
424	78
425	550
426	107
427	1288
428	1850
429	576
430	154
431	88
432	738
433	127
434	198
435	6015
436	110
437	181
438	917
439	440
440	134
441	432
442	137
443	134
444	224
445	102
446	100
447	567
448	205
449	1153
450	102
451	97
452	289
453	853
454	97
455	222
456	1191
457	228
458	107
459	121
460	577
461	199
462	298
463	219
464	3419
465	777
466	301
467	1224
468	532
469	561
470	174
471	699
472	290
473	57
474	182
475	3561
476	370
477	1896
478	141
479	659
480	50
481	996
482	161
483	179
484	795
485	56
486	201
487	832
488	184
489	6016
490	5069
491	360
492	180
493	3211
494	82
495	1401
496	88
497	418
498	263
499	6014
500	350
501	716
502	563
503	5311
504	5471
505	6016
506	1471
507	1296
508	5237
509	71
510	158
511	363
512	1033
513	799
514	6014
515	1749
516	516
517	107
518	5388
519	1723
520	2571
521	837
522	1305
523	634
524	211
525	6016
526	151
527	776
528	784
529	2120
530	516
531	404
532	6013
533	3590
534	182
535	298
536	5797
537	6015
538	167
539	6016
540	1535
541	154
542	4211
543	1659
544	2389
545	660
546	271
547	6016
548	526
549	364
550	707
551	403
552	6016
553	1306
554	1335
555	973
556	6013
557	2166
558	64
559	715
560	856
561	192
562	618
563	2686
564	283
565	2699
566	2014
567	592
568	1038
569	442
570	6015
571	69
572	2270
573	518
574	581
575	678
576	1031
577	5695
578	1611
579	702
580	1567
581	499
582	566
583	148
584	275
585	131
586	162
587	393
588	184
589	362
590	389
591	296
592	255
593	229
594	82
595	967
596	133
597	216
598	158
599	58
600	204
601	300
602	271
603	1020
604	1581
605	469
606	215
607	836
608	5499
609	438
610	331
611	6016
612	2999
613	1846
614	295
615	375
616	198
617	1129
618	2189
619	2184
620	974
621	139
622	904
623	71
624	54
625	666
626	1998
627	1195
628	6014
629	1237
630	3076
631	901
632	1494
633	638
634	231
635	4203
636	431
637	481
638	338
639	350
640	4366
641	227
642	1992
643	111
644	141
645	139
646	2436
647	691
648	3244
649	1299
650	1521
651	140
652	1021
653	417
654	3914
655	2789
656	3830
657	555
658	213
659	4947
660	799
661	5562
662	394
663	391
664	347
665	6013
666	114
667	418
668	240
669	497
670	132
671	393
672	2378
673	526
674	180
675	456
676	438
677	600
678	348
679	714
680	1323
681	472
682	124
683	170
684	2856
685	304
686	340
687	1918
688	200
689	708
690	543
691	2274
692	6014
693	1521
694	197
695	430
696	6015
697	1561
698	544
699	1120
700	572
701	210
702	163
703	350
704	758
705	150
706	1105
707	1439
708	558
709	1175
710	453
711	1427
712	1341
713	93
714	201
715	135
716	1515
717	305
718	327
719	800
720	2242
721	262
722	607
723	438
724	350
725	2782
726	1072
727	2651
728	733
729	234
730	276
731	268
732	130
733	458
734	147
735	60
736	275
737	198
738	507
739	239
740	399
741	322
742	467
743	200
744	211
745	154
746	839
747	338
748	302
749	989
750	713
751	57
752	150
753	350
754	130
755	980
756	523
757	163
758	920
759	124
760	152
761	101
762	282
763	226
764	116
765	338
766	636
767	188
768	434
769	5036
770	546
771	794
772	138
773	160
774	478
775	147
776	133
777	60
778	206
779	283
780	361
781	107
782	478
783	108
784	5398
785	1098
786	6016
787	438
788	3427
789	1121
790	2552
791	418
792	363
793	1233
794	369
795	491
796	1104
797	209
798	290
799	532
800	111
801	102
802	620
803	2044
804	2194
805	150
806	1076
807	141
808	725
809	780
810	1175
811	3239
812	680
813	6015
814	722
815	139
816	523
817	302
818	277
819	1295
820	425
821	6016
822	718
823	82
824	205
825	443
826	394
827	148
828	548
829	702
830	126
831	317
832	138
833	1046
834	817
835	1090
836	847
837	707
838	384
839	2205
840	92
841	1153
842	375
843	2166
844	349
845	118
846	1785
847	302
848	1277
849	210
850	240
851	211
852	243
853	211
854	752
855	815
856	1284
857	124
858	2245
859	632
860	657
861	380
862	711
863	1899
864	1714
865	1263
866	143
867	461
868	422
869	129
870	443
871	197
872	297
873	1201
874	150
875	435
876	376
877	334
878	666
879	300
880	352
881	797
882	122
883	236
884	150
885	344
886	102
887	182
888	417
889	377
890	133
891	295
892	2234
893	621
894	183
895	1587
896	202
897	355
898	689
899	389
900	1327
901	471
902	1035
903	92
904	175
905	141
906	84
907	853
908	288
909	833
910	57
911	316
912	209
913	294
914	282
915	512
916	158
917	86
918	353
919	196
920	275
921	1154
922	191
923	841
924	582
925	1184
926	512
927	2469
928	453
929	5273
930	685
931	806
932	2346
933	272
934	321
935	235
936	211
937	151
938	1391
939	720
940	2111
941	340
942	1222
943	81
944	3057
945	72
946	1042
947	186
948	501
949	63
950	137
951	425
952	235
953	1435
954	72
955	264
956	109
957	265
958	71
959	1417
960	200
961	701
962	279
963	140
964	130
965	337
966	313
967	391
968	270
969	1441
970	75
971	63
972	58
973	5623
974	76
975	124
976	109
977	340
978	386
979	78
980	975
981	2254
982	361
983	52
984	140
985	434
986	4034
987	306
988	576
989	411
990	2024
991	258
992	117
993	87
994	1484
995	372
996	93
997	181
998	192
999	64
1000	314
1001	806
1002	455
1003	82
1004	714
1005	267
1006	180
1007	104
1008	578
1009	4780
1010	489
1011	61
1012	108
1013	1474
1014	640
1015	129
1016	445
1017	226
1018	739
1019	368
1020	68
1021	2838
1022	6016
1023	1268
1024	420
1025	318
1026	322
1027	367
1028	239
1029	117
1030	5012
1031	132
1032	80
1033	388
1034	259
1035	2292
1036	253
1037	177
1038	93
1039	549
1040	215
1041	52
1042	330
1043	235
1044	88
1045	262
1046	344
1047	460
1048	155
1049	213
1050	805
1051	234
1052	96
1053	280
1054	224
1055	153
1056	189
1057	58
1058	197
1059	399
1060	3108
1061	224
1062	88
1063	228
1064	68
1065	198
1066	398
1067	267
1068	443
1069	86
1070	101
1071	258
1072	356
1073	344
1074	69
1075	157
1076	313
1077	234
1078	319
1079	299
1080	630
1081	415
1082	376
1083	53
1084	272
1085	140
1086	110
1087	393
1088	136
1089	138
1090	188
1091	569
1092	808
1093	133
1094	588
1095	97
1096	87
1097	410
1098	86
1099	122
1100	179
1101	618
1102	127
1103	357
1104	235
1105	124
1106	282
1107	242
1108	187
1109	113
1110	771
1111	87
1112	110
1113	146
1114	170
1115	561
1116	1159
1117	296
1118	1209
1119	321
1120	247
1121	230
1122	113
1123	149
1124	214
1125	146
1126	92
1127	438
1128	303
1129	384
1130	183
1131	1183
1132	104
1133	3078
1134	205
1135	102
1136	88
1137	201
1138	188
1139	464
1140	422
1141	180
1142	150
1143	853
1144	241
1145	109
1146	224
1147	103
1148	183
1149	532
1150	230
1151	279
1152	363
1153	159
1154	281
1155	211
1156	220
1157	71
1158	230
1159	277
1160	86
1161	298
1162	2926
1163	4698
1164	172
1165	283
1166	140
1167	754
1168	360
1169	481
1170	490
1171	2729
1172	204
1173	358
1174	824
1175	1088
1176	1074
1177	179
1178	370
1179	1853
1180	748
1181	133
1182	2130
1183	5559
1184	4024
1185	233
1186	664
1187	80
1188	1266
1189	1236
1190	1097
1191	340
1192	702
1193	902
1194	247
1195	133
1196	128
1197	112
1198	62
1199	190
1200	312
1201	139
1202	334
1203	193
1204	333
1205	488
1206	149
1207	182
1208	235
1209	6012
1210	67
1211	85
1212	52
1213	194
1214	98
1215	2203
1216	94
1217	169
1218	68
1219	144
1220	217
1221	135
1222	393
1223	542
1224	297
1225	1219
1226	320
1227	577
1228	6012
1229	92
1230	189
1231	128
1232	135
1233	120
1234	61
1235	144
1236	262
1237	117
1238	335
1239	280
1240	87
1241	157
1242	167
1243	102
1244	242
1245	239
1246	146
1247	226
1248	1591
1249	183
1250	143
1251	266
1252	135
1253	195
1254	147
1255	260
1256	363
1257	491
1258	73
1259	192
1260	186
1261	340
1262	97
1263	333
1264	132
1265	187
1266	92
1267	901
1268	173
1269	153
1270	99
1271	149
1272	212
1273	71
1274	76
1275	74
1276	71
1277	67
1278	215
1279	494
1280	224
1281	227
1282	110
1283	269
1284	557
1285	1358
1286	88
1287	88
1288	196
1289	391
1290	149
1291	57
1292	335
1293	139
1294	435
1295	383
1296	98
1297	150
1298	451
1299	345
1300	189
1301	402
1302	133
1303	1563
1304	394
1305	324
1306	337
1307	209
1308	2469
1309	480
1310	108
1311	271
1312	720
1313	945
1314	163
1315	514
1316	117
1317	459
1318	147
1319	867
1320	370
1321	135
1322	200
1323	127
1324	369
1325	649
1326	580
1327	2404
1328	222
1329	221
1330	158
1331	151
1332	195
1333	372
1334	90
1335	100
1336	453
1337	116
1338	495
1339	270
1340	247
1341	309
1342	702
1343	256
1344	272
1345	266
1346	447
1347	71
1348	109
1349	958
1350	335
1351	440
1352	220
1353	240
1354	1591
1355	99
1356	50
1357	202
1358	105
1359	78
1360	748
1361	797
1362	250
1363	158
1364	418
1365	121
1366	94
1367	120
1368	546
1369	122
1370	918
1371	6010
1372	319
1373	135
1374	344
1375	478
1376	88
1377	138
1378	459
1379	468
1380	1386
1381	918
1382	139
1383	722
1384	88
1385	119
1386	1072
1387	367
1388	169
1389	147
1390	1138
1391	143
1392	329
1393	284
1394	144
1395	1434
1396	220
1397	356
1398	348
1399	503
1400	1625
1401	759
1402	231
1403	166
1404	754
1405	761
1406	340
1407	478
1408	494
1409	320
1410	994
1411	2021
1412	238
1413	625
1414	404
1415	203
1416	809
1417	275
1418	724
1419	780
1420	175
1421	910
1422	358
1423	318
1424	500
1425	273
1426	1789
1427	57
1428	430
1429	145
1430	405
1431	335
1432	374
1433	684
1434	614
1435	3188
1436	6014
1437	1648
1438	757
1439	655
1440	774
1441	413
1442	801
1443	250
1444	204
1445	1584
1446	1664
1447	522
1448	5431
1449	6009
1450	1570
1451	6015
1452	1847
1453	528
1454	225
1455	1801
1456	1011
1457	136
1458	638
1459	103
1460	267
1461	677
1462	234
1463	909
1464	127
1465	384
1466	66
1467	470
1468	318
1469	340
1470	102
1471	277
1472	50
1473	102
1474	305
1475	812
1476	835
1477	157
1478	182
1479	1757
1480	1403
1481	281
1482	850
1483	298
1484	854
1485	266
1486	71
1487	363
1488	205
1489	138
1490	152
1491	146
1492	376
1493	92
1494	161
1495	542
1496	232
1497	564
1498	305
1499	124
1500	269
1501	556
1502	102
1503	393
1504	735
1505	119
1506	187
1507	152
1508	179
1509	5699
1510	688
1511	333
1512	867
1513	281
1514	1006
1515	2104
1516	436
1517	471
1518	422
1519	400
1520	1013
1521	2194
1522	113
1523	453
1524	1521
1525	738
1526	597
1527	668
1528	50
1529	165
1530	404
1531	382
1532	58
1533	713
1534	1591
1535	393
1536	783
1537	1030
1538	1055
1539	495
1540	881
1541	188
1542	383
1543	450
1544	78
1545	663
1546	261
1547	395
1548	67
1549	1223
1550	105
1551	176
1552	1963
1553	748
1554	107
1555	395
1556	618
1557	773
1558	273
1559	574
1560	6016
1561	1436
1562	384
1563	438
1564	122
1565	318
1566	455
1567	833
1568	84
1569	637
1570	273
1571	1108
1572	910
1573	597
1574	471
1575	897
1576	545
1577	459
1578	973
1579	801
1580	280
1581	350
1582	1051
1583	128
1584	326
1585	287
1586	110
1587	674
1588	250
1589	275
1590	526
1591	340
1592	811
1593	1135
1594	340
1595	281
1596	109
1597	270
1598	863
1599	134
1600	170
1601	517
1602	264
1603	472
1604	512
1605	338
1606	77
1607	291
1608	85
1609	371
1610	338
1611	742
1612	560
1613	383
1614	362
1615	233
1616	1026
1617	567
1618	280
1619	889
1620	345
1621	287
1622	133
1623	158
1624	748
1625	291
1626	287
1627	370
1628	5965
1629	57
1630	6014
1631	57
1632	214
1633	147
1634	316
1635	235
1636	203
1637	2664
1638	639
1639	362
1640	294
1641	360
1642	388
1643	93
1644	526
1645	864
1646	342
1647	644
1648	732
1649	210
1650	88
1651	160
1652	360
1653	154
1654	59
1655	404
1656	327
1657	784
1658	2462
1659	72
1660	170
1661	227
1662	165
1663	79
1664	1004
1665	376
1666	1039
1667	217
1668	111
1669	90
1670	316
1671	490
1672	127
1673	214
1674	1369
1675	392
1676	338
1677	276
1678	136
1679	280
1680	654
1681	102
1682	862
1683	1973
1684	474
1685	169
1686	203
1687	1233
1688	92
1689	88
1690	239
1691	1201
1692	201
1693	81
1694	741
1695	565
1696	410
1697	201
1698	107
1699	320
1700	434
1701	447
1702	724
1703	94
1704	102
1705	1455
1706	264
1707	198
1708	63
1709	518
1710	586
1711	1175
1712	588
1713	2492
1714	598
1715	647
1716	90
1717	755
1718	542
1719	592
1720	453
1721	2065
1722	933
1723	1751
1724	974
1725	229
1726	398
1727	103
1728	1414
1729	1910
1730	756
1731	2208
1732	6013
1733	1250
1734	244
1735	2115
1736	6012
1737	719
1738	268
1739	104
1740	1493
1741	436
1742	1547
1743	1352
1744	6014
1745	408
1746	335
1747	93
1748	194
1749	461
1750	82
1751	240
1752	818
1753	647
1754	1808
1755	230
1756	995
1757	425
1758	1435
1759	276
1760	599
1761	2129
1762	437
1763	1789
1764	1445
1765	150
1766	230
1767	108
1768	702
1769	208
1770	725
1771	891
1772	291
1773	421
1774	76
1775	532
1776	115
1777	94
1778	607
1779	6015
1780	147
1781	307
1782	2727
1783	147
1784	514
1785	162
1786	289
1787	104
1788	1282
1789	122
1790	631
1791	856
1792	399
1793	479
1794	474
1795	693
1796	352
1797	574
1798	124
1799	174
1800	1457
1801	520
1802	128
1803	5470
1804	453
1805	436
1806	195
1807	385
1808	2040
1809	276
1810	545
1811	297
1812	115
1813	2053
1814	1076
1815	536
1816	901
1817	343
1818	1806
1819	476
1820	303
1821	333
1822	1952
1823	524
1824	6014
1825	510
1826	294
1827	231
1828	582
1829	1262
1830	141
1831	1820
1832	732
1833	85
1834	558
1835	228
1836	331
1837	401
1838	1099
1839	435
1840	1255
1841	148
1842	1760
1843	491
1844	144
1845	56
1846	1117
1847	258
1848	224
1849	101
1850	1132
1851	754
1852	1026
1853	318
1854	1439
1855	394
1856	548
1857	663
1858	808
1859	992
1860	483
1861	334
1862	787
1863	353
1864	479
1865	1263
1866	599
1867	148
1868	201
1869	458
1870	582
1871	302
1872	314
1873	279
1874	187
1875	383
1876	182
1877	207
1878	801
1879	136
1880	138
1881	529
1882	212
1883	434
1884	477
1885	1026
1886	71
1887	245
1888	337
1889	1702
1890	322
1891	506
1892	968
1893	132
1894	601
1895	433
1896	6012
1897	71
1898	852
1899	122
1900	780
1901	296
1902	220
1903	680
1904	438
1905	1031
1906	3148
1907	130
1908	634
1909	1292
1910	350
1911	1164
1912	388
1913	476
1914	2138
1915	2895
1916	2560
1917	3693
1918	167
1919	319
1920	969
1921	285
1922	360
1923	841
1924	2946
1925	438
1926	1901
1927	876
1928	275
1929	65
1930	515
1931	749
1932	470
1933	411
1934	756
1935	650
1936	437
1937	453
1938	51
1939	781
1940	83
1941	523
1942	657
1943	933
1944	570
1945	866
1946	306
1947	518
1948	906
1949	290
1950	455
1951	703
1952	1488
1953	163
1954	5984
1955	735
1956	445
1957	2902
1958	424
1959	70
1960	2048
1961	292
1962	74
1963	287
1964	92
1965	76
1966	160
1967	1207
1968	281
1969	305
1970	213
1971	491
1972	266
1973	244
1974	176
1975	2258
1976	1026
1977	195
1978	144
1979	270
1980	2425
1981	597
1982	580
1983	552
1984	535
1985	818
1986	857
1987	291
1988	141
1989	580
1990	1267
1991	1602
1992	1087
1993	877
1994	2619
1995	655
1996	1315
1997	126
1998	307
[truncated: 34,083 more rows]
