# Supplementary material for: Pan-cancer multi-omic model of LINE-1 activity reveals locus heterogeneity of retrotransposition efficiency
Source: Nat Commun. 2025 Feb 28;16:2049. doi: 10.1038/s41467-025-57271-1 (PMC11871128; doi:10.1038/s41467-025-57271-1)
Supplement: Supplementary file 7 — Source Data [file 41467_2025_57271_MOESM7_ESM.zip › source_data_28JAN2025/fig5d_data.csv]

cluster	Esophageal	Lung (LUSC)	Stomach	Thymoma	Head & Neck	Cervical	Bladder	Ovarian	Colon	Lung (LUAD)	Uterine (UCS)	Breast	Prostate	Cholangiocarcinoma	Uterine (UCEC)	Pancreatic	Kidney (KIRC)	Kidney (KIRP)	Liver	Thyroid	Brain (LGG)	Skin	Sarcoma	Mesothelioma	Kidney (KICH)	Pheochromocytoma	Adrenocortical	B-cell	Uveal
22q12.1	0.3723308333814104	0.2407924603403541	0.2499727626615026	0.0	0.2774462106127228	0.6666666666666666	0.1390603591239906	0.0316204310394562	0.0526315789473684	0.0454545454545454	0.1580200520983574	0.074686718765024	0.0167130919220055	0.0909090909090909	0.1926701413888436	0.0387844618105635	0.0	0.0384615384615384	0.0	0.0	0.0	0.0	0.0	0.028302901798592	0.0	0.0	0.0	0.0	0.0
Xp22.2-2	0.1333333333333333	0.2923151039620182	0.0227574512574994	0.0	0.1715643967159981	0.0	0.0729742143644625	0.0206896551724137	0.0	0.0454545454545454	0.0833333333333333	0.0	0.011142061281337	0.0	0.040390039073768	0.0	0.0	0.0	0.0	0.0	0.0	0.0	0.0048309178743961	0.0	0.0	0.0	0.0	0.0	0.0
8q24.22-2	0.3333333333333333	0.0919441468311202	0.0227574512574994	0.0	0.0395256436333906	0.0	0.0701622753920944	0.0068965517241379	0.0	0.0	0.0	0.0	0.0	0.0	0.0	0.0	0.0	0.0	0.0	0.0	0.0	0.0	0.0	0.0	0.0	0.0	0.0	0.0	0.0
12p13.32-1	0.1333333333333333	0.0363885912755647	0.0410999651870848	0.0	0.010840108401084	0.0	0.011049723756906	0.0206896551724137	0.0	0.0	0.0833333333333333	0.0	0.0027855153203342	0.0	0.0078125	0.0	0.0	0.0	0.0	0.0	0.0	0.0	0.0	0.0	0.0	0.0	0.0	0.0	0.0
2 loci: 18q21.32-1, ...	0.0861654166907051	0.0641663690533424	0.0225207869100867	0.0	0.0800213057197931	0.0	0.0228035566358106	0.0172413793103448	0.0263157894736842	0.0	0.0104166666666666	0.0	0.0	0.0	0.00390625	0.0	0.0	0.0	0.0	0.0	0.0	0.0	0.0	0.0	0.0	0.0	0.0	0.0	0.0
4 loci: Xp22.2-1, ...	0.0166666666666666	0.0462285873380699	0.0466709958277533	0.0	0.022738646628876	0.0	0.0142161343237024	0.0051724137931034	0.0471705592200151	0.0	0.0277183754942049	0.0	0.0006963788300835	0.0	0.005859375	0.0034722222222222	0.0	0.0	0.0	0.0	0.0	0.0	0.0	0.0	0.0	0.0015432098765432	0.0	0.0	0.0
13 loci: 6p25.2, ...	0.0235126282088264	0.0129602067707544	0.0086926652439212	0.0	0.011808522887311	0.0	0.0106896800441025	0.0024323408491889	0.0080971659919028	0.0	0.0032051282051282	0.0	0.0002142704092564	0.0023310023310023	0.0006009615384615	0.001068376068376	0.0	0.0	0.0	0.0	0.0	0.0	0.0	0.0	0.0	0.0	0.0	0.0	0.0
20p11.21-1	0.0	0.0158730158730158	0.011142061281337	0.0	0.010840108401084	0.0	0.0027624309392265	0.0068965517241379	0.0	0.0	0.0	0.0	0.0	0.0	0.0	0.0	0.0	0.0	0.0	0.0	0.0	0.0	0.0	0.0	0.0	0.0	0.0	0.0	0.0
4 loci: 9q21.32-2, ...	0.0	0.0019841269841269	0.0	0.0	0.0	0.0	0.0006906077348066	0.0	0.0	0.0	0.0	0.0	0.0	0.0	0.0	0.0	0.0	0.0	0.0	0.0	0.0	0.0	0.0	0.0	0.0	0.0	0.0	0.0	0.0
3 loci: 3q22.1-1, ...	0.0	0.0	0.0	0.0	0.000903342366757	0.0	0.0	0.0	0.0	0.0	0.0	0.0	0.0	0.0	0.0	0.0	0.0	0.0	0.0	0.0	0.0	0.0	0.0	0.0	0.0	0.0	0.0	0.0	0.0
1448 loci: 3p21.1-1, ...	0.0	0.0001128264628865	7.262901764832316e-05	0.0	0.000108092065127	0.0	4.11788454654944e-05	4.286530767765269e-05	0.0	0.0	5.755064456721906e-05	0.0	1.923698425645165e-06	0.0	2.158149171270718e-05	0.0	0.0	0.0	0.0	0.0	0.0	0.0	0.0	0.0	0.0	0.0	0.0	0.0	0.0
3p22.1-1	0.0	0.0	0.0	0.0	0.0	0.0	0.0	0.0	0.0	0.0	0.0	0.0	0.0	0.0	0.0	0.0	0.0	0.0	0.0	0.0	0.0	0.0	0.0	0.0	0.0	0.0	0.0	0.0	0.0
2 loci: 7q11.21-3, ...	0.0	0.0	0.0	0.0	0.0	0.0	0.0	0.0	0.0	0.0	0.0	0.0	0.0	0.0	0.0	0.0	0.0	0.0	0.0	0.0	0.0	0.0	0.0	0.0	0.0	0.0	0.0	0.0	0.0
