# Supplementary material for: Pan-cancer multi-omic model of LINE-1 activity reveals locus heterogeneity of retrotransposition efficiency
Source: Nat Commun. 2025 Feb 28;16:2049. doi: 10.1038/s41467-025-57271-1 (PMC11871128; doi:10.1038/s41467-025-57271-1)
Supplement: Supplementary file 7 — Source Data [file 41467_2025_57271_MOESM7_ESM.zip › source_data_28JAN2025/fig6a_data.csv]

locus	cytoband_id	total_LUSC_RNA	efficiency	total_LUSC_RTs
L1HS.1.chr22:28663283-28669315.+	22q12.1	616.4350918335198	0.0751623900166724	34.0
L1HS.1.chrX:11935296-11941314.-	Xp22.2-2	213.0721697122588	0.1808590257109525	53.0
