# Supplementary material for: Pan-cancer multi-omic model of LINE-1 activity reveals locus heterogeneity of retrotransposition efficiency
Source: Nat Commun. 2025 Feb 28;16:2049. doi: 10.1038/s41467-025-57271-1 (PMC11871128; doi:10.1038/s41467-025-57271-1)
Supplement: Supplementary file 7 — Source Data [file 41467_2025_57271_MOESM7_ESM.zip › source_data_28JAN2025/fig2b_data.xlsx]

## Sheet: per project summary
project	cancer type	inversion.rate	ci.lower.bound	ci.upper.bound
BLCA	Bladder	0.369288	0.3561	0.382617
COAD	Colon	0.367606	0.321319	0.415697
ESCA	Esophageal	0.455708	0.416748	0.495058
HNSC	Head & Neck	0.419016	0.408928	0.429152
LUSC	Lung (LUSC)	0.453518	0.43616	0.470957
OV	Ovarian	0.337109	0.309011	0.366053
PRAD	Prostate	0.273292	0.229111	0.320888
STAD	Stomach	0.39944	0.39036	0.408571
UCEC	Uterine (UCEC)	0.359068	0.335567	0.383061
UCS	Uterine (UCS)	0.464141	0.41657	0.512181

## Sheet: per sample summary
sample.pair	tcga.project	N.canonical	N.inv.containing
TCGA-04-1357-01A-01D-A75U-36_TCGA-04-1357-11A-01D-A75U-36	OV	1	2
TCGA-04-1370-01A-01D-A75G-36_TCGA-04-1370-10A-01D-A75G-36	OV	7	5
TCGA-04-1514-01A-01D-A75F-36_TCGA-04-1514-10A-01D-A75F-36	OV	3	2
TCGA-04-1530-01A-02D-A75F-36_TCGA-04-1530-10A-01D-A75F-36	OV	10	8
TCGA-04-1542-01A-01D-A75F-36_TCGA-04-1542-10A-01D-A75F-36	OV	17	8
TCGA-09-0369-01A-01D-A75F-36_TCGA-09-0369-10B-01D-A75F-36	OV	4	2
TCGA-09-1661-01B-01D-A75D-36_TCGA-09-1661-10A-01D-A75D-36	OV	3	1
TCGA-09-1667-01C-01D-A75C-36_TCGA-09-1667-10A-01D-A75C-36	OV	9	8
TCGA-09-1673-01A-01D-A75U-36_TCGA-09-1673-10A-01D-A75U-36	OV	2	0
TCGA-09-1674-01A-01D-A75U-36_TCGA-09-1674-10A-01D-A75U-36	OV	21	3
TCGA-09-1675-01B-01D-A75U-36_TCGA-09-1675-10A-01D-A75U-36	OV	1	0
TCGA-09-2044-01B-01D-A75U-36_TCGA-09-2044-10A-01D-A75U-36	OV	1	0
TCGA-09-2048-01A-01D-A75U-36_TCGA-09-2048-10A-01D-A75U-36	OV	23	7
TCGA-09-2049-01D-01D-A75U-36_TCGA-09-2049-10A-01D-A75U-36	OV	0	1
TCGA-09-2050-01A-01D-A75U-36_TCGA-09-2050-10A-01D-A75U-36	OV	6	1
TCGA-09-2051-01A-01D-A75U-36_TCGA-09-2051-10A-01D-A75U-36	OV	1	0
TCGA-09-2053-01C-01D-A75U-36_TCGA-09-2053-10A-01D-A75U-36	OV	1	0
TCGA-09-2055-01B-01D-A75U-36_TCGA-09-2055-10A-01D-A75U-36	OV	11	1
TCGA-13-0755-01A-01D-A75U-36_TCGA-13-0755-10A-01D-A75U-36	OV	14	5
TCGA-13-0757-01A-01D-A75U-36_TCGA-13-0757-10A-01D-A75U-36	OV	45	23
TCGA-13-0766-01A-02D-A75U-36_TCGA-13-0766-10A-01D-A75U-36	OV	8	3
TCGA-13-0768-01A-01D-A75U-36_TCGA-13-0768-10A-01D-A75U-36	OV	0	1
TCGA-13-0794-01A-01D-A75U-36_TCGA-13-0794-10A-01D-A75U-36	OV	19	7
TCGA-13-0795-01A-01D-A75U-36_TCGA-13-0795-10A-01D-A75U-36	OV	7	1
TCGA-13-0804-01A-01D-A75C-36_TCGA-13-0804-10A-01D-A75C-36	OV	7	1
TCGA-13-0805-01A-01D-A75C-36_TCGA-13-0805-10A-01D-A75C-36	OV	1	2
TCGA-13-0807-01B-02D-A75C-36_TCGA-13-0807-10A-01D-A75C-36	OV	24	14
TCGA-13-0883-01A-02D-A75C-36_TCGA-13-0883-10A-01D-A75C-36	OV	2	1
TCGA-13-0885-01A-02D-A75C-36_TCGA-13-0885-10A-01D-A75C-36	OV	6	2
TCGA-13-0887-01A-01D-A75C-36_TCGA-13-0887-10A-01D-A75C-36	OV	2	0
TCGA-13-0888-01A-01D-A75U-36_TCGA-13-0888-10A-01D-A75U-36	OV	10	6
TCGA-13-0891-01A-01D-A75C-36_TCGA-13-0891-10A-01D-A75C-36	OV	3	3
TCGA-13-0911-01A-01D-A75C-36_TCGA-13-0911-10A-01D-A75C-36	OV	2	0
TCGA-13-0916-01A-01D-A75C-36_TCGA-13-0916-10A-01D-A75C-36	OV	4	1
TCGA-13-0920-01A-01D-A75C-36_TCGA-13-0920-10A-01D-A75C-36	OV	11	5
TCGA-13-0923-01A-01D-A75C-36_TCGA-13-0923-10A-01D-A75C-36	OV	1	0
TCGA-13-1408-01A-01D-A75C-36_TCGA-13-1408-10A-01D-A75C-36	OV	4	7
TCGA-13-1412-01A-01D-A75C-36_TCGA-13-1412-10A-01D-A75C-36	OV	1	1
TCGA-13-1477-01A-01D-A75C-36_TCGA-13-1477-10A-01D-A75C-36	OV	1	0
TCGA-13-1481-01A-01D-A75C-36_TCGA-13-1481-10A-01D-A75C-36	OV	16	8
TCGA-13-1487-01A-01D-A75C-36_TCGA-13-1487-10A-01D-A75C-36	OV	37	20
TCGA-13-1488-01A-01D-A75C-36_TCGA-13-1488-10A-01D-A75C-36	OV	1	0
TCGA-13-1492-01A-01D-A75C-36_TCGA-13-1492-10A-01D-A75C-36	OV	3	0
TCGA-13-1494-01A-01D-A75C-36_TCGA-13-1494-10A-01D-A75C-36	OV	18	6
TCGA-13-1496-01A-01D-A75C-36_TCGA-13-1496-10A-01D-A75C-36	OV	4	1
TCGA-13-1497-01A-01D-A75C-36_TCGA-13-1497-10A-01D-A75C-36	OV	5	0
TCGA-13-1498-01A-01D-A75C-36_TCGA-13-1498-10A-01D-A75C-36	OV	0	2
TCGA-13-1501-01A-01D-A75C-36_TCGA-13-1501-10A-01D-A75C-36	OV	0	1
TCGA-13-1504-01A-01D-A75C-36_TCGA-13-1504-10A-01D-A75C-36	OV	0	2
TCGA-13-1505-01A-01D-A75C-36_TCGA-13-1505-10A-01D-A75C-36	OV	7	3
TCGA-13-1506-01A-01D-A75C-36_TCGA-13-1506-10A-01D-A75C-36	OV	15	9
TCGA-13-1507-01A-01D-A75D-36_TCGA-13-1507-10A-01D-A75D-36	OV	1	2
TCGA-13-1511-01A-01D-A75D-36_TCGA-13-1511-10A-01D-A75D-36	OV	2	1
TCGA-13-1512-01A-01D-A75D-36_TCGA-13-1512-10A-01D-A75D-36	OV	19	1
TCGA-13-2060-01A-01D-A75D-36_TCGA-13-2060-10A-01D-A75D-36	OV	40	33
TCGA-13-2061-01A-01D-A75D-36_TCGA-13-2061-10A-01D-A75D-36	OV	8	7
TCGA-13-A5FU-01A-11D-A75D-36_TCGA-13-A5FU-10A-01D-A75D-36	OV	0	2
TCGA-20-0991-01A-03D-A75D-36_TCGA-20-0991-10A-01D-A75D-36	OV	2	3
TCGA-20-1682-01A-01D-A75D-36_TCGA-20-1682-10A-01D-A75D-36	OV	4	4
TCGA-21-1081-01A-01D-A744-36_TCGA-21-1081-10B-01D-A721-36	LUSC	82	42
TCGA-21-1082-01A-01D-A744-36_TCGA-21-1082-10B-01D-A721-36	LUSC	23	11
TCGA-21-5782-01A-01D-A744-36_TCGA-21-5782-10A-01D-A721-36	LUSC	62	21
TCGA-21-5783-01A-41D-A721-36_TCGA-21-5783-10A-01D-A721-36	LUSC	11	12
TCGA-21-5784-01A-01D-A719-36_TCGA-21-5784-10A-01D-A719-36	LUSC	2	0
TCGA-23-1110-01A-01D-A75D-36_TCGA-23-1110-10A-01D-A75D-36	OV	6	2
TCGA-23-1114-01B-01D-A75D-36_TCGA-23-1114-10A-01D-A75D-36	OV	2	2
TCGA-23-1117-01A-02D-A75D-36_TCGA-23-1117-10A-01D-A75D-36	OV	0	2
TCGA-23-1118-01A-01D-A75D-36_TCGA-23-1118-10A-01D-A75D-36	OV	1	2
TCGA-23-1121-01A-01D-A75D-36_TCGA-23-1121-10A-01D-A75D-36	OV	13	7
TCGA-23-1122-01A-01D-A75D-36_TCGA-23-1122-10A-01D-A75D-36	OV	7	5
TCGA-23-1124-01A-01D-A75D-36_TCGA-23-1124-10A-01D-A75D-36	OV	14	5
TCGA-23-2078-01A-01D-A75D-36_TCGA-23-2078-10A-01D-A75D-36	OV	1	0
TCGA-23-2081-01A-01D-A75D-36_TCGA-23-2081-10A-01D-A75D-36	OV	5	1
TCGA-23-2641-01A-01D-A75D-36_TCGA-23-2641-10A-01D-A75D-36	OV	2	0
TCGA-24-0979-01A-01D-A75U-36_TCGA-24-0979-10B-01D-A75U-36	OV	2	2
TCGA-24-1103-01A-01D-A75D-36_TCGA-24-1103-10A-01D-A75D-36	OV	10	1
TCGA-24-1418-01A-01D-A75E-36_TCGA-24-1418-10A-01D-A75E-36	OV	2	4
TCGA-24-1419-01A-01D-A75E-36_TCGA-24-1419-10A-01D-A75E-36	OV	2	0
TCGA-24-1422-01A-01D-A75E-36_TCGA-24-1422-10A-01D-A75E-36	OV	26	14
TCGA-24-1424-01A-01D-A75U-36_TCGA-24-1424-10A-01D-A75U-36	OV	2	3
TCGA-24-1434-01A-01D-A75E-36_TCGA-24-1434-10A-01D-A75E-36	OV	6	4
TCGA-24-1436-01A-01D-A75U-36_TCGA-24-1436-10A-01D-A75U-36	OV	2	0
TCGA-24-1469-01A-01D-A75E-36_TCGA-24-1469-10A-01D-A75E-36	OV	85	61
TCGA-24-1474-01A-01D-A75E-36_TCGA-24-1474-10A-01D-A75E-36	OV	4	3
TCGA-24-1544-01A-01D-A75U-36_TCGA-24-1544-10A-01D-A75U-36	OV	13	2
TCGA-24-1551-01A-01D-A75E-36_TCGA-24-1551-10A-01D-A75E-36	OV	1	2
TCGA-24-1553-01A-01D-A75E-36_TCGA-24-1553-10A-01D-A75E-36	OV	2	0
TCGA-24-1557-01A-01D-A75E-36_TCGA-24-1557-10A-01D-A75E-36	OV	2	1
TCGA-24-1603-01A-01D-A75E-36_TCGA-24-1603-10A-01D-A75E-36	OV	2	1
TCGA-24-1616-01A-01D-A75E-36_TCGA-24-1616-10A-01D-A75E-36	OV	3	2
TCGA-24-1842-01A-01D-A75E-36_TCGA-24-1842-10A-01D-A75E-36	OV	3	1
TCGA-24-1844-01A-01D-A75E-36_TCGA-24-1844-10A-01D-A75E-36	OV	3	2
TCGA-24-1847-01A-01D-A75U-36_TCGA-24-1847-10A-01D-A75U-36	OV	0	1
TCGA-24-1852-01A-01D-A75F-36_TCGA-24-1852-10A-01D-A75F-36	OV	3	1
TCGA-24-1920-01A-01D-A75F-36_TCGA-24-1920-10A-01D-A75F-36	OV	13	6
TCGA-24-1924-01A-01D-A75F-36_TCGA-24-1924-10A-01D-A75F-36	OV	8	1
TCGA-24-2019-01A-02D-A75F-36_TCGA-24-2019-10A-01D-A75F-36	OV	11	2
TCGA-24-2027-01A-01D-A75F-36_TCGA-24-2027-10A-01D-A75F-36	OV	12	4
TCGA-24-2030-01A-01D-A75F-36_TCGA-24-2030-10A-01D-A75F-36	OV	20	6
TCGA-24-2035-01A-01D-A75F-36_TCGA-24-2035-10A-01D-A75F-36	OV	1	2
TCGA-24-2288-01A-01D-A75F-36_TCGA-24-2288-10A-01D-A75F-36	OV	2	1
TCGA-25-1313-01A-01D-A75F-36_TCGA-25-1313-10A-01D-A75F-36	OV	20	7
TCGA-25-1315-01A-01D-A75F-36_TCGA-25-1315-10A-01D-A75F-36	OV	16	8
TCGA-25-1316-01A-01D-A75F-36_TCGA-25-1316-10A-01D-A75F-36	OV	0	1
TCGA-25-1317-01A-01D-A75F-36_TCGA-25-1317-10A-01D-A75F-36	OV	3	3
TCGA-25-1318-01A-01D-A75F-36_TCGA-25-1318-10A-01D-A75F-36	OV	1	0
TCGA-25-1321-01A-01D-A75F-36_TCGA-25-1321-10A-01D-A75F-36	OV	47	26
TCGA-25-1323-01A-01D-A75F-36_TCGA-25-1323-10A-01D-A75F-36	OV	3	4
TCGA-25-1324-01A-01D-A75F-36_TCGA-25-1324-10A-01D-A75F-36	OV	6	0
TCGA-25-1623-01A-01D-A75F-36_TCGA-25-1623-10A-01D-A75F-36	OV	3	2
TCGA-25-1632-01A-01D-A75F-36_TCGA-25-1632-10A-01D-A75F-36	OV	3	1
TCGA-25-1633-01A-01D-A75F-36_TCGA-25-1633-10A-01D-A75F-36	OV	52	22
TCGA-25-1635-01A-01D-A75G-36_TCGA-25-1635-10A-01D-A75G-36	OV	5	4
TCGA-25-1877-01A-01D-A75G-36_TCGA-25-1877-10A-01D-A75G-36	OV	16	3
TCGA-25-2390-01A-01D-A744-36_TCGA-25-2390-10A-01D-A721-36	OV	1	1
TCGA-25-2392-01A-01D-A75G-36_TCGA-25-2392-10A-01D-A75G-36	OV	19	6
TCGA-25-2393-01A-01D-A75G-36_TCGA-25-2393-10A-01D-A75G-36	OV	7	3
TCGA-29-1693-01A-01D-A75G-36_TCGA-29-1693-10A-01D-A75G-36	OV	1	0
TCGA-29-1695-01A-01D-A75G-36_TCGA-29-1695-10A-01D-A75G-36	OV	6	1
TCGA-29-1696-01A-01D-A75G-36_TCGA-29-1696-10A-01D-A75G-36	OV	1	0
TCGA-29-1697-01A-01D-A75G-36_TCGA-29-1697-10A-01D-A75G-36	OV	13	2
TCGA-29-1701-01A-01D-A75G-36_TCGA-29-1701-10A-01D-A75G-36	OV	16	5
TCGA-29-1702-01A-01D-A75G-36_TCGA-29-1702-10A-01D-A75G-36	OV	19	10
TCGA-29-1703-01A-01D-A75G-36_TCGA-29-1703-10A-01D-A75G-36	OV	0	3
TCGA-29-1761-01A-01D-A75G-36_TCGA-29-1761-10A-01D-A75G-36	OV	15	10
TCGA-29-1762-01A-01D-A75G-36_TCGA-29-1762-10A-01D-A75G-36	OV	4	0
TCGA-29-1764-01A-01D-A75G-36_TCGA-29-1764-10A-01D-A75G-36	OV	2	2
TCGA-29-1766-01A-01D-A75G-36_TCGA-29-1766-10A-01D-A75G-36	OV	22	16
TCGA-29-1769-01A-01D-A75G-36_TCGA-29-1769-10A-01D-A75G-36	OV	0	2
TCGA-29-1778-01A-01D-A75G-36_TCGA-29-1778-10A-01D-A75G-36	OV	7	5
TCGA-29-1783-01A-01D-A75G-36_TCGA-29-1783-10A-01D-A75G-36	OV	5	0
TCGA-29-2429-01A-01D-A75G-36_TCGA-29-2429-10A-01D-A75G-36	OV	10	1
TCGA-29-2432-01A-01D-A75G-36_TCGA-29-2432-10A-01D-A75G-36	OV	3	2
TCGA-29-A5NZ-01A-11D-A75H-36_TCGA-29-A5NZ-10A-01D-A75H-36	OV	1	0
TCGA-2A-A8VL-01A-21D-A752-36_TCGA-2A-A8VL-10A-01D-A752-36	PRAD	0	1
TCGA-2A-A8VO-01A-11D-A752-36_TCGA-2A-A8VO-10A-01D-A752-36	PRAD	7	1
TCGA-2A-A8VV-01A-11D-A752-36_TCGA-2A-A8VV-10A-01D-A752-36	PRAD	3	0
TCGA-2A-A8VX-01A-11D-A752-36_TCGA-2A-A8VX-10A-01D-A752-36	PRAD	4	0
TCGA-2A-A8W1-01A-11D-A752-36_TCGA-2A-A8W1-10A-01D-A752-36	PRAD	4	2
TCGA-2A-AAYF-01A-11D-A752-36_TCGA-2A-AAYF-10A-01D-A752-36	PRAD	0	2
TCGA-2A-AAYO-01A-11D-A752-36_TCGA-2A-AAYO-10A-01D-A752-36	PRAD	4	1
TCGA-2A-AAYU-01A-11D-A752-36_TCGA-2A-AAYU-10A-01D-A752-36	PRAD	1	0
TCGA-2E-A9G8-01A-11D-A849-36_TCGA-2E-A9G8-10A-01D-A849-36	UCEC	1	0
TCGA-2F-A9KO-01A-11D-A38G-08_TCGA-2F-A9KO-11A-12D-A38J-08	BLCA	9	8
TCGA-2F-A9KP-01A-11D-A38G-08_TCGA-2F-A9KP-10A-01D-A38J-08	BLCA	24	15
TCGA-2F-A9KQ-01A-11D-A38G-08_TCGA-2F-A9KQ-11A-11D-A38J-08	BLCA	4	1
TCGA-2F-A9KR-01A-11D-A38G-08_TCGA-2F-A9KR-10A-01D-A38J-08	BLCA	1	0
TCGA-2F-A9KT-01A-11D-A38G-08_TCGA-2F-A9KT-10A-01D-A38J-08	BLCA	12	13
TCGA-2F-A9KW-01A-11D-A38G-08_TCGA-2F-A9KW-10A-01D-A38J-08	BLCA	25	30
TCGA-30-1714-01A-02D-A75H-36_TCGA-30-1714-10A-01D-A75H-36	OV	7	4
TCGA-30-1853-01A-02D-A75U-36_TCGA-30-1853-10A-01D-A75U-36	OV	1	1
TCGA-30-1855-01A-01D-A75H-36_TCGA-30-1855-10A-01D-A75H-36	OV	6	1
TCGA-30-1856-01A-01D-A75H-36_TCGA-30-1856-10A-01D-A75H-36	OV	18	10
TCGA-30-1859-01A-01D-A75H-36_TCGA-30-1859-10A-01D-A75H-36	OV	1	2
TCGA-30-1861-01A-01D-A75H-36_TCGA-30-1861-10A-01D-A75H-36	OV	1	0
TCGA-30-1866-01A-02D-A75U-36_TCGA-30-1866-10A-01D-A75U-36	OV	2	3
TCGA-30-1867-01A-01D-A75U-36_TCGA-30-1867-10A-01D-A75U-36	OV	1	0
TCGA-31-1950-01A-01D-A75H-36_TCGA-31-1950-10A-01D-A75H-36	OV	2	0
TCGA-31-1956-01A-01D-A75H-36_TCGA-31-1956-10A-01D-A75H-36	OV	1	0
TCGA-33-A4WN-01A-11D-A731-36_TCGA-33-A4WN-10A-01D-A731-36	LUSC	14	12
TCGA-34-5231-01A-21D-A730-36_TCGA-34-5231-10A-01D-A719-36	LUSC	30	27
TCGA-34-5236-01A-21D-A730-36_TCGA-34-5236-10A-01D-A719-36	LUSC	19	27
TCGA-34-5239-01A-21D-A730-36_TCGA-34-5239-10A-01D-A719-36	LUSC	4	6
TCGA-34-5240-01A-01D-A719-36_TCGA-34-5240-10A-01D-A719-36	LUSC	26	13
TCGA-34-5241-01A-01D-A730-36_TCGA-34-5241-10A-01D-A719-36	LUSC	13	8
TCGA-34-8455-01A-11D-A719-36_TCGA-34-8455-10A-01D-A719-36	LUSC	6	1
TCGA-34-8456-01A-21D-A719-36_TCGA-34-8456-10A-01D-A719-36	LUSC	5	12
TCGA-36-1580-01A-01D-A75H-36_TCGA-36-1580-10A-01D-A75H-36	OV	2	1
TCGA-36-2530-01A-01D-A75H-36_TCGA-36-2530-10A-01D-A75H-36	OV	2	2
TCGA-36-2533-01A-01D-A75H-36_TCGA-36-2533-10A-01D-A75H-36	OV	1	1
TCGA-36-2543-01A-01D-A75H-36_TCGA-36-2543-10A-01D-A75H-36	OV	13	11
TCGA-36-2545-01A-01D-A75H-36_TCGA-36-2545-10A-01D-A75H-36	OV	1	1
TCGA-36-2547-01A-01D-A75H-36_TCGA-36-2547-10A-01D-A75H-36	OV	33	16
TCGA-36-2548-01A-01D-A75H-36_TCGA-36-2548-10A-01D-A75H-36	OV	2	0
TCGA-36-2549-01A-01D-A75H-36_TCGA-36-2549-10A-01D-A75H-36	OV	1	0
TCGA-36-2552-01A-01D-A75G-36_TCGA-36-2552-10A-01D-A75G-36	OV	6	1
TCGA-37-3783-01A-01D-A744-36_TCGA-37-3783-10A-01D-A724-36	LUSC	3	2
TCGA-37-3792-01A-01D-A744-36_TCGA-37-3792-10A-01D-A721-36	LUSC	9	3
TCGA-37-4130-01A-01D-A719-36_TCGA-37-4130-10A-01D-A719-36	LUSC	11	22
TCGA-37-4133-01A-01D-A744-36_TCGA-37-4133-10A-01D-A724-36	LUSC	43	34
TCGA-37-4141-01A-02D-A719-36_TCGA-37-4141-10A-01D-A730-36	LUSC	0	1
TCGA-37-5819-01A-01D-A721-36_TCGA-37-5819-10A-01D-A721-36	LUSC	135	127
TCGA-37-A5EM-01A-21D-A731-36_TCGA-37-A5EM-10A-01D-A731-36	LUSC	13	5
TCGA-3L-AA1B-01A-11D-A729-36_TCGA-3L-AA1B-10A-01D-A702-36	COAD	16	12
TCGA-3M-AB46-01A-11D-A410-08_TCGA-3M-AB46-10A-01D-A413-08	STAD	20	10
TCGA-3M-AB47-01A-22D-A410-08_TCGA-3M-AB47-10A-01D-A413-08	STAD	8	2
TCGA-42-2589-01A-01D-A75U-36_TCGA-42-2589-10A-01D-A75U-36	OV	0	1
TCGA-42-2591-01A-01D-A75E-36_TCGA-42-2591-10A-01D-A75E-36	OV	3	6
TCGA-42-2593-01A-01D-A744-36_TCGA-42-2593-10A-01D-A721-36	OV	8	4
TCGA-43-3394-01A-01D-A724-36_TCGA-43-3394-10A-01D-A724-36	LUSC	36	23
TCGA-43-5668-01A-01D-A721-36_TCGA-43-5668-10A-01D-A721-36	LUSC	1	0
TCGA-43-5670-01A-21D-A721-36_TCGA-43-5670-10A-01D-A721-36	LUSC	7	9
TCGA-43-6143-01A-11D-A719-36_TCGA-43-6143-10A-01D-A730-36	LUSC	35	21
TCGA-43-6647-01A-11D-A730-36_TCGA-43-6647-10A-01D-A719-36	LUSC	3	1
TCGA-43-6770-01A-11D-A721-36_TCGA-43-6770-10A-01D-A721-36	LUSC	53	26
TCGA-43-6773-01A-41D-A721-36_TCGA-43-6773-10A-01D-A721-36	LUSC	1	0
TCGA-43-7656-01A-11D-A721-36_TCGA-43-7656-10A-01D-A721-36	LUSC	20	17
TCGA-43-7657-01A-31D-A721-36_TCGA-43-7657-10A-01D-A721-36	LUSC	6	4
TCGA-43-8115-01A-11D-A719-36_TCGA-43-8115-10A-01D-A719-36	LUSC	2	2
TCGA-43-8116-01A-11D-A721-36_TCGA-43-8116-10A-01D-A721-36	LUSC	13	4
TCGA-43-8118-01A-11D-A730-36_TCGA-43-8118-10A-01D-A719-36	LUSC	242	274
TCGA-46-3765-01A-01D-A744-36_TCGA-46-3765-10A-01D-A721-36	LUSC	19	38
TCGA-46-3766-01A-01D-A721-36_TCGA-46-3766-10A-01D-A721-36	LUSC	1	1
TCGA-46-3767-01A-01D-A744-36_TCGA-46-3767-10A-01D-A721-36	LUSC	8	6
TCGA-4L-AA1F-01A-11D-A752-36_TCGA-4L-AA1F-10A-01D-A752-36	PRAD	1	0
TCGA-4N-A93T-01A-11D-A729-36_TCGA-4N-A93T-10A-01D-A702-36	COAD	23	17
TCGA-4Z-AA7M-01A-11D-A391-08_TCGA-4Z-AA7M-10A-01D-A394-08	BLCA	52	32
TCGA-4Z-AA7O-01A-31D-A391-08_TCGA-4Z-AA7O-10A-01D-A394-08	BLCA	11	4
TCGA-4Z-AA7R-01A-11D-A391-08_TCGA-4Z-AA7R-10A-01D-A394-08	BLCA	87	41
TCGA-4Z-AA7S-01A-11D-A391-08_TCGA-4Z-AA7S-10A-01D-A394-08	BLCA	42	10
TCGA-4Z-AA7W-01A-11D-A391-08_TCGA-4Z-AA7W-10A-01D-A394-08	BLCA	27	5
TCGA-4Z-AA7Y-01A-11D-A391-08_TCGA-4Z-AA7Y-10A-01D-A394-08	BLCA	2	1
TCGA-4Z-AA80-01A-11D-A391-08_TCGA-4Z-AA80-10A-01D-A394-08	BLCA	216	187
TCGA-4Z-AA81-01A-11D-A391-08_TCGA-4Z-AA81-10A-01D-A394-08	BLCA	1	2
TCGA-4Z-AA82-01A-11D-A391-08_TCGA-4Z-AA82-10A-01D-A394-08	BLCA	4	4
TCGA-4Z-AA83-01A-11D-A391-08_TCGA-4Z-AA83-10A-01D-A394-08	BLCA	9	4
TCGA-4Z-AA84-01A-11D-A391-08_TCGA-4Z-AA84-10A-01D-A394-08	BLCA	41	31
TCGA-4Z-AA86-01A-11D-A391-08_TCGA-4Z-AA86-10A-01D-A394-08	BLCA	1	0
TCGA-4Z-AA87-01A-11D-A391-08_TCGA-4Z-AA87-10A-01D-A394-08	BLCA	54	52
TCGA-52-7809-01A-21D-A721-36_TCGA-52-7809-10A-01D-A721-36	LUSC	59	27
TCGA-52-7810-01A-11D-A730-36_TCGA-52-7810-10A-01D-A719-36	LUSC	44	26
TCGA-52-7811-01A-11D-A719-36_TCGA-52-7811-10A-01D-A719-36	LUSC	9	15
TCGA-56-5897-01A-11D-A730-36_TCGA-56-5897-10A-01D-A719-36	LUSC	2	1
TCGA-56-5898-01A-11D-A730-36_TCGA-56-5898-10A-01D-A719-36	LUSC	20	27
TCGA-56-6545-01A-11D-A730-36_TCGA-56-6545-10A-01D-A719-36	LUSC	19	14
TCGA-56-7221-01A-11D-A730-36_TCGA-56-7221-10A-01D-A719-36	LUSC	28	22
TCGA-56-7222-01A-11D-A719-36_TCGA-56-7222-10A-01D-A730-36	LUSC	13	7
TCGA-56-7223-01A-11D-A719-36_TCGA-56-7223-10A-01D-A730-36	LUSC	78	91
TCGA-56-7580-01A-11D-A719-36_TCGA-56-7580-10A-01D-A719-36	LUSC	21	25
TCGA-56-8082-01A-11D-A730-36_TCGA-56-8082-10A-01D-A719-36	LUSC	9	11
TCGA-56-8083-01A-11D-A730-36_TCGA-56-8083-10A-01D-A719-36	LUSC	4	1
TCGA-56-8201-01A-11D-A721-36_TCGA-56-8201-10A-01D-A721-36	LUSC	3	5
TCGA-56-8309-01A-11D-A730-36_TCGA-56-8309-10A-01D-A719-36	LUSC	2	0
TCGA-56-8503-01A-11D-A730-36_TCGA-56-8503-10A-01D-A719-36	LUSC	0	1
TCGA-56-8504-01A-11D-A730-36_TCGA-56-8504-10A-01D-A719-36	LUSC	37	46
TCGA-56-8625-01A-11D-A720-36_TCGA-56-8625-10A-01D-A730-36	LUSC	129	94
TCGA-56-8628-01A-11D-A730-36_TCGA-56-8628-10A-01D-A720-36	LUSC	12	9
TCGA-58-8388-01A-11D-A721-36_TCGA-58-8388-10A-01D-A721-36	LUSC	0	1
TCGA-5N-A9KI-01A-31D-A42E-08_TCGA-5N-A9KI-10A-01D-A42H-08	BLCA	3	0
TCGA-5N-A9KM-01A-11D-A42E-08_TCGA-5N-A9KM-10A-01D-A42H-08	BLCA	3	0
TCGA-5X-AA5U-01A-11D-A75E-36_TCGA-5X-AA5U-10A-01D-A75E-36	OV	1	0
TCGA-61-1998-01A-01D-A75F-36_TCGA-61-1998-10A-01D-A75F-36	OV	1	0
TCGA-61-2009-01A-01D-A75E-36_TCGA-61-2009-10A-01D-A75E-36	OV	1	0
TCGA-61-2614-01A-01D-A75D-36_TCGA-61-2614-10A-01D-A75D-36	OV	1	0
TCGA-63-5128-01A-01D-A720-36_TCGA-63-5128-10A-01D-A720-36	LUSC	81	121
TCGA-63-5131-01A-01D-A720-36_TCGA-63-5131-10A-01D-A720-36	LUSC	64	35
TCGA-63-7021-01A-11D-A722-36_TCGA-63-7021-10A-01D-A722-36	LUSC	3	1
TCGA-63-7022-01A-11D-A722-36_TCGA-63-7022-10A-01D-A722-36	LUSC	4	4
TCGA-63-7023-01A-11D-A722-36_TCGA-63-7023-10A-01D-A722-36	LUSC	24	22
TCGA-63-A5MR-01A-31D-A731-36_TCGA-63-A5MR-10A-01D-A731-36	LUSC	11	18
TCGA-63-A5MT-01A-21D-A731-36_TCGA-63-A5MT-10A-01D-A731-36	LUSC	3	6
TCGA-68-7756-01A-11D-A722-36_TCGA-68-7756-10A-01D-A722-36	LUSC	10	5
TCGA-68-8250-01A-11D-A730-36_TCGA-68-8250-10A-01D-A720-36	LUSC	4	0
TCGA-68-8251-01A-11D-A730-36_TCGA-68-8251-10A-01D-A720-36	LUSC	5	5
TCGA-77-6844-01A-11D-A722-36_TCGA-77-6844-10A-01D-A722-36	LUSC	4	5
TCGA-77-7139-01A-11D-A722-36_TCGA-77-7139-10A-01D-A722-36	LUSC	50	38
TCGA-77-7463-01A-11D-A730-36_TCGA-77-7463-10A-01D-A720-36	LUSC	18	15
TCGA-77-7465-01A-11D-A720-36_TCGA-77-7465-10A-01D-A720-36	LUSC	12	18
TCGA-77-8131-01A-11D-A720-36_TCGA-77-8131-10A-01D-A720-36	LUSC	2	4
TCGA-77-8133-01A-12D-A730-36_TCGA-77-8133-10A-01D-A720-36	LUSC	11	4
TCGA-77-8138-01A-11D-A720-36_TCGA-77-8138-10A-01D-A720-36	LUSC	1	2
TCGA-77-8143-01A-11D-A722-36_TCGA-77-8143-10A-01D-A722-36	LUSC	7	7
TCGA-77-8145-01A-11D-A730-36_TCGA-77-8145-10A-01D-A720-36	LUSC	6	4
TCGA-77-8148-01A-11D-A722-36_TCGA-77-8148-10A-01D-A722-36	LUSC	30	27
TCGA-79-5596-01A-31D-A722-36_TCGA-79-5596-10A-01D-A722-36	LUSC	52	62
TCGA-85-6798-01A-11D-A722-36_TCGA-85-6798-10A-01D-A722-36	LUSC	52	68
TCGA-85-7696-01A-11D-A722-36_TCGA-85-7696-10A-01D-A722-36	LUSC	11	6
TCGA-85-7697-01A-11D-A722-36_TCGA-85-7697-10A-01D-A722-36	LUSC	16	13
TCGA-85-7698-01A-11D-A722-36_TCGA-85-7698-10A-01D-A722-36	LUSC	13	16
TCGA-85-7844-01A-11D-A722-36_TCGA-85-7844-10A-01D-A722-36	LUSC	15	4
TCGA-85-8048-01A-11D-A730-36_TCGA-85-8048-10A-01D-A720-36	LUSC	6	23
TCGA-85-8071-01A-11D-A730-36_TCGA-85-8071-10A-01D-A720-36	LUSC	60	47
TCGA-85-8287-01A-11D-A720-36_TCGA-85-8287-10A-01D-A720-36	LUSC	0	2
TCGA-85-8288-01A-11D-A720-36_TCGA-85-8288-10A-01D-A720-36	LUSC	4	5
TCGA-85-8350-01A-11D-A722-36_TCGA-85-8350-10A-01D-A722-36	LUSC	8	8
TCGA-85-8351-01A-11D-A722-36_TCGA-85-8351-10A-01D-A722-36	LUSC	20	10
TCGA-85-8352-01A-31D-A722-36_TCGA-85-8352-10A-01D-A722-36	LUSC	35	22
TCGA-85-8353-01A-21D-A722-36_TCGA-85-8353-10A-01D-A722-36	LUSC	25	39
TCGA-85-8354-01A-31D-A720-36_TCGA-85-8354-10A-01D-A730-36	LUSC	290	66
TCGA-85-8355-01A-11D-A722-36_TCGA-85-8355-10A-01D-A722-36	LUSC	7	5
TCGA-85-8479-01A-11D-A722-36_TCGA-85-8479-10A-01D-A722-36	LUSC	4	2
TCGA-85-8481-01A-11D-A720-36_TCGA-85-8481-10A-01D-A730-36	LUSC	20	13
TCGA-85-8584-01A-11D-A722-36_TCGA-85-8584-10A-01D-A722-36	LUSC	2	0
TCGA-85-8664-01A-11D-A722-36_TCGA-85-8664-10A-01D-A722-36	LUSC	9	23
TCGA-85-8666-01A-11D-A722-36_TCGA-85-8666-10A-01D-A722-36	LUSC	27	29
TCGA-85-A4CL-01A-41D-A731-36_TCGA-85-A4CL-10A-01D-A731-36	LUSC	11	14
TCGA-85-A4JB-01A-51D-A731-36_TCGA-85-A4JB-10A-01D-A731-36	LUSC	3	8
TCGA-85-A4QR-01A-11D-A731-36_TCGA-85-A4QR-10A-01D-A731-36	LUSC	69	36
TCGA-85-A512-01A-11D-A731-36_TCGA-85-A512-10A-01D-A731-36	LUSC	17	15
TCGA-85-A53L-01A-21D-A731-36_TCGA-85-A53L-10A-01D-A731-36	LUSC	8	4
TCGA-90-7769-01A-11D-A730-36_TCGA-90-7769-10A-01D-A720-36	LUSC	94	99
TCGA-90-7964-01A-21D-A720-36_TCGA-90-7964-10A-01D-A730-36	LUSC	1	0
TCGA-92-7340-01A-21D-A730-36_TCGA-92-7340-10A-01D-A720-36	LUSC	33	25
TCGA-92-8063-01A-11D-A730-36_TCGA-92-8063-10A-01D-A720-36	LUSC	12	20
TCGA-92-8064-01A-11D-A730-36_TCGA-92-8064-10A-01D-A720-36	LUSC	26	27
TCGA-94-7033-01A-11D-A720-36_TCGA-94-7033-10A-01D-A720-36	LUSC	20	13
TCGA-94-7943-01A-11D-A720-36_TCGA-94-7943-10A-01D-A720-36	LUSC	7	5
TCGA-94-8035-01A-11D-A720-36_TCGA-94-8035-10A-01D-A720-36	LUSC	3	9
TCGA-94-8490-01A-11D-A720-36_TCGA-94-8490-10A-01D-A720-36	LUSC	43	23
TCGA-96-7545-01A-21D-A720-36_TCGA-96-7545-10A-01D-A720-36	LUSC	11	7
TCGA-96-8169-01A-11D-A724-36_TCGA-96-8169-10A-01D-A724-36	LUSC	12	10
TCGA-98-7454-01A-11D-A744-36_TCGA-98-7454-10A-01D-A725-36	LUSC	2	0
TCGA-98-8020-01A-11D-A725-36_TCGA-98-8020-10A-01D-A725-36	LUSC	31	38
TCGA-98-8021-01A-11D-A725-36_TCGA-98-8021-10A-01D-A725-36	LUSC	43	20
TCGA-98-8022-01A-11D-A725-36_TCGA-98-8022-10A-01D-A725-36	LUSC	3	2
TCGA-98-8023-01A-11D-A725-36_TCGA-98-8023-10A-01D-A725-36	LUSC	17	12
TCGA-98-A53A-01A-11D-A731-36_TCGA-98-A53A-10A-01D-A731-36	LUSC	7	9
TCGA-A5-A0G3-01A-11D-A849-36_TCGA-A5-A0G3-10A-01D-A849-36	UCEC	2	1
TCGA-A5-A0G5-01A-11D-A849-36_TCGA-A5-A0G5-10A-01D-A849-36	UCEC	1	1
TCGA-A5-A0G9-01A-11D-A849-36_TCGA-A5-A0G9-10A-01D-A849-36	UCEC	2	0
TCGA-A5-A0GA-01A-11D-A849-36_TCGA-A5-A0GA-10A-01D-A849-36	UCEC	44	10
TCGA-A5-A0GD-01A-11D-A849-36_TCGA-A5-A0GD-10A-01D-A849-36	UCEC	2	0
TCGA-A5-A0GG-01A-11D-A849-36_TCGA-A5-A0GG-10A-01D-A849-36	UCEC	4	2
TCGA-A5-A0GH-01A-21D-A849-36_TCGA-A5-A0GH-10A-01D-A849-36	UCEC	13	2
TCGA-A5-A0GM-01A-11D-A849-36_TCGA-A5-A0GM-10A-01D-A849-36	UCEC	1	0
TCGA-A5-A0GN-01A-11D-A849-36_TCGA-A5-A0GN-10A-01D-A849-36	UCEC	1	0
TCGA-A5-A0GQ-01A-11D-A849-36_TCGA-A5-A0GQ-10A-01D-A849-36	UCEC	1	0
TCGA-A5-A0GU-01A-11D-A849-36_TCGA-A5-A0GU-10A-01D-A849-36	UCEC	2	0
TCGA-A5-A0GV-01A-31D-A849-36_TCGA-A5-A0GV-10A-01D-A849-36	UCEC	2	0
TCGA-A5-A0GW-01A-11D-A849-36_TCGA-A5-A0GW-10A-01D-A849-36	UCEC	1	1
TCGA-A5-A0GX-01A-11D-A849-36_TCGA-A5-A0GX-10A-01D-A849-36	UCEC	3	1
TCGA-A5-A0R6-01A-11D-A849-36_TCGA-A5-A0R6-10A-01D-A849-36	UCEC	1	0
TCGA-A5-A0R8-01A-11D-A849-36_TCGA-A5-A0R8-10A-01D-A849-36	UCEC	19	8
TCGA-A5-A0R9-01A-11D-A849-36_TCGA-A5-A0R9-10A-01D-A849-36	UCEC	1	0
TCGA-A5-A1OG-01A-11D-A849-36_TCGA-A5-A1OG-10A-01D-A849-36	UCEC	5	1
TCGA-A5-A1OH-01A-21D-A849-36_TCGA-A5-A1OH-10A-01D-A849-36	UCEC	65	42
TCGA-A5-A1OJ-01A-11D-A849-36_TCGA-A5-A1OJ-10A-01D-A849-36	UCEC	1	0
TCGA-A5-A2K3-01A-11D-A849-36_TCGA-A5-A2K3-10A-01D-A849-36	UCEC	6	9
TCGA-A5-A2K4-01A-11D-A849-36_TCGA-A5-A2K4-10B-01D-A849-36	UCEC	0	1
TCGA-A5-A2K5-01A-11D-A849-36_TCGA-A5-A2K5-10A-01D-A849-36	UCEC	2	1
TCGA-A5-A2K7-01A-11D-A849-36_TCGA-A5-A2K7-10A-01D-A849-36	UCEC	1	1
TCGA-A5-A3LP-01A-11D-A849-36_TCGA-A5-A3LP-10A-01D-A849-36	UCEC	17	42
TCGA-A5-A7WJ-01A-12D-A849-36_TCGA-A5-A7WJ-10A-01D-A849-36	UCEC	8	0
TCGA-A5-AB3J-01A-11D-A849-36_TCGA-A5-AB3J-10A-01D-A849-36	UCEC	0	1
TCGA-A6-A565-01A-31D-A702-36_TCGA-A6-A565-10A-01D-A702-36	COAD	0	1
TCGA-A6-A566-01A-11D-A702-36_TCGA-A6-A566-10A-01D-A702-36	COAD	13	18
TCGA-A6-A567-01A-31D-A702-36_TCGA-A6-A567-10A-01D-A702-36	COAD	19	3
TCGA-A6-A56B-01A-31D-A702-36_TCGA-A6-A56B-10A-01D-A702-36	COAD	66	34
TCGA-A6-A5ZU-01A-11D-A729-36_TCGA-A6-A5ZU-10A-01D-A702-36	COAD	5	0
TCGA-AA-A01S-01A-21D-A75X-36_TCGA-AA-A01S-11A-23D-A75X-36	COAD	5	4
TCGA-AA-A024-01A-02D-A744-36_TCGA-AA-A024-10A-01D-A723-36	COAD	12	4
TCGA-AD-6889-01A-11D-A725-36_TCGA-AD-6889-10A-01D-A725-36	COAD	33	21
TCGA-AJ-A23M-01A-11D-A849-36_TCGA-AJ-A23M-10A-01D-A849-36	UCEC	6	2
TCGA-AJ-A23N-01A-11D-A849-36_TCGA-AJ-A23N-10A-01D-A849-36	UCEC	1	2
TCGA-AJ-A2QK-01A-11D-A850-36_TCGA-AJ-A2QK-10A-01D-A850-36	UCEC	7	3
TCGA-AJ-A2QM-01A-11D-A850-36_TCGA-AJ-A2QM-10A-01D-A850-36	UCEC	4	1
TCGA-AJ-A2QN-01A-11D-A850-36_TCGA-AJ-A2QN-10A-01D-A850-36	UCEC	2	0
TCGA-AJ-A3I9-01A-11D-A850-36_TCGA-AJ-A3I9-10A-01D-A850-36	UCEC	0	1
TCGA-AJ-A3IA-01A-11D-A850-36_TCGA-AJ-A3IA-10A-01D-A850-36	UCEC	15	5
TCGA-AJ-A3NC-01A-11D-A850-36_TCGA-AJ-A3NC-10A-01D-A850-36	UCEC	1	3
TCGA-AJ-A3NG-01A-11D-A850-36_TCGA-AJ-A3NG-10A-01D-A850-36	UCEC	2	7
TCGA-AJ-A3NH-01A-11D-A850-36_TCGA-AJ-A3NH-10A-01D-A850-36	UCEC	1	2
TCGA-AJ-A3QS-01A-11D-A850-36_TCGA-AJ-A3QS-10A-01D-A850-36	UCEC	2	0
TCGA-AJ-A3TW-01A-11D-A850-36_TCGA-AJ-A3TW-10A-01D-A850-36	UCEC	76	41
TCGA-AJ-A5DV-01A-11D-A850-36_TCGA-AJ-A5DV-10A-01D-A850-36	UCEC	1	1
TCGA-AJ-A5DW-01A-11D-A850-36_TCGA-AJ-A5DW-10A-01D-A850-36	UCEC	2	0
TCGA-AJ-A8CV-01A-11D-A850-36_TCGA-AJ-A8CV-10A-01D-A850-36	UCEC	1	1
TCGA-AP-A051-01A-21D-A744-36_TCGA-AP-A051-10A-01D-A724-36	UCEC	1	0
TCGA-AP-A05A-01A-11D-A850-36_TCGA-AP-A05A-10A-01D-A850-36	UCEC	2	0
TCGA-AP-A05H-01A-11D-A850-36_TCGA-AP-A05H-10A-01D-A850-36	UCEC	1	0
TCGA-AP-A05J-01A-11D-A850-36_TCGA-AP-A05J-10A-01D-A850-36	UCEC	2	3
TCGA-AP-A05O-01A-12D-A850-36_TCGA-AP-A05O-10A-01D-A850-36	UCEC	1	0
TCGA-AP-A05P-01A-11D-A850-36_TCGA-AP-A05P-10A-01D-A850-36	UCEC	2	0
TCGA-AP-A0L9-01A-11D-A850-36_TCGA-AP-A0L9-10A-01D-A850-36	UCEC	9	1
TCGA-AP-A0LD-01A-11D-A850-36_TCGA-AP-A0LD-10A-01D-A850-36	UCEC	2	0
TCGA-AP-A0LF-01A-11D-A850-36_TCGA-AP-A0LF-10A-01D-A850-36	UCEC	30	26
TCGA-AP-A0LG-01A-11D-A845-36_TCGA-AP-A0LG-10A-01D-A845-36	UCEC	2	0
TCGA-AP-A0LJ-01A-11D-A845-36_TCGA-AP-A0LJ-10A-01D-A845-36	UCEC	4	1
TCGA-AP-A0LM-01A-11D-A845-36_TCGA-AP-A0LM-10A-01D-A845-36	UCEC	2	0
TCGA-AP-A0LN-01A-11D-A845-36_TCGA-AP-A0LN-10A-01D-A845-36	UCEC	1	0
TCGA-AP-A0LO-01A-11D-A845-36_TCGA-AP-A0LO-10A-01D-A845-36	UCEC	2	0
TCGA-AP-A0LQ-01A-12D-A845-36_TCGA-AP-A0LQ-10A-01D-A845-36	UCEC	2	0
TCGA-AP-A0LS-01A-11D-A845-36_TCGA-AP-A0LS-10B-01D-A845-36	UCEC	1	1
TCGA-AP-A0LT-01A-11D-A845-36_TCGA-AP-A0LT-10A-01D-A845-36	UCEC	2	0
TCGA-AP-A1DK-01A-11D-A845-36_TCGA-AP-A1DK-10A-01D-A845-36	UCEC	1	0
TCGA-AP-A1DM-01A-21D-A845-36_TCGA-AP-A1DM-10A-01D-A845-36	UCEC	3	0
TCGA-AP-A1DO-01A-11D-A845-36_TCGA-AP-A1DO-10A-01D-A845-36	UCEC	0	1
TCGA-AP-A1DV-01A-21D-A845-36_TCGA-AP-A1DV-10A-01D-A845-36	UCEC	1	0
TCGA-AP-A1E0-01A-11D-A845-36_TCGA-AP-A1E0-10A-01D-A845-36	UCEC	2	4
TCGA-AP-A1E1-01A-11D-A845-36_TCGA-AP-A1E1-10A-01D-A845-36	UCEC	0	1
TCGA-AP-A3K1-01A-11D-A845-36_TCGA-AP-A3K1-10A-01D-A845-36	UCEC	5	4
TCGA-AP-A5FX-01A-11D-A845-36_TCGA-AP-A5FX-10A-01D-A845-36	UCEC	5	2
TCGA-AX-A05W-01A-21D-A845-36_TCGA-AX-A05W-10A-01D-A845-36	UCEC	1	0
TCGA-AX-A064-01A-11D-A845-36_TCGA-AX-A064-10A-01D-A845-36	UCEC	1	1
TCGA-AX-A06D-01A-11D-A845-36_TCGA-AX-A06D-10A-01D-A845-36	UCEC	3	2
TCGA-AX-A0IZ-01A-11D-A845-36_TCGA-AX-A0IZ-10A-01D-A845-36	UCEC	1	1
TCGA-AX-A0J0-01A-11D-A845-36_TCGA-AX-A0J0-10A-02D-A845-36	UCEC	2	0
TCGA-AX-A1C4-01A-11D-A851-36_TCGA-AX-A1C4-10A-01D-A851-36	UCEC	1	1
TCGA-AX-A1C5-01A-11D-A851-36_TCGA-AX-A1C5-10A-01D-A851-36	UCEC	2	1
TCGA-AX-A1C7-01A-11D-A851-36_TCGA-AX-A1C7-10A-01D-A851-36	UCEC	2	2
TCGA-AX-A1C8-01A-11D-A851-36_TCGA-AX-A1C8-10A-01D-A851-36	UCEC	23	16
TCGA-AX-A1CA-01A-12D-A851-36_TCGA-AX-A1CA-10A-01D-A851-36	UCEC	29	34
TCGA-AX-A1CF-01A-11D-A851-36_TCGA-AX-A1CF-11A-11D-A851-36	UCEC	3	1
TCGA-AX-A1CK-01A-11D-A851-36_TCGA-AX-A1CK-11A-11D-A851-36	UCEC	0	2
TCGA-AX-A1CP-01A-11D-A851-36_TCGA-AX-A1CP-10A-01D-A851-36	UCEC	2	2
TCGA-AX-A2H4-01A-21D-A851-36_TCGA-AX-A2H4-11A-11D-A851-36	UCEC	3	4
TCGA-AX-A2H5-01A-11D-A851-36_TCGA-AX-A2H5-11A-11D-A851-36	UCEC	25	17
TCGA-AX-A2H7-01A-12D-A851-36_TCGA-AX-A2H7-10A-01D-A851-36	UCEC	1	1
TCGA-AX-A2H8-01A-11D-A851-36_TCGA-AX-A2H8-11A-11D-A851-36	UCEC	2	1
TCGA-AX-A2HA-01A-12D-A851-36_TCGA-AX-A2HA-11A-11D-A851-36	UCEC	0	2
TCGA-AX-A2HD-01A-21D-A851-36_TCGA-AX-A2HD-11A-11D-A851-36	UCEC	2	0
TCGA-AX-A2HF-01A-11D-A851-36_TCGA-AX-A2HF-10A-01D-A851-36	UCEC	1	2
TCGA-AX-A2IN-01A-12D-A851-36_TCGA-AX-A2IN-10A-01D-A851-36	UCEC	2	0
TCGA-AX-A2IO-01A-11D-A851-36_TCGA-AX-A2IO-10A-01D-A851-36	UCEC	1	2
TCGA-AX-A3FV-01A-11D-A851-36_TCGA-AX-A3FV-10A-01D-A851-36	UCEC	9	24
TCGA-AX-A3FX-01A-11D-A851-36_TCGA-AX-A3FX-10A-01D-A851-36	UCEC	1	0
TCGA-AX-A3G3-01A-11D-A851-36_TCGA-AX-A3G3-10A-01D-A851-36	UCEC	3	4
TCGA-AX-A3G4-01A-11D-A851-36_TCGA-AX-A3G4-10A-01D-A851-36	UCEC	2	1
TCGA-AX-A3G6-01A-11D-A851-36_TCGA-AX-A3G6-10A-01D-A851-36	UCEC	0	1
TCGA-AX-A3G8-01A-11D-A851-36_TCGA-AX-A3G8-10A-01D-A851-36	UCEC	1	0
TCGA-AX-A3G9-01A-11D-A851-36_TCGA-AX-A3G9-10A-01D-A851-36	UCEC	45	7
TCGA-AX-A3GB-01A-11D-A851-36_TCGA-AX-A3GB-10A-01D-A851-36	UCEC	1	0
TCGA-AX-A3GI-01A-11D-A851-36_TCGA-AX-A3GI-10A-01D-A851-36	UCEC	5	2
TCGA-B5-A0JU-01B-11D-A851-36_TCGA-B5-A0JU-10A-01D-A851-36	UCEC	1	1
TCGA-B5-A0K1-01A-11D-A851-36_TCGA-B5-A0K1-10A-01D-A851-36	UCEC	1	0
TCGA-B5-A0K3-01A-11D-A851-36_TCGA-B5-A0K3-10A-01D-A851-36	UCEC	0	1
TCGA-B5-A0K4-01A-11D-A851-36_TCGA-B5-A0K4-10A-01D-A851-36	UCEC	4	0
TCGA-B5-A0K8-01A-11D-A851-36_TCGA-B5-A0K8-10B-01D-A851-36	UCEC	2	0
TCGA-B5-A0K9-01A-21D-A744-36_TCGA-B5-A0K9-10A-02D-A724-36	UCEC	3	1
TCGA-B5-A11E-01A-11D-A847-36_TCGA-B5-A11E-10A-01D-A847-36	UCEC	3	2
TCGA-B5-A11F-01A-11D-A847-36_TCGA-B5-A11F-10A-01D-A847-36	UCEC	4	2
TCGA-B5-A11G-01A-13D-A847-36_TCGA-B5-A11G-10A-01D-A847-36	UCEC	3	1
TCGA-B5-A11I-01A-11D-A847-36_TCGA-B5-A11I-10A-01D-A847-36	UCEC	3	1
TCGA-B5-A11J-01A-11D-A847-36_TCGA-B5-A11J-10A-01D-A847-36	UCEC	3	0
TCGA-B5-A11L-01B-21D-A847-36_TCGA-B5-A11L-10A-01D-A847-36	UCEC	7	1
TCGA-B5-A11M-01A-11D-A847-36_TCGA-B5-A11M-10A-01D-A847-36	UCEC	2	1
TCGA-B5-A11P-01B-11D-A847-36_TCGA-B5-A11P-10A-01D-A847-36	UCEC	1	0
TCGA-B5-A11U-01A-11D-A847-36_TCGA-B5-A11U-10A-01D-A847-36	UCEC	0	1
TCGA-B5-A11V-01A-11D-A847-36_TCGA-B5-A11V-10A-01D-A847-36	UCEC	0	1
TCGA-B5-A11W-01A-12D-A847-36_TCGA-B5-A11W-10A-01D-A847-36	UCEC	15	4
TCGA-B5-A1MR-01A-31D-A847-36_TCGA-B5-A1MR-10A-01D-A847-36	UCEC	0	1
TCGA-B5-A1MV-01A-31D-A847-36_TCGA-B5-A1MV-10A-01D-A847-36	UCEC	12	6
TCGA-B5-A1MW-01A-11D-A847-36_TCGA-B5-A1MW-10A-01D-A847-36	UCEC	3	2
TCGA-B5-A1MX-01A-11D-A847-36_TCGA-B5-A1MX-10A-01D-A847-36	UCEC	1	0
TCGA-B5-A1MZ-01A-11D-A847-36_TCGA-B5-A1MZ-10A-01D-A847-36	UCEC	2	0
TCGA-B5-A1N2-01A-21D-A847-36_TCGA-B5-A1N2-10A-01D-A847-36	UCEC	25	11
TCGA-B5-A3FB-01A-11D-A847-36_TCGA-B5-A3FB-10A-01D-A847-36	UCEC	2	0
TCGA-B5-A3FH-01A-11D-A847-36_TCGA-B5-A3FH-10A-01D-A847-36	UCEC	3	0
TCGA-B5-A3S1-01A-11D-A847-36_TCGA-B5-A3S1-10A-01D-A847-36	UCEC	2	1
TCGA-B5-A5OD-01A-11D-A847-36_TCGA-B5-A5OD-10A-01D-A847-36	UCEC	3	2
TCGA-B5-A5OE-01A-11D-A847-36_TCGA-B5-A5OE-10A-01D-A847-36	UCEC	8	9
TCGA-B7-5816-01A-21D-A77W-36_TCGA-B7-5816-10A-01D-A77W-36	STAD	54	31
TCGA-B7-5818-01A-11D-A77W-36_TCGA-B7-5818-10A-01D-A77W-36	STAD	2	1
TCGA-B7-A5TI-01A-11D-A31L-08_TCGA-B7-A5TI-10A-01D-A31J-08	STAD	5	1
TCGA-B7-A5TJ-01A-11D-A31L-08_TCGA-B7-A5TJ-10A-01D-A31J-08	STAD	1	0
TCGA-B7-A5TK-01A-12D-A31L-08_TCGA-B7-A5TK-10A-01D-A31J-08	STAD	1	0
TCGA-B7-A5TN-01A-21D-A31L-08_TCGA-B7-A5TN-10A-01D-A31J-08	STAD	103	137
TCGA-BA-4074-01A-01D-A853-36_TCGA-BA-4074-10A-01D-A853-36	HNSC	12	3
TCGA-BA-4075-01A-01D-A853-36_TCGA-BA-4075-10A-01D-A853-36	HNSC	46	48
TCGA-BA-4076-01A-01D-A853-36_TCGA-BA-4076-10A-01D-A853-36	HNSC	31	26
TCGA-BA-4077-01B-01D-A853-36_TCGA-BA-4077-10A-01D-A853-36	HNSC	3	1
TCGA-BA-4078-01A-01D-A853-36_TCGA-BA-4078-10A-01D-A853-36	HNSC	2	1
TCGA-BA-5149-01A-01D-A853-36_TCGA-BA-5149-10A-01D-A853-36	HNSC	12	9
TCGA-BA-5151-01A-01D-A853-36_TCGA-BA-5151-10A-01D-A853-36	HNSC	7	2
TCGA-BA-5153-01A-01D-A853-36_TCGA-BA-5153-10A-01D-A853-36	HNSC	0	1
TCGA-BA-5555-01A-01D-A853-36_TCGA-BA-5555-10A-01D-A853-36	HNSC	36	27
TCGA-BA-5558-01A-01D-A853-36_TCGA-BA-5558-10A-01D-A853-36	HNSC	28	14
TCGA-BA-5559-01A-01D-A853-36_TCGA-BA-5559-10A-01D-A853-36	HNSC	1	0
TCGA-BA-6868-01B-12D-A853-36_TCGA-BA-6868-10A-01D-A853-36	HNSC	33	15
TCGA-BA-6869-01A-11D-A853-36_TCGA-BA-6869-10A-01D-A853-36	HNSC	41	30
TCGA-BA-6870-01A-11D-A853-36_TCGA-BA-6870-10A-01D-A853-36	HNSC	7	9
TCGA-BA-6871-01A-11D-A853-36_TCGA-BA-6871-10A-01D-A853-36	HNSC	17	15
TCGA-BA-6872-01A-11D-A853-36_TCGA-BA-6872-10A-01D-A853-36	HNSC	6	9
TCGA-BA-6873-01A-11D-A853-36_TCGA-BA-6873-10A-01D-A853-36	HNSC	13	4
TCGA-BA-7269-01A-11D-A853-36_TCGA-BA-7269-10A-01D-A853-36	HNSC	57	64
TCGA-BA-A4IG-01A-11D-A853-36_TCGA-BA-A4IG-10A-01D-A853-36	HNSC	6	2
TCGA-BA-A4IH-01A-11D-A853-36_TCGA-BA-A4IH-10B-01D-A853-36	HNSC	1	0
TCGA-BA-A4II-01A-11D-A853-36_TCGA-BA-A4II-10A-01D-A853-36	HNSC	14	8
TCGA-BA-A6D8-01A-31D-A853-36_TCGA-BA-A6D8-10A-01D-A853-36	HNSC	65	36
TCGA-BA-A6DA-01A-31D-A729-36_TCGA-BA-A6DA-10A-01D-A703-36	HNSC	14	15
TCGA-BA-A6DD-01A-12D-A853-36_TCGA-BA-A6DD-10A-01D-A853-36	HNSC	8	1
TCGA-BA-A6DE-01A-22D-A853-36_TCGA-BA-A6DE-10A-01D-A853-36	HNSC	27	13
TCGA-BA-A6DF-01A-11D-A729-36_TCGA-BA-A6DF-10A-01D-A703-36	HNSC	19	19
TCGA-BA-A6DI-01A-11D-A853-36_TCGA-BA-A6DI-10A-01D-A853-36	HNSC	14	19
TCGA-BA-A6DJ-01A-11D-A729-36_TCGA-BA-A6DJ-10A-01D-A703-36	HNSC	20	6
TCGA-BA-A6DL-01A-21D-A853-36_TCGA-BA-A6DL-10A-01D-A853-36	HNSC	17	11
TCGA-BA-A8YP-01A-11D-A703-36_TCGA-BA-A8YP-10A-01D-A703-36	HNSC	21	18
TCGA-BB-4217-01A-11D-A853-36_TCGA-BB-4217-10A-01D-A853-36	HNSC	1	3
TCGA-BB-7862-01A-21D-A853-36_TCGA-BB-7862-10A-01D-A853-36	HNSC	17	13
TCGA-BB-7863-01A-11D-A853-36_TCGA-BB-7863-10A-01D-A853-36	HNSC	4	1
TCGA-BB-7864-01A-11D-A853-36_TCGA-BB-7864-10A-01D-A853-36	HNSC	42	24
TCGA-BB-7871-01A-11D-A853-36_TCGA-BB-7871-10A-01D-A853-36	HNSC	82	78
TCGA-BB-7872-01A-11D-A853-36_TCGA-BB-7872-10A-01D-A853-36	HNSC	3	0
TCGA-BB-A5HU-01A-11D-A853-36_TCGA-BB-A5HU-10A-01D-A853-36	HNSC	11	14
TCGA-BB-A5HY-01A-11D-A853-36_TCGA-BB-A5HY-10A-01D-A853-36	HNSC	178	84
TCGA-BB-A5HZ-01A-21D-A853-36_TCGA-BB-A5HZ-10A-01D-A853-36	HNSC	13	8
TCGA-BB-A6UM-01A-12D-A853-36_TCGA-BB-A6UM-10A-01D-A853-36	HNSC	1	0
TCGA-BB-A6UO-01A-12D-A853-36_TCGA-BB-A6UO-10A-01D-A853-36	HNSC	2	0
TCGA-BG-A0LW-01A-11D-A847-36_TCGA-BG-A0LW-10A-01D-A847-36	UCEC	4	0
TCGA-BG-A0M3-01A-11D-A847-36_TCGA-BG-A0M3-10A-01D-A847-36	UCEC	1	1
TCGA-BG-A0M4-01A-11D-A847-36_TCGA-BG-A0M4-10A-02D-A847-36	UCEC	6	5
TCGA-BG-A0M6-01A-31D-A847-36_TCGA-BG-A0M6-10A-01D-A847-36	UCEC	3	0
TCGA-BG-A0M7-01A-11D-A847-36_TCGA-BG-A0M7-10A-01D-A847-36	UCEC	3	1
TCGA-BG-A0M8-01A-12D-A75X-36_TCGA-BG-A0M8-10A-02D-A75X-36	UCEC	1	1
TCGA-BG-A0MA-01A-11D-A847-36_TCGA-BG-A0MA-10A-02D-A847-36	UCEC	1	0
TCGA-BG-A0MT-01A-11D-A844-36_TCGA-BG-A0MT-10A-01D-A844-36	UCEC	3	0
TCGA-BG-A0VV-01A-21D-A844-36_TCGA-BG-A0VV-10A-01D-A844-36	UCEC	1	0
TCGA-BG-A0VX-01A-11D-A844-36_TCGA-BG-A0VX-10A-01D-A844-36	UCEC	1	1
TCGA-BG-A0YU-01A-21D-A844-36_TCGA-BG-A0YU-10A-01D-A844-36	UCEC	1	0
TCGA-BG-A0YV-01A-11D-A844-36_TCGA-BG-A0YV-10A-01D-A844-36	UCEC	20	10
TCGA-BG-A186-01A-11D-A844-36_TCGA-BG-A186-10A-01D-A844-36	UCEC	1	0
TCGA-BG-A187-01A-11D-A844-36_TCGA-BG-A187-10A-01D-A844-36	UCEC	4	0
TCGA-BG-A18B-01A-11D-A844-36_TCGA-BG-A18B-10A-01D-A844-36	UCEC	2	0
TCGA-BG-A18C-01A-11D-A844-36_TCGA-BG-A18C-10A-01D-A844-36	UCEC	9	1
TCGA-BG-A220-01A-11D-A844-36_TCGA-BG-A220-10A-01D-A844-36	UCEC	5	1
TCGA-BG-A222-01A-11D-A844-36_TCGA-BG-A222-10A-01D-A844-36	UCEC	2	0
TCGA-BG-A2AE-01A-11D-A844-36_TCGA-BG-A2AE-10A-01D-A844-36	UCEC	11	6
TCGA-BK-A0C9-01A-11D-A744-36_TCGA-BK-A0C9-10A-01D-A724-36	UCEC	2	0
TCGA-BK-A0CA-01A-21D-A844-36_TCGA-BK-A0CA-10A-02D-A844-36	UCEC	1	1
TCGA-BK-A139-01A-11D-A844-36_TCGA-BK-A139-10A-01D-A844-36	UCEC	62	33
TCGA-BK-A26L-01A-11D-A844-36_TCGA-BK-A26L-10A-01D-A844-36	UCEC	9	11
TCGA-BK-A56F-01A-32D-A844-36_TCGA-BK-A56F-10A-01D-A844-36	UCEC	4	0
TCGA-BL-A0C8-01A-11D-A77U-36_TCGA-BL-A0C8-10A-01D-A77U-36	BLCA	15	8
TCGA-BL-A13I-01A-11D-A271-08_TCGA-BL-A13I-10A-01D-A271-08	BLCA	4	1
TCGA-BL-A5ZZ-01A-31D-A30E-08_TCGA-BL-A5ZZ-10A-01D-A30H-08	BLCA	8	6
TCGA-BR-4183-01A-02D-A77W-36_TCGA-BR-4183-11A-01D-A77W-36	STAD	5	16
TCGA-BR-4184-01A-01D-A77W-36_TCGA-BR-4184-11A-01D-A77W-36	STAD	21	4
TCGA-BR-4187-01A-01D-A77W-36_TCGA-BR-4187-11A-01D-A77W-36	STAD	1	0
TCGA-BR-4191-01A-02D-A77W-36_TCGA-BR-4191-11A-01D-A77W-36	STAD	3	0
TCGA-BR-4201-01A-01D-A77W-36_TCGA-BR-4201-11A-01D-A77W-36	STAD	27	5
TCGA-BR-4253-01A-01D-A77W-36_TCGA-BR-4253-11A-01D-A77W-36	STAD	15	7
TCGA-BR-4257-01A-01D-A77W-36_TCGA-BR-4257-11A-01D-A77W-36	STAD	4	4
TCGA-BR-4267-01A-01D-A77W-36_TCGA-BR-4267-11A-01D-A77W-36	STAD	1	0
TCGA-BR-4279-01A-01D-A77W-36_TCGA-BR-4279-11A-01D-A77W-36	STAD	1	0
TCGA-BR-4357-01A-01D-A77W-36_TCGA-BR-4357-11A-01D-A77W-36	STAD	112	89
TCGA-BR-4361-01A-01D-A77W-36_TCGA-BR-4361-11A-01D-A77W-36	STAD	8	6
TCGA-BR-4362-01A-01D-A77W-36_TCGA-BR-4362-11A-01D-A77W-36	STAD	18	9
TCGA-BR-4366-01A-01D-A77W-36_TCGA-BR-4366-11A-01D-A77W-36	STAD	29	9
TCGA-BR-4367-01A-01D-A77W-36_TCGA-BR-4367-11A-01D-A77W-36	STAD	34	19
TCGA-BR-4368-01A-01D-A77Y-36_TCGA-BR-4368-11A-01D-A77Y-36	STAD	14	3
TCGA-BR-4369-01A-01D-A77Y-36_TCGA-BR-4369-11A-01D-A77Y-36	STAD	28	7
TCGA-BR-4370-01A-01D-A77Y-36_TCGA-BR-4370-11A-01D-A77Y-36	STAD	4	0
TCGA-BR-4371-01A-01D-A77Y-36_TCGA-BR-4371-11A-01D-A77Y-36	STAD	1	0
TCGA-BR-6452-01A-12D-A789-36_TCGA-BR-6452-11A-01D-A789-36	STAD	19	20
TCGA-BR-6453-01A-11D-A77W-36_TCGA-BR-6453-11A-01D-A78A-36	STAD	10	11
TCGA-BR-6454-01A-11D-A789-36_TCGA-BR-6454-11A-01D-A789-36	STAD	3	1
TCGA-BR-6455-01A-11D-A77W-36_TCGA-BR-6455-10A-01D-A77W-36	STAD	2	0
TCGA-BR-6457-01A-21D-A77W-36_TCGA-BR-6457-11A-01D-1800-08	STAD	8	2
TCGA-BR-6458-01A-11D-A77W-36_TCGA-BR-6458-11A-01D-1800-08	STAD	92	59
TCGA-BR-6563-01A-13D-2053-08_TCGA-BR-6563-10A-01D-2053-08	STAD	1	0
TCGA-BR-6564-01A-12D-1882-08_TCGA-BR-6564-10A-01D-1882-08	STAD	1	1
TCGA-BR-6565-01A-11D-A77W-36_TCGA-BR-6565-10A-01D-A78A-36	STAD	20	27
TCGA-BR-6566-01A-11D-A77W-36_TCGA-BR-6566-10A-01D-A77W-36	STAD	33	30
TCGA-BR-6705-01A-12D-1882-08_TCGA-BR-6705-10A-01D-1882-08	STAD	4	4
TCGA-BR-6707-01A-11D-1882-08_TCGA-BR-6707-10A-01D-1882-08	STAD	1	1
TCGA-BR-6709-01A-11D-1882-08_TCGA-BR-6709-10A-01D-1882-08	STAD	12	15
TCGA-BR-6802-01A-11D-1882-08_TCGA-BR-6802-10A-01D-1882-08	STAD	4	3
TCGA-BR-6803-01A-11D-1882-08_TCGA-BR-6803-10A-01D-1882-08	STAD	1	0
TCGA-BR-6852-01A-11D-1882-08_TCGA-BR-6852-10A-01D-1882-08	STAD	3	0
TCGA-BR-7196-01A-11D-2053-08_TCGA-BR-7196-10A-01D-2053-08	STAD	1	0
TCGA-BR-7197-01A-11D-A78A-36_TCGA-BR-7197-10A-01D-A77W-36	STAD	13	2
TCGA-BR-7703-01A-11D-2053-08_TCGA-BR-7703-10A-01D-2053-08	STAD	5	0
TCGA-BR-7707-01A-11D-A77W-36_TCGA-BR-7707-10A-01D-A77W-36	STAD	8	2
TCGA-BR-7715-01A-11D-2053-08_TCGA-BR-7715-10A-01D-2053-08	STAD	0	2
TCGA-BR-7716-01A-21D-2053-08_TCGA-BR-7716-10A-01D-2053-08	STAD	41	27
TCGA-BR-7717-01A-11D-A77W-36_TCGA-BR-7717-11A-01D-2053-08	STAD	18	9
TCGA-BR-7723-01A-11D-2053-08_TCGA-BR-7723-10A-01D-2053-08	STAD	85	41
TCGA-BR-7851-01A-11D-A77W-36_TCGA-BR-7851-10A-01D-2201-08	STAD	17	8
TCGA-BR-7901-01A-11D-2201-08_TCGA-BR-7901-10A-01D-2201-08	STAD	3	2
TCGA-BR-7957-01A-11D-A77W-36_TCGA-BR-7957-11A-01D-2201-08	STAD	0	2
TCGA-BR-7958-01A-21D-A77Y-36_TCGA-BR-7958-10A-01D-2340-08	STAD	6	2
TCGA-BR-7959-01A-11D-A77Y-36_TCGA-BR-7959-11A-01D-2340-08	STAD	11	9
TCGA-BR-8058-01A-31D-A77W-36_TCGA-BR-8058-10A-01D-A77W-36	STAD	2	1
TCGA-BR-8059-01A-11D-A789-36_TCGA-BR-8059-10A-01D-2340-08	STAD	76	49
TCGA-BR-8060-01A-11D-A77X-36_TCGA-BR-8060-10A-01D-2340-08	STAD	40	22
TCGA-BR-8077-01A-11D-A77X-36_TCGA-BR-8077-10A-01D-2340-08	STAD	7	4
TCGA-BR-8078-01A-11D-A789-36_TCGA-BR-8078-10A-01D-2340-08	STAD	11	7
TCGA-BR-8080-01A-11D-A789-36_TCGA-BR-8080-10A-01D-2340-08	STAD	37	26
TCGA-BR-8081-01A-11D-A77X-36_TCGA-BR-8081-10A-01D-2340-08	STAD	24	10
TCGA-BR-8284-01A-11D-A789-36_TCGA-BR-8284-10A-01D-A789-36	STAD	7	6
TCGA-BR-8285-01A-11D-2340-08_TCGA-BR-8285-10A-01D-2340-08	STAD	17	18
TCGA-BR-8286-01A-12D-A78A-36_TCGA-BR-8286-10A-01D-A77X-36	STAD	4	0
TCGA-BR-8289-01A-11D-A77X-36_TCGA-BR-8289-10A-01D-2340-08	STAD	32	19
TCGA-BR-8295-01A-11D-A789-36_TCGA-BR-8295-10A-01D-2340-08	STAD	28	19
TCGA-BR-8297-01A-12D-A77X-36_TCGA-BR-8297-10A-01D-A77X-36	STAD	30	12
TCGA-BR-8360-01A-11D-A789-36_TCGA-BR-8360-10A-01D-A789-36	STAD	24	7
TCGA-BR-8361-01A-11D-A789-36_TCGA-BR-8361-10A-01D-A789-36	STAD	38	14
TCGA-BR-8362-01A-11D-2340-08_TCGA-BR-8362-10A-01D-2340-08	STAD	7	1
TCGA-BR-8363-01A-11D-2340-08_TCGA-BR-8363-10A-01D-2341-08	STAD	36	9
TCGA-BR-8366-01A-11D-A789-36_TCGA-BR-8366-10A-01D-A789-36	STAD	14	4
TCGA-BR-8367-01A-11D-A789-36_TCGA-BR-8367-10A-01D-2341-08	STAD	5	1
TCGA-BR-8368-01A-11D-A789-36_TCGA-BR-8368-10A-01D-A789-36	STAD	15	15
TCGA-BR-8369-01A-11D-2340-08_TCGA-BR-8369-10A-01D-A77X-36	STAD	20	10
TCGA-BR-8370-01A-11D-A789-36_TCGA-BR-8370-10A-01D-2341-08	STAD	4	3
TCGA-BR-8371-01A-11D-A789-36_TCGA-BR-8371-10A-01D-2341-08	STAD	1	0
TCGA-BR-8372-01A-11D-A789-36_TCGA-BR-8372-10A-01D-A789-36	STAD	6	8
TCGA-BR-8373-01A-11D-A77X-36_TCGA-BR-8373-10A-01D-2341-08	STAD	7	6
TCGA-BR-8380-01A-11D-A77X-36_TCGA-BR-8380-10A-01D-2341-08	STAD	3	4
TCGA-BR-8381-01A-11D-A789-36_TCGA-BR-8381-10A-01D-A789-36	STAD	1	1
TCGA-BR-8382-01A-11D-A77X-36_TCGA-BR-8382-10A-01D-2394-08	STAD	12	8
TCGA-BR-8384-01A-21D-A789-36_TCGA-BR-8384-10A-01D-2394-08	STAD	2	0
TCGA-BR-8483-01A-31D-A789-36_TCGA-BR-8483-10A-01D-2394-08	STAD	11	10
TCGA-BR-8485-01A-11D-A789-36_TCGA-BR-8485-10A-01D-2394-08	STAD	34	32
TCGA-BR-8486-01A-31D-2394-08_TCGA-BR-8486-10A-01D-A789-36	STAD	3	0
TCGA-BR-8588-01A-11D-2394-08_TCGA-BR-8588-10A-01D-2394-08	STAD	19	10
TCGA-BR-8589-01A-11D-A77X-36_TCGA-BR-8589-10A-01D-A78A-36	STAD	4	1
TCGA-BR-8590-01A-11D-2394-08_TCGA-BR-8590-10A-01D-2394-08	STAD	13	8
TCGA-BR-8591-01A-11D-2394-08_TCGA-BR-8591-10A-01D-2394-08	STAD	13	2
TCGA-BR-8677-01A-11D-A789-36_TCGA-BR-8677-10A-01D-2394-08	STAD	0	1
TCGA-BR-8678-01A-11D-A78A-36_TCGA-BR-8678-10A-01D-A77X-36	STAD	8	5
TCGA-BR-8679-01A-11D-2394-08_TCGA-BR-8679-10A-01D-A77X-36	STAD	17	22
TCGA-BR-8680-01A-11D-2394-08_TCGA-BR-8680-10A-01D-2394-08	STAD	3	5
TCGA-BR-8683-01A-11D-2394-08_TCGA-BR-8683-10A-01D-2394-08	STAD	5	4
TCGA-BR-8687-01A-11D-A789-36_TCGA-BR-8687-10A-01D-2394-08	STAD	1	2
TCGA-BR-8690-01A-11D-A77X-36_TCGA-BR-8690-10A-01D-2394-08	STAD	44	38
TCGA-BR-A44U-01A-11D-A789-36_TCGA-BR-A44U-10A-01D-A789-36	STAD	12	5
TCGA-BR-A452-01A-91D-A703-36_TCGA-BR-A452-10A-01D-A703-36	STAD	11	5
TCGA-BR-A4CQ-01A-12D-A77X-36_TCGA-BR-A4CQ-10A-01D-A25E-08	STAD	97	58
TCGA-BR-A4CS-01A-11D-A703-36_TCGA-BR-A4CS-10A-01D-A703-36	STAD	1	0
TCGA-BR-A4IU-01A-22D-A25D-08_TCGA-BR-A4IU-10A-01D-A789-36	STAD	1	3
TCGA-BR-A4IY-01A-11D-A703-36_TCGA-BR-A4IY-10A-01D-A703-36	STAD	7	2
TCGA-BR-A4J1-01A-11D-A729-36_TCGA-BR-A4J1-10A-01D-A703-36	STAD	28	18
TCGA-BR-A4J4-01A-12D-A703-36_TCGA-BR-A4J4-10A-01D-A703-36	STAD	0	2
TCGA-BR-A4J5-01A-21D-A703-36_TCGA-BR-A4J5-10A-01D-A703-36	STAD	0	2
TCGA-BR-A4J6-01A-11D-A703-36_TCGA-BR-A4J6-10A-01D-A703-36	STAD	1	0
TCGA-BR-A4J7-01A-31D-A703-36_TCGA-BR-A4J7-10A-01D-A703-36	STAD	2	1
TCGA-BR-A4J9-01A-22D-A75X-36_TCGA-BR-A4J9-10A-01D-A75X-36	STAD	0	1
TCGA-BR-A4PD-01A-11D-A25D-08_TCGA-BR-A4PD-10A-01D-A25E-08	STAD	47	29
TCGA-BR-A4PE-01A-31D-A703-36_TCGA-BR-A4PE-10A-01D-A703-36	STAD	4	4
TCGA-BR-A4PF-01A-11D-A729-36_TCGA-BR-A4PF-10A-01D-A703-36	STAD	34	20
TCGA-BR-A4QI-01A-12D-A789-36_TCGA-BR-A4QI-10A-01D-A25E-08	STAD	1	0
TCGA-BR-A4QL-01A-31D-A703-36_TCGA-BR-A4QL-10A-01D-A703-36	STAD	59	30
TCGA-BR-A4QM-01A-12D-A77X-36_TCGA-BR-A4QM-10A-01D-A25E-08	STAD	10	9
TCGA-BS-A0T9-01A-11D-A844-36_TCGA-BS-A0T9-10C-01D-A844-36	UCEC	19	6
TCGA-BS-A0TA-01A-11D-A844-36_TCGA-BS-A0TA-10A-01D-A844-36	UCEC	8	2
TCGA-BS-A0TC-01A-11D-A844-36_TCGA-BS-A0TC-10A-01D-A844-36	UCEC	0	1
TCGA-BS-A0TD-01A-11D-A844-36_TCGA-BS-A0TD-10A-01D-A844-36	UCEC	2	0
TCGA-BS-A0TE-01A-11D-A844-36_TCGA-BS-A0TE-10A-01D-A844-36	UCEC	8	5
TCGA-BS-A0U5-01A-11D-A844-36_TCGA-BS-A0U5-10A-01D-A844-36	UCEC	1	0
TCGA-BS-A0U7-01A-21D-A844-36_TCGA-BS-A0U7-10A-01D-A844-36	UCEC	4	1
TCGA-BS-A0U8-01A-11D-A844-36_TCGA-BS-A0U8-10A-01D-A844-36	UCEC	2	0
TCGA-BS-A0V4-01A-11D-A848-36_TCGA-BS-A0V4-10A-01D-A848-36	UCEC	4	2
TCGA-BS-A0V7-01A-21D-A848-36_TCGA-BS-A0V7-10A-01D-A848-36	UCEC	1	1
TCGA-BS-A0V8-01A-11D-A848-36_TCGA-BS-A0V8-10A-01D-A848-36	UCEC	61	32
TCGA-BS-A0WQ-01A-21D-A848-36_TCGA-BS-A0WQ-10A-01D-A848-36	UCEC	1	1
TCGA-BT-A0S7-01A-11D-A789-36_TCGA-BT-A0S7-10A-01D-A10S-08	BLCA	19	9
TCGA-BT-A0YX-01A-11D-A10S-08_TCGA-BT-A0YX-10A-01D-A10S-08	BLCA	3	4
TCGA-BT-A20N-01A-11D-A14W-08_TCGA-BT-A20N-11A-11D-A14W-08	BLCA	34	21
TCGA-BT-A20O-01A-21D-A14W-08_TCGA-BT-A20O-11A-11D-A14W-08	BLCA	4	1
TCGA-BT-A20R-01A-12D-A16O-08_TCGA-BT-A20R-11A-11D-A16O-08	BLCA	26	7
TCGA-BT-A20U-01A-11D-A789-36_TCGA-BT-A20U-11A-11D-A14W-08	BLCA	1	0
TCGA-BT-A20V-01A-11D-A14W-08_TCGA-BT-A20V-11A-11D-A14W-08	BLCA	8	5
TCGA-BT-A20W-01A-21D-A14W-08_TCGA-BT-A20W-11A-11D-A14W-08	BLCA	20	17
TCGA-BT-A2LA-01A-11D-A18F-08_TCGA-BT-A2LA-11A-11D-A18F-08	BLCA	4	3
TCGA-BT-A2LB-01A-11D-A18F-08_TCGA-BT-A2LB-11A-11D-A18F-08	BLCA	36	17
TCGA-BT-A2LD-01A-12D-A20D-08_TCGA-BT-A2LD-10A-01D-A20D-08	BLCA	8	5
TCGA-BT-A3PJ-01A-21D-A21Z-08_TCGA-BT-A3PJ-10A-01D-A789-36	BLCA	19	5
TCGA-BT-A3PK-01A-21D-A21Z-08_TCGA-BT-A3PK-10A-01D-A21Z-08	BLCA	4	4
TCGA-BT-A42B-01A-32D-A23M-08_TCGA-BT-A42B-10A-01D-A23K-08	BLCA	14	7
TCGA-BT-A42C-01A-11D-A23M-08_TCGA-BT-A42C-10A-01D-A23K-08	BLCA	52	16
TCGA-BT-A42E-01A-11D-A23U-08_TCGA-BT-A42E-10A-01D-A23U-08	BLCA	6	6
TCGA-BT-A42F-01A-11D-A23U-08_TCGA-BT-A42F-10A-01D-A23U-08	BLCA	3	3
TCGA-C4-A0EZ-01A-21D-A77U-36_TCGA-C4-A0EZ-10A-01D-A10S-08	BLCA	4	1
TCGA-C4-A0F0-01A-12D-A77U-36_TCGA-C4-A0F0-10A-01D-A77U-36	BLCA	1	0
TCGA-C4-A0F1-01A-11D-A77U-36_TCGA-C4-A0F1-10A-01D-A789-36	BLCA	10	6
TCGA-C4-A0F6-01A-11D-A10S-08_TCGA-C4-A0F6-10A-01D-A10S-08	BLCA	9	2
TCGA-C4-A0F7-01A-11D-A77U-36_TCGA-C4-A0F7-10A-01D-A789-36	BLCA	61	28
TCGA-C9-A47Z-01A-11D-A703-36_TCGA-C9-A47Z-10A-01D-A703-36	HNSC	17	14
TCGA-C9-A480-01A-12D-A854-36_TCGA-C9-A480-10A-01D-A854-36	HNSC	1	1
TCGA-CD-5798-01A-11D-A77X-36_TCGA-CD-5798-10A-01D-A77X-36	STAD	1	0
TCGA-CD-5799-01A-11D-A77X-36_TCGA-CD-5799-10A-01D-A77X-36	STAD	2	2
TCGA-CD-5800-01A-11D-A77X-36_TCGA-CD-5800-10A-01D-A77X-36	STAD	30	17
TCGA-CD-5801-01A-11D-A77X-36_TCGA-CD-5801-10A-01D-A77X-36	STAD	1	1
TCGA-CD-5802-01A-11D-A77X-36_TCGA-CD-5802-10A-01D-A77X-36	STAD	22	27
TCGA-CD-5803-01A-11D-A77X-36_TCGA-CD-5803-10A-01D-A77X-36	STAD	6	2
TCGA-CD-5804-01A-12D-A77X-36_TCGA-CD-5804-10A-01D-A78A-36	STAD	115	46
TCGA-CD-5813-01A-11D-A77X-36_TCGA-CD-5813-10A-01D-A77X-36	STAD	53	34
TCGA-CD-8524-01A-11D-2340-08_TCGA-CD-8524-10A-01D-2341-08	STAD	67	41
TCGA-CD-8525-01A-11D-A789-36_TCGA-CD-8525-10A-01D-A789-36	STAD	3	5
TCGA-CD-8526-01A-11D-2340-08_TCGA-CD-8526-10A-01D-2341-08	STAD	33	54
TCGA-CD-8527-01A-11D-A77X-36_TCGA-CD-8527-10A-01D-2341-08	STAD	166	135
TCGA-CD-8528-01A-11D-A77X-36_TCGA-CD-8528-10A-01D-A77X-36	STAD	5	2
TCGA-CD-8530-01A-11D-2340-08_TCGA-CD-8530-10A-01D-2341-08	STAD	8	0
TCGA-CD-8532-01A-11D-A789-36_TCGA-CD-8532-10A-01D-A789-36	STAD	7	1
TCGA-CD-8533-01A-11D-2340-08_TCGA-CD-8533-10A-01D-2341-08	STAD	8	4
TCGA-CD-8534-01A-11D-2340-08_TCGA-CD-8534-10A-01D-A789-36	STAD	1	0
TCGA-CD-8535-01A-11D-A789-36_TCGA-CD-8535-10A-01D-A789-36	STAD	16	12
TCGA-CD-8536-01A-11D-A77X-36_TCGA-CD-8536-10A-01D-A77X-36	STAD	5	1
TCGA-CD-A486-01A-11D-A703-36_TCGA-CD-A486-10A-01D-A703-36	STAD	17	14
TCGA-CD-A487-01A-21D-A789-36_TCGA-CD-A487-10A-01D-A789-36	STAD	47	43
TCGA-CD-A48A-01A-12D-A24D-08_TCGA-CD-A48A-10A-01D-A24F-08	STAD	268	165
TCGA-CD-A48C-01A-11D-A703-36_TCGA-CD-A48C-10A-01D-A703-36	STAD	36	35
TCGA-CD-A4MG-01A-11D-A789-36_TCGA-CD-A4MG-10A-01D-A25E-08	STAD	11	4
TCGA-CD-A4MH-01A-11D-A789-36_TCGA-CD-A4MH-10A-01D-A789-36	STAD	2	3
TCGA-CD-A4MI-01A-21D-A77X-36_TCGA-CD-A4MI-10A-01D-A78A-36	STAD	27	7
TCGA-CD-A4MJ-01A-11D-A25D-08_TCGA-CD-A4MJ-10A-01D-A25E-08	STAD	16	5
TCGA-CF-A1HS-01A-11D-A77U-36_TCGA-CF-A1HS-10A-01D-A77U-36	BLCA	14	6
TCGA-CF-A27C-01A-11D-A789-36_TCGA-CF-A27C-10A-01D-A789-36	BLCA	7	3
TCGA-CF-A3MF-01A-12D-A21A-08_TCGA-CF-A3MF-10A-01D-A21A-08	BLCA	4	1
TCGA-CF-A3MG-01A-11D-A20D-08_TCGA-CF-A3MG-10A-01D-A20D-08	BLCA	4	7
TCGA-CF-A3MH-01A-11D-A20D-08_TCGA-CF-A3MH-10A-01D-A20D-08	BLCA	17	2
TCGA-CF-A3MI-01A-11D-A703-36_TCGA-CF-A3MI-10A-01D-A703-36	BLCA	2	2
TCGA-CF-A47S-01A-11D-A23U-08_TCGA-CF-A47S-10A-01D-A23U-08	BLCA	1	0
TCGA-CF-A47T-01A-11D-A23U-08_TCGA-CF-A47T-10A-01D-A23U-08	BLCA	9	1
TCGA-CF-A47V-01A-11D-A23U-08_TCGA-CF-A47V-10A-01D-A23U-08	BLCA	2	3
TCGA-CF-A47X-01A-31D-A23U-08_TCGA-CF-A47X-10A-01D-A23U-08	BLCA	15	9
TCGA-CF-A5UA-01A-11D-A289-08_TCGA-CF-A5UA-10A-01D-A289-08	BLCA	3	1
TCGA-CF-A8HX-01A-11D-A364-08_TCGA-CF-A8HX-10A-01D-A362-08	BLCA	2	1
TCGA-CF-A8HY-01A-11D-A364-08_TCGA-CF-A8HY-10A-01D-A362-08	BLCA	4	0
TCGA-CF-A9FF-01A-11D-A38G-08_TCGA-CF-A9FF-10A-01D-A38J-08	BLCA	13	7
TCGA-CF-A9FH-01A-11D-A38G-08_TCGA-CF-A9FH-10A-01D-A38J-08	BLCA	1	0
TCGA-CF-A9FL-01A-11D-A38G-08_TCGA-CF-A9FL-10A-01D-A38J-08	BLCA	11	10
TCGA-CG-4300-01A-01D-A77X-36_TCGA-CG-4300-10A-01D-A77X-36	STAD	20	10
TCGA-CG-4304-01A-01D-A77X-36_TCGA-CG-4304-10A-01D-A77X-36	STAD	6	1
TCGA-CG-4305-01A-01D-A77X-36_TCGA-CG-4305-10A-01D-A77X-36	STAD	7	10
TCGA-CG-4306-01A-01D-A77X-36_TCGA-CG-4306-10A-01D-A77X-36	STAD	5	4
TCGA-CG-4436-01A-01D-A77X-36_TCGA-CG-4436-10A-01D-A77X-36	STAD	4	1
TCGA-CG-4438-01A-01D-A77X-36_TCGA-CG-4438-10A-01D-A77X-36	STAD	37	16
TCGA-CG-4440-01A-01D-A77X-36_TCGA-CG-4440-10A-01D-A77X-36	STAD	258	273
TCGA-CG-4441-01A-01D-A77X-36_TCGA-CG-4441-10A-01D-A77X-36	STAD	5	3
TCGA-CG-4442-01A-01D-A77X-36_TCGA-CG-4442-10A-01D-A77X-36	STAD	7	4
TCGA-CG-4443-01A-01D-A77X-36_TCGA-CG-4443-10A-01D-A77X-36	STAD	1	0
TCGA-CG-4444-01A-01D-A77X-36_TCGA-CG-4444-10A-01D-A77X-36	STAD	26	9
TCGA-CG-4449-01A-01D-A77X-36_TCGA-CG-4449-10A-01D-A77X-36	STAD	62	33
TCGA-CG-4455-01A-01D-A77X-36_TCGA-CG-4455-10A-01D-A77X-36	STAD	7	6
TCGA-CG-4460-01A-01D-A77X-36_TCGA-CG-4460-10A-01D-A77X-36	STAD	183	151
TCGA-CG-4465-01A-01D-A77X-36_TCGA-CG-4465-10A-01D-A77X-36	STAD	12	6
TCGA-CG-4466-01A-01D-A77X-36_TCGA-CG-4466-10A-01D-A77X-36	STAD	60	31
TCGA-CG-4469-01A-01D-A77Y-36_TCGA-CG-4469-10A-01D-A77Y-36	STAD	21	9
TCGA-CG-4472-01A-01D-A77Y-36_TCGA-CG-4472-10A-01D-A77Y-36	STAD	27	17
TCGA-CG-4475-01A-01D-A77Y-36_TCGA-CG-4475-10A-01D-A77Y-36	STAD	8	6
TCGA-CG-4476-01A-01D-A77Y-36_TCGA-CG-4476-10A-01D-A77Y-36	STAD	7	1
TCGA-CG-5716-01A-21D-1800-08_TCGA-CG-5716-10A-01D-A789-36	STAD	0	2
TCGA-CG-5717-01A-11D-A77Y-36_TCGA-CG-5717-10A-01D-A77Y-36	STAD	6	9
TCGA-CG-5718-01A-11D-A77Y-36_TCGA-CG-5718-10A-01D-A77Y-36	STAD	32	18
TCGA-CG-5720-01A-11D-A77Y-36_TCGA-CG-5720-11A-01D-A77Y-36	STAD	3	2
TCGA-CG-5721-01A-11D-A77Y-36_TCGA-CG-5721-11A-01D-A77Y-36	STAD	2	2
TCGA-CG-5722-01A-21D-A77Y-36_TCGA-CG-5722-11A-02D-A77Y-36	STAD	1	0
TCGA-CG-5723-01A-11D-A77Y-36_TCGA-CG-5723-11A-02D-A77Y-36	STAD	9	2
TCGA-CG-5724-01A-11D-A77Y-36_TCGA-CG-5724-11A-01D-A77Y-36	STAD	76	34
TCGA-CG-5726-01A-11D-A77Y-36_TCGA-CG-5726-11A-01D-A77Y-36	STAD	1	2
TCGA-CG-5727-01A-11D-A77Y-36_TCGA-CG-5727-11A-01D-A77Y-36	STAD	1	1
TCGA-CG-5728-01A-11D-A77Y-36_TCGA-CG-5728-11A-01D-A77Y-36	STAD	2	2
TCGA-CG-5730-01A-11D-A77Y-36_TCGA-CG-5730-11A-01D-A77Y-36	STAD	59	38
TCGA-CG-5733-01A-11D-A77Y-36_TCGA-CG-5733-11A-01D-A77Y-36	STAD	8	1
TCGA-CG-5734-01A-11D-A77Y-36_TCGA-CG-5734-11A-01D-A77Y-36	STAD	4	2
TCGA-CH-5741-01A-11D-A752-36_TCGA-CH-5741-10A-01D-A752-36	PRAD	5	4
TCGA-CH-5744-01A-11D-A752-36_TCGA-CH-5744-10A-01D-A752-36	PRAD	1	0
TCGA-CH-5745-01A-11D-A752-36_TCGA-CH-5745-10A-01D-A752-36	PRAD	0	1
TCGA-CH-5746-01A-11D-A752-36_TCGA-CH-5746-10A-01D-A752-36	PRAD	2	0
TCGA-CH-5748-01A-11D-A752-36_TCGA-CH-5748-10A-01D-A752-36	PRAD	1	1
TCGA-CH-5751-01A-11D-A752-36_TCGA-CH-5751-10A-01D-A752-36	PRAD	3	1
TCGA-CH-5752-01A-11D-A752-36_TCGA-CH-5752-10A-01D-A752-36	PRAD	1	0
TCGA-CH-5753-01A-11D-A752-36_TCGA-CH-5753-10A-01D-A752-36	PRAD	1	0
TCGA-CH-5754-01A-11D-A752-36_TCGA-CH-5754-10A-01D-A752-36	PRAD	3	0
TCGA-CH-5790-01A-11D-A752-36_TCGA-CH-5790-10A-01D-A752-36	PRAD	2	0
TCGA-CH-5791-01A-11D-A752-36_TCGA-CH-5791-10A-01D-A752-36	PRAD	1	0
TCGA-CH-5792-01A-11D-A752-36_TCGA-CH-5792-10A-01D-A752-36	PRAD	6	3
TCGA-CH-5794-01A-11D-A752-36_TCGA-CH-5794-10A-01D-A752-36	PRAD	0	1
TCGA-CN-4723-01A-01D-A854-36_TCGA-CN-4723-10A-01D-A854-36	HNSC	7	7
TCGA-CN-4725-01A-01D-A854-36_TCGA-CN-4725-10A-01D-A854-36	HNSC	6	3
TCGA-CN-4727-01A-01D-A854-36_TCGA-CN-4727-10A-01D-A854-36	HNSC	15	11
TCGA-CN-4728-01A-01D-A854-36_TCGA-CN-4728-10A-01D-A854-36	HNSC	10	3
TCGA-CN-4729-01A-01D-A854-36_TCGA-CN-4729-10A-01D-A854-36	HNSC	5	10
TCGA-CN-4731-01A-01D-A854-36_TCGA-CN-4731-10A-01D-A854-36	HNSC	20	20
TCGA-CN-4734-01A-01D-A854-36_TCGA-CN-4734-10A-01D-A854-36	HNSC	10	2
TCGA-CN-4735-01A-01D-A854-36_TCGA-CN-4735-10A-01D-A854-36	HNSC	49	18
TCGA-CN-4736-01A-01D-A854-36_TCGA-CN-4736-10A-01D-A854-36	HNSC	4	1
TCGA-CN-4737-01A-01D-A854-36_TCGA-CN-4737-10A-01D-A854-36	HNSC	20	15
TCGA-CN-4738-01A-02D-A854-36_TCGA-CN-4738-10A-01D-A854-36	HNSC	10	8
TCGA-CN-4740-01A-01D-A854-36_TCGA-CN-4740-10A-01D-A854-36	HNSC	23	18
TCGA-CN-4741-01A-01D-A854-36_TCGA-CN-4741-10A-01D-A854-36	HNSC	2	1
TCGA-CN-4742-01A-02D-A854-36_TCGA-CN-4742-10A-01D-A854-36	HNSC	12	10
TCGA-CN-5356-01A-01D-A854-36_TCGA-CN-5356-10A-01D-A854-36	HNSC	35	18
TCGA-CN-5358-01A-01D-A854-36_TCGA-CN-5358-10A-01D-A854-36	HNSC	0	1
TCGA-CN-5359-01A-01D-A854-36_TCGA-CN-5359-10A-01D-A854-36	HNSC	24	35
TCGA-CN-5360-01A-01D-A854-36_TCGA-CN-5360-10A-01D-A854-36	HNSC	15	9
TCGA-CN-5361-01A-01D-A854-36_TCGA-CN-5361-10A-01D-A854-36	HNSC	98	63
TCGA-CN-5364-01A-01D-A854-36_TCGA-CN-5364-10A-01D-A854-36	HNSC	3	5
TCGA-CN-5366-01A-01D-A854-36_TCGA-CN-5366-10A-01D-A854-36	HNSC	8	5
TCGA-CN-5367-01A-01D-A854-36_TCGA-CN-5367-10A-01D-A854-36	HNSC	11	14
TCGA-CN-5369-01A-01D-A854-36_TCGA-CN-5369-10A-01D-A854-36	HNSC	1	0
TCGA-CN-5373-01A-01D-A854-36_TCGA-CN-5373-10A-01D-A854-36	HNSC	5	2
TCGA-CN-5374-01A-01D-A854-36_TCGA-CN-5374-10A-01D-A854-36	HNSC	4	2
TCGA-CN-6010-01A-11D-A854-36_TCGA-CN-6010-10A-01D-A854-36	HNSC	83	60
TCGA-CN-6011-01A-11D-A854-36_TCGA-CN-6011-10A-01D-A854-36	HNSC	19	8
TCGA-CN-6012-01A-11D-A854-36_TCGA-CN-6012-10A-01D-A854-36	HNSC	60	30
TCGA-CN-6013-01A-11D-A854-36_TCGA-CN-6013-10A-01D-A854-36	HNSC	17	6
TCGA-CN-6016-01A-11D-A854-36_TCGA-CN-6016-10A-01D-A854-36	HNSC	5	3
TCGA-CN-6018-01A-11D-A854-36_TCGA-CN-6018-10A-01D-A854-36	HNSC	13	2
TCGA-CN-6019-01A-11D-A854-36_TCGA-CN-6019-10A-01D-A854-36	HNSC	66	45
TCGA-CN-6020-01A-11D-A854-36_TCGA-CN-6020-10A-01D-A854-36	HNSC	22	25
TCGA-CN-6021-01A-11D-A854-36_TCGA-CN-6021-10A-01D-A854-36	HNSC	59	51
TCGA-CN-6022-01A-21D-A854-36_TCGA-CN-6022-10A-01D-A854-36	HNSC	8	4
TCGA-CN-6023-01A-11D-A854-36_TCGA-CN-6023-10A-01D-A854-36	HNSC	90	49
TCGA-CN-6024-01A-11D-A854-36_TCGA-CN-6024-10A-01D-A854-36	HNSC	386	250
TCGA-CN-6988-01A-11D-A854-36_TCGA-CN-6988-10A-01D-A854-36	HNSC	8	2
TCGA-CN-6989-01A-11D-A854-36_TCGA-CN-6989-10A-01D-A854-36	HNSC	9	13
TCGA-CN-6992-01A-11D-A854-36_TCGA-CN-6992-10A-01D-A854-36	HNSC	63	15
TCGA-CN-6994-01A-11D-A854-36_TCGA-CN-6994-10A-01D-A854-36	HNSC	6	7
TCGA-CN-6995-01A-31D-A855-36_TCGA-CN-6995-10A-01D-A855-36	HNSC	8	5
TCGA-CN-6997-01A-11D-A855-36_TCGA-CN-6997-10A-01D-A855-36	HNSC	31	23
TCGA-CN-A497-01A-11D-A855-36_TCGA-CN-A497-10A-01D-A855-36	HNSC	10	10
TCGA-CN-A498-01A-11D-A855-36_TCGA-CN-A498-10A-01D-A855-36	HNSC	8	2
TCGA-CN-A499-01A-11D-A855-36_TCGA-CN-A499-10A-01D-A855-36	HNSC	1	1
TCGA-CN-A49B-01A-31D-A729-36_TCGA-CN-A49B-10A-01D-A703-36	HNSC	1	0
TCGA-CN-A49C-01A-11D-A855-36_TCGA-CN-A49C-10B-01D-A855-36	HNSC	5	3
TCGA-CN-A63T-01A-11D-A855-36_TCGA-CN-A63T-10A-01D-A855-36	HNSC	13	2
TCGA-CN-A63U-01A-11D-A855-36_TCGA-CN-A63U-10A-01D-A855-36	HNSC	27	21
TCGA-CN-A63V-01A-11D-A855-36_TCGA-CN-A63V-10A-01D-A855-36	HNSC	8	11
TCGA-CN-A63W-01A-11D-A855-36_TCGA-CN-A63W-10A-01D-A855-36	HNSC	21	21
TCGA-CN-A641-01A-11D-A855-36_TCGA-CN-A641-10A-01D-A855-36	HNSC	12	5
TCGA-CN-A642-01A-12D-A855-36_TCGA-CN-A642-10A-01D-A855-36	HNSC	5	2
TCGA-CN-A6V3-01A-12D-A855-36_TCGA-CN-A6V3-10A-01D-A855-36	HNSC	9	5
TCGA-CN-A6V6-01A-12D-A855-36_TCGA-CN-A6V6-10A-01D-A855-36	HNSC	4	1
TCGA-CN-A6V7-01A-12D-A855-36_TCGA-CN-A6V7-10A-01D-A855-36	HNSC	5	3
TCGA-CQ-5323-01A-01D-A855-36_TCGA-CQ-5323-10A-01D-A855-36	HNSC	9	8
TCGA-CQ-5325-01A-01D-A855-36_TCGA-CQ-5325-10A-01D-A855-36	HNSC	2	1
TCGA-CQ-5327-01A-01D-A855-36_TCGA-CQ-5327-10A-01D-A855-36	HNSC	4	1
TCGA-CQ-5329-01A-01D-A855-36_TCGA-CQ-5329-10A-01D-A855-36	HNSC	3	5
TCGA-CQ-5330-01A-01D-A855-36_TCGA-CQ-5330-10A-01D-A855-36	HNSC	0	1
TCGA-CQ-5331-01A-02D-A855-36_TCGA-CQ-5331-10A-01D-A855-36	HNSC	2	0
TCGA-CQ-5332-01A-01D-A855-36_TCGA-CQ-5332-10A-01D-A855-36	HNSC	325	302
TCGA-CQ-5334-01A-01D-A855-36_TCGA-CQ-5334-10A-01D-A855-36	HNSC	12	2
TCGA-CQ-6218-01A-11D-A855-36_TCGA-CQ-6218-10A-01D-A855-36	HNSC	5	4
TCGA-CQ-6220-01A-11D-A855-36_TCGA-CQ-6220-10A-01D-A855-36	HNSC	8	3
TCGA-CQ-6222-01A-11D-A855-36_TCGA-CQ-6222-10A-01D-A855-36	HNSC	0	2
TCGA-CQ-6223-01A-11D-A855-36_TCGA-CQ-6223-10A-01D-A855-36	HNSC	15	15
TCGA-CQ-6224-01A-11D-A855-36_TCGA-CQ-6224-10A-01D-A855-36	HNSC	13	11
TCGA-CQ-6227-01A-11D-A855-36_TCGA-CQ-6227-10A-01D-A855-36	HNSC	5	2
TCGA-CQ-6228-01A-11D-A855-36_TCGA-CQ-6228-10A-01D-A855-36	HNSC	15	4
TCGA-CQ-6229-01A-11D-A855-36_TCGA-CQ-6229-10A-01D-A855-36	HNSC	7	4
TCGA-CQ-7067-01A-11D-A855-36_TCGA-CQ-7067-10A-01D-A855-36	HNSC	49	35
TCGA-CQ-7071-01A-12D-A855-36_TCGA-CQ-7071-10A-01D-A855-36	HNSC	12	2
TCGA-CQ-A4C6-01A-11D-A855-36_TCGA-CQ-A4C6-10A-01D-A855-36	HNSC	2	0
TCGA-CQ-A4C7-01A-11D-A855-36_TCGA-CQ-A4C7-10A-01D-A855-36	HNSC	1	0
TCGA-CQ-A4C9-01A-11D-A855-36_TCGA-CQ-A4C9-10A-01D-A855-36	HNSC	21	11
TCGA-CQ-A4CA-01A-11D-A856-36_TCGA-CQ-A4CA-10A-01D-A856-36	HNSC	6	3
TCGA-CQ-A4CB-01A-11D-A856-36_TCGA-CQ-A4CB-10A-01D-A856-36	HNSC	22	16
TCGA-CQ-A4CD-01A-21D-A856-36_TCGA-CQ-A4CD-10A-01D-A856-36	HNSC	16	16
TCGA-CQ-A4CG-01A-11D-A856-36_TCGA-CQ-A4CG-10A-01D-A856-36	HNSC	7	0
TCGA-CQ-A4CH-01A-11D-A856-36_TCGA-CQ-A4CH-10A-01D-A856-36	HNSC	4	4
TCGA-CQ-A4CI-01A-11D-A856-36_TCGA-CQ-A4CI-10A-01D-A856-36	HNSC	117	115
TCGA-CR-6470-01A-11D-A856-36_TCGA-CR-6470-10A-01D-A856-36	HNSC	8	2
TCGA-CR-6471-01A-11D-A856-36_TCGA-CR-6471-10A-01D-A856-36	HNSC	22	5
TCGA-CR-6472-01A-11D-A856-36_TCGA-CR-6472-10A-01D-A856-36	HNSC	6	2
TCGA-CR-6473-01A-11D-A856-36_TCGA-CR-6473-10A-01D-A856-36	HNSC	0	1
TCGA-CR-6474-01A-11D-A856-36_TCGA-CR-6474-10A-01D-A856-36	HNSC	9	12
TCGA-CR-6477-01A-11D-A856-36_TCGA-CR-6477-10A-01D-A856-36	HNSC	10	13
TCGA-CR-6478-01A-11D-A856-36_TCGA-CR-6478-10A-01D-A856-36	HNSC	26	17
TCGA-CR-6480-01A-11D-A856-36_TCGA-CR-6480-10A-01D-A856-36	HNSC	0	1
TCGA-CR-6484-01A-11D-A856-36_TCGA-CR-6484-10A-01D-A856-36	HNSC	9	1
TCGA-CR-6487-01A-11D-A856-36_TCGA-CR-6487-10A-01D-A856-36	HNSC	6	2
TCGA-CR-6488-01A-12D-A856-36_TCGA-CR-6488-10A-01D-A856-36	HNSC	62	74
TCGA-CR-6491-01A-11D-A856-36_TCGA-CR-6491-10A-01D-A856-36	HNSC	11	9
TCGA-CR-7364-01A-11D-A856-36_TCGA-CR-7364-10A-01D-A856-36	HNSC	33	20
TCGA-CR-7365-01A-11D-A856-36_TCGA-CR-7365-10A-01D-A856-36	HNSC	7	4
TCGA-CR-7367-01A-11D-A856-36_TCGA-CR-7367-10A-01D-A856-36	HNSC	10	0
TCGA-CR-7368-01A-11D-A856-36_TCGA-CR-7368-10A-01D-A856-36	HNSC	7	3
TCGA-CR-7369-01A-11D-A856-36_TCGA-CR-7369-10A-01D-A856-36	HNSC	1	2
TCGA-CR-7370-01A-11D-A856-36_TCGA-CR-7370-10A-01D-A856-36	HNSC	115	144
TCGA-CR-7371-01A-11D-A856-36_TCGA-CR-7371-10A-01D-A856-36	HNSC	48	35
TCGA-CR-7372-01A-11D-A856-36_TCGA-CR-7372-10A-01D-A856-36	HNSC	5	7
TCGA-CR-7373-01A-11D-A856-36_TCGA-CR-7373-10A-01D-A856-36	HNSC	9	6
TCGA-CR-7374-01A-11D-A856-36_TCGA-CR-7374-10A-01D-A856-36	HNSC	53	52
TCGA-CR-7376-01A-11D-A856-36_TCGA-CR-7376-10A-01D-A856-36	HNSC	0	1
TCGA-CR-7377-01A-11D-A856-36_TCGA-CR-7377-10A-01D-A856-36	HNSC	0	2
TCGA-CR-7379-01A-11D-A856-36_TCGA-CR-7379-10A-01D-A856-36	HNSC	50	33
TCGA-CR-7380-01A-11D-A856-36_TCGA-CR-7380-10A-01D-A856-36	HNSC	17	8
TCGA-CR-7382-01A-11D-A856-36_TCGA-CR-7382-10A-01D-A856-36	HNSC	3	1
TCGA-CR-7383-01A-11D-A856-36_TCGA-CR-7383-10A-01D-A856-36	HNSC	8	7
TCGA-CR-7386-01A-11D-A856-36_TCGA-CR-7386-10A-01D-A856-36	HNSC	6	1
TCGA-CR-7388-01A-11D-A856-36_TCGA-CR-7388-10A-01D-A856-36	HNSC	14	16
TCGA-CR-7389-01A-11D-A856-36_TCGA-CR-7389-10A-01D-A856-36	HNSC	5	3
TCGA-CR-7390-01A-11D-A856-36_TCGA-CR-7390-10A-01D-A856-36	HNSC	8	13
TCGA-CR-7392-01A-11D-A856-36_TCGA-CR-7392-10A-01D-A856-36	HNSC	0	1
TCGA-CR-7394-01A-11D-A857-36_TCGA-CR-7394-10A-01D-A857-36	HNSC	1	0
TCGA-CR-7395-01A-11D-A857-36_TCGA-CR-7395-10A-01D-A857-36	HNSC	0	1
TCGA-CR-7397-01A-11D-A857-36_TCGA-CR-7397-10A-01D-A857-36	HNSC	19	21
TCGA-CR-7398-01A-11D-A857-36_TCGA-CR-7398-10A-01D-A857-36	HNSC	69	31
TCGA-CR-7399-01A-11D-A857-36_TCGA-CR-7399-10A-01D-A857-36	HNSC	61	35
TCGA-CR-7402-01A-11D-A857-36_TCGA-CR-7402-10A-01D-A857-36	HNSC	27	16
TCGA-CR-7404-01A-11D-A857-36_TCGA-CR-7404-10A-01D-A857-36	HNSC	6	1
TCGA-CU-A0YO-01A-11D-A789-36_TCGA-CU-A0YO-10A-01D-A10S-08	BLCA	7	4
TCGA-CU-A0YR-01A-12D-A10S-08_TCGA-CU-A0YR-11A-13D-A10S-08	BLCA	8	6
TCGA-CU-A3KJ-01A-11D-A21A-08_TCGA-CU-A3KJ-10A-01D-A21A-08	BLCA	24	8
TCGA-CU-A3QU-01A-11D-A22Z-08_TCGA-CU-A3QU-10B-01D-A22Z-08	BLCA	7	0
TCGA-CU-A5W6-01A-11D-A289-08_TCGA-CU-A5W6-10A-01D-A289-08	BLCA	10	3
TCGA-CU-A72E-01A-12D-A339-08_TCGA-CU-A72E-10A-01D-A339-08	BLCA	12	5
TCGA-CV-5430-01A-02D-A857-36_TCGA-CV-5430-11B-01D-A857-36	HNSC	38	13
TCGA-CV-5432-01A-02D-A857-36_TCGA-CV-5432-10A-01D-A857-36	HNSC	248	215
TCGA-CV-5434-01A-01D-A857-36_TCGA-CV-5434-10A-01D-A857-36	HNSC	103	85
TCGA-CV-5439-01A-01D-A857-36_TCGA-CV-5439-11B-01D-A857-36	HNSC	2	3
TCGA-CV-5440-01A-01D-A857-36_TCGA-CV-5440-11A-01D-A857-36	HNSC	20	14
TCGA-CV-5441-01A-01D-A857-36_TCGA-CV-5441-11A-01D-A857-36	HNSC	40	47
TCGA-CV-5442-01A-01D-A857-36_TCGA-CV-5442-11A-01D-A857-36	HNSC	36	24
TCGA-CV-5443-01A-01D-A857-36_TCGA-CV-5443-11A-01D-A857-36	HNSC	0	3
TCGA-CV-5444-01A-02D-A857-36_TCGA-CV-5444-11A-01D-A857-36	HNSC	20	13
TCGA-CV-5966-01A-11D-A857-36_TCGA-CV-5966-10A-01D-A857-36	HNSC	1	0
TCGA-CV-5970-01A-11D-A857-36_TCGA-CV-5970-11A-01D-A857-36	HNSC	3	1
TCGA-CV-5976-01A-11D-A857-36_TCGA-CV-5976-11A-01D-A857-36	HNSC	1	2
TCGA-CV-5978-01A-11D-A857-36_TCGA-CV-5978-11A-01D-A857-36	HNSC	68	82
TCGA-CV-6003-01A-11D-A857-36_TCGA-CV-6003-11A-01D-A857-36	HNSC	9	5
TCGA-CV-6933-01A-11D-A857-36_TCGA-CV-6933-10A-01D-A857-36	HNSC	57	50
TCGA-CV-6936-01A-11D-A857-36_TCGA-CV-6936-10A-01D-A857-36	HNSC	19	8
TCGA-CV-6937-01A-11D-A857-36_TCGA-CV-6937-10A-01D-A857-36	HNSC	64	54
TCGA-CV-6938-01A-11D-A857-36_TCGA-CV-6938-10A-01D-A857-36	HNSC	10	3
TCGA-CV-6941-01A-11D-A857-36_TCGA-CV-6941-10A-01D-A857-36	HNSC	2	2
TCGA-CV-6942-01A-21D-A857-36_TCGA-CV-6942-10A-01D-A857-36	HNSC	5	2
TCGA-CV-6951-01A-11D-A857-36_TCGA-CV-6951-11A-01D-A857-36	HNSC	50	33
TCGA-CV-6952-01A-11D-A857-36_TCGA-CV-6952-11A-01D-A857-36	HNSC	1	0
TCGA-CV-6953-01A-11D-A857-36_TCGA-CV-6953-11A-01D-A857-36	HNSC	19	19
TCGA-CV-6955-01A-11D-A857-36_TCGA-CV-6955-10A-01D-A857-36	HNSC	4	0
TCGA-CV-7091-01A-11D-A858-36_TCGA-CV-7091-10A-01D-A858-36	HNSC	21	17
TCGA-CV-7095-01A-21D-A858-36_TCGA-CV-7095-11A-01D-A858-36	HNSC	37	19
TCGA-CV-7097-01A-11D-A858-36_TCGA-CV-7097-10A-01D-A858-36	HNSC	5	2
TCGA-CV-7099-01A-41D-A858-36_TCGA-CV-7099-10A-01D-A858-36	HNSC	9	4
TCGA-CV-7101-01A-11D-A858-36_TCGA-CV-7101-10A-01D-A858-36	HNSC	45	51
TCGA-CV-7102-01A-11D-A858-36_TCGA-CV-7102-10A-01D-A858-36	HNSC	8	10
TCGA-CV-7103-01A-21D-A858-36_TCGA-CV-7103-10A-01D-A858-36	HNSC	50	48
TCGA-CV-7178-01A-21D-A858-36_TCGA-CV-7178-10A-01D-A858-36	HNSC	26	32
TCGA-CV-7180-01A-11D-A858-36_TCGA-CV-7180-10A-01D-A858-36	HNSC	3	3
TCGA-CV-7238-01A-11D-A858-36_TCGA-CV-7238-11A-01D-A858-36	HNSC	3	5
TCGA-CV-7242-01A-11D-A858-36_TCGA-CV-7242-11A-01D-A858-36	HNSC	40	33
TCGA-CV-7245-01A-11D-A858-36_TCGA-CV-7245-11A-01D-A858-36	HNSC	64	57
TCGA-CV-7248-01A-11D-A858-36_TCGA-CV-7248-11A-01D-A858-36	HNSC	34	24
TCGA-CV-7250-01A-11D-A858-36_TCGA-CV-7250-11A-01D-A858-36	HNSC	174	80
TCGA-CV-7261-01A-11D-A858-36_TCGA-CV-7261-10A-01D-A858-36	HNSC	83	66
TCGA-CV-7263-01A-11D-A858-36_TCGA-CV-7263-11A-01D-A858-36	HNSC	9	3
TCGA-CV-7406-01A-11D-A858-36_TCGA-CV-7406-10A-01D-A858-36	HNSC	30	10
TCGA-CV-7410-01A-21D-A858-36_TCGA-CV-7410-10A-01D-A858-36	HNSC	2	0
TCGA-CV-7413-01A-11D-A858-36_TCGA-CV-7413-10A-01D-A858-36	HNSC	22	4
TCGA-CV-7415-01A-11D-A858-36_TCGA-CV-7415-10A-01D-A858-36	HNSC	14	10
TCGA-CV-7416-01A-11D-A858-36_TCGA-CV-7416-10A-01D-A858-36	HNSC	21	21
TCGA-CV-7418-01A-11D-A858-36_TCGA-CV-7418-11A-01D-A858-36	HNSC	28	30
TCGA-CV-7421-01A-11D-A858-36_TCGA-CV-7421-10A-01D-A858-36	HNSC	64	20
TCGA-CV-7423-01A-11D-A858-36_TCGA-CV-7423-10A-01D-A858-36	HNSC	11	8
TCGA-CV-7424-01A-11D-A858-36_TCGA-CV-7424-10A-01D-A858-36	HNSC	69	68
TCGA-CV-7425-01A-11D-A858-36_TCGA-CV-7425-11A-01D-A858-36	HNSC	12	7
TCGA-CV-7428-01A-11D-A858-36_TCGA-CV-7428-11A-01D-A858-36	HNSC	5	5
TCGA-CV-7430-01A-11D-A858-36_TCGA-CV-7430-11A-01D-A858-36	HNSC	34	13
TCGA-CV-7432-01A-11D-A858-36_TCGA-CV-7432-10A-01D-A858-36	HNSC	4	4
TCGA-CV-7434-01A-11D-A858-36_TCGA-CV-7434-10A-01D-A858-36	HNSC	9	7
TCGA-CV-7435-01A-11D-A858-36_TCGA-CV-7435-11A-01D-A858-36	HNSC	10	19
TCGA-CV-7438-01A-21D-A858-36_TCGA-CV-7438-10A-01D-A858-36	HNSC	1	0
TCGA-CV-7446-01A-11D-A858-36_TCGA-CV-7446-10A-01D-A858-36	HNSC	152	106
TCGA-CV-7568-01A-11D-A858-36_TCGA-CV-7568-10A-01D-A858-36	HNSC	7	2
TCGA-CV-A45Q-01A-11D-A858-36_TCGA-CV-A45Q-10A-01D-A858-36	HNSC	17	10
TCGA-CV-A45U-01A-12D-A859-36_TCGA-CV-A45U-10A-01D-A859-36	HNSC	62	64
TCGA-CV-A461-01A-41D-A859-36_TCGA-CV-A461-10A-01D-A859-36	HNSC	18	10
TCGA-CV-A463-01A-11D-A859-36_TCGA-CV-A463-10A-01D-A859-36	HNSC	4	0
TCGA-CV-A464-01A-11D-A859-36_TCGA-CV-A464-10A-01D-A859-36	HNSC	5	3
TCGA-CV-A6JD-01A-11D-A859-36_TCGA-CV-A6JD-10A-01D-A859-36	HNSC	4	0
TCGA-CV-A6JE-01A-11D-A859-36_TCGA-CV-A6JE-10A-01D-A859-36	HNSC	14	13
TCGA-CV-A6JM-01A-11D-A859-36_TCGA-CV-A6JM-10A-01D-A859-36	HNSC	113	110
TCGA-CV-A6JO-01B-11D-A859-36_TCGA-CV-A6JO-10A-01D-A859-36	HNSC	3	0
TCGA-CV-A6JU-01A-11D-A859-36_TCGA-CV-A6JU-10A-01D-A859-36	HNSC	7	4
TCGA-CV-A6JY-01A-11D-A859-36_TCGA-CV-A6JY-10A-01D-A859-36	HNSC	16	10
TCGA-CV-A6JZ-01A-11D-A859-36_TCGA-CV-A6JZ-10A-01D-A859-36	HNSC	3	1
TCGA-CV-A6K2-01A-11D-A859-36_TCGA-CV-A6K2-10A-01D-A859-36	HNSC	11	5
TCGA-CX-7086-01A-11D-A859-36_TCGA-CX-7086-10D-01D-A859-36	HNSC	80	65
TCGA-CX-7219-01A-11D-A859-36_TCGA-CX-7219-10A-01D-A859-36	HNSC	45	17
TCGA-CX-A4AQ-01A-11D-A859-36_TCGA-CX-A4AQ-10A-01D-A859-36	HNSC	1	1
TCGA-D1-A0ZN-01A-11D-A848-36_TCGA-D1-A0ZN-10A-01D-A848-36	UCEC	5	0
TCGA-D1-A0ZP-01A-21D-A848-36_TCGA-D1-A0ZP-10A-01D-A848-36	UCEC	4	0
TCGA-D1-A0ZR-01A-21D-A848-36_TCGA-D1-A0ZR-10A-01D-A848-36	UCEC	1	0
TCGA-D1-A0ZU-01A-11D-A848-36_TCGA-D1-A0ZU-10A-01D-A848-36	UCEC	8	0
TCGA-D1-A0ZZ-01A-11D-A848-36_TCGA-D1-A0ZZ-10A-01D-A848-36	UCEC	10	7
TCGA-D1-A102-01A-11D-A848-36_TCGA-D1-A102-10A-01D-A848-36	UCEC	2	0
TCGA-D1-A103-01A-11D-A848-36_TCGA-D1-A103-10A-01D-A848-36	UCEC	1	0
TCGA-D1-A15V-01A-11D-A848-36_TCGA-D1-A15V-10A-01D-A848-36	UCEC	8	7
TCGA-D1-A15W-01A-11D-A848-36_TCGA-D1-A15W-10A-01D-A848-36	UCEC	2	1
TCGA-D1-A15Z-01A-11D-A848-36_TCGA-D1-A15Z-10A-01D-A848-36	UCEC	1	1
TCGA-D1-A161-01A-11D-A848-36_TCGA-D1-A161-10A-01D-A848-36	UCEC	3	1
TCGA-D1-A163-01A-11D-A848-36_TCGA-D1-A163-10A-01D-A848-36	UCEC	7	0
TCGA-D1-A165-01A-11D-A848-36_TCGA-D1-A165-10A-01D-A848-36	UCEC	2	0
TCGA-D1-A168-01A-31D-A848-36_TCGA-D1-A168-10A-01D-A848-36	UCEC	1	0
TCGA-D1-A16G-01A-31D-A848-36_TCGA-D1-A16G-10A-01D-A848-36	UCEC	1	0
TCGA-D1-A16I-01A-11D-A848-36_TCGA-D1-A16I-10A-01D-A848-36	UCEC	1	0
TCGA-D1-A16N-01A-11D-A848-36_TCGA-D1-A16N-10A-01D-A848-36	UCEC	9	5
TCGA-D1-A16O-01A-11D-A848-36_TCGA-D1-A16O-10A-01D-A848-36	UCEC	1	0
TCGA-D1-A16S-01A-11D-A848-36_TCGA-D1-A16S-10A-01D-A848-36	UCEC	5	0
TCGA-D1-A16Y-01A-31D-A848-36_TCGA-D1-A16Y-10A-01D-A848-36	UCEC	4	0
TCGA-D1-A174-01A-11D-A848-36_TCGA-D1-A174-10A-01D-A848-36	UCEC	0	2
TCGA-D1-A176-01A-11D-A848-36_TCGA-D1-A176-10A-01D-A848-36	UCEC	2	1
TCGA-D1-A177-01A-21D-A848-36_TCGA-D1-A177-10A-01D-A848-36	UCEC	1	0
TCGA-D1-A179-01A-11D-A848-36_TCGA-D1-A179-10A-01D-A848-36	UCEC	3	7
TCGA-D1-A17A-01A-11D-A848-36_TCGA-D1-A17A-10A-01D-A848-36	UCEC	1	0
TCGA-D1-A17C-01A-11D-A848-36_TCGA-D1-A17C-10A-01D-A848-36	UCEC	1	1
TCGA-D1-A17D-01A-12D-A843-36_TCGA-D1-A17D-10A-01D-A843-36	UCEC	1	0
TCGA-D1-A17H-01A-11D-A843-36_TCGA-D1-A17H-10A-01D-A843-36	UCEC	4	1
TCGA-D1-A17K-01A-11D-A843-36_TCGA-D1-A17K-10A-01D-A843-36	UCEC	1	0
TCGA-D1-A17L-01A-11D-A843-36_TCGA-D1-A17L-10A-01D-A843-36	UCEC	2	0
TCGA-D1-A17N-01A-11D-A843-36_TCGA-D1-A17N-10A-01D-A843-36	UCEC	1	0
TCGA-D1-A17Q-01A-11D-A843-36_TCGA-D1-A17Q-10A-01D-A843-36	UCEC	1	0
TCGA-D1-A17R-01A-11D-A843-36_TCGA-D1-A17R-10A-01D-A843-36	UCEC	1	0
TCGA-D1-A17S-01A-11D-A843-36_TCGA-D1-A17S-10A-01D-A843-36	UCEC	2	0
TCGA-D1-A17T-01A-11D-A843-36_TCGA-D1-A17T-10A-01D-A843-36	UCEC	1	0
TCGA-D1-A17U-01A-21D-A843-36_TCGA-D1-A17U-10A-01D-A843-36	UCEC	11	2
TCGA-D1-A1NY-01A-11D-A843-36_TCGA-D1-A1NY-10A-01D-A843-36	UCEC	3	0
TCGA-D1-A1NZ-01A-21D-A843-36_TCGA-D1-A1NZ-10A-01D-A843-36	UCEC	1	0
TCGA-D1-A1O0-01A-11D-A843-36_TCGA-D1-A1O0-10A-01D-A843-36	UCEC	73	42
TCGA-D1-A1O5-01A-11D-A843-36_TCGA-D1-A1O5-10A-01D-A843-36	UCEC	4	2
TCGA-D1-A1O8-01A-11D-A843-36_TCGA-D1-A1O8-10A-01D-A843-36	UCEC	0	1
TCGA-D1-A2G6-01A-11D-A843-36_TCGA-D1-A2G6-10A-01D-A843-36	UCEC	4	0
TCGA-D1-A3JP-01A-31D-A843-36_TCGA-D1-A3JP-10B-01D-A843-36	UCEC	16	14
TCGA-D1-A3JQ-01A-11D-A843-36_TCGA-D1-A3JQ-10A-01D-A843-36	UCEC	1	0
TCGA-D6-6515-01A-21D-A859-36_TCGA-D6-6515-10A-01D-A859-36	HNSC	0	1
TCGA-D6-6516-01A-11D-A859-36_TCGA-D6-6516-10A-01D-A859-36	HNSC	9	3
TCGA-D6-6517-01A-11D-A859-36_TCGA-D6-6517-10A-01D-A859-36	HNSC	13	5
TCGA-D6-6823-01A-11D-A859-36_TCGA-D6-6823-10A-01D-A859-36	HNSC	16	6
TCGA-D6-6824-01A-11D-A859-36_TCGA-D6-6824-10A-01D-A859-36	HNSC	0	1
TCGA-D6-6825-01A-21D-A859-36_TCGA-D6-6825-10A-01D-A859-36	HNSC	26	6
TCGA-D6-6826-01A-11D-A859-36_TCGA-D6-6826-10A-01D-A859-36	HNSC	13	3
TCGA-D6-6827-01A-11D-A859-36_TCGA-D6-6827-10A-01D-A859-36	HNSC	2	0
TCGA-D6-A4Z9-01A-11D-A859-36_TCGA-D6-A4Z9-10A-01D-A859-36	HNSC	7	8
TCGA-D6-A4ZB-01A-11D-A859-36_TCGA-D6-A4ZB-10A-01D-A859-36	HNSC	15	19
TCGA-D6-A6EK-01A-11D-A859-36_TCGA-D6-A6EK-10A-01D-A859-36	HNSC	1	2
TCGA-D6-A6EN-01A-11D-A859-36_TCGA-D6-A6EN-10A-01D-A859-36	HNSC	5	0
TCGA-D6-A6EO-01A-11D-A859-36_TCGA-D6-A6EO-10A-01D-A859-36	HNSC	8	6
TCGA-D6-A6EP-01A-11D-A729-36_TCGA-D6-A6EP-10A-01D-A704-36	HNSC	99	70
TCGA-D6-A6EQ-01A-11D-A859-36_TCGA-D6-A6EQ-10A-01D-A859-36	HNSC	16	13
TCGA-D6-A6ES-01A-12D-A859-36_TCGA-D6-A6ES-10A-01D-A859-36	HNSC	18	3
TCGA-D6-A74Q-01A-11D-A859-36_TCGA-D6-A74Q-10A-02D-A859-36	HNSC	6	5
TCGA-D7-5577-01A-01D-A77Y-36_TCGA-D7-5577-10A-01D-A77Y-36	STAD	7	2
TCGA-D7-5578-01A-01D-A77Y-36_TCGA-D7-5578-10A-01D-A77Y-36	STAD	50	33
TCGA-D7-5579-01A-01D-A77Y-36_TCGA-D7-5579-10A-01D-A77Y-36	STAD	20	9
TCGA-D7-6518-01A-11D-A789-36_TCGA-D7-6518-10A-01D-A789-36	STAD	0	1
TCGA-D7-6519-01A-11D-A789-36_TCGA-D7-6519-10A-01D-A789-36	STAD	7	3
TCGA-D7-6520-01A-11D-A78A-36_TCGA-D7-6520-10A-01D-A77Y-36	STAD	9	6
TCGA-D7-6521-01A-11D-1800-08_TCGA-D7-6521-10A-01D-A77Y-36	STAD	2	4
TCGA-D7-6524-01A-11D-A77Y-36_TCGA-D7-6524-10A-01D-A77Y-36	STAD	1	2
TCGA-D7-6525-01A-11D-A77Y-36_TCGA-D7-6525-10A-01D-A77Y-36	STAD	35	35
TCGA-D7-6526-01A-11D-A77Y-36_TCGA-D7-6526-10A-01D-A77Y-36	STAD	73	37
TCGA-D7-6527-01A-11D-A789-36_TCGA-D7-6527-10A-01D-A789-36	STAD	136	165
TCGA-D7-6528-01A-11D-A77Y-36_TCGA-D7-6528-10A-01D-A78A-36	STAD	7	1
TCGA-D7-6815-01A-11D-A77Y-36_TCGA-D7-6815-10A-01D-A78A-36	STAD	201	103
TCGA-D7-6817-01A-11D-1882-08_TCGA-D7-6817-10A-01D-1882-08	STAD	2	5
TCGA-D7-6818-01A-11D-1882-08_TCGA-D7-6818-10A-01D-1882-08	STAD	12	8
TCGA-D7-6820-01A-11D-1882-08_TCGA-D7-6820-10A-01D-1882-08	STAD	6	4
TCGA-D7-6822-01A-11D-1882-08_TCGA-D7-6822-10A-01D-A77Y-36	STAD	35	12
TCGA-D7-8570-01A-11D-A78A-36_TCGA-D7-8570-10A-01D-A77Y-36	STAD	0	1
TCGA-D7-8572-01A-11D-A789-36_TCGA-D7-8572-10A-01D-2341-08	STAD	215	228
TCGA-D7-8574-01A-13D-A789-36_TCGA-D7-8574-10A-01D-A789-36	STAD	0	1
TCGA-D7-8575-01A-11D-A77Y-36_TCGA-D7-8575-10A-01D-A77Y-36	STAD	1	0
TCGA-D7-8578-01A-21D-A77Y-36_TCGA-D7-8578-10A-01D-A78A-36	STAD	16	11
TCGA-D7-8579-01A-11D-A77Y-36_TCGA-D7-8579-10A-01D-A78A-36	STAD	5	7
TCGA-D7-A4YT-01A-11D-A77Y-36_TCGA-D7-A4YT-10A-01D-A77Y-36	STAD	21	1
TCGA-D7-A4YU-01A-21D-A25D-08_TCGA-D7-A4YU-10A-01D-A25E-08	STAD	10	8
TCGA-D7-A4YV-01A-11D-A77Y-36_TCGA-D7-A4YV-10A-01D-A25E-08	STAD	70	25
TCGA-D7-A4YX-01A-11D-A729-36_TCGA-D7-A4YX-10A-01D-A704-36	STAD	2	2
TCGA-D7-A4YY-01A-11D-A789-36_TCGA-D7-A4YY-10A-01D-A789-36	STAD	5	2
TCGA-D7-A4Z0-01A-22D-A789-36_TCGA-D7-A4Z0-10A-01D-A789-36	STAD	1	1
TCGA-D7-A6EV-01A-11D-A31L-08_TCGA-D7-A6EV-10A-01D-A31J-08	STAD	13	11
TCGA-D7-A6EX-01A-11D-A31L-08_TCGA-D7-A6EX-10A-01D-A31J-08	STAD	10	5
TCGA-D7-A6EY-01A-21D-A31L-08_TCGA-D7-A6EY-10A-01D-A31J-08	STAD	5	4
TCGA-D7-A6EZ-01A-11D-A31L-08_TCGA-D7-A6EZ-10A-01D-A31J-08	STAD	2	2
TCGA-D7-A6F0-01A-11D-A31L-08_TCGA-D7-A6F0-10A-01D-A31J-08	STAD	56	58
TCGA-D7-A6F2-01A-12D-A31L-08_TCGA-D7-A6F2-10A-01D-A31J-08	STAD	1	0
TCGA-D7-A747-01A-22D-A33T-08_TCGA-D7-A747-10A-21D-A33W-08	STAD	1	2
TCGA-D7-A748-01A-12D-A32N-08_TCGA-D7-A748-10A-21D-A32N-08	STAD	3	3
TCGA-D7-A74A-01A-11D-A32N-08_TCGA-D7-A74A-10A-21D-A32N-08	STAD	60	18
TCGA-D7-A74B-01A-12D-A33T-08_TCGA-D7-A74B-10A-01D-A33W-08	STAD	4	5
TCGA-DF-A2KS-01A-11D-A843-36_TCGA-DF-A2KS-10A-01D-A843-36	UCEC	2	0
TCGA-DF-A2KV-01A-11D-A843-36_TCGA-DF-A2KV-10A-01D-A843-36	UCEC	1	0
TCGA-DF-A2L0-01A-11D-A843-36_TCGA-DF-A2L0-10A-01D-A843-36	UCEC	4	2
TCGA-DI-A0WH-01A-12D-A843-36_TCGA-DI-A0WH-10B-01D-A843-36	UCEC	0	1
TCGA-DI-A1BU-01A-11D-A843-36_TCGA-DI-A1BU-10A-01D-A843-36	UCEC	17	9
TCGA-DI-A1BY-01A-21D-A843-36_TCGA-DI-A1BY-10A-01D-A843-36	UCEC	2	2
TCGA-DI-A1C3-01A-41D-A843-36_TCGA-DI-A1C3-10A-01D-A843-36	UCEC	2	0
TCGA-DI-A2QT-01A-12D-A843-36_TCGA-DI-A2QT-10A-01D-A843-36	UCEC	1	0
TCGA-DI-A2QU-01A-11D-A843-36_TCGA-DI-A2QU-11A-11D-A843-36	UCEC	12	2
TCGA-DI-A2QY-01A-12D-A843-36_TCGA-DI-A2QY-11A-11D-A843-36	UCEC	2	1
TCGA-DK-A1A3-01A-11D-A77U-36_TCGA-DK-A1A3-10A-01D-A77U-36	BLCA	2	2
TCGA-DK-A1A5-01A-11D-A789-36_TCGA-DK-A1A5-10A-01D-A789-36	BLCA	4	1
TCGA-DK-A1A7-01A-11D-A77U-36_TCGA-DK-A1A7-10A-01D-A77U-36	BLCA	36	14
TCGA-DK-A1AG-01A-11D-A77U-36_TCGA-DK-A1AG-10A-01D-A77U-36	BLCA	0	1
TCGA-DK-A2HX-01A-12D-A18F-08_TCGA-DK-A2HX-10A-01D-A18F-08	BLCA	3	1
TCGA-DK-A2I4-01A-11D-A21A-08_TCGA-DK-A2I4-10A-01D-A21A-08	BLCA	1	0
TCGA-DK-A2I6-01A-12D-A18F-08_TCGA-DK-A2I6-10A-01D-A18F-08	BLCA	36	21
TCGA-DK-A3IL-01A-11D-A20D-08_TCGA-DK-A3IL-10A-01D-A77U-36	BLCA	17	6
TCGA-DK-A3IM-01A-11D-A20D-08_TCGA-DK-A3IM-10A-01D-A20D-08	BLCA	43	20
TCGA-DK-A3IN-01A-11D-A20D-08_TCGA-DK-A3IN-10A-01D-A20D-08	BLCA	30	30
TCGA-DK-A3IQ-01A-31D-A20D-08_TCGA-DK-A3IQ-10A-01D-A20D-08	BLCA	6	2
TCGA-DK-A3IT-01A-31D-A20D-08_TCGA-DK-A3IT-10A-01D-A20D-08	BLCA	5	3
TCGA-DK-A3IU-01A-11D-A20D-08_TCGA-DK-A3IU-10A-01D-A20D-08	BLCA	4	2
TCGA-DK-A3WW-01A-22D-A23M-08_TCGA-DK-A3WW-10A-01D-A23K-08	BLCA	10	11
TCGA-DK-A3WX-01A-22D-A789-36_TCGA-DK-A3WX-10A-01D-A789-36	BLCA	0	1
TCGA-DK-A3X1-01A-12D-A789-36_TCGA-DK-A3X1-10A-01D-A789-36	BLCA	5	7
TCGA-DK-A3X2-01A-11D-A789-36_TCGA-DK-A3X2-10A-01D-A22Z-08	BLCA	12	5
TCGA-DK-A6AV-01A-12D-A30E-08_TCGA-DK-A6AV-10A-01D-A30H-08	BLCA	13	16
TCGA-DK-A6B1-01A-12D-A30E-08_TCGA-DK-A6B1-10A-01D-A30H-08	BLCA	4	0
TCGA-DK-A6B2-01A-11D-A30E-08_TCGA-DK-A6B2-10A-01D-A30H-08	BLCA	25	16
TCGA-DK-A6B5-01A-11D-A31L-08_TCGA-DK-A6B5-10A-01D-A31J-08	BLCA	0	1
TCGA-DK-A6B6-01A-11D-A30E-08_TCGA-DK-A6B6-10A-01D-A30H-08	BLCA	4	0
TCGA-DK-AA6L-01A-11D-A391-08_TCGA-DK-AA6L-10A-01D-A394-08	BLCA	4	0
TCGA-DK-AA6M-01A-11D-A391-08_TCGA-DK-AA6M-10A-01D-A394-08	BLCA	2	0
TCGA-DK-AA6P-01A-11D-A391-08_TCGA-DK-AA6P-10A-01D-A394-08	BLCA	5	4
TCGA-DK-AA6Q-01A-11D-A391-08_TCGA-DK-AA6Q-10A-01D-A394-08	BLCA	5	0
TCGA-DK-AA6U-01A-11D-A391-08_TCGA-DK-AA6U-10A-01D-A394-08	BLCA	4	2
TCGA-DK-AA6W-01A-12D-A391-08_TCGA-DK-AA6W-10A-01D-A394-08	BLCA	27	11
TCGA-DK-AA71-01A-31D-A391-08_TCGA-DK-AA71-10A-01D-A394-08	BLCA	21	19
TCGA-DK-AA74-01A-11D-A391-08_TCGA-DK-AA74-10A-01D-A394-08	BLCA	8	1
TCGA-DK-AA75-01A-11D-A391-08_TCGA-DK-AA75-10A-01D-A394-08	BLCA	173	94
TCGA-DK-AA76-01A-11D-A391-08_TCGA-DK-AA76-10A-01D-A394-08	BLCA	4	1
TCGA-DQ-5624-01A-01D-A859-36_TCGA-DQ-5624-10A-01D-A859-36	HNSC	13	4
TCGA-DQ-5629-01A-01D-A859-36_TCGA-DQ-5629-10A-01D-A859-36	HNSC	126	113
TCGA-DQ-5630-01A-01D-A859-36_TCGA-DQ-5630-10A-01D-A859-36	HNSC	8	4
TCGA-DQ-5631-01A-01D-A859-36_TCGA-DQ-5631-10A-01D-A859-36	HNSC	19	8
TCGA-DQ-7589-01A-11D-A859-36_TCGA-DQ-7589-10C-01D-A859-36	HNSC	195	103
TCGA-DQ-7590-01A-11D-A859-36_TCGA-DQ-7590-10D-01D-A859-36	HNSC	0	1
TCGA-DQ-7594-01A-11D-A85A-36_TCGA-DQ-7594-10D-01D-A85A-36	HNSC	1	0
TCGA-E5-A2PC-01A-11D-A202-08_TCGA-E5-A2PC-10B-01D-A202-08	BLCA	5	5
TCGA-E5-A4TZ-01A-11D-A31L-08_TCGA-E5-A4TZ-10B-01D-A31J-08	BLCA	24	5
TCGA-E5-A4U1-01A-11D-A31L-08_TCGA-E5-A4U1-10B-01D-A31J-08	BLCA	0	2
TCGA-E6-A1LZ-01A-11D-A843-36_TCGA-E6-A1LZ-10A-01D-A843-36	UCEC	5	13
TCGA-E6-A1M0-01A-11D-A843-36_TCGA-E6-A1M0-10A-01D-A843-36	UCEC	0	1
TCGA-E6-A2P8-01A-11D-A846-36_TCGA-E6-A2P8-10B-01D-A846-36	UCEC	1	0
TCGA-E6-A2P9-01A-11D-A846-36_TCGA-E6-A2P9-10B-01D-A846-36	UCEC	2	1
TCGA-E7-A3X6-01A-12D-A789-36_TCGA-E7-A3X6-10A-01D-A22Z-08	BLCA	0	3
TCGA-E7-A4IJ-01A-31D-A26M-08_TCGA-E7-A4IJ-10A-01D-A26K-08	BLCA	51	57
TCGA-E7-A4XJ-01A-11D-A26M-08_TCGA-E7-A4XJ-10A-01D-A26K-08	BLCA	23	8
TCGA-E7-A541-01A-11D-A26M-08_TCGA-E7-A541-10A-01D-A26K-08	BLCA	5	1
TCGA-E7-A5KE-01A-11D-A289-08_TCGA-E7-A5KE-10A-01D-A289-08	BLCA	63	31
TCGA-E7-A5KF-01A-11D-A289-08_TCGA-E7-A5KF-10A-01D-A289-08	BLCA	0	1
TCGA-E7-A6MD-01A-41D-A34U-08_TCGA-E7-A6MD-10B-01D-A34X-08	BLCA	25	12
TCGA-E7-A6ME-01A-22D-A32B-08_TCGA-E7-A6ME-10B-01D-A329-08	BLCA	1	0
TCGA-E7-A7DU-01A-11D-A32B-08_TCGA-E7-A7DU-10A-01D-A329-08	BLCA	2	2
TCGA-E7-A7DV-01A-11D-A339-08_TCGA-E7-A7DV-10A-01D-A339-08	BLCA	18	14
TCGA-E7-A7PW-01A-11D-A34U-08_TCGA-E7-A7PW-10A-01D-A34X-08	BLCA	76	15
TCGA-E7-A7XN-01A-11D-A34U-08_TCGA-E7-A7XN-10A-01D-A34X-08	BLCA	4	7
TCGA-E7-A85H-01A-11D-A34U-08_TCGA-E7-A85H-10B-01D-A34X-08	BLCA	68	27
TCGA-E7-A8O8-01A-11D-A364-08_TCGA-E7-A8O8-10A-01D-A362-08	BLCA	2	0
TCGA-E7-A97P-01A-11D-A38G-08_TCGA-E7-A97P-10A-01D-A38J-08	BLCA	5	6
TCGA-E7-A97Q-01A-11D-A38G-08_TCGA-E7-A97Q-10A-01D-A38J-08	BLCA	2	2
TCGA-EC-A1NJ-01A-31D-A846-36_TCGA-EC-A1NJ-10A-01D-A846-36	UCEC	1	0
TCGA-EJ-5494-01A-01D-A752-36_TCGA-EJ-5494-10A-01D-A752-36	PRAD	1	2
TCGA-EJ-5495-01A-01D-A752-36_TCGA-EJ-5495-10A-01D-A752-36	PRAD	3	0
TCGA-EJ-5496-01A-01D-A752-36_TCGA-EJ-5496-10A-01D-A752-36	PRAD	1	0
TCGA-EJ-5497-01A-02D-A752-36_TCGA-EJ-5497-10A-01D-A752-36	PRAD	4	1
TCGA-EJ-5498-01A-01D-A752-36_TCGA-EJ-5498-10A-01D-A752-36	PRAD	0	1
TCGA-EJ-5499-01A-01D-A752-36_TCGA-EJ-5499-10A-01D-A752-36	PRAD	3	0
TCGA-EJ-5501-01A-01D-A752-36_TCGA-EJ-5501-10A-01D-A752-36	PRAD	3	0
TCGA-EJ-5504-01A-01D-A752-36_TCGA-EJ-5504-10A-01D-A752-36	PRAD	2	1
TCGA-EJ-5505-01A-01D-A752-36_TCGA-EJ-5505-10A-01D-A752-36	PRAD	0	1
TCGA-EJ-5507-01A-01D-A752-36_TCGA-EJ-5507-10A-01D-A752-36	PRAD	4	1
TCGA-EJ-5508-01A-02D-A752-36_TCGA-EJ-5508-10A-01D-A752-36	PRAD	0	1
TCGA-EJ-5509-01A-01D-A752-36_TCGA-EJ-5509-10A-01D-A752-36	PRAD	1	0
TCGA-EJ-5510-01A-01D-A752-36_TCGA-EJ-5510-10A-01D-A752-36	PRAD	0	1
TCGA-EJ-5511-01A-01D-A753-36_TCGA-EJ-5511-10A-01D-A753-36	PRAD	2	1
TCGA-EJ-5512-01A-01D-A753-36_TCGA-EJ-5512-10A-01D-A753-36	PRAD	1	1
TCGA-EJ-5514-01A-01D-A753-36_TCGA-EJ-5514-10A-01D-A753-36	PRAD	1	2
TCGA-EJ-5516-01A-01D-A753-36_TCGA-EJ-5516-10A-01D-A753-36	PRAD	0	1
TCGA-EJ-5518-01A-01D-A753-36_TCGA-EJ-5518-10A-01D-A753-36	PRAD	1	0
TCGA-EJ-5519-01A-01D-A753-36_TCGA-EJ-5519-10A-01D-A753-36	PRAD	0	1
TCGA-EJ-5522-01A-01D-A753-36_TCGA-EJ-5522-10A-01D-A753-36	PRAD	0	1
TCGA-EJ-5525-01A-01D-A753-36_TCGA-EJ-5525-10A-01D-A753-36	PRAD	3	1
TCGA-EJ-5526-01A-01D-A753-36_TCGA-EJ-5526-10A-01D-A753-36	PRAD	1	0
TCGA-EJ-5530-01A-01D-A753-36_TCGA-EJ-5530-10A-01D-A753-36	PRAD	1	2
TCGA-EJ-5531-01A-01D-A753-36_TCGA-EJ-5531-10A-01D-A753-36	PRAD	0	1
TCGA-EJ-5532-01A-01D-A753-36_TCGA-EJ-5532-10A-01D-A753-36	PRAD	1	0
TCGA-EJ-5542-01A-01D-A753-36_TCGA-EJ-5542-10A-01D-A753-36	PRAD	2	0
TCGA-EJ-7115-01A-11D-A753-36_TCGA-EJ-7115-10A-01D-A753-36	PRAD	3	0
TCGA-EJ-7123-01A-11D-A753-36_TCGA-EJ-7123-10A-01D-A753-36	PRAD	1	1
TCGA-EJ-7125-01A-11D-A753-36_TCGA-EJ-7125-10A-01D-A753-36	PRAD	1	2
TCGA-EJ-7312-01B-21D-A753-36_TCGA-EJ-7312-10A-01D-A753-36	PRAD	0	1
TCGA-EJ-7314-01A-31D-A753-36_TCGA-EJ-7314-10A-01D-A753-36	PRAD	1	0
TCGA-EJ-7318-01B-11D-A753-36_TCGA-EJ-7318-10A-01D-A75X-36	PRAD	1	1
TCGA-EJ-7321-01A-31D-A753-36_TCGA-EJ-7321-10A-01D-A753-36	PRAD	3	0
TCGA-EJ-7327-01A-11D-A753-36_TCGA-EJ-7327-10A-01D-A753-36	PRAD	1	0
TCGA-EJ-7328-01A-31D-A753-36_TCGA-EJ-7328-10A-01D-A753-36	PRAD	3	1
TCGA-EJ-7330-01A-11D-A753-36_TCGA-EJ-7330-10A-01D-A753-36	PRAD	3	1
TCGA-EJ-7331-01A-11D-A753-36_TCGA-EJ-7331-10A-01D-A753-36	PRAD	1	0
TCGA-EJ-7781-01A-11D-A753-36_TCGA-EJ-7781-10A-01D-A753-36	PRAD	2	0
TCGA-EJ-7782-01A-11D-A753-36_TCGA-EJ-7782-10A-01D-A753-36	PRAD	9	0
TCGA-EJ-7783-01A-11D-A753-36_TCGA-EJ-7783-10A-01D-A753-36	PRAD	1	0
TCGA-EJ-7784-01A-11D-A753-36_TCGA-EJ-7784-10A-01D-A753-36	PRAD	8	2
TCGA-EJ-7785-01A-11D-A753-36_TCGA-EJ-7785-10A-01D-A753-36	PRAD	4	0
TCGA-EJ-7789-01A-11D-A753-36_TCGA-EJ-7789-10A-01D-A753-36	PRAD	1	0
TCGA-EJ-7791-01A-11D-A753-36_TCGA-EJ-7791-10A-01D-A753-36	PRAD	1	0
TCGA-EJ-7792-01A-11D-A753-36_TCGA-EJ-7792-10A-01D-A753-36	PRAD	1	0
TCGA-EJ-8468-01A-21D-A753-36_TCGA-EJ-8468-10A-01D-A753-36	PRAD	1	0
TCGA-EJ-8469-01A-11D-A753-36_TCGA-EJ-8469-10A-01D-A753-36	PRAD	0	1
TCGA-EJ-8472-01A-11D-A754-36_TCGA-EJ-8472-10A-01D-A754-36	PRAD	2	0
TCGA-EJ-A46F-01A-31D-A729-36_TCGA-EJ-A46F-10A-01D-A704-36	PRAD	1	0
TCGA-EJ-A46G-01A-31D-A704-36_TCGA-EJ-A46G-10A-01D-A704-36	PRAD	8	1
TCGA-EJ-A65B-01A-22D-A75X-36_TCGA-EJ-A65B-10A-01D-A75X-36	PRAD	0	1
TCGA-EJ-A65D-01A-11D-A754-36_TCGA-EJ-A65D-10A-01D-A754-36	PRAD	2	0
TCGA-EJ-A65F-01A-21D-A704-36_TCGA-EJ-A65F-10A-01D-A704-36	PRAD	2	0
TCGA-EJ-A65J-01A-11D-A754-36_TCGA-EJ-A65J-10A-01D-A754-36	PRAD	4	2
TCGA-EJ-A65M-01A-11D-A754-36_TCGA-EJ-A65M-10A-01D-A754-36	PRAD	1	1
TCGA-EJ-A8FN-01A-11D-A704-36_TCGA-EJ-A8FN-10A-01D-A704-36	PRAD	3	1
TCGA-EJ-A8FO-01A-21D-A754-36_TCGA-EJ-A8FO-10A-01D-A754-36	PRAD	1	0
TCGA-EO-A1Y5-01A-11D-A846-36_TCGA-EO-A1Y5-10A-01D-A846-36	UCEC	17	16
TCGA-EO-A22T-01A-21D-A846-36_TCGA-EO-A22T-11A-11D-A846-36	UCEC	3	1
TCGA-EO-A22U-01A-11D-A846-36_TCGA-EO-A22U-10A-01D-A846-36	UCEC	2	3
TCGA-EO-A22Y-01A-11D-A846-36_TCGA-EO-A22Y-10A-01D-A846-36	UCEC	1	0
TCGA-EO-A2CG-01A-12D-A846-36_TCGA-EO-A2CG-10A-01D-A846-36	UCEC	2	0
TCGA-EO-A3AV-01A-12D-A846-36_TCGA-EO-A3AV-10A-01D-A846-36	UCEC	1	0
TCGA-EO-A3AY-01A-12D-A846-36_TCGA-EO-A3AY-10A-01D-A846-36	UCEC	1	1
TCGA-EO-A3AZ-01A-12D-A846-36_TCGA-EO-A3AZ-10A-01D-A846-36	UCEC	2	0
TCGA-EO-A3KU-01A-11D-A846-36_TCGA-EO-A3KU-10A-01D-A846-36	UCEC	6	3
TCGA-EO-A3KW-01A-11D-A846-36_TCGA-EO-A3KW-10A-01D-A846-36	UCEC	5	5
TCGA-EO-A3KX-01A-11D-A846-36_TCGA-EO-A3KX-10A-01D-A846-36	UCEC	5	2
TCGA-EO-A3L0-01A-11D-A846-36_TCGA-EO-A3L0-10A-01D-A846-36	UCEC	10	2
TCGA-EQ-5647-01A-01D-A77Y-36_TCGA-EQ-5647-10A-01D-A77Y-36	STAD	40	43
TCGA-EQ-8122-01A-11D-A77Y-36_TCGA-EQ-8122-10A-01D-A77Y-36	STAD	66	50
TCGA-EQ-A4SO-01A-11D-A77Y-36_TCGA-EQ-A4SO-11A-11D-A77Y-36	STAD	14	10
TCGA-EY-A1G8-01A-11D-A846-36_TCGA-EY-A1G8-10A-01D-A846-36	UCEC	1	2
TCGA-EY-A1GC-01A-11D-A846-36_TCGA-EY-A1GC-10A-01D-A846-36	UCEC	62	71
TCGA-EY-A1GE-01A-11D-A846-36_TCGA-EY-A1GE-10A-01D-A846-36	UCEC	2	1
TCGA-EY-A1GH-01A-11D-A846-36_TCGA-EY-A1GH-10A-01D-A846-36	UCEC	4	3
TCGA-EY-A1GI-01A-11D-A846-36_TCGA-EY-A1GI-10A-01D-A846-36	UCEC	4	1
TCGA-EY-A1GK-01A-11D-A846-36_TCGA-EY-A1GK-10A-01D-A846-36	UCEC	2	0
TCGA-EY-A1GL-01A-11D-A846-36_TCGA-EY-A1GL-10A-01D-A846-36	UCEC	0	1
TCGA-EY-A1GM-01A-12D-A846-36_TCGA-EY-A1GM-10A-01D-A846-36	UCEC	7	2
TCGA-EY-A1GQ-01A-21D-A846-36_TCGA-EY-A1GQ-10A-01D-A846-36	UCEC	2	0
TCGA-EY-A1GR-01A-11D-A846-36_TCGA-EY-A1GR-10A-01D-A846-36	UCEC	4	2
TCGA-EY-A1GS-01A-11D-A846-36_TCGA-EY-A1GS-10A-01D-A846-36	UCEC	6	2
TCGA-EY-A1GT-01A-11D-A846-36_TCGA-EY-A1GT-10A-01D-A846-36	UCEC	1	2
TCGA-EY-A1GU-01A-11D-A846-36_TCGA-EY-A1GU-10A-01D-A846-36	UCEC	14	2
TCGA-EY-A1GV-01A-11D-A846-36_TCGA-EY-A1GV-10A-01D-A846-36	UCEC	1	1
TCGA-EY-A1GW-01A-22D-A846-36_TCGA-EY-A1GW-10A-01D-A846-36	UCEC	2	0
TCGA-EY-A1GX-01A-12D-A846-36_TCGA-EY-A1GX-10A-01D-A846-36	UCEC	1	1
TCGA-EY-A210-01A-11D-A846-36_TCGA-EY-A210-10A-01D-A846-36	UCEC	0	1
TCGA-EY-A212-01A-11D-A849-36_TCGA-EY-A212-10A-01D-A849-36	UCEC	7	1
TCGA-EY-A214-01A-12D-A849-36_TCGA-EY-A214-10A-01D-A849-36	UCEC	19	8
TCGA-EY-A215-01A-11D-A845-36_TCGA-EY-A215-10A-01D-A845-36	UCEC	0	1
TCGA-EY-A2OM-01A-11D-A846-36_TCGA-EY-A2OM-10A-01D-A846-36	UCEC	1	2
TCGA-EY-A4KR-01A-11D-A843-36_TCGA-EY-A4KR-10A-01D-A843-36	UCEC	1	1
TCGA-EY-A5W2-01A-11D-A843-36_TCGA-EY-A5W2-10A-01D-A843-36	UCEC	6	0
TCGA-F1-6177-01A-11D-A789-36_TCGA-F1-6177-10A-01D-A789-36	STAD	67	27
TCGA-F1-6874-01A-11D-1882-08_TCGA-F1-6874-10A-01D-1882-08	STAD	1	0
TCGA-F1-6875-01A-11D-A789-36_TCGA-F1-6875-11A-01D-2053-08	STAD	41	14
TCGA-F1-A448-01A-11D-A24D-08_TCGA-F1-A448-10A-01D-A24F-08	STAD	14	12
TCGA-F7-7848-01A-11D-A85A-36_TCGA-F7-7848-10A-01D-A85A-36	HNSC	136	10
TCGA-F7-A50G-01A-11D-A85A-36_TCGA-F7-A50G-10A-01D-A85A-36	HNSC	18	13
TCGA-F7-A50I-01A-11D-A85A-36_TCGA-F7-A50I-10B-01D-A85A-36	HNSC	29	44
TCGA-F7-A50J-01A-21D-A85A-36_TCGA-F7-A50J-10B-01D-A85A-36	HNSC	3	1
TCGA-F7-A61V-01A-11D-A85A-36_TCGA-F7-A61V-10A-01D-A85A-36	HNSC	3	0
TCGA-F7-A61W-01A-11D-A85A-36_TCGA-F7-A61W-10A-01D-A85A-36	HNSC	1	3
TCGA-F7-A620-01A-11D-A729-36_TCGA-F7-A620-10A-01D-A704-36	HNSC	1	0
TCGA-F7-A622-01A-11D-A85A-36_TCGA-F7-A622-10A-01D-A85A-36	HNSC	4	0
TCGA-F7-A624-01A-22D-A704-36_TCGA-F7-A624-10A-01D-A704-36	HNSC	25	29
TCGA-FC-7708-01A-11D-A757-36_TCGA-FC-7708-10A-01D-A757-36	PRAD	2	3
TCGA-FC-7961-01A-11D-A754-36_TCGA-FC-7961-10A-01D-A754-36	PRAD	1	1
TCGA-FC-A4JI-01A-11D-A754-36_TCGA-FC-A4JI-10A-01D-A754-36	PRAD	4	2
TCGA-FC-A5OB-01A-11D-A754-36_TCGA-FC-A5OB-10A-01D-A754-36	PRAD	3	1
TCGA-FC-A6HD-01A-11D-A754-36_TCGA-FC-A6HD-10A-01D-A754-36	PRAD	1	0
TCGA-FD-A3B4-01A-12D-A202-08_TCGA-FD-A3B4-10A-01D-A202-08	BLCA	2	1
TCGA-FD-A3B5-01A-11D-A20D-08_TCGA-FD-A3B5-10A-01D-A20D-08	BLCA	19	24
TCGA-FD-A3B6-01A-21D-A20D-08_TCGA-FD-A3B6-10A-01D-A20D-08	BLCA	16	3
TCGA-FD-A3B7-01A-31D-A20D-08_TCGA-FD-A3B7-10A-01D-A20D-08	BLCA	4	4
TCGA-FD-A3N5-01A-11D-A77U-36_TCGA-FD-A3N5-10A-01D-A77U-36	BLCA	24	4
TCGA-FD-A3N6-01A-11D-A77U-36_TCGA-FD-A3N6-10A-01D-A77U-36	BLCA	11	20
TCGA-FD-A3NA-01A-11D-A21A-08_TCGA-FD-A3NA-10A-01D-A21A-08	BLCA	6	6
TCGA-FD-A3SJ-01A-12D-A789-36_TCGA-FD-A3SJ-10A-01D-A789-36	BLCA	51	44
TCGA-FD-A3SL-01A-21D-A789-36_TCGA-FD-A3SL-10A-01D-A22Z-08	BLCA	61	12
TCGA-FD-A3SM-01A-11D-A77U-36_TCGA-FD-A3SM-10A-01D-A22Z-08	BLCA	2	5
TCGA-FD-A3SN-01A-12D-A789-36_TCGA-FD-A3SN-10A-01D-A22Z-08	BLCA	24	22
TCGA-FD-A3SP-01A-31D-A78A-36_TCGA-FD-A3SP-10A-01D-A78A-36	BLCA	3	5
TCGA-FD-A3SQ-01A-21D-A78A-36_TCGA-FD-A3SQ-10A-01D-A78A-36	BLCA	3	0
TCGA-FD-A3SR-01A-11D-A729-36_TCGA-FD-A3SR-10A-01D-A704-36	BLCA	5	5
TCGA-FD-A43N-01A-11D-A23U-08_TCGA-FD-A43N-10A-01D-A23U-08	BLCA	69	49
TCGA-FD-A43P-01A-31D-A23U-08_TCGA-FD-A43P-10A-01D-A23U-08	BLCA	19	9
TCGA-FD-A43U-01A-11D-A23U-08_TCGA-FD-A43U-10A-01D-A23U-08	BLCA	3	2
TCGA-FD-A43Y-01A-21D-A26M-08_TCGA-FD-A43Y-10A-01D-A26K-08	BLCA	2	2
TCGA-FD-A5BR-01A-11D-A26M-08_TCGA-FD-A5BR-10A-01D-A26K-08	BLCA	2	3
TCGA-FD-A5BT-01A-11D-A26M-08_TCGA-FD-A5BT-10A-01D-A26K-08	BLCA	4	1
TCGA-FD-A5BX-01A-11D-A26M-08_TCGA-FD-A5BX-10A-01D-A26K-08	BLCA	1	1
TCGA-FD-A5C0-01A-11D-A289-08_TCGA-FD-A5C0-10A-01D-A289-08	BLCA	7	0
TCGA-FD-A5C1-01A-11D-A289-08_TCGA-FD-A5C1-10A-01D-A289-08	BLCA	0	2
TCGA-FD-A62N-01A-11D-A30E-08_TCGA-FD-A62N-10A-01D-A30H-08	BLCA	2	0
TCGA-FD-A62O-01A-11D-A30E-08_TCGA-FD-A62O-10A-01D-A30H-08	BLCA	5	2
TCGA-FD-A62P-01A-32D-A30E-08_TCGA-FD-A62P-10A-01D-A30H-08	BLCA	13	12
TCGA-FD-A62S-01A-11D-A30E-08_TCGA-FD-A62S-10A-01D-A30H-08	BLCA	1	0
TCGA-FD-A6TA-01A-12D-A339-08_TCGA-FD-A6TA-10A-21D-A339-08	BLCA	1	1
TCGA-FD-A6TB-01A-12D-A339-08_TCGA-FD-A6TB-10A-21D-A339-08	BLCA	1	0
TCGA-FD-A6TC-01A-21D-A339-08_TCGA-FD-A6TC-10A-21D-A339-08	BLCA	1	2
TCGA-FD-A6TD-01A-51D-A339-08_TCGA-FD-A6TD-10A-21D-A339-08	BLCA	6	1
TCGA-FD-A6TE-01A-12D-A339-08_TCGA-FD-A6TE-10A-21D-A339-08	BLCA	0	1
TCGA-FD-A6TF-01A-52D-A32B-08_TCGA-FD-A6TF-10A-21D-A329-08	BLCA	1	0
TCGA-FD-A6TH-01A-11D-A32B-08_TCGA-FD-A6TH-10A-01D-A329-08	BLCA	2	0
TCGA-FD-A6TI-01A-11D-A32B-08_TCGA-FD-A6TI-10A-01D-A329-08	BLCA	4	0
TCGA-FD-A6TK-01A-42D-A339-08_TCGA-FD-A6TK-10A-21D-A339-08	BLCA	3	4
TCGA-FI-A2CX-01A-11D-A843-36_TCGA-FI-A2CX-10A-01D-A843-36	UCEC	3	0
TCGA-FI-A2CY-01A-11D-A843-36_TCGA-FI-A2CY-10A-01D-A843-36	UCEC	1	0
TCGA-FI-A2D2-01A-11D-A848-36_TCGA-FI-A2D2-10A-01D-A848-36	UCEC	0	2
TCGA-FI-A2D4-01A-12D-A848-36_TCGA-FI-A2D4-10A-01D-A848-36	UCEC	2	0
TCGA-FI-A2D5-01A-11D-A848-36_TCGA-FI-A2D5-10A-01D-A848-36	UCEC	12	5
TCGA-FI-A2D6-01A-11D-A844-36_TCGA-FI-A2D6-10A-01D-A844-36	UCEC	1	0
TCGA-FI-A2EW-01A-11D-A844-36_TCGA-FI-A2EW-10A-01D-A844-36	UCEC	50	44
TCGA-FI-A2EX-01A-11D-A844-36_TCGA-FI-A2EX-10A-01D-A844-36	UCEC	5	3
TCGA-FI-A2EY-01A-12D-A844-36_TCGA-FI-A2EY-10A-01D-A844-36	UCEC	95	50
TCGA-FI-A2F4-01A-11D-A844-36_TCGA-FI-A2F4-10B-01D-A844-36	UCEC	1	0
TCGA-FI-A2F8-01A-12D-A844-36_TCGA-FI-A2F8-10B-01D-A844-36	UCEC	4	1
TCGA-FI-A2F9-01A-11D-A844-36_TCGA-FI-A2F9-10B-01D-A844-36	UCEC	6	0
TCGA-FI-A3PV-01A-11D-A844-36_TCGA-FI-A3PV-10A-01D-A844-36	UCEC	6	7
TCGA-FI-A3PX-01A-11D-A847-36_TCGA-FI-A3PX-10A-01D-A847-36	UCEC	12	8
TCGA-FJ-A3Z7-01A-12D-A23M-08_TCGA-FJ-A3Z7-10A-01D-A23K-08	BLCA	10	9
TCGA-FJ-A3Z9-01A-11D-A26M-08_TCGA-FJ-A3Z9-10A-01D-A26K-08	BLCA	11	10
TCGA-FJ-A3ZE-01A-11D-A23M-08_TCGA-FJ-A3ZE-10A-01D-A23K-08	BLCA	7	1
TCGA-FJ-A3ZF-01A-11D-A23M-08_TCGA-FJ-A3ZF-10A-01D-A23K-08	BLCA	112	63
TCGA-FJ-A871-01A-11D-A34U-08_TCGA-FJ-A871-10A-01D-A34X-08	BLCA	22	16
TCGA-FP-7735-01A-11D-2053-08_TCGA-FP-7735-10A-01D-2053-08	STAD	5	4
TCGA-FP-7829-01A-11D-2053-08_TCGA-FP-7829-10A-01D-2053-08	STAD	207	160
TCGA-FP-7998-01A-11D-A78A-36_TCGA-FP-7998-10A-01D-2201-08	STAD	1	1
TCGA-FP-8099-01A-11D-A77Y-36_TCGA-FP-8099-11A-01D-2340-08	STAD	16	2
TCGA-FP-A8CX-01A-11D-A364-08_TCGA-FP-A8CX-10A-01D-A362-08	STAD	33	35
TCGA-FP-A9TM-01A-11D-A397-08_TCGA-FP-A9TM-10A-01D-A39A-08	STAD	92	75
TCGA-FT-A3EE-01A-11D-A78A-36_TCGA-FT-A3EE-10A-01D-A202-08	BLCA	33	2
TCGA-FT-A61P-01A-11D-A30E-08_TCGA-FT-A61P-10A-01D-A30H-08	BLCA	2	1
TCGA-G2-A2EC-01A-11D-A77U-36_TCGA-G2-A2EC-10A-01D-A77U-36	BLCA	5	3
TCGA-G2-A2EF-01A-12D-A18F-08_TCGA-G2-A2EF-10A-01D-A18F-08	BLCA	21	10
TCGA-G2-A2EJ-01A-11D-A17V-08_TCGA-G2-A2EJ-10A-01D-A77U-36	BLCA	7	8
TCGA-G2-A2EL-01A-12D-A18F-08_TCGA-G2-A2EL-10A-01D-A18F-08	BLCA	1	0
TCGA-G2-A2EO-01A-11D-A17V-08_TCGA-G2-A2EO-11A-21D-A17V-08	BLCA	11	5
TCGA-G2-A2ES-01A-11D-A78A-36_TCGA-G2-A2ES-11A-31D-A77U-36	BLCA	57	63
TCGA-G2-A3IB-01A-11D-A20D-08_TCGA-G2-A3IB-10A-01D-A20D-08	BLCA	11	13
TCGA-G2-A3IE-01A-11D-A20D-08_TCGA-G2-A3IE-10A-01D-A20D-08	BLCA	3	4
TCGA-G2-A3VY-01A-11D-A78A-36_TCGA-G2-A3VY-10A-01D-A78A-36	BLCA	27	7
TCGA-G2-AA3B-01A-11D-A391-08_TCGA-G2-AA3B-10A-01D-A394-08	BLCA	34	30
TCGA-G2-AA3C-01A-21D-A391-08_TCGA-G2-AA3C-10A-01D-A394-08	BLCA	25	6
TCGA-G2-AA3D-01A-11D-A391-08_TCGA-G2-AA3D-10A-01D-A394-08	BLCA	20	5
TCGA-G2-AA3F-01A-12D-A42E-08_TCGA-G2-AA3F-10A-01D-A42H-08	BLCA	19	20
TCGA-G9-6329-01A-13D-A754-36_TCGA-G9-6329-10A-01D-A754-36	PRAD	0	1
TCGA-G9-6338-01A-12D-A757-36_TCGA-G9-6338-10A-01D-A757-36	PRAD	2	2
TCGA-G9-6339-01A-12D-A757-36_TCGA-G9-6339-10A-01D-A757-36	PRAD	1	1
TCGA-G9-6342-01A-11D-A754-36_TCGA-G9-6342-10A-01D-A754-36	PRAD	1	0
TCGA-G9-6362-01A-11D-A754-36_TCGA-G9-6362-10A-01D-A754-36	PRAD	0	4
TCGA-G9-6364-01A-21D-A754-36_TCGA-G9-6364-10A-01D-A754-36	PRAD	4	0
TCGA-G9-6365-01A-11D-A756-36_TCGA-G9-6365-10A-01D-A756-36	PRAD	2	0
TCGA-G9-6494-01A-11D-A757-36_TCGA-G9-6494-10A-01D-A757-36	PRAD	8	1
TCGA-G9-6498-01A-12D-A754-36_TCGA-G9-6498-10A-01D-A754-36	PRAD	2	3
TCGA-G9-7510-01A-11D-A757-36_TCGA-G9-7510-10A-01D-A757-36	PRAD	1	0
TCGA-G9-7519-01A-11D-A757-36_TCGA-G9-7519-10A-01D-A757-36	PRAD	3	1
TCGA-G9-7521-01A-11D-A757-36_TCGA-G9-7521-10A-01D-A757-36	PRAD	2	1
TCGA-G9-7525-01A-31D-A757-36_TCGA-G9-7525-10A-01D-A757-36	PRAD	1	4
TCGA-G9-A9S4-01A-11D-A754-36_TCGA-G9-A9S4-10A-01D-A754-36	PRAD	1	1
TCGA-G9-A9S7-01A-11D-A754-36_TCGA-G9-A9S7-10A-01D-A754-36	PRAD	1	1
TCGA-GC-A3BM-01A-11D-A78A-36_TCGA-GC-A3BM-10A-01D-A22Z-08	BLCA	8	4
TCGA-GC-A3OO-01A-11D-A78A-36_TCGA-GC-A3OO-10C-01D-A78A-36	BLCA	1	0
TCGA-GC-A3RB-01A-12D-A21Z-08_TCGA-GC-A3RB-10A-01D-A21Z-08	BLCA	84	51
TCGA-GC-A3RD-01A-12D-A78A-36_TCGA-GC-A3RD-10B-01D-A22Z-08	BLCA	10	2
TCGA-GC-A3WC-01A-31D-A77U-36_TCGA-GC-A3WC-11A-11D-A22Z-08	BLCA	5	2
TCGA-GC-A3YS-01A-11D-A23M-08_TCGA-GC-A3YS-10A-01D-A23K-08	BLCA	7	5
TCGA-GC-A6I1-01A-12D-A31L-08_TCGA-GC-A6I1-10A-01D-A31J-08	BLCA	12	4
TCGA-GD-A2C5-01A-12D-A77U-36_TCGA-GD-A2C5-10A-01D-A77U-36	BLCA	9	1
TCGA-GD-A3OP-01A-21D-A78A-36_TCGA-GD-A3OP-10A-01D-A21Z-08	BLCA	1	0
TCGA-GD-A3OQ-01A-32D-A729-36_TCGA-GD-A3OQ-10A-01D-A705-36	BLCA	2	4
TCGA-GD-A3OS-01A-12D-A21Z-08_TCGA-GD-A3OS-10A-01D-A21Z-08	BLCA	48	56
TCGA-GD-A6C6-01A-21D-A31L-08_TCGA-GD-A6C6-10A-01D-A31J-08	BLCA	51	29
TCGA-GU-A42P-01A-11D-A23U-08_TCGA-GU-A42P-10A-01D-A23U-08	BLCA	25	10
TCGA-GU-A42Q-01A-11D-A78A-36_TCGA-GU-A42Q-10A-01D-A23U-08	BLCA	21	23
TCGA-GU-A42R-01A-11D-A23M-08_TCGA-GU-A42R-10A-01D-A23K-08	BLCA	48	33
TCGA-GU-A762-01A-11D-A339-08_TCGA-GU-A762-10A-01D-A339-08	BLCA	1	1
TCGA-GU-A763-01A-11D-A32B-08_TCGA-GU-A763-10A-01D-A329-08	BLCA	3	1
TCGA-GU-A764-01A-11D-A34U-08_TCGA-GU-A764-10B-01D-A34X-08	BLCA	6	1
TCGA-GU-A766-01A-11D-A32B-08_TCGA-GU-A766-10A-01D-A329-08	BLCA	7	1
TCGA-GU-AATO-01A-11D-A391-08_TCGA-GU-AATO-10A-01D-A394-08	BLCA	2	0
TCGA-GU-AATP-01A-11D-A391-08_TCGA-GU-AATP-10A-01D-A394-08	BLCA	5	4
TCGA-GU-AATQ-01A-11D-A391-08_TCGA-GU-AATQ-10A-01D-A394-08	BLCA	15	8
TCGA-GV-A3JV-01A-11D-A21Z-08_TCGA-GV-A3JV-10B-01D-A21Z-08	BLCA	15	15
TCGA-GV-A3JW-01A-11D-A729-36_TCGA-GV-A3JW-10A-01D-A705-36	BLCA	35	6
TCGA-GV-A3JX-01A-11D-A20D-08_TCGA-GV-A3JX-10A-01D-A20D-08	BLCA	4	1
TCGA-GV-A3JZ-01A-11D-A21A-08_TCGA-GV-A3JZ-10A-01D-A21A-08	BLCA	22	28
TCGA-GV-A3QF-01A-31D-A78A-36_TCGA-GV-A3QF-10A-01D-A22Z-08	BLCA	55	17
TCGA-GV-A3QG-01A-11D-A21Z-08_TCGA-GV-A3QG-10A-01D-A21Z-08	BLCA	37	16
TCGA-GV-A3QH-01A-11D-A21Z-08_TCGA-GV-A3QH-10A-01D-A78A-36	BLCA	17	11
TCGA-GV-A3QI-01A-11D-A21Z-08_TCGA-GV-A3QI-10A-01D-A21Z-08	BLCA	12	3
TCGA-GV-A3QK-01B-11D-A23M-08_TCGA-GV-A3QK-10A-01D-A23K-08	BLCA	4	1
TCGA-GV-A40E-01A-12D-A23M-08_TCGA-GV-A40E-10A-01D-A23K-08	BLCA	25	14
TCGA-GV-A40G-01A-11D-A23M-08_TCGA-GV-A40G-10A-01D-A23K-08	BLCA	2	2
TCGA-H4-A2HO-01A-11D-A75X-36_TCGA-H4-A2HO-10B-01D-A75X-36	BLCA	19	12
TCGA-H5-A2HR-01A-11D-A847-36_TCGA-H5-A2HR-10A-01D-A847-36	UCEC	7	2
TCGA-H7-7774-01A-21D-A85A-36_TCGA-H7-7774-10A-01D-A85A-36	HNSC	11	3
TCGA-H7-A6C4-01A-11D-A85A-36_TCGA-H7-A6C4-10A-01D-A85A-36	HNSC	5	2
TCGA-H7-A6C5-01A-11D-A85A-36_TCGA-H7-A6C5-10A-01D-A85A-36	HNSC	214	24
TCGA-H7-A76A-01A-51D-A705-36_TCGA-H7-A76A-10A-01D-A705-36	HNSC	1	0
TCGA-H9-7775-01A-11D-A754-36_TCGA-H9-7775-10A-01D-A754-36	PRAD	8	2
TCGA-H9-A6BY-01A-11D-A750-36_TCGA-H9-A6BY-10A-01D-A750-36	PRAD	2	1
TCGA-HC-7075-01A-11D-A757-36_TCGA-HC-7075-10A-01D-A757-36	PRAD	2	2
TCGA-HC-7077-01A-11D-A754-36_TCGA-HC-7077-10A-01D-A754-36	PRAD	2	0
TCGA-HC-7078-01A-11D-A754-36_TCGA-HC-7078-10A-01D-A754-36	PRAD	4	1
TCGA-HC-7080-01A-11D-A757-36_TCGA-HC-7080-10A-01D-A757-36	PRAD	5	1
TCGA-HC-7081-01A-11D-A754-36_TCGA-HC-7081-10A-01D-A754-36	PRAD	1	0
TCGA-HC-7209-01A-11D-A757-36_TCGA-HC-7209-10A-01D-A757-36	PRAD	2	0
TCGA-HC-7210-01A-11D-A754-36_TCGA-HC-7210-10A-01D-A754-36	PRAD	3	0
TCGA-HC-7213-01A-11D-A757-36_TCGA-HC-7213-10A-01D-A757-36	PRAD	1	0
TCGA-HC-7232-01A-11D-A757-36_TCGA-HC-7232-10A-01D-A757-36	PRAD	2	0
TCGA-HC-7233-01A-11D-A754-36_TCGA-HC-7233-10A-01D-A754-36	PRAD	0	1
TCGA-HC-7736-01A-11D-A757-36_TCGA-HC-7736-10A-01D-A757-36	PRAD	4	0
TCGA-HC-7744-01A-11D-A754-36_TCGA-HC-7744-10A-01D-A754-36	PRAD	3	0
TCGA-HC-7745-01A-11D-A754-36_TCGA-HC-7745-10A-01D-A754-36	PRAD	0	1
TCGA-HC-7747-01A-11D-A754-36_TCGA-HC-7747-10A-01D-A754-36	PRAD	0	1
TCGA-HC-7748-01A-11D-A754-36_TCGA-HC-7748-10A-01D-A754-36	PRAD	1	0
TCGA-HC-7752-01A-11D-A755-36_TCGA-HC-7752-10A-01D-A755-36	PRAD	3	0
TCGA-HC-7818-01A-11D-A755-36_TCGA-HC-7818-10A-01D-A755-36	PRAD	2	0
TCGA-HC-7819-01A-11D-A755-36_TCGA-HC-7819-10A-01D-A755-36	PRAD	1	1
TCGA-HC-7820-01A-11D-A755-36_TCGA-HC-7820-10A-01D-A755-36	PRAD	3	1
TCGA-HC-8213-01A-11D-A755-36_TCGA-HC-8213-10A-01D-A755-36	PRAD	1	0
TCGA-HC-8216-01A-11D-A755-36_TCGA-HC-8216-10A-01D-A755-36	PRAD	2	1
TCGA-HC-8256-01A-11D-A755-36_TCGA-HC-8256-10A-01D-A755-36	PRAD	1	0
TCGA-HC-8257-01A-11D-A755-36_TCGA-HC-8257-10A-01D-A755-36	PRAD	1	0
TCGA-HC-8265-01A-11D-A755-36_TCGA-HC-8265-10A-01D-A755-36	PRAD	4	1
TCGA-HC-A48F-01A-11D-A755-36_TCGA-HC-A48F-10A-01D-A755-36	PRAD	7	5
TCGA-HC-A6AO-01A-11D-A755-36_TCGA-HC-A6AO-10A-01D-A755-36	PRAD	2	1
TCGA-HC-A6AS-01A-11D-A755-36_TCGA-HC-A6AS-10A-01D-A755-36	PRAD	1	0
TCGA-HC-A6HX-01A-11D-A755-36_TCGA-HC-A6HX-10A-01D-A755-36	PRAD	0	1
TCGA-HC-A76W-01A-11D-A755-36_TCGA-HC-A76W-10A-01D-A755-36	PRAD	1	0
TCGA-HC-A76X-01A-11D-A755-36_TCGA-HC-A76X-10A-01D-A755-36	PRAD	2	0
TCGA-HC-A8CY-01A-11D-A755-36_TCGA-HC-A8CY-10A-01D-A755-36	PRAD	3	0
TCGA-HC-A8D0-01A-11D-A755-36_TCGA-HC-A8D0-10A-01D-A755-36	PRAD	2	2
TCGA-HC-A9TE-01A-11D-A755-36_TCGA-HC-A9TE-10A-01D-A755-36	PRAD	7	1
TCGA-HD-7229-01A-11D-A85A-36_TCGA-HD-7229-10A-01D-A85A-36	HNSC	12	9
TCGA-HD-7753-01A-11D-A85A-36_TCGA-HD-7753-10A-01D-A85A-36	HNSC	59	33
TCGA-HD-7754-01A-11D-A85A-36_TCGA-HD-7754-10A-01D-A85A-36	HNSC	15	2
TCGA-HD-7831-01A-11D-A85A-36_TCGA-HD-7831-10A-01D-A85A-36	HNSC	31	19
TCGA-HD-7832-01A-11D-A85A-36_TCGA-HD-7832-10A-01D-A85A-36	HNSC	3	0
TCGA-HD-7917-01A-11D-A85A-36_TCGA-HD-7917-10A-01D-A85A-36	HNSC	18	9
TCGA-HD-A4C1-01A-11D-A85A-36_TCGA-HD-A4C1-10A-02D-A85A-36	HNSC	15	8
TCGA-HD-A633-01A-11D-A85A-36_TCGA-HD-A633-10A-01D-A85A-36	HNSC	25	17
TCGA-HD-A634-01A-11D-A85A-36_TCGA-HD-A634-10A-01D-A85A-36	HNSC	1	1
TCGA-HD-A6I0-01A-11D-A85A-36_TCGA-HD-A6I0-10A-01D-A85A-36	HNSC	16	7
TCGA-HF-7131-01A-11D-2053-08_TCGA-HF-7131-10A-01D-2053-08	STAD	8	7
TCGA-HF-7132-01A-11D-2053-08_TCGA-HF-7132-10A-01D-2053-08	STAD	56	44
TCGA-HF-7133-01A-11D-A77Y-36_TCGA-HF-7133-10A-01D-2053-08	STAD	4	0
TCGA-HF-7134-01A-11D-2053-08_TCGA-HF-7134-10A-01D-2053-08	STAD	16	15
TCGA-HF-7136-01A-11D-A78A-36_TCGA-HF-7136-10A-01D-A78A-36	STAD	147	115
TCGA-HF-A5NB-01A-11D-A729-36_TCGA-HF-A5NB-10A-01D-A705-36	STAD	6	5
TCGA-HI-7168-01A-11D-A755-36_TCGA-HI-7168-10A-01D-A755-36	PRAD	2	2
TCGA-HI-7169-01A-11D-A755-36_TCGA-HI-7169-10A-01D-A755-36	PRAD	1	1
TCGA-HI-7170-01A-11D-A755-36_TCGA-HI-7170-10A-01D-A755-36	PRAD	1	1
TCGA-HL-7533-01A-11D-A85A-36_TCGA-HL-7533-10A-01D-A85A-36	HNSC	5	0
TCGA-HQ-A2OE-01A-11D-A202-08_TCGA-HQ-A2OE-10A-01D-A202-08	BLCA	13	3
TCGA-HQ-A2OF-01A-11D-A26M-08_TCGA-HQ-A2OF-10B-01D-A26K-08	BLCA	150	46
TCGA-HQ-A5ND-01A-11D-A26M-08_TCGA-HQ-A5ND-10A-01D-A26K-08	BLCA	9	3
TCGA-HQ-A5NE-01A-12D-A289-08_TCGA-HQ-A5NE-10A-01D-A289-08	BLCA	9	1
TCGA-HU-8238-01A-11D-2340-08_TCGA-HU-8238-10A-01D-2341-08	STAD	8	5
TCGA-HU-8243-01A-11D-A77Y-36_TCGA-HU-8243-11A-01D-2340-08	STAD	76	48
TCGA-HU-8249-01A-11D-2340-08_TCGA-HU-8249-10A-01D-A77Y-36	STAD	26	9
TCGA-HU-8602-01A-11D-2394-08_TCGA-HU-8602-10A-01D-2394-08	STAD	8	8
TCGA-HU-8604-01A-11D-2394-08_TCGA-HU-8604-10A-01D-2394-08	STAD	17	9
TCGA-HU-8608-01A-11D-A78A-36_TCGA-HU-8608-10A-01D-2394-08	STAD	0	1
TCGA-HU-8610-01A-22D-2394-08_TCGA-HU-8610-11A-01D-2394-08	STAD	1	0
TCGA-HU-A4G2-01A-11D-A77Y-36_TCGA-HU-A4G2-10A-01D-A78A-36	STAD	5	1
TCGA-HU-A4G3-01A-11D-A78A-36_TCGA-HU-A4G3-10A-01D-A78A-36	STAD	1	4
TCGA-HU-A4G8-01A-11D-A78A-36_TCGA-HU-A4G8-10A-01D-A25E-08	STAD	171	103
TCGA-HU-A4G9-01A-11D-A24D-08_TCGA-HU-A4G9-10A-01D-A24F-08	STAD	5	2
TCGA-HU-A4GC-01A-12D-A77Y-36_TCGA-HU-A4GC-11A-11D-A25E-08	STAD	75	44
TCGA-HU-A4GD-01A-11D-A25D-08_TCGA-HU-A4GD-10A-01D-A25E-08	STAD	231	120
TCGA-HU-A4GF-01A-11D-A78A-36_TCGA-HU-A4GF-10A-01D-A24F-08	STAD	19	10
TCGA-HU-A4GH-01A-11D-A24D-08_TCGA-HU-A4GH-11A-11D-A24F-08	STAD	34	20
TCGA-HU-A4GN-01A-11D-A25D-08_TCGA-HU-A4GN-10A-01D-A25E-08	STAD	25	8
TCGA-HU-A4GP-01A-11D-A25D-08_TCGA-HU-A4GP-10A-01D-A78A-36	STAD	69	46
TCGA-HU-A4GQ-01A-11D-A25D-08_TCGA-HU-A4GQ-10A-01D-A25E-08	STAD	2	2
TCGA-HU-A4GT-01A-21D-A78A-36_TCGA-HU-A4GT-10A-01D-A78A-36	STAD	47	23
TCGA-HU-A4GU-01A-11D-A25D-08_TCGA-HU-A4GU-10A-01D-A25E-08	STAD	35	30
TCGA-HU-A4GY-01A-21D-A78A-36_TCGA-HU-A4GY-10A-01D-A78A-36	STAD	0	1
TCGA-HU-A4H0-01A-11D-A78A-36_TCGA-HU-A4H0-11A-11D-A78A-36	STAD	1	1
TCGA-HU-A4H2-01A-11D-A25D-08_TCGA-HU-A4H2-10A-01D-A78A-36	STAD	178	105
TCGA-HU-A4H4-01A-21D-A77X-36_TCGA-HU-A4H4-11A-11D-A77X-36	STAD	11	5
TCGA-HU-A4H6-01A-11D-A77X-36_TCGA-HU-A4H6-10A-01D-A77X-36	STAD	8	5
TCGA-HU-A4HB-01A-12D-A25D-08_TCGA-HU-A4HB-10A-01D-A25E-08	STAD	0	1
TCGA-HU-A4HD-01A-11D-A77X-36_TCGA-HU-A4HD-10A-01D-A25E-08	STAD	137	89
TCGA-IG-A3YA-01A-11D-A729-36_TCGA-IG-A3YA-10A-01D-A705-36	ESCA	50	39
TCGA-IG-A4P3-01A-11D-A705-36_TCGA-IG-A4P3-10A-01D-A705-36	ESCA	1	2
TCGA-IG-A51D-01A-11D-A705-36_TCGA-IG-A51D-10A-01D-A705-36	ESCA	22	21
TCGA-IG-A5B8-01A-11D-A705-36_TCGA-IG-A5B8-10A-01D-A705-36	ESCA	24	15
TCGA-IG-A625-01A-11D-A729-36_TCGA-IG-A625-10A-01D-A705-36	ESCA	8	6
TCGA-IN-7806-01A-11D-2053-08_TCGA-IN-7806-10A-01D-2053-08	STAD	120	63
TCGA-IN-7808-01A-11D-2201-08_TCGA-IN-7808-10A-01D-2201-08	STAD	48	29
TCGA-IN-8462-01A-11D-2340-08_TCGA-IN-8462-10A-01D-A78A-36	STAD	30	15
TCGA-IN-8663-01A-11D-2394-08_TCGA-IN-8663-10A-01D-2394-08	STAD	39	16
TCGA-IN-A6RI-01A-11D-A32N-08_TCGA-IN-A6RI-10A-01D-A32N-08	STAD	27	17
TCGA-IN-A6RJ-01A-21D-A33T-08_TCGA-IN-A6RJ-10A-21D-A33W-08	STAD	27	35
TCGA-IN-A6RL-01A-11D-A32N-08_TCGA-IN-A6RL-10A-01D-A32N-08	STAD	29	14
TCGA-IN-A6RN-01A-12D-A33T-08_TCGA-IN-A6RN-10A-01D-A33W-08	STAD	60	55
TCGA-IN-A6RO-01A-12D-A33T-08_TCGA-IN-A6RO-10A-01D-A33W-08	STAD	6	6
TCGA-IN-A6RP-01A-21D-A33T-08_TCGA-IN-A6RP-10A-01D-A33W-08	STAD	728	434
TCGA-IN-A6RR-01A-12D-A32N-08_TCGA-IN-A6RR-10A-01D-A32N-08	STAD	76	43
TCGA-IN-A6RS-01A-12D-A34U-08_TCGA-IN-A6RS-10A-01D-A34X-08	STAD	8	1
TCGA-IN-A7NR-01A-11D-A34U-08_TCGA-IN-A7NR-10A-01D-A34X-08	STAD	17	6
TCGA-IN-A7NT-01A-21D-A34U-08_TCGA-IN-A7NT-10A-01D-A34X-08	STAD	6	7
TCGA-IN-A7NU-01A-22D-A34U-08_TCGA-IN-A7NU-10A-01D-A34X-08	STAD	18	19
TCGA-IN-AB1V-01A-21D-A410-08_TCGA-IN-AB1V-10A-01D-A413-08	STAD	5	5
TCGA-IN-AB1X-01A-11D-A397-08_TCGA-IN-AB1X-10E-01D-A39A-08	STAD	1	1
TCGA-IP-7968-01A-11D-A77X-36_TCGA-IP-7968-10A-01D-2201-08	STAD	82	41
TCGA-IQ-7630-01A-11D-A85A-36_TCGA-IQ-7630-10A-01D-A85A-36	HNSC	7	4
TCGA-IQ-A61E-01A-22D-A85A-36_TCGA-IQ-A61E-10A-01D-A85A-36	HNSC	4	2
TCGA-IQ-A61G-01A-11D-A85A-36_TCGA-IQ-A61G-10A-01D-A85A-36	HNSC	16	12
TCGA-IQ-A61H-01A-11D-A85A-36_TCGA-IQ-A61H-10A-01D-A85A-36	HNSC	137	140
TCGA-IQ-A61I-01A-11D-A85A-36_TCGA-IQ-A61I-10A-01D-A85A-36	HNSC	0	1
TCGA-IQ-A61J-01A-11D-A85A-36_TCGA-IQ-A61J-10A-01D-A85A-36	HNSC	5	4
TCGA-IQ-A61K-01A-11D-A85A-36_TCGA-IQ-A61K-10A-01D-A85A-36	HNSC	7	1
TCGA-IQ-A61L-01A-11D-A85A-36_TCGA-IQ-A61L-10A-01D-A85A-36	HNSC	1	1
TCGA-IQ-A61O-01A-11D-A85A-36_TCGA-IQ-A61O-10A-01D-A85A-36	HNSC	5	2
TCGA-IQ-A6SG-01A-12D-A85A-36_TCGA-IQ-A6SG-10A-01D-A85A-36	HNSC	62	49
TCGA-IQ-A6SH-01A-12D-A85A-36_TCGA-IQ-A6SH-10A-01D-A85A-36	HNSC	62	60
TCGA-J1-A4AH-01A-31D-A731-36_TCGA-J1-A4AH-10A-01D-A731-36	LUSC	25	23
TCGA-J4-8198-01A-11D-A755-36_TCGA-J4-8198-10A-01D-A755-36	PRAD	1	3
TCGA-J4-8200-01A-11D-A755-36_TCGA-J4-8200-10A-01D-A755-36	PRAD	1	0
TCGA-J4-A67K-01A-21D-A755-36_TCGA-J4-A67K-10A-01D-A755-36	PRAD	1	0
TCGA-J4-A67N-01A-11D-A755-36_TCGA-J4-A67N-10A-01D-A755-36	PRAD	4	1
TCGA-J4-A67S-01A-11D-A750-36_TCGA-J4-A67S-10A-01D-A750-36	PRAD	1	0
TCGA-J4-A6M7-01A-11D-A750-36_TCGA-J4-A6M7-10A-01D-A750-36	PRAD	3	1
TCGA-J4-A83I-01A-11D-A750-36_TCGA-J4-A83I-10B-01D-A750-36	PRAD	1	1
TCGA-J4-A83J-01A-11D-A750-36_TCGA-J4-A83J-10B-01D-A750-36	PRAD	1	0
TCGA-J4-A83K-01A-11D-A750-36_TCGA-J4-A83K-10A-01D-A750-36	PRAD	1	0
TCGA-J4-A83L-01A-11D-A750-36_TCGA-J4-A83L-10A-01D-A750-36	PRAD	0	1
TCGA-J4-AAU2-01A-11D-A750-36_TCGA-J4-AAU2-10A-01D-A750-36	PRAD	2	0
TCGA-J9-A52B-01A-11D-A750-36_TCGA-J9-A52B-10A-01D-A750-36	PRAD	2	0
TCGA-J9-A52E-01A-11D-A750-36_TCGA-J9-A52E-10A-01D-A750-36	PRAD	1	0
TCGA-J9-A8CK-01A-11D-A750-36_TCGA-J9-A8CK-10A-01D-A750-36	PRAD	5	3
TCGA-J9-A8CL-01A-11D-A750-36_TCGA-J9-A8CL-10A-01D-A750-36	PRAD	0	1
TCGA-JU-AAVI-01A-11D-A847-36_TCGA-JU-AAVI-10A-01D-A847-36	UCEC	45	36
TCGA-K4-A3WS-01A-11D-A78A-36_TCGA-K4-A3WS-10A-01D-A22Z-08	BLCA	156	47
TCGA-K4-A3WU-01B-11D-A23M-08_TCGA-K4-A3WU-10A-01D-A23K-08	BLCA	23	5
TCGA-K4-A3WV-01A-11D-A22Z-08_TCGA-K4-A3WV-10A-01D-A22Z-08	BLCA	68	62
TCGA-K4-A4AB-01B-12D-A289-08_TCGA-K4-A4AB-10A-01D-A289-08	BLCA	3	4
TCGA-K4-A4AC-01A-21D-A26M-08_TCGA-K4-A4AC-10A-01D-A26K-08	BLCA	37	22
TCGA-K4-A54R-01A-11D-A26M-08_TCGA-K4-A54R-10A-01D-A26K-08	BLCA	7	0
TCGA-K4-A5RI-01A-11D-A289-08_TCGA-K4-A5RI-10A-01D-A289-08	BLCA	12	8
TCGA-K4-A6FZ-01A-11D-A31L-08_TCGA-K4-A6FZ-10A-01D-A31J-08	BLCA	3	0
TCGA-K4-A6MB-01A-11D-A31L-08_TCGA-K4-A6MB-10A-01D-A31J-08	BLCA	24	12
TCGA-K4-A83P-01A-11D-A34U-08_TCGA-K4-A83P-10A-01D-A34X-08	BLCA	4	6
TCGA-K4-AAQO-01A-11D-A38G-08_TCGA-K4-AAQO-10A-01D-A38J-08	BLCA	8	2
TCGA-K6-A3WQ-01A-11D-A847-36_TCGA-K6-A3WQ-10A-01D-A847-36	UCEC	8	2
TCGA-KB-A6F5-01A-12D-A33T-08_TCGA-KB-A6F5-10A-01D-A33W-08	STAD	24	16
TCGA-KB-A6F7-01A-12D-A32N-08_TCGA-KB-A6F7-10A-01D-A32N-08	STAD	126	111
TCGA-KB-A93G-01A-11D-A397-08_TCGA-KB-A93G-10A-01D-A39A-08	STAD	7	12
TCGA-KB-A93H-01A-11D-A397-08_TCGA-KB-A93H-10A-01D-A39A-08	STAD	17	10
TCGA-KB-A93J-01A-11D-A397-08_TCGA-KB-A93J-10A-01D-A39A-08	STAD	3	0
TCGA-KC-A7F3-01A-21D-A750-36_TCGA-KC-A7F3-10A-01D-A750-36	PRAD	2	1
TCGA-KC-A7F6-01A-11D-A750-36_TCGA-KC-A7F6-10A-01D-A750-36	PRAD	1	0
TCGA-KC-A7FD-01A-11D-A750-36_TCGA-KC-A7FD-10A-01D-A750-36	PRAD	1	0
TCGA-KJ-A3U4-01A-11D-A847-36_TCGA-KJ-A3U4-10A-01D-A847-36	UCEC	1	1
TCGA-KP-A3VZ-01A-11D-A847-36_TCGA-KP-A3VZ-10A-01D-A847-36	UCEC	20	10
TCGA-KP-A3W1-01A-11D-A851-36_TCGA-KP-A3W1-10A-01D-A851-36	UCEC	2	0
TCGA-KP-A3W3-01A-11D-A851-36_TCGA-KP-A3W3-10A-01D-A851-36	UCEC	1	1
TCGA-KQ-A41N-01A-11D-A339-08_TCGA-KQ-A41N-10D-01D-A339-08	BLCA	16	28
TCGA-KQ-A41O-01A-12D-A34U-08_TCGA-KQ-A41O-10D-01D-A34X-08	BLCA	29	8
TCGA-KQ-A41P-01A-12D-A339-08_TCGA-KQ-A41P-10F-01D-A339-08	BLCA	3	7
TCGA-KQ-A41Q-01A-11D-A339-08_TCGA-KQ-A41Q-10D-01D-A339-08	BLCA	61	39
TCGA-KQ-A41R-01A-21D-A34U-08_TCGA-KQ-A41R-10G-01D-A34X-08	BLCA	4	2
TCGA-KU-A66S-01A-21D-A75X-36_TCGA-KU-A66S-10A-02D-A75X-36	HNSC	25	24
TCGA-KU-A66T-01A-11D-A85A-36_TCGA-KU-A66T-10A-01D-A85A-36	HNSC	40	44
TCGA-KU-A6H7-01A-11D-A729-36_TCGA-KU-A6H7-10A-01D-A705-36	HNSC	1	0
TCGA-KU-A6H8-01A-22D-A75X-36_TCGA-KU-A6H8-10A-01D-A75X-36	HNSC	5	3
TCGA-L7-A6VZ-01A-12D-A729-36_TCGA-L7-A6VZ-10A-01D-A705-36	ESCA	49	10
TCGA-LC-A66R-01A-41D-A30E-08_TCGA-LC-A66R-10A-01D-A30H-08	BLCA	3	0
TCGA-LN-A49O-01A-11D-A705-36_TCGA-LN-A49O-10A-01D-A705-36	ESCA	61	52
TCGA-LN-A49W-01A-11D-A705-36_TCGA-LN-A49W-10A-01D-A705-36	ESCA	7	4
TCGA-LN-A4A2-01A-31D-A705-36_TCGA-LN-A4A2-10A-01D-A705-36	ESCA	46	24
TCGA-LN-A4A5-01A-22D-A75X-36_TCGA-LN-A4A5-10A-01D-A75X-36	ESCA	24	21
TCGA-LN-A4MR-01A-11D-A729-36_TCGA-LN-A4MR-10A-01D-A705-36	ESCA	48	47
TCGA-LN-A5U7-01A-11D-A729-36_TCGA-LN-A5U7-10A-01D-A705-36	ESCA	100	91
TCGA-LN-A7HX-01A-12D-A75X-36_TCGA-LN-A7HX-10A-01D-A75X-36	ESCA	71	59
TCGA-LN-A8HZ-01A-11D-A705-36_TCGA-LN-A8HZ-10A-01D-A705-36	ESCA	17	32
TCGA-LN-A9FQ-01A-31D-A705-36_TCGA-LN-A9FQ-10A-01D-A705-36	ESCA	56	71
TCGA-LT-A5Z6-01A-11D-A289-08_TCGA-LT-A5Z6-10A-01D-A289-08	BLCA	1	2
TCGA-LT-A8JT-01A-11D-A364-08_TCGA-LT-A8JT-10A-01D-A362-08	BLCA	2	2
TCGA-M7-A71Z-01A-12D-A750-36_TCGA-M7-A71Z-10A-01D-A750-36	PRAD	4	3
TCGA-M7-A721-01A-12D-A750-36_TCGA-M7-A721-10A-01D-A750-36	PRAD	2	0
TCGA-M7-A724-01A-12D-A750-36_TCGA-M7-A724-10A-01D-A750-36	PRAD	3	2
TCGA-M7-A725-01A-12D-A750-36_TCGA-M7-A725-10A-01D-A750-36	PRAD	6	1
TCGA-M9-A5M8-01A-11D-A729-36_TCGA-M9-A5M8-10A-01D-A705-36	ESCA	12	5
TCGA-MF-A522-01A-11D-A731-36_TCGA-MF-A522-10A-01D-A731-36	LUSC	27	30
TCGA-MG-AAMC-01A-11D-A750-36_TCGA-MG-AAMC-10A-01D-A750-36	PRAD	2	0
TCGA-MT-A51X-01A-11D-A85A-36_TCGA-MT-A51X-10A-01D-A85A-36	HNSC	8	7
TCGA-MT-A67A-01A-11D-A85A-36_TCGA-MT-A67A-10A-01D-A85A-36	HNSC	4	1
TCGA-MT-A67D-01A-31D-A85A-36_TCGA-MT-A67D-10A-01D-A85A-36	HNSC	66	58
TCGA-MT-A7BN-01A-12D-A85A-36_TCGA-MT-A7BN-10A-01D-A85A-36	HNSC	2	0
TCGA-MX-A5UG-01A-21D-A31L-08_TCGA-MX-A5UG-10A-01D-A31J-08	STAD	1	0
TCGA-MX-A5UJ-01A-11D-A31L-08_TCGA-MX-A5UJ-10A-01D-A31J-08	STAD	12	7
TCGA-MX-A663-01A-11D-A31L-08_TCGA-MX-A663-10A-01D-A31J-08	STAD	5	4
TCGA-MX-A666-01A-11D-A31L-08_TCGA-MX-A666-10A-01D-A31J-08	STAD	63	61
TCGA-MZ-A5BI-01A-31D-A85A-36_TCGA-MZ-A5BI-10C-01D-A85A-36	HNSC	1	2
TCGA-N5-A4R8-01A-11D-A762-36_TCGA-N5-A4R8-10A-01D-A762-36	UCS	26	26
TCGA-N5-A4RA-01A-11D-A762-36_TCGA-N5-A4RA-10A-01D-A762-36	UCS	1	0
TCGA-N5-A4RD-01A-11D-A762-36_TCGA-N5-A4RD-10A-01D-A762-36	UCS	1	1
TCGA-N5-A4RF-01A-11D-A762-36_TCGA-N5-A4RF-10A-01D-A762-36	UCS	18	12
TCGA-N5-A4RJ-01A-11D-A762-36_TCGA-N5-A4RJ-10A-01D-A762-36	UCS	1	1
TCGA-N5-A4RN-01A-12D-A762-36_TCGA-N5-A4RN-10A-01D-A762-36	UCS	62	34
TCGA-N5-A4RO-01A-11D-A762-36_TCGA-N5-A4RO-10A-01D-A762-36	UCS	18	16
TCGA-N5-A4RS-01A-11D-A762-36_TCGA-N5-A4RS-10A-01D-A762-36	UCS	2	0
TCGA-N5-A4RT-01A-11D-A762-36_TCGA-N5-A4RT-10A-01D-A762-36	UCS	29	33
TCGA-N5-A4RU-01A-31D-A762-36_TCGA-N5-A4RU-10A-01D-A762-36	UCS	2	1
TCGA-N5-A4RV-01A-21D-A762-36_TCGA-N5-A4RV-10A-01D-A762-36	UCS	1	0
TCGA-N5-A59E-01A-11D-A762-36_TCGA-N5-A59E-10A-01D-A762-36	UCS	5	6
TCGA-N5-A59F-01A-11D-A764-36_TCGA-N5-A59F-10A-01D-A764-36	UCS	5	4
TCGA-N6-A4VC-01A-11D-A764-36_TCGA-N6-A4VC-11A-11D-A764-36	UCS	7	5
TCGA-N6-A4VD-01A-11D-A764-36_TCGA-N6-A4VD-11A-11D-A764-36	UCS	26	22
TCGA-N6-A4VF-01A-31D-A764-36_TCGA-N6-A4VF-11A-11D-A764-36	UCS	4	4
TCGA-N6-A4VG-01A-31D-A764-36_TCGA-N6-A4VG-10A-01D-A764-36	UCS	1	0
TCGA-N7-A4Y5-01A-12D-A764-36_TCGA-N7-A4Y5-10A-01D-A764-36	UCS	3	1
TCGA-N7-A4Y8-01A-11D-A764-36_TCGA-N7-A4Y8-10A-01D-A764-36	UCS	3	4
TCGA-N8-A4PI-01A-21D-A764-36_TCGA-N8-A4PI-10A-01D-A764-36	UCS	9	13
TCGA-N8-A4PL-01A-11D-A764-36_TCGA-N8-A4PL-10A-01D-A764-36	UCS	1	0
TCGA-N8-A4PM-01A-11D-A764-36_TCGA-N8-A4PM-10A-01D-A764-36	UCS	8	6
TCGA-N8-A4PN-01A-11D-A764-36_TCGA-N8-A4PN-10A-01D-A764-36	UCS	33	13
TCGA-N8-A4PP-01A-11D-A764-36_TCGA-N8-A4PP-10A-01D-A764-36	UCS	2	5
TCGA-N8-A56S-01A-11D-A764-36_TCGA-N8-A56S-10A-01D-A764-36	UCS	1	1
TCGA-N9-A4PZ-01A-22D-A764-36_TCGA-N9-A4PZ-11A-11D-A764-36	UCS	2	3
TCGA-N9-A4Q3-01A-11D-A764-36_TCGA-N9-A4Q3-10B-01D-A764-36	UCS	18	33
TCGA-N9-A4Q7-01A-11D-A764-36_TCGA-N9-A4Q7-10B-01D-A764-36	UCS	1	1
TCGA-N9-A4Q8-01A-31D-A764-36_TCGA-N9-A4Q8-11A-11D-A764-36	UCS	1	0
TCGA-NA-A4QV-01A-11D-A764-36_TCGA-NA-A4QV-10A-01D-A764-36	UCS	3	1
TCGA-NA-A4QW-01A-11D-A764-36_TCGA-NA-A4QW-10A-01D-A764-36	UCS	15	10
TCGA-NA-A4QX-01A-11D-A764-36_TCGA-NA-A4QX-10A-01D-A764-36	UCS	1	3
TCGA-NA-A4QY-01A-11D-A764-36_TCGA-NA-A4QY-10A-01D-A764-36	UCS	1	0
TCGA-NA-A4R0-01A-11D-A764-36_TCGA-NA-A4R0-10A-01D-A764-36	UCS	3	1
TCGA-NA-A5I1-01A-21D-A764-36_TCGA-NA-A5I1-10A-01D-A764-36	UCS	1	0
TCGA-ND-A4W6-01A-11D-A764-36_TCGA-ND-A4W6-10A-01D-A764-36	UCS	5	7
TCGA-ND-A4WF-01A-11D-A764-36_TCGA-ND-A4WF-10A-01D-A764-36	UCS	6	10
TCGA-NF-A4WU-01A-11D-A764-36_TCGA-NF-A4WU-10A-01D-A764-36	UCS	7	5
TCGA-NF-A4WX-01A-11D-A764-36_TCGA-NF-A4WX-10A-01D-A764-36	UCS	6	11
TCGA-NF-A4X2-01A-11D-A764-36_TCGA-NF-A4X2-10A-01D-A764-36	UCS	4	1
TCGA-NF-A5CP-01A-12D-A764-36_TCGA-NF-A5CP-10A-01D-A764-36	UCS	12	6
TCGA-NG-A4VU-01A-11D-A764-36_TCGA-NG-A4VU-10A-01D-A764-36	UCS	9	13
TCGA-NH-A50T-01A-11D-A729-36_TCGA-NH-A50T-10A-01D-A706-36	COAD	3	1
TCGA-NH-A50U-01A-33D-A75X-36_TCGA-NH-A50U-10B-01D-A75X-36	COAD	59	23
TCGA-NH-A50V-01A-11D-A706-36_TCGA-NH-A50V-10A-01D-A706-36	COAD	9	0
TCGA-NH-A5IV-01A-42D-A729-36_TCGA-NH-A5IV-10A-01D-A706-36	COAD	27	12
TCGA-NH-A6GA-01A-11D-A75X-36_TCGA-NH-A6GA-10B-01D-A75X-36	COAD	13	2
TCGA-NH-A6GB-01A-11D-A75X-36_TCGA-NH-A6GB-10B-01D-A75X-36	COAD	22	11
TCGA-NH-A6GC-01A-12D-A75X-36_TCGA-NH-A6GC-10B-01D-A75X-36	COAD	12	10
TCGA-NH-A8F7-01A-11D-A729-36_TCGA-NH-A8F7-10A-01D-A706-36	COAD	13	5
TCGA-NH-A8F8-01A-72D-A706-36_TCGA-NH-A8F8-10A-01D-A706-36	COAD	8	3
TCGA-OY-A56P-01A-12D-A75D-36_TCGA-OY-A56P-10A-01D-A75D-36	OV	0	1
TCGA-OY-A56Q-01A-11D-A75D-36_TCGA-OY-A56Q-10A-01D-A75D-36	OV	6	5
TCGA-P3-A5Q5-01A-11D-A85A-36_TCGA-P3-A5Q5-10A-01D-A85A-36	HNSC	9	3
TCGA-P3-A5Q6-01A-11D-A859-36_TCGA-P3-A5Q6-10A-01D-A859-36	HNSC	147	109
TCGA-P3-A5QE-01A-11D-A859-36_TCGA-P3-A5QE-10A-01D-A859-36	HNSC	0	1
TCGA-P3-A5QF-01A-11D-A859-36_TCGA-P3-A5QF-10A-01D-A859-36	HNSC	2	0
TCGA-P3-A6SW-01A-11D-A859-36_TCGA-P3-A6SW-10A-01D-A859-36	HNSC	3	2
TCGA-P3-A6SX-01A-11D-A859-36_TCGA-P3-A6SX-10A-01D-A859-36	HNSC	14	12
TCGA-P3-A6T0-01A-12D-A859-36_TCGA-P3-A6T0-10A-01D-A859-36	HNSC	4	3
TCGA-P3-A6T2-01A-11D-A859-36_TCGA-P3-A6T2-10A-01D-A859-36	HNSC	4	1
TCGA-P3-A6T3-01A-11D-A859-36_TCGA-P3-A6T3-10A-01D-A859-36	HNSC	25	15
TCGA-P3-A6T4-01A-11D-A859-36_TCGA-P3-A6T4-10A-01D-A859-36	HNSC	5	9
TCGA-P3-A6T5-01A-11D-A858-36_TCGA-P3-A6T5-10A-01D-A858-36	HNSC	39	20
TCGA-P3-A6T6-01A-11D-A858-36_TCGA-P3-A6T6-10A-01D-A858-36	HNSC	0	2
TCGA-P3-A6T7-01A-11D-A858-36_TCGA-P3-A6T7-10A-01D-A858-36	HNSC	14	8
TCGA-P3-A6T8-01A-11D-A858-36_TCGA-P3-A6T8-10A-01D-A858-36	HNSC	2	4
TCGA-PG-A5BC-01A-12D-A851-36_TCGA-PG-A5BC-10A-01D-A851-36	UCEC	15	4
TCGA-PG-A6IB-01A-21D-A851-36_TCGA-PG-A6IB-10A-01D-A851-36	UCEC	2	1
TCGA-PG-A7D5-01A-11D-A845-36_TCGA-PG-A7D5-10A-01D-A845-36	UCEC	5	0
TCGA-PG-A915-01A-11D-A845-36_TCGA-PG-A915-10A-01D-A845-36	UCEC	20	4
TCGA-PQ-A6FI-01A-11D-A31L-08_TCGA-PQ-A6FI-10A-01D-A31J-08	BLCA	6	12
TCGA-PQ-A6FN-01A-11D-A31L-08_TCGA-PQ-A6FN-10A-01D-A31J-08	BLCA	3	1
TCGA-QK-A64Z-01A-11D-A858-36_TCGA-QK-A64Z-10A-01D-A858-36	HNSC	1	2
TCGA-QK-A652-01A-11D-A858-36_TCGA-QK-A652-10A-01D-A858-36	HNSC	7	2
TCGA-QK-A6IG-01A-11D-A858-36_TCGA-QK-A6IG-10A-01D-A858-36	HNSC	25	17
TCGA-QK-A6IH-01A-11D-A858-36_TCGA-QK-A6IH-10A-01D-A858-36	HNSC	8	6
TCGA-QK-A6II-01A-11D-A858-36_TCGA-QK-A6II-10A-01D-A858-36	HNSC	4	4
TCGA-QK-A6IJ-01A-11D-A857-36_TCGA-QK-A6IJ-10A-01D-A857-36	HNSC	13	3
TCGA-QK-A6VB-01A-12D-A857-36_TCGA-QK-A6VB-10B-01D-A857-36	HNSC	11	16
TCGA-QK-A6VC-01A-23D-A857-36_TCGA-QK-A6VC-10B-01D-A857-36	HNSC	15	9
TCGA-QK-A8Z7-01A-11D-A857-36_TCGA-QK-A8Z7-10A-01D-A857-36	HNSC	46	16
TCGA-QK-A8Z8-01A-11D-A857-36_TCGA-QK-A8Z8-10A-01D-A857-36	HNSC	8	8
TCGA-QK-A8ZA-01A-11D-A857-36_TCGA-QK-A8ZA-10A-01D-A857-36	HNSC	108	86
TCGA-QK-A8ZB-01A-11D-A857-36_TCGA-QK-A8ZB-10A-01D-A857-36	HNSC	44	47
TCGA-QK-AA3J-01A-11D-A857-36_TCGA-QK-AA3J-10A-01D-A857-36	HNSC	14	6
TCGA-QK-AA3K-01A-11D-A857-36_TCGA-QK-AA3K-10A-01D-A857-36	HNSC	7	15
TCGA-QL-A97D-01A-12D-A706-36_TCGA-QL-A97D-10A-01D-A706-36	COAD	25	11
TCGA-QM-A5NM-01A-11D-A764-36_TCGA-QM-A5NM-10A-01D-A764-36	UCS	1	0
TCGA-QN-A5NN-01A-11D-A764-36_TCGA-QN-A5NN-10A-01D-A764-36	UCS	31	30
TCGA-QS-A5YR-01A-31D-A849-36_TCGA-QS-A5YR-10A-01D-A849-36	UCEC	2	0
TCGA-QS-A744-01A-11D-A850-36_TCGA-QS-A744-10B-01D-A850-36	UCEC	1	0
TCGA-R3-A69X-01A-22D-A30E-08_TCGA-R3-A69X-10A-01D-A30H-08	BLCA	1	1
TCGA-R5-A7O7-01A-11D-A33T-08_TCGA-R5-A7O7-10A-01D-A33W-08	STAD	20	20
TCGA-R5-A7ZE-01B-11D-A34U-08_TCGA-R5-A7ZE-10A-01D-A34X-08	STAD	12	14
TCGA-R5-A7ZF-01A-11D-A34U-08_TCGA-R5-A7ZF-10A-01D-A34X-08	STAD	3	5
TCGA-R5-A7ZI-01A-11D-A34U-08_TCGA-R5-A7ZI-10A-01D-A34X-08	STAD	3	1
TCGA-R5-A7ZR-01A-11D-A34U-08_TCGA-R5-A7ZR-10A-01D-A34X-08	STAD	18	13
TCGA-R5-A804-01A-11D-A364-08_TCGA-R5-A804-10A-01D-A362-08	STAD	6	1
TCGA-R5-A805-01A-11D-A364-08_TCGA-R5-A805-10A-01D-A362-08	STAD	36	22
TCGA-RD-A7BS-01A-11D-A32N-08_TCGA-RD-A7BS-10A-01D-A32N-08	STAD	21	12
TCGA-RD-A7BT-01A-11D-A33T-08_TCGA-RD-A7BT-10A-01D-A33W-08	STAD	12	15
TCGA-RD-A7BW-01A-11D-A32N-08_TCGA-RD-A7BW-10A-01D-A32N-08	STAD	5	8
TCGA-RD-A7C1-01A-11D-A32N-08_TCGA-RD-A7C1-10A-01D-A32N-08	STAD	73	32
TCGA-RD-A8MV-01A-11D-A364-08_TCGA-RD-A8MV-10A-01D-A362-08	STAD	1	0
TCGA-RD-A8MW-01A-11D-A364-08_TCGA-RD-A8MW-10A-01D-A362-08	STAD	8	6
TCGA-RD-A8N1-01A-12D-A364-08_TCGA-RD-A8N1-10A-01D-A362-08	STAD	16	10
TCGA-RD-A8N5-01A-12D-A364-08_TCGA-RD-A8N5-10A-01D-A362-08	STAD	1	0
TCGA-RD-A8N6-01A-11D-A364-08_TCGA-RD-A8N6-10A-01D-A362-08	STAD	272	169
TCGA-RD-A8N9-01A-12D-A397-08_TCGA-RD-A8N9-10A-01D-A39A-08	STAD	248	225
TCGA-RS-A6TO-01A-32D-A706-36_TCGA-RS-A6TO-10A-01D-A706-36	HNSC	16	18
TCGA-S5-A6DX-01A-11D-A31L-08_TCGA-S5-A6DX-10A-01D-A31J-08	BLCA	14	4
TCGA-S5-AA26-01A-11D-A38G-08_TCGA-S5-AA26-10A-01D-A38J-08	BLCA	30	16
TCGA-SJ-A6ZJ-01A-12D-A850-36_TCGA-SJ-A6ZJ-10B-01D-A850-36	UCEC	1	0
TCGA-SL-A6JA-01A-11D-A850-36_TCGA-SL-A6JA-10A-01D-A850-36	UCEC	2	0
TCGA-SS-A7HO-01A-21D-A703-36_TCGA-SS-A7HO-10A-01D-A703-36	COAD	66	69
TCGA-SW-A7EA-01A-12D-A34U-08_TCGA-SW-A7EA-10A-01D-A34X-08	STAD	9	3
TCGA-SW-A7EB-01A-11D-A34U-08_TCGA-SW-A7EB-10A-01D-A34X-08	STAD	38	27
TCGA-SY-A9G0-01A-12D-A38G-08_TCGA-SY-A9G0-10A-01D-A38J-08	BLCA	2	0
TCGA-SY-A9G5-01A-11D-A38G-08_TCGA-SY-A9G5-10A-01D-A38J-08	BLCA	14	2
TCGA-T2-A6WX-01A-12D-A857-36_TCGA-T2-A6WX-10B-01D-A857-36	HNSC	3	0
TCGA-T2-A6WZ-01A-21D-A857-36_TCGA-T2-A6WZ-10B-01D-A857-36	HNSC	1	2
TCGA-T2-A6X0-01A-11D-A857-36_TCGA-T2-A6X0-10B-01D-A857-36	HNSC	6	0
TCGA-T2-A6X2-01A-12D-A857-36_TCGA-T2-A6X2-10B-01D-A857-36	HNSC	3	2
TCGA-T3-A92M-01A-31D-A856-36_TCGA-T3-A92M-10A-01D-A856-36	HNSC	65	94
TCGA-T3-A92N-01A-11D-A856-36_TCGA-T3-A92N-10A-01D-A856-36	HNSC	11	2
TCGA-TN-A7HJ-01A-12D-A854-36_TCGA-TN-A7HJ-10A-01D-A854-36	HNSC	36	40
TCGA-TN-A7HL-01A-11D-A854-36_TCGA-TN-A7HL-10A-01D-A854-36	HNSC	4	0
TCGA-TP-A8TT-01A-12D-A750-36_TCGA-TP-A8TT-10A-01D-A750-36	PRAD	1	0
TCGA-TP-A8TV-01A-11D-A750-36_TCGA-TP-A8TV-10A-01D-A750-36	PRAD	2	1
TCGA-UF-A718-01A-22D-A854-36_TCGA-UF-A718-10A-01D-A854-36	HNSC	8	6
TCGA-UF-A719-01A-12D-A856-36_TCGA-UF-A719-10A-01D-A856-36	HNSC	28	35
TCGA-UF-A71A-01A-22D-A856-36_TCGA-UF-A71A-10A-01D-A856-36	HNSC	271	215
TCGA-UF-A71B-01A-12D-A856-36_TCGA-UF-A71B-10B-01D-A856-36	HNSC	41	34
TCGA-UF-A71E-01A-31D-A855-36_TCGA-UF-A71E-10B-01D-A855-36	HNSC	37	26
TCGA-UF-A7J9-01A-12D-A855-36_TCGA-UF-A7J9-10A-01D-A855-36	HNSC	60	40
TCGA-UF-A7JD-01A-11D-A855-36_TCGA-UF-A7JD-10A-01D-A855-36	HNSC	37	46
TCGA-UF-A7JF-01A-11D-A855-36_TCGA-UF-A7JF-10A-01D-A855-36	HNSC	7	5
TCGA-UF-A7JH-01A-21D-A855-36_TCGA-UF-A7JH-10A-01D-A855-36	HNSC	12	5
TCGA-UF-A7JJ-01A-11D-A855-36_TCGA-UF-A7JJ-10A-01D-A855-36	HNSC	12	8
TCGA-UF-A7JK-01A-11D-A853-36_TCGA-UF-A7JK-10A-01D-A853-36	HNSC	65	41
TCGA-UF-A7JS-01A-11D-A853-36_TCGA-UF-A7JS-10A-01D-A853-36	HNSC	12	0
TCGA-UY-A78K-01A-11D-A339-08_TCGA-UY-A78K-10A-01D-A339-08	BLCA	6	1
TCGA-UY-A78M-01A-21D-A34U-08_TCGA-UY-A78M-10A-01D-A34X-08	BLCA	19	25
TCGA-UY-A78N-01A-12D-A339-08_TCGA-UY-A78N-10A-01D-A339-08	BLCA	6	8
TCGA-UY-A78O-01A-12D-A339-08_TCGA-UY-A78O-10A-01D-A339-08	BLCA	18	7
TCGA-UY-A78P-01A-12D-A364-08_TCGA-UY-A78P-11A-11D-A362-08	BLCA	3	2
TCGA-UY-A8OB-01A-12D-A42E-08_TCGA-UY-A8OB-11A-12D-A42H-08	BLCA	44	22
TCGA-UY-A8OC-01A-11D-A364-08_TCGA-UY-A8OC-10A-01D-A362-08	BLCA	17	4
TCGA-UY-A8OD-01A-11D-A364-08_TCGA-UY-A8OD-10A-01D-A362-08	BLCA	2	1
TCGA-UY-A9PB-01A-11D-A38G-08_TCGA-UY-A9PB-10A-01D-A38J-08	BLCA	12	7
TCGA-UY-A9PD-01A-11D-A38G-08_TCGA-UY-A9PD-10A-01D-A38J-08	BLCA	13	5
TCGA-UY-A9PE-01A-11D-A38G-08_TCGA-UY-A9PE-10A-01D-A38J-08	BLCA	71	34
TCGA-UY-A9PF-01A-11D-A38G-08_TCGA-UY-A9PF-10A-01D-A38J-08	BLCA	15	12
TCGA-UY-A9PH-01A-11D-A38G-08_TCGA-UY-A9PH-10A-01D-A38J-08	BLCA	1	0
TCGA-V1-A8MF-01A-11D-A750-36_TCGA-V1-A8MF-10A-01D-A750-36	PRAD	1	0
TCGA-V1-A8MG-01A-11D-A750-36_TCGA-V1-A8MG-10A-01D-A750-36	PRAD	3	0
TCGA-V1-A8MM-01A-11D-A751-36_TCGA-V1-A8MM-10A-01D-A751-36	PRAD	2	1
TCGA-V1-A8MU-01A-11D-A751-36_TCGA-V1-A8MU-10A-01D-A751-36	PRAD	1	0
TCGA-V1-A8WN-01A-11D-A751-36_TCGA-V1-A8WN-10A-01D-A751-36	PRAD	1	0
TCGA-V1-A8WS-01A-11D-A751-36_TCGA-V1-A8WS-10A-01D-A751-36	PRAD	3	2
TCGA-V1-A8WV-01A-11D-A751-36_TCGA-V1-A8WV-10A-01D-A751-36	PRAD	3	0
TCGA-V1-A8WW-01A-11D-A751-36_TCGA-V1-A8WW-10A-01D-A751-36	PRAD	2	2
TCGA-V1-A8X3-01A-11D-A751-36_TCGA-V1-A8X3-10A-01D-A751-36	PRAD	0	1
TCGA-V1-A9O9-01A-11D-A751-36_TCGA-V1-A9O9-10A-01D-A751-36	PRAD	2	0
TCGA-V1-A9OL-01A-11D-A751-36_TCGA-V1-A9OL-10A-01D-A751-36	PRAD	1	1
TCGA-V1-A9Z8-01A-11D-A751-36_TCGA-V1-A9Z8-10A-01D-A751-36	PRAD	1	0
TCGA-V1-A9ZG-01A-11D-A751-36_TCGA-V1-A9ZG-10A-01D-A751-36	PRAD	1	0
TCGA-V1-A9ZK-01A-11D-A751-36_TCGA-V1-A9ZK-10A-01D-A751-36	PRAD	1	2
TCGA-V1-A9ZR-01A-11D-A751-36_TCGA-V1-A9ZR-10A-01D-A751-36	PRAD	1	1
TCGA-VN-A88K-01A-11D-A706-36_TCGA-VN-A88K-10A-01D-A706-36	PRAD	1	1
TCGA-VN-A88M-01A-11D-A751-36_TCGA-VN-A88M-10A-01D-A751-36	PRAD	1	0
TCGA-VN-A943-01A-11D-A751-36_TCGA-VN-A943-10A-01D-A751-36	PRAD	3	1
TCGA-VP-A878-01A-31D-A751-36_TCGA-VP-A878-10A-01D-A751-36	PRAD	1	0
TCGA-VP-A879-01A-11D-A751-36_TCGA-VP-A879-10A-01D-A751-36	PRAD	1	0
TCGA-VP-A87B-01A-11D-A751-36_TCGA-VP-A87B-10A-01D-A751-36	PRAD	3	1
TCGA-VP-A87H-01A-11D-A75X-36_TCGA-VP-A87H-10A-01D-A751-36	PRAD	1	1
TCGA-VP-A87J-01A-11D-A75X-36_TCGA-VP-A87J-10A-01D-A751-36	PRAD	2	0
TCGA-VP-A87K-01A-11D-A751-36_TCGA-VP-A87K-10A-01D-A751-36	PRAD	1	0
TCGA-VP-AA1N-01A-31D-A751-36_TCGA-VP-AA1N-10A-01D-A751-36	PRAD	3	0
TCGA-VQ-A8DL-01A-11D-A730-36_TCGA-VQ-A8DL-10A-01D-A706-36	STAD	9	4
TCGA-VQ-A8DT-01A-11D-A364-08_TCGA-VQ-A8DT-10A-01D-A362-08	STAD	38	31
TCGA-VQ-A8DU-01A-11D-A364-08_TCGA-VQ-A8DU-10A-01D-A362-08	STAD	97	76
TCGA-VQ-A8DV-01A-12D-A364-08_TCGA-VQ-A8DV-10A-01D-A362-08	STAD	195	162
TCGA-VQ-A8DZ-01A-11D-A364-08_TCGA-VQ-A8DZ-10A-01D-A362-08	STAD	5	11
TCGA-VQ-A8E0-01A-11D-A410-08_TCGA-VQ-A8E0-10B-01D-A413-08	STAD	143	93
TCGA-VQ-A8E2-01A-11D-A364-08_TCGA-VQ-A8E2-10A-01D-A362-08	STAD	23	10
TCGA-VQ-A8E3-01A-11D-A397-08_TCGA-VQ-A8E3-10A-01D-A39A-08	STAD	72	20
TCGA-VQ-A8E7-01B-11D-A410-08_TCGA-VQ-A8E7-10B-01D-A413-08	STAD	6	8
TCGA-VQ-A8P2-01A-11D-A364-08_TCGA-VQ-A8P2-10A-01D-A362-08	STAD	3	4
TCGA-VQ-A8P3-01A-11D-A364-08_TCGA-VQ-A8P3-10A-01D-A362-08	STAD	5	5
TCGA-VQ-A8P5-01A-11D-A397-08_TCGA-VQ-A8P5-10A-01D-A39A-08	STAD	86	55
TCGA-VQ-A8P8-01A-11D-A397-08_TCGA-VQ-A8P8-10A-01D-A39A-08	STAD	3	2
TCGA-VQ-A8PB-01A-11D-A397-08_TCGA-VQ-A8PB-10A-01D-A39A-08	STAD	10	4
TCGA-VQ-A8PD-01A-11D-A410-08_TCGA-VQ-A8PD-10A-01D-A413-08	STAD	4	2
TCGA-VQ-A8PE-01A-11D-A410-08_TCGA-VQ-A8PE-10A-01D-A413-08	STAD	84	51
TCGA-VQ-A8PF-01A-11D-A410-08_TCGA-VQ-A8PF-10B-01D-A413-08	STAD	5	2
TCGA-VQ-A8PH-01A-12D-A410-08_TCGA-VQ-A8PH-10A-01D-A413-08	STAD	38	37
TCGA-VQ-A8PJ-01A-11D-A706-36_TCGA-VQ-A8PJ-10A-01D-A706-36	STAD	47	29
TCGA-VQ-A8PK-01A-12D-A410-08_TCGA-VQ-A8PK-10A-01D-A413-08	STAD	2	0
TCGA-VQ-A8PM-01A-21D-A410-08_TCGA-VQ-A8PM-10A-01D-A413-08	STAD	4	3
TCGA-VQ-A8PP-01A-21D-A410-08_TCGA-VQ-A8PP-10A-01D-A413-08	STAD	13	4
TCGA-VQ-A8PT-01A-11D-A410-08_TCGA-VQ-A8PT-10A-01D-A413-08	STAD	48	13
TCGA-VQ-A8PU-01A-12D-A410-08_TCGA-VQ-A8PU-10B-01D-A413-08	STAD	1	0
TCGA-VQ-A8PX-01A-12D-A410-08_TCGA-VQ-A8PX-10A-01D-A413-08	STAD	1	2
TCGA-VQ-A8PY-01A-11D-A410-08_TCGA-VQ-A8PY-10A-01D-A413-08	STAD	3	1
TCGA-VQ-A8PZ-01A-11D-A410-08_TCGA-VQ-A8PZ-10A-01D-A413-08	STAD	4	2
TCGA-VQ-A91A-01A-11D-A410-08_TCGA-VQ-A91A-10A-01D-A413-08	STAD	7	2
TCGA-VQ-A91D-01A-11D-A410-08_TCGA-VQ-A91D-10A-01D-A413-08	STAD	12	4
TCGA-VQ-A91E-01A-31D-A706-36_TCGA-VQ-A91E-10A-01D-A706-36	STAD	1	1
TCGA-VQ-A91K-01A-11D-A410-08_TCGA-VQ-A91K-10A-01D-A413-08	STAD	20	14
TCGA-VQ-A91N-01A-11D-A410-08_TCGA-VQ-A91N-10A-01D-A413-08	STAD	75	45
TCGA-VQ-A91Q-01A-12D-A410-08_TCGA-VQ-A91Q-10A-01D-A413-08	STAD	16	10
TCGA-VQ-A91S-01A-11D-A410-08_TCGA-VQ-A91S-10A-01D-A413-08	STAD	22	19
TCGA-VQ-A91U-01A-11D-A410-08_TCGA-VQ-A91U-10A-01D-A413-08	STAD	201	134
TCGA-VQ-A91V-01A-11D-A410-08_TCGA-VQ-A91V-10B-01D-A413-08	STAD	1	3
TCGA-VQ-A91W-01A-11D-A706-36_TCGA-VQ-A91W-10A-01D-A706-36	STAD	0	1
TCGA-VQ-A91X-01A-12D-A410-08_TCGA-VQ-A91X-10A-01D-A413-08	STAD	5	1
TCGA-VQ-A91Y-01A-11D-A410-08_TCGA-VQ-A91Y-10A-01D-A413-08	STAD	1	0
TCGA-VQ-A91Z-01A-11D-A410-08_TCGA-VQ-A91Z-10A-01D-A413-08	STAD	134	62
TCGA-VQ-A922-01A-11D-A410-08_TCGA-VQ-A922-10A-01D-A413-08	STAD	34	27
TCGA-VQ-A923-01A-11D-A410-08_TCGA-VQ-A923-10A-01D-A413-08	STAD	5	0
TCGA-VQ-A924-01A-11D-A410-08_TCGA-VQ-A924-10A-01D-A413-08	STAD	1	1
TCGA-VQ-A925-01A-11D-A410-08_TCGA-VQ-A925-10A-01D-A413-08	STAD	26	29
TCGA-VQ-A927-01A-12D-A410-08_TCGA-VQ-A927-10A-01D-A413-08	STAD	1	0
TCGA-VQ-A928-01A-11D-A410-08_TCGA-VQ-A928-10A-01D-A413-08	STAD	12	5
TCGA-VQ-A92D-01A-11D-A410-08_TCGA-VQ-A92D-10A-01D-A413-08	STAD	49	16
TCGA-VQ-A94O-01A-11D-A706-36_TCGA-VQ-A94O-10A-01D-A706-36	STAD	14	14
TCGA-VQ-A94P-01A-13D-A410-08_TCGA-VQ-A94P-10A-01D-A413-08	STAD	1	0
TCGA-VQ-A94R-01A-11D-A410-08_TCGA-VQ-A94R-10A-01D-A413-08	STAD	35	15
TCGA-VQ-A94T-01A-11D-A410-08_TCGA-VQ-A94T-10A-01D-A413-08	STAD	7	0
TCGA-VQ-AA64-01A-11D-A410-08_TCGA-VQ-AA64-10A-01D-A413-08	STAD	0	1
TCGA-VQ-AA68-01A-11D-A410-08_TCGA-VQ-AA68-10A-01D-A413-08	STAD	39	24
TCGA-VQ-AA69-01A-11D-A410-08_TCGA-VQ-AA69-10A-01D-A413-08	STAD	1	0
TCGA-VQ-AA6A-01A-11D-A410-08_TCGA-VQ-AA6A-10A-01D-A413-08	STAD	21	9
TCGA-VQ-AA6B-01A-11D-A410-08_TCGA-VQ-AA6B-10A-01D-A413-08	STAD	0	1
TCGA-VQ-AA6D-01A-11D-A410-08_TCGA-VQ-AA6D-10A-01D-A413-08	STAD	1	2
TCGA-VQ-AA6F-01A-31D-A410-08_TCGA-VQ-AA6F-10A-01D-A413-08	STAD	5	0
TCGA-VQ-AA6G-01A-11D-A410-08_TCGA-VQ-AA6G-10A-01D-A413-08	STAD	237	90
TCGA-VQ-AA6I-01A-11D-A410-08_TCGA-VQ-AA6I-10A-01D-A413-08	STAD	114	60
TCGA-VQ-AA6J-01A-11D-A410-08_TCGA-VQ-AA6J-10A-01D-A413-08	STAD	41	19
TCGA-VQ-AA6K-01A-11D-A410-08_TCGA-VQ-AA6K-10A-01D-A413-08	STAD	4	0
TCGA-WA-A7H4-01A-21D-A853-36_TCGA-WA-A7H4-10A-01D-A853-36	HNSC	3	0
TCGA-WR-A838-01A-12D-A75C-36_TCGA-WR-A838-10A-01D-A75C-36	OV	14	14
TCGA-WW-A8ZI-01A-11D-A751-36_TCGA-WW-A8ZI-10A-01D-A751-36	PRAD	1	1
TCGA-XF-A8HC-01A-11D-A364-08_TCGA-XF-A8HC-10A-01D-A362-08	BLCA	7	1
TCGA-XF-A8HD-01A-11D-A364-08_TCGA-XF-A8HD-10A-01D-A362-08	BLCA	3	0
TCGA-XF-A8HE-01A-11D-A364-08_TCGA-XF-A8HE-10A-01D-A362-08	BLCA	3	2
TCGA-XF-A8HG-01A-11D-A364-08_TCGA-XF-A8HG-10A-01D-A362-08	BLCA	6	2
TCGA-XF-A8HH-01A-11D-A38G-08_TCGA-XF-A8HH-10A-01D-A38J-08	BLCA	10	5
TCGA-XF-A9SG-01A-12D-A42E-08_TCGA-XF-A9SG-10A-01D-A42H-08	BLCA	3	1
TCGA-XF-A9SJ-01A-11D-A391-08_TCGA-XF-A9SJ-10A-01D-A394-08	BLCA	21	11
TCGA-XF-A9SL-01A-11D-A391-08_TCGA-XF-A9SL-10A-01D-A394-08	BLCA	0	1
TCGA-XF-A9SM-01A-11D-A42E-08_TCGA-XF-A9SM-10A-01D-A42H-08	BLCA	6	5
TCGA-XF-A9SP-01A-11D-A391-08_TCGA-XF-A9SP-10A-01D-A394-08	BLCA	24	12
TCGA-XF-A9ST-01A-11D-A42E-08_TCGA-XF-A9ST-10A-01D-A42H-08	BLCA	38	17
TCGA-XF-A9SU-01A-31D-A391-08_TCGA-XF-A9SU-10A-01D-A394-08	BLCA	0	2
TCGA-XF-A9SV-01A-21D-A42E-08_TCGA-XF-A9SV-10A-01D-A42H-08	BLCA	10	3
TCGA-XF-A9SW-01A-11D-A42E-08_TCGA-XF-A9SW-10A-01D-A42H-08	BLCA	0	1
TCGA-XF-A9SX-01A-21D-A391-08_TCGA-XF-A9SX-10A-01D-A394-08	BLCA	2	0
TCGA-XF-A9SY-01A-21D-A42E-08_TCGA-XF-A9SY-10A-01D-A42H-08	BLCA	4	3
TCGA-XF-A9SZ-01A-11D-A391-08_TCGA-XF-A9SZ-10A-01D-A394-08	BLCA	7	0
TCGA-XF-A9T0-01A-11D-A391-08_TCGA-XF-A9T0-10A-01D-A394-08	BLCA	72	110
TCGA-XF-A9T2-01A-11D-A42E-08_TCGA-XF-A9T2-10A-01D-A42H-08	BLCA	2	1
TCGA-XF-A9T5-01A-11D-A42E-08_TCGA-XF-A9T5-10A-01D-A42H-08	BLCA	1	1
TCGA-XF-A9T6-01A-11D-A42E-08_TCGA-XF-A9T6-10A-01D-A42H-08	BLCA	5	0
TCGA-XF-A9T8-01A-11D-A391-08_TCGA-XF-A9T8-10A-01D-A394-08	BLCA	7	1
TCGA-XF-AAMG-01A-11D-A42E-08_TCGA-XF-AAMG-10A-01D-A42H-08	BLCA	234	138
TCGA-XF-AAMJ-01A-11D-A42E-08_TCGA-XF-AAMJ-10A-01D-A42H-08	BLCA	19	6
TCGA-XF-AAML-01A-11D-A42E-08_TCGA-XF-AAML-10A-01D-A42H-08	BLCA	1	0
TCGA-XF-AAMQ-01A-11D-A42E-08_TCGA-XF-AAMQ-10A-01D-A42H-08	BLCA	31	5
TCGA-XF-AAMT-01A-11D-A42E-08_TCGA-XF-AAMT-10A-01D-A42H-08	BLCA	1	5
TCGA-XF-AAMX-01A-11D-A42E-08_TCGA-XF-AAMX-10A-01D-A42H-08	BLCA	4	1
TCGA-XF-AAMY-01A-11D-A42E-08_TCGA-XF-AAMY-10A-01D-A42H-08	BLCA	16	11
TCGA-XF-AAMZ-01A-11D-A42E-08_TCGA-XF-AAMZ-10A-01D-A42H-08	BLCA	44	30
TCGA-XF-AAN0-01A-11D-A42E-08_TCGA-XF-AAN0-10A-01D-A42H-08	BLCA	1	0
TCGA-XF-AAN1-01A-31D-A42E-08_TCGA-XF-AAN1-10A-01D-A42H-08	BLCA	13	4
TCGA-XF-AAN2-01A-11D-A42E-08_TCGA-XF-AAN2-10A-01D-A42H-08	BLCA	1	0
TCGA-XF-AAN3-01A-11D-A42E-08_TCGA-XF-AAN3-10A-01D-A42H-08	BLCA	2	0
TCGA-XF-AAN5-01A-11D-A42E-08_TCGA-XF-AAN5-10A-01D-A42H-08	BLCA	12	10
TCGA-XF-AAN7-01A-11D-A42E-08_TCGA-XF-AAN7-10A-01D-A42H-08	BLCA	5	0
TCGA-XJ-A83F-01A-11D-A751-36_TCGA-XJ-A83F-10A-01D-A751-36	PRAD	4	3
TCGA-XJ-A9DX-01A-11D-A756-36_TCGA-XJ-A9DX-10A-01D-A756-36	PRAD	4	0
TCGA-XK-AAIR-01A-11D-A756-36_TCGA-XK-AAIR-10A-01D-A756-36	PRAD	0	2
TCGA-XK-AAIV-01A-11D-A756-36_TCGA-XK-AAIV-10A-01D-A756-36	PRAD	2	1
TCGA-XK-AAIW-01A-11D-A756-36_TCGA-XK-AAIW-10A-01D-A756-36	PRAD	2	0
TCGA-XK-AAJ3-01A-11D-A756-36_TCGA-XK-AAJ3-10A-01D-A756-36	PRAD	1	0
TCGA-XK-AAJA-01A-11D-A756-36_TCGA-XK-AAJA-10A-01D-A756-36	PRAD	2	0
TCGA-XK-AAJP-01A-11D-A756-36_TCGA-XK-AAJP-10A-01D-A756-36	PRAD	1	0
TCGA-XK-AAJR-01A-11D-A756-36_TCGA-XK-AAJR-10A-01D-A756-36	PRAD	0	1
TCGA-XK-AAJT-01A-11D-A756-36_TCGA-XK-AAJT-10A-01D-A756-36	PRAD	2	0
TCGA-XQ-A8TA-01A-11D-A756-36_TCGA-XQ-A8TA-10A-01D-A756-36	PRAD	1	0
TCGA-YC-A89H-01A-11D-A364-08_TCGA-YC-A89H-10A-01D-A362-08	BLCA	240	175
TCGA-YC-A8S6-01A-31D-A38G-08_TCGA-YC-A8S6-10A-01D-A38J-08	BLCA	2	0
TCGA-YC-A9TC-01A-22D-A391-08_TCGA-YC-A9TC-10A-01D-A394-08	BLCA	17	9
TCGA-YF-AA3M-01A-11D-A42E-08_TCGA-YF-AA3M-10D-01D-A42H-08	BLCA	13	14
TCGA-YJ-A8SW-01A-11D-A756-36_TCGA-YJ-A8SW-10A-01D-A756-36	PRAD	2	2
TCGA-YL-A8HJ-01A-12D-A75X-36_TCGA-YL-A8HJ-10A-01D-A75X-36	PRAD	2	0
TCGA-YL-A8HK-01A-11D-A756-36_TCGA-YL-A8HK-10A-01D-A756-36	PRAD	1	0
TCGA-YL-A8HM-01A-11D-A756-36_TCGA-YL-A8HM-10A-01D-A756-36	PRAD	1	0
TCGA-YL-A8S8-01A-11D-A756-36_TCGA-YL-A8S8-10A-01D-A756-36	PRAD	1	0
TCGA-YL-A8SB-01A-31D-A704-36_TCGA-YL-A8SB-10A-01D-A704-36	PRAD	1	0
TCGA-YL-A8SC-01A-11D-A756-36_TCGA-YL-A8SC-10A-01D-A756-36	PRAD	2	0
TCGA-YL-A8SF-01A-11D-A756-36_TCGA-YL-A8SF-10A-01D-A756-36	PRAD	2	1
TCGA-YL-A8SI-01A-11D-A756-36_TCGA-YL-A8SI-10A-01D-A756-36	PRAD	6	3
TCGA-YL-A8SK-01B-21D-A756-36_TCGA-YL-A8SK-10A-01D-A756-36	PRAD	1	0
TCGA-YL-A8SO-01B-31D-A756-36_TCGA-YL-A8SO-10A-01D-A756-36	PRAD	3	2
TCGA-YL-A8SP-01B-11D-A719-36_TCGA-YL-A8SP-10A-01D-A719-36	PRAD	8	4
TCGA-YL-A8SQ-01B-11D-A756-36_TCGA-YL-A8SQ-10A-01D-A756-36	PRAD	1	1
TCGA-YL-A8SR-01B-11D-A756-36_TCGA-YL-A8SR-10A-01D-A756-36	PRAD	0	1
TCGA-YL-A9WH-01A-11D-A756-36_TCGA-YL-A9WH-10A-01D-A756-36	PRAD	2	0
TCGA-YL-A9WI-01A-11D-A756-36_TCGA-YL-A9WI-10A-01D-A756-36	PRAD	1	0
TCGA-YL-A9WJ-01A-11D-A756-36_TCGA-YL-A9WJ-10A-01D-A756-36	PRAD	1	0
TCGA-YL-A9WL-01A-11D-A756-36_TCGA-YL-A9WL-10A-01D-A756-36	PRAD	1	0
TCGA-YL-A9WY-01A-11D-A756-36_TCGA-YL-A9WY-10A-01D-A756-36	PRAD	1	0
TCGA-ZF-A9R2-01A-11D-A391-08_TCGA-ZF-A9R2-10A-01D-A394-08	BLCA	44	20
TCGA-ZF-A9R4-01A-11D-A38G-08_TCGA-ZF-A9R4-10A-01D-A38J-08	BLCA	1	1
TCGA-ZF-A9R7-01A-11D-A38G-08_TCGA-ZF-A9R7-10A-01D-A38J-08	BLCA	6	3
TCGA-ZF-A9RC-01A-11D-A38G-08_TCGA-ZF-A9RC-10A-01D-A38J-08	BLCA	6	4
TCGA-ZF-A9RD-01A-11D-A42E-08_TCGA-ZF-A9RD-10A-01D-A42H-08	BLCA	7	5
TCGA-ZF-A9RE-01A-11D-A38G-08_TCGA-ZF-A9RE-10A-01D-A38J-08	BLCA	9	3
TCGA-ZF-A9RF-01A-11D-A38G-08_TCGA-ZF-A9RF-10A-01D-A38J-08	BLCA	5	1
TCGA-ZF-A9RL-01A-11D-A38G-08_TCGA-ZF-A9RL-10A-01D-A38J-08	BLCA	2	0
TCGA-ZF-A9RN-01A-11D-A42E-08_TCGA-ZF-A9RN-10A-01D-A42H-08	BLCA	27	20
TCGA-ZF-AA4N-01A-11D-A38G-08_TCGA-ZF-AA4N-10A-01D-A38J-08	BLCA	26	21
TCGA-ZF-AA4R-01A-11D-A38G-08_TCGA-ZF-AA4R-10A-01D-A38J-08	BLCA	6	2
TCGA-ZF-AA4U-01A-11D-A38G-08_TCGA-ZF-AA4U-10A-01D-A38J-08	BLCA	1	1
TCGA-ZF-AA4V-01A-11D-A38G-08_TCGA-ZF-AA4V-10A-01D-A38J-08	BLCA	1	0
TCGA-ZF-AA4W-01A-12D-A38G-08_TCGA-ZF-AA4W-10A-01D-A38J-08	BLCA	33	12
TCGA-ZF-AA4X-01A-11D-A38G-08_TCGA-ZF-AA4X-10A-01D-A38J-08	BLCA	4	1
TCGA-ZF-AA51-01A-21D-A391-08_TCGA-ZF-AA51-10A-01D-A394-08	BLCA	54	25
TCGA-ZF-AA52-01A-12D-A391-08_TCGA-ZF-AA52-10A-01D-A394-08	BLCA	1	0
TCGA-ZF-AA53-01A-11D-A391-08_TCGA-ZF-AA53-10A-01D-A394-08	BLCA	3	1
TCGA-ZF-AA54-01A-11D-A391-08_TCGA-ZF-AA54-10A-01D-A394-08	BLCA	5	1
TCGA-ZF-AA56-01A-31D-A391-08_TCGA-ZF-AA56-10A-01D-A394-08	BLCA	14	10
TCGA-ZF-AA58-01A-12D-A42E-08_TCGA-ZF-AA58-10A-01D-A42H-08	BLCA	1	0
TCGA-ZF-AA5H-01A-11D-A391-08_TCGA-ZF-AA5H-10A-01D-A394-08	BLCA	5	2
TCGA-ZF-AA5N-01A-11D-A42E-08_TCGA-ZF-AA5N-10A-01D-A42H-08	BLCA	1	0
TCGA-ZG-A8QW-01A-11D-A756-36_TCGA-ZG-A8QW-10A-01D-A756-36	PRAD	1	0
TCGA-ZG-A8QX-01A-11D-A756-36_TCGA-ZG-A8QX-10A-01D-A756-36	PRAD	2	1
TCGA-ZG-A8QZ-01A-11D-A756-36_TCGA-ZG-A8QZ-10A-01D-A756-36	PRAD	2	0
TCGA-ZG-A9L1-01A-11D-A719-36_TCGA-ZG-A9L1-10A-01D-A719-36	PRAD	6	0
TCGA-ZG-A9L2-01A-32D-A75X-36_TCGA-ZG-A9L2-10A-01D-A75X-36	PRAD	5	4
TCGA-ZG-A9L6-01A-11D-A756-36_TCGA-ZG-A9L6-10A-01D-A756-36	PRAD	1	0
TCGA-ZG-A9LM-01A-11D-A756-36_TCGA-ZG-A9LM-10A-01D-A756-36	PRAD	1	0
TCGA-ZG-A9LN-01A-11D-A756-36_TCGA-ZG-A9LN-10A-01D-A756-36	PRAD	2	0
TCGA-ZG-A9LU-01A-11D-A751-36_TCGA-ZG-A9LU-10A-01D-A751-36	PRAD	6	1
TCGA-ZG-A9LY-01A-11D-A751-36_TCGA-ZG-A9LY-10A-01D-A751-36	PRAD	0	1
TCGA-ZG-A9LZ-01A-11D-A751-36_TCGA-ZG-A9LZ-10A-01D-A751-36	PRAD	4	0
TCGA-ZG-A9M4-01A-11D-A751-36_TCGA-ZG-A9M4-10A-01D-A751-36	PRAD	2	1
TCGA-ZG-A9MC-01A-31D-A750-36_TCGA-ZG-A9MC-10A-01D-A750-36	PRAD	1	0
TCGA-ZG-A9N3-01A-11D-A750-36_TCGA-ZG-A9N3-10A-01D-A750-36	PRAD	0	1
TCGA-ZG-A9ND-01A-11D-A750-36_TCGA-ZG-A9ND-10A-01D-A750-36	PRAD	3	1
TCGA-ZG-A9NI-01A-11D-A750-36_TCGA-ZG-A9NI-10A-01D-A750-36	PRAD	5	2
TCGA-ZQ-A9CR-01A-11D-A397-08_TCGA-ZQ-A9CR-10A-01D-A39A-08	STAD	103	96
